# Supplementary material for: A Master Regulator of Bacteroides thetaiotaomicron Gut Colonization Controls Carbohydrate Utilization and an Alternative Protein Synthesis Factor
Source: mBio. 2020 Jan 28;11(1):e03221-19. doi: 10.1128/mBio.03221-19 (PMC6989115; doi:10.1128/mBio.03221-19)
Supplement: TABLE S1 [file mBio.03221-19-st001.xlsx]

## Sheet: NS364 vs. GT23 @ -5 glu
GeneID	Base Mean	log2(fold change)	StdErr	Wald-Stats	P-value	P-adj	Protein name
BT_0001	180.971	2.41964	0.23265	10.4003	2.47124e-25	4.56944e-24	hypothetical protein BT_0001
BT_0002	71.0373	1.71728	0.299639	5.73116	9.97454e-09	4.8701e-08	hypothetical protein BT_0002
BT_0003	17.5896	1.72118	0.539425	3.19078	0.0014189	0.00300267	hypothetical protein BT_0003
BT_0004	8.32891	1.01829	0.638643	1.59446	0.110834	0.154748	hypothetical protein BT_0004
BT_0005	7.46292	1.46117	0.690835	2.11508	0.0344229	0.0550111	30S ribosomal protein S17
BT_0006	8.15948	0.0162359	0.62119	0.0261368	0.979148	0.982989	hypothetical protein BT_0006
BT_0007	724.362	-0.038094	0.174707	-0.218045	0.827394	0.859931	hypothetical protein BT_0007
BT_0008	1369.69	0.21682	0.136342	1.59027	0.111774	0.155926	hypothetical protein BT_0008
BT_0009	58.7453	0.293181	0.295201	0.993157	0.320634	0.389615	ABC transporter phosphate-binding periplasmic protein
BT_0010	52.6394	0.420958	0.327179	1.28663	0.198224	0.258158	hypothetical protein BT_0010
BT_0011	13.6578	0.327132	0.522544	0.626036	0.531291	0.598136	hypothetical protein BT_0011
BT_0012	22.1059	0.197867	0.432781	0.457199	0.647528	0.705406	hypothetical protein BT_0012
BT_0013	11.0973	0.891846	0.570783	1.5625	0.118171	0.163742	hypothetical protein BT_0013
BT_0014	63.2666	0.639769	0.303099	2.11076	0.0347932	0.055548	two-component system histidine kinase with response regulator receiver domain
BT_0015	15.7696	0.158726	0.51857	0.306085	0.75954	0.802094	rteB, two-component system response regulator
BT_0016	6.8997	1.60856	0.677626	2.37382	0.0176051	0.0299034	hypothetical protein BT_0016
BT_0017	6.89962	1.23271	0.685122	1.79926	0.0719782	0.105431	hypothetical protein BT_0017
BT_0018	8.65526	1.53021	0.634602	2.41129	0.015896	0.0272626	hypothetical protein BT_0018
BT_0019	1.89198	0.960949	0.790112	1.21622	0.223902	0.287215	hypothetical protein BT_0019
BT_0020	4.33271	2.68604	0.780986	3.43929	0.000583236	0.00133096	hypothetical protein BT_0020
BT_0021	15.1924	2.38123	0.610606	3.89978	9.62813e-05	0.000254881	hypothetical protein BT_0021
BT_0022	19.7356	2.41416	0.526492	4.58537	4.53174e-06	1.48503e-05	hypothetical protein BT_0022
BT_0023	287.312	0.931356	0.181936	5.11915	3.06917e-07	1.19403e-06	transposase
BT_0024	30.6622	1.15773	0.422323	2.74134	0.00611891	0.0113056	transposase
BT_0025	8.07039	1.94745	0.691247	2.8173	0.00484286	0.0091495	transposase, partial
BT_0026	20.776	3.44089	0.595576	5.77741	7.58604e-09	3.77981e-08	transposase
BT_0027	36.4096	2.00463	0.401654	4.99095	6.00844e-07	2.24417e-06	transposase
BT_0028	42.1751	0.0686875	0.368092	0.186604	0.851971	0.880581	alkaline phosphatase
BT_0029	770.075	0.0233794	0.147443	0.158565	0.874011	0.898587	hypothetical protein BT_0029
BT_0030	429.128	-0.105006	0.150001	-0.700038	0.483904	0.555792	hypothetical protein BT_0030
BT_0031	264.814	-0.11528	0.182694	-0.631002	0.528039	0.595652	hypothetical protein BT_0031
BT_0032	51.4588	0.00475661	0.311999	0.0152456	0.987836	0.990484	hypothetical protein BT_0032
BT_0033	95.2628	0.275869	0.264076	1.04466	0.296182	0.363537	hypothetical protein BT_0033
BT_0034	58.3806	2.2361	0.342814	6.52279	6.90131e-11	4.33002e-10	hypothetical protein BT_0034
BT_0035	8.35234	2.04285	0.689869	2.96121	0.00306431	0.00606254	hypothetical protein BT_0035
BT_0036	585.181	0.496854	0.166674	2.981	0.00287309	0.00572616	integrase
BT_0037	754.972	0.173154	0.151553	1.14253	0.253235	0.318789	transcriptional regulatory protein
BT_0038	141.359	0.540056	0.213389	2.53085	0.0113785	0.0199977	hypothetical protein BT_0038
BT_0039	141.468	0.385836	0.218534	1.76557	0.0774681	0.112658	hypothetical protein BT_0039
BT_0040	324.321	0.203424	0.253352	0.802929	0.422016	0.495596	hypothetical protein BT_0040
BT_0041	291.774	0.551477	0.207623	2.65614	0.00790402	0.0142889	F420H2:quinone oxidoreductase
BT_0042	152.513	0.443543	0.208188	2.1305	0.0331307	0.0532259	hypothetical protein BT_0042
BT_0043	14.2319	0.879478	0.517124	1.70071	0.0889975	0.12733	glycosyltransferase
BT_0044	114.004	0.353549	0.231963	1.52416	0.12747	0.174615	glycosyltransferase
BT_0045	137.248	0.698622	0.213885	3.26635	0.00108944	0.00234734	polysaccharide biosynthesis protein
BT_0046	193.421	-0.10491	0.243503	-0.430836	0.666588	0.722929	glycosyltransferase
BT_0047	53.5563	0.668429	0.322994	2.06948	0.0385011	0.0605729	glycosyltransferase
BT_0048	72.5722	0.35554	0.29275	1.21448	0.224565	0.287838	hypothetical protein BT_0048
BT_0049	138.348	0.399001	0.241906	1.6494	0.0990653	0.140208	glycosyltransferase
BT_0050	119.752	0.139624	0.255503	0.546465	0.584746	0.649822	glycosyltransferase
BT_0051	87.3933	0.13651	0.276499	0.493709	0.621512	0.683186	glycosyltransferase
BT_0052	184.992	0.371594	0.197091	1.8854	0.0593764	0.0891471	hypothetical protein BT_0052
BT_0053	217.931	0.356688	0.193584	1.84255	0.0653944	0.0971031	glycosyltransferase
BT_0054	226.372	0.223997	0.199302	1.12391	0.261052	0.326768	glycosyltransferase
BT_0055	152.547	0.618792	0.229444	2.69692	0.00699839	0.01278	glycosyltransferase
BT_0056	190.532	0.572807	0.23451	2.44257	0.0145829	0.0251567	glycosyltransferase
BT_0057	181.474	0.594908	0.247662	2.4021	0.0163012	0.0278934	hypothetical protein BT_0057
BT_0058	762.825	0.6429	0.269592	2.38472	0.0170921	0.0291441	hypothetical protein BT_0058
BT_0059	461.447	0.201189	0.24782	0.811833	0.416887	0.490402	hypothetical protein BT_0059
BT_0060	379.704	0.351686	0.185785	1.89298	0.0583608	0.087812	polysaccharide export protein
BT_0061	1379.55	0.567528	0.200371	2.83238	0.00462022	0.00877959	tyrosine-protein kinase ptk
BT_0062	79.4576	0.766915	0.280899	2.73022	0.00632928	0.0116632	hypothetical protein BT_0062
BT_0063	126.174	0.166401	0.265127	0.627627	0.530248	0.597174	hypothetical protein BT_0063
BT_0064	1759.07	0.567384	0.182207	3.11395	0.001846	0.0038233	hypothetical protein BT_0064
BT_0065	1653.53	0.652493	0.199017	3.27858	0.0010433	0.00225593	alpha-galactosidase
BT_0066	1009.3	0.848678	0.202885	4.18306	2.87618e-05	8.29587e-05	major outer membrane protein OmpA
BT_0067	161.434	1.13105	0.229021	4.93863	7.86747e-07	2.89406e-06	hypothetical protein BT_0067
BT_0068	318.58	0.66144	0.199825	3.3101	0.000932637	0.00203564	hypothetical protein BT_0068
BT_0069	1067.4	0.630795	0.136471	4.62218	3.79731e-06	1.25878e-05	hypothetical protein BT_0069
BT_0070	1106.39	0.515908	0.141746	3.63965	0.000273006	0.00066051	hypothetical protein BT_0070
BT_0071	937.394	0.101706	0.170951	0.59494	0.551884	0.618105	hypothetical protein BT_0071
BT_0072	1014.83	-0.539934	0.162754	-3.31749	0.000908303	0.00199116	ABC transporter ATP-binding protein
BT_0073	9569.38	-0.39824	0.198995	-2.00126	0.0453646	0.0701234	ABC transporter ATP-binding protein
BT_0074	4080.68	-0.24098	0.153483	-1.57008	0.116396	0.161724	hypothetical protein BT_0074
BT_0075	13.4436	1.60031	0.605228	2.64415	0.00818965	0.0147669	hypothetical protein BT_0075
BT_0076	105.121	0.309698	0.238153	1.30042	0.193458	0.252238	transposase
BT_0077	107.101	0.973975	0.272996	3.56772	0.000360104	0.000853404	hypothetical protein BT_0077
BT_0078	15.0917	2.14492	0.559039	3.83681	0.000124643	0.000323102	DNA repair protein
BT_0079	16.4216	0.84183	0.510716	1.64833	0.0992846	0.140314	anti-restriction protein
BT_0080	27.5959	0.0618985	0.426582	0.145103	0.884629	0.907011	hypothetical protein BT_0080
BT_0081	66.6761	-0.228096	0.303136	-0.752453	0.451779	0.524219	hypothetical protein BT_0081
BT_0082	1730.78	-0.157858	0.16825	-0.938234	0.348124	0.418777	hypothetical protein BT_0082
BT_0083	1995.39	-0.178337	0.15948	-1.11825	0.263462	0.329277	hypothetical protein BT_0083
BT_0084	9.54988	1.52483	0.663781	2.29719	0.021608	0.0360851	conjugate transposon protein
BT_0085	10.8142	0.782215	0.563013	1.38934	0.164731	0.219295	conjugate transposon protein
BT_0086	16.1898	0.748177	0.564705	1.3249	0.185205	0.243551	conjugate transposon protein
BT_0087	14.278	0.767988	0.514229	1.49347	0.135313	0.183807	conjugate transposon protein
BT_0088	1.06776	0.861329	0.713618	1.20699	0.227436	0.290906	conjugate transposon protein
BT_0089	5.72311	1.57378	0.708325	2.22183	0.0262948	0.0431706	conjugate transposon protein
BT_0090	19.2445	0.661253	0.475231	1.39144	0.164093	0.218626	conjugate transposon protein
BT_0091	4.98685	1.68954	0.74885	2.25618	0.0240595	0.0398099	conjugate transposon protein
BT_0092	2.81484	0.936669	0.787237	1.18982	0.234118	0.298745	conjugate transposon protein
BT_0093	11.1799	1.87223	0.628588	2.97847	0.00289688	0.00576885	conjugate transposon protein
BT_0094	8.74537	1.49207	0.658694	2.26519	0.0235008	0.0389651	conjugate transposon protein
BT_0095	3.74373	0.389678	0.745496	0.52271	0.601176	0.664134	conjugate transposon protein
BT_0096	14.3846	1.36521	0.554297	2.46295	0.0137799	0.0238731	hypothetical protein BT_0096
BT_0097	2.92082	0.881656	0.791289	1.1142	0.265192	0.330589	conjugate transposon protein
BT_0098	5.81296	1.25145	0.710004	1.7626	0.0779679	0.113215	conjugate transposon protein
BT_0099	2.64608	1.39597	0.788686	1.76999	0.0767282	0.111782	hypothetical protein BT_0099
BT_0100	2.5524	0.0233591	0.781585	0.0298868	0.976157	0.980999	hypothetical protein BT_0100
BT_0101	13.234	1.3713	0.575573	2.38249	0.0171958	0.0293003	hypothetical protein BT_0101
BT_0102	35.3118	2.04163	0.40105	5.09072	3.56699e-07	1.37778e-06	hypothetical protein BT_0102
BT_0103	25.8789	1.64116	0.507686	3.23263	0.00122657	0.0026219	hypothetical protein BT_0103
BT_0104	1.20614	1.14229	0.759192	1.50461	0.132423	0.180537	hypothetical protein BT_0104
BT_0105	975.639	0.544128	0.172001	3.16352	0.00155872	0.00326868	DNA topoisomerase I subunit omega
BT_0106	3376.86	0.706479	0.118834	5.94508	2.76314e-09	1.43713e-08	hypothetical protein BT_0106
BT_0107	9.03265	0.968513	0.623652	1.55297	0.12043	0.166473	hypothetical protein BT_0107
BT_0108	26.6674	1.48492	0.433679	3.42402	0.000617029	0.00139889	hypothetical protein BT_0108
BT_0109	3.24436	-0.724694	0.773195	-0.937272	0.348619	0.419015	hypothetical protein BT_0109
BT_0110	44.2653	0.519658	0.33208	1.56486	0.117616	0.163093	regulatory protein
BT_0111	61.997	1.18714	0.315555	3.76208	0.000168505	0.000425683	hypothetical protein BT_0111
BT_0112	47.8824	0.404362	0.343474	1.17727	0.239087	0.303413	permease
BT_0113	28.3215	0.00313054	0.419201	0.00746789	0.994042	0.995065	hypothetical protein BT_0113
BT_0114	64.4883	0.806608	0.304694	2.64727	0.00811444	0.014653	symporter, arsenic resistance membrane protein
BT_0115	33.2836	0.178134	0.437388	0.407267	0.683812	0.73848	arsenate reductase
BT_0116	143.8	0.542707	0.228602	2.37403	0.0175953	0.0298973	arsenical pump-driving ATPase
BT_0117	22.4752	0.459401	0.46841	0.980767	0.326708	0.395711	arsenical resistance operon trans-acting repressor
BT_0118	28.0496	0.809911	0.415953	1.94712	0.0515199	0.0787123	cytochrome c biogenesis protein
BT_0119	14.0466	1.509	0.564431	2.67348	0.0075068	0.0136266	hypothetical protein BT_0119
BT_0120	5.86635	0.448541	0.702793	0.638227	0.523326	0.591295	hypothetical protein BT_0120
BT_0121	169.3	-0.0991132	0.198462	-0.499408	0.617492	0.679689	ArsR family transcriptional regulator
BT_0122	6047	-0.612048	0.123215	-4.9673	6.78911e-07	2.50877e-06	3-oxoacyl-ACP synthase
BT_0123	947.603	-0.957194	0.162635	-5.88554	3.96765e-09	2.03745e-08	NADH-ubiquinone oxidoreductase subunit
BT_0124	419.729	-0.903735	0.195459	-4.62366	3.77023e-06	1.25066e-05	NADH:ubiquinone oxidoreductase subunit
BT_0125	663.06	0.113562	0.175705	0.646324	0.51807	0.586993	NADH:ubiquinone oxidoreductase subunit
BT_0126	1681.57	-0.000683866	0.1517	-0.004508	0.996403	0.996608	hypothetical protein BT_0126
BT_0127	595.459	0.0138881	0.159697	0.0869653	0.930699	0.94587	transmembrane protein
BT_0128	4316.41	-0.662744	0.152827	-4.33657	1.44725e-05	4.40423e-05	hypothetical protein BT_0128
BT_0129	709.988	-0.37113	0.135584	-2.73728	0.00619504	0.0114332	mannonate dehydratase
BT_0130	56.1277	0.380582	0.36033	1.0562	0.290875	0.358107	D-mannonate oxidoreductase
BT_0131	0.910335	0.856193	0.724735	1.18139	0.237449	0.302075	transposase
BT_0132	352.158	0.490937	0.174795	2.80864	0.00497509	0.00937021	alpha-glucosidase
BT_0133	1604.59	0.408244	0.2018	2.02301	0.0430723	0.0669845	N-acetylmuramic acid 6-phosphate etherase
BT_0134	473.874	0.463858	0.216383	2.14369	0.0320573	0.0516208	hypothetical protein BT_0134
BT_0135	1304.55	0.644462	0.184058	3.5014	0.000462825	0.0010769	hypothetical protein BT_0135
BT_0136	339.766	0.926302	0.206999	4.4749	7.64462e-06	2.42503e-05	hypothetical protein BT_0136
BT_0137	200.574	0.531938	0.191327	2.78026	0.0054316	0.0101553	hypothetical protein BT_0137
BT_0138	2320.04	-0.331088	0.118512	-2.79371	0.00521079	0.00976523	transcriptional regulator
BT_0139	4.5116	0.896568	0.740471	1.21081	0.225969	0.289181	RNA polymerase ECF-type sigma factor
BT_0140	250.072	0.655802	0.195605	3.35268	0.000800327	0.00177231	hypothetical protein BT_0140
BT_0141	204.108	0.766001	0.215486	3.55476	0.000378317	0.0008928	hypothetical protein BT_0141
BT_0142	147.798	0.469412	0.230803	2.03382	0.0419698	0.0654373	hypothetical protein BT_0142
BT_0143	420.912	0.690959	0.154765	4.46457	8.02303e-06	2.53515e-05	transmembrane protein
BT_0144	5.23312	0.974447	0.706548	1.37916	0.167844	0.223073	beta-xylosidase
BT_0145	36.3203	0.664137	0.368987	1.79989	0.0718775	0.105354	beta-xylosidase
BT_0146	319.213	1.59916	0.190821	8.38039	5.27526e-17	5.88385e-16	unsaturated glucuronyl hydrolase
BT_0147	69188.7	2.91266	0.12528	23.2492	1.44989e-119	7.05082e-117	hypothetical protein BT_0147
BT_0148	10615.6	0.485773	0.110036	4.41466	1.01167e-05	3.1436e-05	hemolysin
BT_0149	5719.3	-0.816689	0.122527	-6.66537	2.64005e-11	1.7233e-10	peptidase
BT_0150	3685.59	-0.862438	0.133052	-6.48194	9.05509e-11	5.5811e-10	ferric aerobactin receptor
BT_0151	616.992	-0.36309	0.55212	-0.657627	0.510778	0.579676	hypothetical protein BT_0151
BT_0152	1942.69	-0.303938	0.156922	-1.93687	0.0527606	0.0802298	acetyl esterase
BT_0153	2523.68	-0.172901	0.112268	-1.54008	0.123541	0.17	hypothetical protein BT_0153
BT_0154	7323.97	-0.0864341	0.116484	-0.742025	0.458072	0.530888	periplasmic protease
BT_0155	356.076	-0.107789	0.165258	-0.652248	0.514241	0.583272	tRNA-specific 2-thiouridylase MnmA
BT_0156	1378.16	-0.0224816	0.125596	-0.179	0.857938	0.885288	transcriptional regulator
BT_0157	35140.8	2.95298	0.134947	21.8826	3.80505e-106	1.32171e-103	hypothetical protein BT_0157
BT_0158	2675.81	-0.307796	0.153161	-2.00962	0.0444713	0.0688738	Na(+)/H(+) antiporter
BT_0159	2342.67	-0.350973	0.122952	-2.85455	0.00430979	0.0082449	hypothetical protein BT_0159
BT_0160	1373.56	1.16673	0.121114	9.63331	5.78342e-22	8.95694e-21	hypothetical protein BT_0160
BT_0161	2001.11	-0.660621	0.146614	-4.50584	6.61099e-06	2.12346e-05	permease
BT_0162	3519.11	0.264696	0.157467	1.68096	0.0927711	0.132301	penicillin-binding protein 1C
BT_0163	838.381	0.337912	0.150494	2.24535	0.0247455	0.0408615	hypothetical protein BT_0163
BT_0164	15591.2	0.398825	0.153818	2.59284	0.00951862	0.0169619	hypothetical protein BT_0164
BT_0165	724.566	-0.236699	0.136551	-1.73342	0.0830214	0.11966	peptidyl-prolyl cis-trans isomerase
BT_0166	1710.99	-0.0317688	0.116931	-0.27169	0.785861	0.82523	thiol-disulfide isomerase
BT_0167	1527.91	0.473229	0.126223	3.74914	0.000177443	0.000445027	hypothetical protein BT_0167
BT_0168	1610.02	0.443304	0.137295	3.22884	0.00124294	0.00265339	hypothetical protein BT_0168
BT_0169	7340.22	-0.160287	0.103713	-1.54549	0.122228	0.168512	hypothetical protein BT_0169
BT_0170	1539.11	1.93726	0.141898	13.6525	1.94962e-42	6.97134e-41	hypothetical protein BT_0170
BT_0171	75.9769	0.955134	0.269788	3.54032	0.000399642	0.000940686	hypothetical protein BT_0171
BT_0172	234.412	1.56798	0.202304	7.75063	9.14373e-15	8.50209e-14	hypothetical protein BT_0172
BT_0173	166193	-1.01242	0.124975	-8.10103	5.44946e-16	5.66255e-15	hypothetical protein BT_0173
BT_0174	121494	-1.02083	0.121913	-8.3734	5.59801e-17	6.22954e-16	hypothetical protein BT_0174
BT_0175	857.241	2.63533	0.160845	16.3843	2.47756e-60	1.54467e-58	hypothetical protein BT_0175
BT_0176	1323.69	-0.0418944	0.123729	-0.338599	0.734912	0.780645	hypothetical protein BT_0176
BT_0177	21074.7	0.484605	0.141298	3.42967	0.000604308	0.00137389	hypothetical protein BT_0177
BT_0178	3292.37	-0.272744	0.129515	-2.10589	0.0352138	0.0561274	hypothetical protein BT_0178
BT_0179	2605	-0.265494	0.122929	-2.15973	0.0307934	0.0498165	SsrA-binding protein
BT_0180	13929.3	-0.535213	0.12535	-4.26976	1.95687e-05	5.78146e-05	5-methyltetrahydrofolate--homocysteine methyltransferase
BT_0181	1483.48	-0.183852	0.123612	-1.48733	0.136928	0.185638	NADH dehydrogenase/NAD(P)H nitroreductase
BT_0182	4545.32	-0.737531	0.126469	-5.8317	5.48659e-09	2.7793e-08	osmo-regulated proline transporter
BT_0183	4713	0.160705	0.117254	1.37057	0.170509	0.226183	transglycosylase
BT_0184	2767.15	0.509315	0.137118	3.71443	0.000203662	0.000505053	uridine kinase
BT_0185	3376.75	1.41562	0.116806	12.1194	8.33477e-34	2.20282e-32	hypothetical protein BT_0185
BT_0186	20820.4	0.696708	0.132543	5.25645	1.46864e-07	6.00674e-07	thiol:disulfide interchange protein DsbD
BT_0187	8013.32	2.65338	0.128753	20.6083	2.31442e-94	5.11593e-92	hypothetical protein BT_0187
BT_0188	868.55	0.052046	0.132625	0.392429	0.694742	0.747627	RNA polymerase ECF-type sigma factor
BT_0189	250.564	-0.149172	0.170765	-0.873554	0.382361	0.45385	anti-sigma factor
BT_0190	249.882	0.0890715	0.190232	0.468225	0.639623	0.698986	hypothetical protein BT_0190
BT_0191	51.795	-0.106603	0.346942	-0.307264	0.758643	0.80132	hypothetical protein BT_0191
BT_0192	141.802	0.655026	0.213362	3.07002	0.00214046	0.00438277	cell surface protein
BT_0193	47.208	0.821862	0.329146	2.49696	0.0125265	0.0218494	hypothetical protein BT_0193
BT_0194	87.1807	0.734476	0.265287	2.76862	0.0056295	0.010493	hypothetical protein BT_0194
BT_0195	142.682	0.50341	0.220481	2.28323	0.0224167	0.0373458	glycerophosphoryl diester phosphodiesterase
BT_0196	23.4048	1.23652	0.525202	2.35437	0.0185539	0.0313618	hexose phosphate transport protein
BT_0197	1276.01	0.0387215	0.138971	0.27863	0.780529	0.820872	hypothetical protein BT_0197
BT_0198	511.721	-0.34624	0.147654	-2.34493	0.0190305	0.0321338	hypothetical protein BT_0198
BT_0199	1087.63	0.889686	0.122007	7.29211	3.05137e-13	2.50656e-12	hypothetical protein BT_0199
BT_0200	4416.3	-0.620437	0.144188	-4.30297	1.68523e-05	5.04947e-05	ATP phosphoribosyltransferase
BT_0201	6610.2	-0.760702	0.131737	-5.77439	7.72338e-09	3.8443e-08	histidinol dehydrogenase
BT_0202	4926.51	-0.715754	0.123574	-5.79211	6.95095e-09	3.48479e-08	histidinol-phosphate aminotransferase
BT_0203	4797.31	-0.530693	0.13196	-4.02162	5.77985e-05	0.000158889	imidazole glycerol-phosphate dehydratase/histidinol phosphatase
BT_0204	1403.2	-0.532604	0.130617	-4.07762	4.54999e-05	0.000127091	hypothetical protein BT_0204
BT_0205	11834.5	-0.607168	0.111899	-5.42604	5.76192e-08	2.49512e-07	NAD synthetase
BT_0206	212.93	-0.700522	0.226155	-3.09754	0.00195137	0.00402099	hypothetical protein BT_0206
BT_0207	87.6681	-0.613705	0.298198	-2.05805	0.0395855	0.0620782	hypothetical protein BT_0207
BT_0208	46.591	-0.371475	0.360851	-1.02944	0.303272	0.371115	hypothetical protein BT_0208
BT_0209	101.929	-0.249817	0.28449	-0.878123	0.379877	0.451784	hypothetical protein BT_0209
BT_0210	156.53	0.0402567	0.249175	0.16156	0.871653	0.896731	hypothetical protein BT_0210
BT_0211	139.302	0.0766705	0.237759	0.322471	0.747096	0.791186	hypothetical protein BT_0211
BT_0212	165.666	-0.158752	0.234758	-0.676238	0.498889	0.569373	protease
BT_0213	56.7243	-0.235094	0.313818	-0.74914	0.453773	0.526407	hypothetical protein BT_0213
BT_0214	50.0191	0.397012	0.339174	1.17053	0.241789	0.306283	hypothetical protein BT_0214
BT_0215	3352.68	-1.35049	0.74452	-1.81391	NA	NA	iron uptake regulatory protein
BT_0216	18485.3	-0.889268	0.442301	-2.01055	0.0443733	0.0687742	rubrerythrin
BT_0217	3574.51	0.46045	0.151536	3.03855	0.00237717	0.00481474	hypothetical protein BT_0217
BT_0218	3553.07	2.14332	0.132782	16.1416	1.30098e-58	7.35657e-57	thioredoxin
BT_0219	1446.87	3.14336	0.15797	19.8984	4.20001e-88	7.29452e-86	thioredoxin
BT_0220	2.08806	1.42274	0.791413	1.79772	0.0722207	0.10569	hypothetical protein BT_0220
BT_0221	1266.32	-0.337179	0.121454	-2.77619	0.0055	0.0102713	hypothetical protein BT_0221
BT_0222	1373.08	-0.229847	0.125595	-1.83006	0.0672415	0.0993304	two-component system sensor
BT_0223	1318.3	-0.214285	0.139171	-1.53973	0.123627	0.17007	two-component system response regulator
BT_0224	1077.78	-2.01219	0.176925	-11.3731	5.6919e-30	1.29344e-28	hypothetical protein BT_0224
BT_0225	2235.94	-2.2542	0.176258	-12.7892	1.88464e-37	5.58841e-36	hypothetical protein BT_0225
BT_0226	1855.66	-1.87478	0.201786	-9.29097	1.52895e-20	2.20632e-19	hypothetical protein BT_0226
BT_0227	19954.6	-2.29085	0.205255	-11.161	6.32684e-29	1.37355e-27	hypothetical protein BT_0227
BT_0228	25.4931	1.73531	0.458878	3.78163	0.000155807	0.000396696	hypothetical protein BT_0228
BT_0229	31.6094	0.559522	0.396368	1.41162	0.158061	0.211284	hypothetical protein BT_0229
BT_0230	54.755	-0.341138	0.30843	-1.10605	0.268707	0.333688	hypothetical protein BT_0230
BT_0231	62.734	-0.304874	0.307097	-0.992761	0.320826	0.389752	excisionase
BT_0232	194.817	-0.183707	0.221955	-0.827679	0.407852	0.481171	hypothetical protein BT_0232
BT_0233	448.473	-0.668979	0.174991	-3.82292	0.000131879	0.000340481	integrase
BT_0234	231.063	-0.526611	0.173817	-3.02968	0.00244809	0.00495219	transposase
BT_0235	186.351	-0.498659	0.206827	-2.411	0.0159089	0.0272701	hypothetical protein BT_0235
BT_0236	14876.1	-0.766999	0.111147	-6.90078	5.17185e-12	3.69863e-11	hypothetical protein BT_0236
BT_0237	18364.5	-0.576605	0.107706	-5.3535	8.62677e-08	3.64166e-07	hypothetical protein BT_0237
BT_0238	3599.62	-0.398315	0.115636	-3.44457	0.000571961	0.0013083	anaerobic sulfatase-maturase
BT_0239	5067.02	-0.0778965	0.111819	-0.69663	0.486034	0.557581	hypothetical protein BT_0239
BT_0240	1691.82	0.10793	0.141886	0.760681	0.446847	0.519364	hypothetical protein BT_0240
BT_0241	18526.5	0.805036	0.178736	4.50405	6.66711e-06	2.13725e-05	hypothetical protein BT_0241
BT_0242	20324	0.701259	0.208085	3.37007	0.000751504	0.00167487	polysaccharide deacetylase
BT_0243	2707.61	0.158067	0.115246	1.37156	0.1702	0.225834	1-acyl-sn-glycerol-3-phosphate acyltransferase
BT_0244	1319.42	0.359366	0.132768	2.70672	0.00679524	0.0124604	exonuclease
BT_0245	2374.54	0.0793206	0.120615	0.657634	0.510773	0.579676	ATP-dependent exonuclease sbcC
BT_0246	1070.74	0.018279	0.135457	0.134943	0.892657	0.913123	calcineurin-like phosphoesterase domain-containing protein
BT_0247	700.83	-0.192749	0.132325	-1.45664	0.145216	0.195511	hypothetical protein BT_0247
BT_0248	1083.12	0.229675	0.125163	1.83501	0.0665048	0.0984214	RNA polymerase ECF-type sigma factor
BT_0249	5828.53	0.774943	0.131026	5.91442	3.33039e-09	1.72111e-08	5-methyltetrahydrofolate--homocysteine methyltransferase
BT_0250	4732	-0.433516	0.132038	-3.28326	0.00102613	0.00222275	dihydroorotase
BT_0251	2672.86	-0.36087	0.154476	-2.33609	0.0194867	0.0328699	dolichol-phosphate mannosyltransferase
BT_0252	8362.1	-0.638707	0.118214	-5.40295	6.55536e-08	2.81863e-07	transcription-repair coupling factor
BT_0253	1267.47	0.220604	0.153481	1.43734	0.150621	0.202283	hypothetical protein BT_0253
BT_0254	3198.25	-0.799734	0.113372	-7.05407	1.73756e-12	1.31412e-11	hypothetical protein BT_0254
BT_0255	845.786	1.01858	0.135472	7.51875	5.53021e-14	4.82826e-13	hypothetical protein BT_0255
BT_0256	1421.96	0.83481	0.116552	7.16256	7.91832e-13	6.2208e-12	hypothetical protein BT_0256
BT_0257	3055.76	-0.133227	0.117944	-1.12958	0.258652	0.324265	xanthan lyase
BT_0258	21695	0.630651	0.125387	5.02963	4.9144e-07	1.85838e-06	glucosamine-6-phosphate deaminase
BT_0259	3671.92	-0.158484	0.106394	-1.4896	0.136331	0.185034	amidohydrolase
BT_0260	10170.7	0.269635	0.103302	2.61016	0.00904987	0.0161859	acyltransferase
BT_0261	4029.03	0.179462	0.122225	1.4683	0.142024	0.191638	hypothetical protein BT_0261
BT_0262	6.63533	1.36037	0.682943	1.99193	0.0463791	0.0715096	hypothetical protein BT_0262
BT_0263	48.4981	1.10102	0.339864	3.23959	0.00119702	0.00256549	hypothetical protein BT_0263
BT_0264	49.4351	0.245786	0.313478	0.784062	0.433004	0.505691	hypothetical protein BT_0264
BT_0265	30.2749	0.886774	0.424386	2.08954	0.0366587	0.0581446	hypothetical protein BT_0265
BT_0266	68.5996	1.18224	0.321731	3.67461	0.000238214	0.000583899	hypothetical protein BT_0266
BT_0267	812.911	1.55693	0.180511	8.62515	6.40079e-18	7.59196e-17	two-component system sensor histidine kinase/response regulator
BT_0268	303.323	1.49634	0.193881	7.71786	1.18295e-14	1.08727e-13	hypothetical protein BT_0268
BT_0269	35.0044	0.774104	0.393445	1.9675	0.0491254	0.0753381	hypothetical protein BT_0269
BT_0270	17.6471	0.468107	0.479129	0.976996	0.328571	0.39777	hypothetical protein BT_0270
BT_0271	41.211	1.73374	0.363971	4.76341	1.90345e-06	6.64023e-06	hypothetical protein BT_0271
BT_0272	104.883	0.98901	0.254863	3.88056	0.000104216	0.000273861	hypothetical protein BT_0272
BT_0273	44.2767	0.74045	0.361596	2.04773	0.0405867	0.0634499	hypothetical protein BT_0273
BT_0274	22.8328	0.571005	0.463235	1.23265	0.217707	0.280304	hypothetical protein BT_0274
BT_0275	83.6052	1.09432	0.323148	3.38645	0.000708032	0.00158598	hypothetical protein BT_0275
BT_0276	70.6666	0.369345	0.277718	1.32993	0.183542	0.241682	hypothetical protein BT_0276
BT_0277	91.6186	0.676807	0.248107	2.72788	0.00637427	0.0117417	hypothetical protein BT_0277
BT_0278	102.414	0.712268	0.255978	2.78254	0.0053936	0.0100881	hypothetical protein BT_0278
BT_0279	17.1407	0.540088	0.477326	1.13149	0.25785	0.32351	hypothetical protein BT_0279
BT_0280	3.79319	0.547719	0.762815	0.718024	0.472743	0.545033	transposase for insertion sequence element ISRM3
BT_0281	770.381	-0.124438	0.146278	-0.850695	0.394939	0.467069	DNA-binding protein
BT_0282	37.3982	0.642304	0.405416	1.58431	0.113123	0.157717	hypothetical protein BT_0282
BT_0283	4.37837	1.04591	0.77237	1.35415	0.175688	0.232229	hypothetical protein BT_0283
BT_0284	321.841	0.796145	0.183132	4.34739	1.37769e-05	4.2057e-05	peptidoglycan binding protein
BT_0285	185.99	-0.299283	0.200982	-1.4891	0.13646	0.185106	tolQ-type transport protein
BT_0286	51.3865	-0.424461	0.323724	-1.31118	0.189797	0.248514	hypothetical protein BT_0286
BT_0287	31.2079	-0.413557	0.396866	-1.04206	0.297385	0.364645	biopolymer transmembrane protein
BT_0288	145.943	-0.739909	0.264266	-2.79987	0.00511231	0.00961003	hypothetical protein BT_0288
BT_0289	691.177	-0.0453081	0.162338	-0.279097	0.78017	0.820672	hypothetical protein BT_0289
BT_0290	197.196	0.517378	0.183499	2.81951	0.00480969	0.0090939	beta-galactosidase
BT_0291	645.328	0.929171	0.144081	6.44893	1.12644e-10	6.84734e-10	integrase
BT_0292	37.4154	-0.501862	0.361559	-1.38805	0.165122	0.219696	hypothetical protein BT_0292
BT_0293	15.9882	0.308519	0.507922	0.607415	0.543576	0.610487	hypothetical protein BT_0293
BT_0294	279.748	-0.445432	0.171952	-2.59044	0.00958542	0.0170622	hypothetical protein BT_0294
BT_0295	3843.55	0.198008	0.118753	1.66739	0.0954364	0.135653	ABC transporter ATP-binding protein
BT_0296	1837.09	-0.534682	0.124701	-4.28773	1.80511e-05	5.37225e-05	xanthan lyase XalB
BT_0297	829.444	-0.538032	0.147499	-3.64769	0.000264608	0.000642111	outer membrane lipoprotein silC
BT_0298	418.04	-0.679323	0.21972	-3.09176	0.00198972	0.0040948	cation efflux system outer membrane protein
BT_0299	1461.28	-0.903557	0.142615	-6.33562	2.36385e-10	1.38166e-09	AcrB/AcrD/AcrF family cation efflux protein
BT_0300	1502.94	-0.814919	0.150434	-5.41711	6.05697e-08	2.61823e-07	AcrB/AcrD/AcrF family cation efflux protein, partial
BT_0301	527.869	-0.829375	0.163967	-5.05817	4.23303e-07	1.61961e-06	Na+ ABC transporter ATP-binding transport protein NatA, partial
BT_0302	432.307	-0.288616	0.147722	-1.95378	0.0507274	0.0776412	hypothetical protein BT_0302
BT_0303	7750.73	1.62458	0.144999	11.2041	3.89378e-29	8.56808e-28	patatin-like phospholipase
BT_0304	1433.2	1.67602	0.152296	11.005	3.61461e-28	7.54414e-27	acriflavine resistance protein A
BT_0305	2981.49	1.36532	0.163563	8.34736	6.98058e-17	7.71513e-16	aminoglycoside efflux pump
BT_0306	1250.95	1.44461	0.159033	9.08373	1.04914e-19	1.42514e-18	outer membrane protein oprM
BT_0307	87691.6	-0.985333	0.131593	-7.48771	7.00863e-14	6.06459e-13	diphosphate--fructose-6-phosphate 1-phosphotransferase
BT_0308	1167.05	-0.948631	0.134149	-7.07149	1.53279e-12	1.16468e-11	glycosyl hydrolase
BT_0309	2180.45	2.2796	0.142471	16.0005	1.26818e-57	6.77711e-56	dihydrolipoamide dehydrogenase
BT_0310	489.285	1.92235	0.174309	11.0284	2.78767e-28	5.86858e-27	lipoate-protein ligase A
BT_0311	6434.52	2.66312	0.14107	18.878	1.73055e-79	1.95713e-77	lipoamide acyltransferase component of branched-chain alpha-keto acid dehydrogenase complex
BT_0312	9099.55	2.76911	0.174378	15.8799	8.72646e-57	4.56309e-55	2-oxoisovalerate dehydrogenase subunit beta
BT_0313	2403.66	2.59695	0.161773	16.0531	5.44087e-58	3.04126e-56	flavodoxin FldA
BT_0314	2089.02	-0.382907	0.124687	-3.07095	0.00213377	0.0043709	50S ribosomal protein L11 methyltransferase
BT_0315	5641.5	1.21796	0.138838	8.77255	1.74669e-18	2.17242e-17	hypothetical protein BT_0315
BT_0316	7523.27	1.30639	0.12919	10.1122	4.8795e-24	8.41454e-23	hemin receptor
BT_0317	848.406	1.43361	0.199913	7.17115	7.43682e-13	5.85198e-12	hypothetical protein BT_0317
BT_0318	120.564	0.699281	0.272614	2.56509	0.0103148	0.0182602	hypothetical protein BT_0318
BT_0319	97.2341	0.622786	0.266977	2.33274	0.019662	0.033154	hypothetical protein BT_0319
BT_0320	6371.33	0.438957	0.115864	3.78856	0.000151526	0.000386402	hypothetical protein BT_0320
BT_0321	3501.26	0.420366	0.133495	3.14892	0.00163873	0.00342464	cytidine/deoxycytidylate deaminase
BT_0322	6897.97	0.357411	0.123479	2.89452	0.00379744	0.0073515	oxidoreductase
BT_0323	3489.65	0.464966	0.121463	3.82803	0.000129171	0.000334305	hypothetical protein BT_0323
BT_0324	1124.97	1.38289	0.135777	10.185	2.31412e-24	4.04805e-23	hypothetical protein BT_0324
BT_0325	554.947	1.10551	0.172651	6.40314	1.5221e-10	9.11574e-10	hypothetical protein BT_0325
BT_0326	868.674	0.941936	0.156877	6.00431	1.92144e-09	1.02568e-08	RNA polymerase ECF-type sigma factor
BT_0327	1695.38	-0.681774	0.118924	-5.73285	9.87541e-09	4.82654e-08	glutamine ABC transporter periplasmic glutamine-binding protein GlnH
BT_0328	10966.7	-0.51734	0.110546	-4.67986	2.87075e-06	9.76256e-06	hypothetical protein BT_0328
BT_0329	13432.5	-0.541492	0.115684	-4.6808	2.85754e-06	9.73123e-06	ketoisovalerate oxidoreductase subunit vorA
BT_0330	14905.2	-0.71473	0.117397	-6.08816	1.14215e-09	6.24778e-09	ketoisovalerate oxidoreductase subunit vorA
BT_0331	16874.3	-0.656295	0.116781	-5.61989	1.91075e-08	8.87486e-08	2-oxoglutarate ferredoxin oxidoreductase
BT_0332	4033.1	-0.808576	0.142374	-5.67922	1.35308e-08	6.45103e-08	2-oxoisovalerate oxidoreductase subunit beta
BT_0333	2960.67	-0.429955	0.130864	-3.2855	0.001018	0.00220711	hypothetical protein BT_0333
BT_0334	2382.33	-0.513949	0.149508	-3.43761	0.000586874	0.00133801	hypothetical protein BT_0334
BT_0335	1057.89	-0.0355282	0.139724	-0.254275	0.799283	0.837697	ATPase
BT_0336	675.158	-0.209548	0.16357	-1.28109	0.200162	0.260473	hypothetical protein BT_0336
BT_0337	493.18	0.57286	0.153513	3.73168	0.000190211	0.0004746	hypothetical protein BT_0337
BT_0338	32.8969	1.56939	0.395423	3.96889	7.22075e-05	0.000195515	hypothetical protein BT_0338
BT_0339	41.5802	0.943064	0.35421	2.66245	0.00775749	0.0140554	alpha-glucosidase
BT_0340	33.6976	1.47404	0.429784	3.42971	0.000604216	0.00137389	trimethylamine corrinoid protein 2
BT_0341	28.9695	1.49765	0.446188	3.35655	0.000789207	0.00175007	Na+/glucose cotransporter
BT_0342	30.9928	1.49101	0.397547	3.75054	0.000176457	0.000443238	hypothetical protein BT_0342
BT_0343	26.6108	1.52352	0.519806	2.93094	0.00337936	0.00661322	methylcobamide:CoM methyltransferase mtbA
BT_0344	968.012	0.907477	0.195437	4.64332	3.42854e-06	1.14828e-05	hypothetical protein BT_0344
BT_0345	1079.7	0.63259	0.157465	4.01734	5.88593e-05	0.000161349	hypothetical protein BT_0345
BT_0346	7175.68	-0.524155	0.136315	-3.84516	0.000120472	0.000312622	ribose 5-phosphate isomerase B
BT_0347	32282.7	-0.457303	0.118578	-3.85656	0.000114996	0.000299211	transketolase
BT_0348	116.263	-1.15201	0.23749	-4.85079	1.22968e-06	4.42302e-06	alpha-L-arabinofuranosidase
BT_0349	75.1577	-0.099731	0.290705	-0.343065	0.731549	0.777771	hypothetical protein BT_0349
BT_0350	835.417	-2.25317	0.139265	-16.179	7.09594e-59	4.26019e-57	xylulose kinase
BT_0351	2080.61	-2.09842	0.137595	-15.2508	1.62737e-52	7.46593e-51	L-arabinose isomerase
BT_0352	313.342	-2.29182	0.186028	-12.3198	7.08817e-35	1.94745e-33	hypothetical protein BT_0352
BT_0353	452.855	-2.33971	0.1613	-14.5053	1.12127e-47	4.58213e-46	L-ribulose-5-phosphate 4-epimerase
BT_0354	331.212	-2.2791	0.167044	-13.6437	2.20103e-42	7.81285e-41	hypothetical protein BT_0354
BT_0355	764.297	-2.65291	0.14611	-18.1569	1.13261e-73	1.10158e-71	Na+/glucose cotransporter
BT_0356	720.35	-0.912333	0.147037	-6.20479	5.47714e-10	3.10435e-09	aldose 1-epimerase
BT_0357	280.025	0.788394	0.220399	3.57711	0.000347411	0.000826142	hypothetical protein BT_0357
BT_0358	0	NA	NA	NA	NA	NA	transposase
BT_0359	0.0986005	0.0384169	0.533891	0.0719564	0.942637	0.954015	hypothetical protein BT_0359
BT_0360	21.6304	-0.256193	0.467982	-0.547441	0.584076	0.649357	arabinan endo-1,5-alpha-L-arabinosidase
BT_0361	25.4905	0.787279	0.431764	1.8234	0.0682424	0.100656	hypothetical protein BT_0361
BT_0362	49.7961	0.887114	0.362763	2.44544	0.0144677	0.0249757	hypothetical protein BT_0362
BT_0363	13.3389	0.0314235	0.532269	0.0590369	0.952923	0.962039	hypothetical protein BT_0363
BT_0364	31.347	-0.153929	0.388981	-0.395724	0.692309	0.746	hypothetical protein BT_0364
BT_0365	40.8709	0.414244	0.394185	1.05089	0.29331	0.360558	hypothetical protein BT_0365
BT_0366	590.293	-0.34641	0.143666	-2.41123	0.015899	0.0272626	two-component system sensor histidine kinase/response regulator
BT_0367	22.198	2.19696	0.478938	4.58715	4.4933e-06	1.47442e-05	endo-arabinase
BT_0368	473.147	-1.27756	0.149268	-8.55888	1.13971e-17	1.33874e-16	alpha-L-arabinofuranosidase
BT_0369	270.667	-1.33399	0.166914	-7.9921	1.32655e-15	1.32465e-14	endo-1,4-beta-xylanase D
BT_0370	19695.2	-1.74429	0.145718	-11.9703	5.08344e-33	1.30387e-31	galactokinase
BT_0371	20672.6	-1.69774	0.12778	-13.2865	2.77322e-40	9.2371e-39	glucose/galactose transporter
BT_0372	11309.9	-1.31864	0.104871	-12.5739	2.93983e-36	8.40964e-35	aldose 1-epimerase
BT_0373	14271.5	-0.744293	0.161138	-4.61896	3.85659e-06	1.27582e-05	mannose-6-phosphate isomerase
BT_0374	6422.2	0.899336	0.115203	7.80653	5.87837e-15	5.55078e-14	hypothetical protein BT_0374
BT_0375	883.609	0.0989741	0.139461	0.709689	0.477897	0.549932	integrase
BT_0376	858.29	-0.0414463	0.255863	-0.161986	0.871317	0.896575	transcriptional regulator
BT_0377	436.284	0.82639	0.239889	3.44488	0.000571318	0.00130744	hypothetical protein BT_0377
BT_0378	1450.55	-0.255947	0.252408	-1.01402	0.310573	0.378715	capsular polysaccharide biosynthesis protein capD
BT_0379	1528.2	-0.198196	0.400106	-0.495359	0.620347	0.682059	UDP-glucose 6-dehydrogenase
BT_0380	764.991	-0.161328	0.259999	-0.620496	0.534931	0.601473	nucleotide sugar epimerase
BT_0381	1269.58	-0.135411	0.411023	-0.32945	0.741816	0.786966	capsular polysaccharide biosynthesis protein capD
BT_0382	1261.87	-0.291184	0.403609	-0.721451	0.470632	0.543372	capsular polysaccharide biosynthesis protein Cps4K
BT_0383	1461.41	-0.329938	0.25103	-1.31434	0.188732	0.247453	UDP-N-acetylglucosamine 2-epimerase
BT_0384	635.073	-0.0288393	0.466618	-0.0618051	0.950718	0.960595	hypothetical protein BT_0384
BT_0385	569.471	0.261458	0.278731	0.938031	0.348228	0.418777	hypothetical protein BT_0385
BT_0386	578.933	0.0569794	0.280211	0.203344	0.838866	0.869584	F420H2-dehydrogenase
BT_0387	326.541	0.210396	0.294726	0.713871	0.475307	0.5476	NADH dehydrogenase subunit 2
BT_0388	246.436	0.152019	0.28082	0.541341	0.588273	0.653144	galactoside O-acetyltransferase
BT_0389	123.135	0.159786	0.34431	0.464078	0.642592	0.701757	galactoside acetyltransferase
BT_0390	312.952	0.412853	0.275596	1.49804	0.134124	0.182395	O-antigen export protein
BT_0391	393.355	-0.119379	0.302952	-0.394053	0.693542	0.746998	hypothetical protein BT_0391
BT_0392	375.189	-0.223324	0.302689	-0.7378	0.460636	0.533223	lipopolysaccharide biosynthesis RfbU-related protein
BT_0393	207.281	-0.38223	0.290049	-1.31781	0.187568	0.246126	serine acetyltransferase
BT_0394	351.087	-0.151381	0.308706	-0.490371	0.623871	0.685469	capsular polysaccharide biosynthesis glycosyltransferase
BT_0395	63.251	0.142225	0.404951	0.351215	0.725427	0.772952	hypothetical protein BT_0395
BT_0396	187.577	-0.213756	0.230751	-0.926346	0.354266	0.424962	UDP-GlcNAc:undecaprenylphosphate GlcNAc-1-phosphate transferase
BT_0397	197.913	0.0817616	0.281587	0.29036	0.771541	0.812826	hypothetical protein BT_0397
BT_0398	430.378	-0.0864735	0.280475	-0.308311	0.757845	0.800826	polysaccharide export outer membrane protein
BT_0399	522.729	-0.307795	0.279457	-1.1014	0.270721	0.335932	tyrosine-protein kinase ptk involved in exopolysaccharide biosynthesis, partial
BT_0400	623.952	-0.0131905	0.252504	-0.0522389	0.958338	0.966286	tyrosine-protein kinase in capsular polysaccharide biosynthesis region, partial
BT_0401	1123.49	0.704812	0.229949	3.06508	0.00217611	0.00444827	hypothetical protein BT_0401
BT_0402	37.3118	0.447655	0.362368	1.23536	0.216696	0.279224	hypothetical protein BT_0402
BT_0403	19.6125	0.361687	0.474085	0.762917	0.445513	0.518308	hypothetical protein BT_0403
BT_0404	60.8826	1.27426	0.306777	4.15371	3.27134e-05	9.33051e-05	hypothetical protein BT_0404
BT_0405	1003.69	1.54399	0.152011	10.1571	3.07978e-24	5.34892e-23	hypothetical protein BT_0405
BT_0406	2128.7	1.60182	0.150552	10.6396	1.94891e-26	3.77591e-25	hypothetical protein BT_0406
BT_0407	39872.7	2.63038	0.152481	17.2506	1.10729e-66	8.28426e-65	hypothetical protein BT_0407
BT_0408	31292.3	2.02796	0.117812	17.2135	2.10457e-66	1.55068e-64	hypothetical protein BT_0408
BT_0409	5148.84	0.588577	0.155519	3.7846	0.000153958	0.000392399	short-chain dehydrogenase
BT_0410	16399	0.0840852	0.124052	0.677821	0.497885	0.568761	hypothetical protein BT_0410
BT_0411	5206.44	-0.211178	0.122934	-1.71781	0.0858306	0.123161	CysQ, sulfite synthesis pathway protein
BT_0412	5463.98	-0.268042	0.147598	-1.81603	0.0693657	0.102065	Na+/sulfate symporter
BT_0413	2211.37	-0.541318	0.138535	-3.90745	9.32761e-05	0.000247734	adenylylsulfate kinase
BT_0414	4853.28	-0.535835	0.136262	-3.9324	8.41034e-05	0.000225802	sulfate adenylyltransferase subunit 2
BT_0415	8072.41	-0.574824	0.124459	-4.61856	3.86412e-06	1.27744e-05	sulfate adenylyltransferase subunit 1
BT_0416	4228.87	-0.475722	0.116013	-4.10059	4.12099e-05	0.00011584	hypothetical protein BT_0416
BT_0417	4485.5	-0.580062	0.134373	-4.3168	1.58306e-05	4.76683e-05	hypothetical protein BT_0417
BT_0418	158609	-0.562904	0.156542	-3.59586	0.000323319	0.00077263	porin
BT_0419	1732.23	-0.538678	0.128559	-4.19013	2.78794e-05	8.05571e-05	Holliday junction resolvase-like protein
BT_0420	5590.86	0.231192	0.108991	2.1212	0.0339048	0.054308	peptide deformylase
BT_0421	11674.2	-0.568985	0.115449	-4.92845	8.28827e-07	3.03966e-06	hypothetical protein BT_0421
BT_0422	50182.2	-0.563269	0.108804	-5.17693	2.25572e-07	8.94015e-07	threonyl-tRNA synthetase
BT_0423	24225.2	-0.649441	0.107642	-6.03333	1.60612e-09	8.63999e-09	translation initiation factor IF-3
BT_0424	24717.6	-0.303914	0.143372	-2.11976	0.0340265	0.054467	50S ribosomal protein L35
BT_0425	39459.1	-0.514635	0.108107	-4.76041	1.93195e-06	6.73484e-06	50S ribosomal protein L20
BT_0426	2631.94	-0.372348	0.125128	-2.97573	0.00292295	0.005816	hypothetical protein BT_0426
BT_0427	2758.52	-0.991786	0.114168	-8.68708	3.71882e-18	4.53249e-17	xanthine phosphoribosyltransferase
BT_0428	8587.99	-1.14977	0.105969	-10.8501	1.99284e-27	4.07193e-26	phenylacetate-coenzyme A ligase
BT_0429	3793.18	-1.12291	0.125906	-8.91863	4.72076e-19	6.0733e-18	indolepyruvate oxidoreductase subunit beta
BT_0430	12682.2	-1.08997	0.127581	-8.54334	1.30393e-17	1.51699e-16	indolepyruvate oxidoreductase subunit iorA
BT_0431	1352	-0.642015	0.124339	-5.16343	2.42465e-07	9.57846e-07	hypothetical protein BT_0431
BT_0432	1106.34	-0.431199	0.124197	-3.47189	0.000516811	0.00119055	endonuclease
BT_0433	4839.53	-0.103158	0.115439	-0.893617	0.371527	0.443153	xylose repressor
BT_0434	265.224	-1.3079	0.248585	-5.26139	1.42967e-07	5.86214e-07	hypothetical protein BT_0434
BT_0435	352.003	-1.85196	0.203081	-9.1193	7.56082e-20	1.03573e-18	hypothetical protein BT_0435
BT_0436	393.805	-1.69132	0.174767	-9.6776	3.75408e-22	5.87012e-21	arabinose-proton symporter
BT_0437	129.431	-1.32434	0.273247	-4.84667	1.25551e-06	4.50592e-06	N-acylglucosamine 2-epimerase
BT_0438	189.013	-1.36012	0.207305	-6.56098	5.34547e-11	3.39361e-10	alpha-N-acetylglucosaminidase
BT_0439	786.339	-1.76674	0.152238	-11.6052	3.87951e-31	9.43303e-30	hypothetical protein BT_0439
BT_0440	430.408	-1.67996	0.193683	-8.6738	4.1794e-18	5.0308e-17	hypothetical protein BT_0440
BT_0441	325.256	-1.53827	0.168154	-9.148	5.79987e-20	8.01271e-19	hypothetical protein BT_0441
BT_0442	395.948	-1.54281	0.193535	-7.97172	1.56483e-15	1.55301e-14	glycerophosphoryl diester phosphodiesterase
BT_0443	75.4356	-0.642824	0.279816	-2.29731	0.021601	0.0360851	thermostable beta-glucosidase B
BT_0444	331.308	-0.200839	0.176233	-1.13962	0.254444	0.320063	hypothetical protein BT_0444
BT_0445	609.486	-0.122072	0.144177	-0.846679	0.397174	0.469484	endoglucanase E
BT_0446	165.489	-1.22821	0.219316	-5.60018	2.14134e-08	9.87177e-08	hypothetical protein BT_0446
BT_0447	322.679	-1.60167	0.174189	-9.19502	3.74924e-20	5.22423e-19	sialic acid-specific 9-O-acetylesterase
BT_0448	130.081	-1.58173	0.230503	-6.86208	6.7865e-12	4.7486e-11	hypothetical protein BT_0448
BT_0449	426.382	-1.78286	0.155832	-11.4409	2.61139e-30	6.04722e-29	S-layer protein
BT_0450	334.204	-1.92563	0.228326	-8.43371	3.34889e-17	3.78736e-16	hypothetical protein BT_0450
BT_0451	303.63	-1.84461	0.21081	-8.75012	2.13132e-18	2.63731e-17	hypothetical protein BT_0451
BT_0452	620.619	-1.29673	0.16244	-7.98283	1.4302e-15	1.4223e-14	hypothetical protein BT_0452
BT_0453	248.195	-1.8566	0.20524	-9.04596	1.48362e-19	1.99857e-18	N-acylglucosamine 2-epimerase
BT_0454	115.501	-1.46015	0.232422	-6.28231	3.33577e-10	1.92202e-09	arabinose ABC transporter
BT_0455	2977.85	-0.798702	0.111207	-7.18212	6.86411e-13	5.41886e-12	sialidase
BT_0456	2034.25	-0.944162	0.119293	-7.91464	2.47974e-15	2.41663e-14	beta-hexosaminidase
BT_0457	1562.78	-1.07719	0.142253	-7.57239	3.66428e-14	3.22815e-13	sialic acid-specific 9-O-acetylesterase
BT_0458	3695.07	-0.559287	0.106867	-5.23347	1.66358e-07	6.7529e-07	beta-mannosidase
BT_0459	2926.23	-0.789595	0.201165	-3.92511	8.66902e-05	0.000231507	beta-hexosaminidase
BT_0460	852.256	-0.927442	0.194213	-4.77539	1.79361e-06	6.29315e-06	beta-hexosaminidase
BT_0461	1472.23	-0.850853	0.150611	-5.64933	1.61076e-08	7.62717e-08	beta-galactosidase
BT_0462	1284.16	0.769107	0.153618	5.00663	5.53911e-07	2.07845e-06	transcriptional regulator
BT_0463	178.64	0.161591	0.243171	0.664516	0.50636	0.57583	glucose-1-phosphate thymidylyltransferase
BT_0464	67.1181	0.486419	0.308055	1.579	0.114336	0.15918	dTDP-4-dehydrorhamnose 3,5-epimerase
BT_0465	101.42	0.619391	0.286601	2.16116	0.0306826	0.0496538	dTDP-4-dehydrorhamnose reductase
BT_0466	135.559	0.344311	0.280526	1.22738	0.219681	0.282397	dTDP-glucose 4,6-dehydratase
BT_0467	86.7416	0.736673	0.283843	2.59536	0.00944923	0.0168506	hypothetical protein BT_0467
BT_0468	49.3872	0.149521	0.397574	0.376083	0.706855	0.757312	F420H2-dehydrogenase 40 kDa subunit
BT_0469	78.579	0.467207	0.366166	1.27594	0.201976	0.262592	hypothetical protein BT_0469
BT_0470	137.194	0.360312	0.266528	1.35187	0.176417	0.233002	hypothetical protein BT_0470
BT_0471	125.92	0.692212	0.256178	2.70207	0.00689082	0.0126025	glycosyltransferase
BT_0472	51.216	0.344832	0.308588	1.11745	0.263801	0.329403	colanic acid biosynthesis acyltransferase
BT_0473	57.9224	0.347923	0.341183	1.01975	0.307845	0.37586	glycosyltransferase
BT_0474	40.3508	-0.16484	0.426923	-0.386112	0.699413	0.751159	D-glycero-D-manno-heptose 1-phosphate kinase
BT_0475	32.3968	-0.7886	0.51792	-1.52263	0.127851	0.175089	phosphoheptose isomerase
BT_0476	114.109	0.426293	0.310264	1.37397	0.169451	0.225086	D-mannose-1-phosphate guanyltransferase
BT_0477	36.3133	0.263542	0.495279	0.532108	0.594651	0.658844	phosphatase
BT_0478	126.453	0.318048	0.297332	1.06967	0.284767	0.351745	hypothetical protein BT_0478
BT_0479	67.1596	0.764729	0.358217	2.13482	0.0327758	0.0526905	glycosyltransferase
BT_0480	81.6977	0.229583	0.309923	0.740776	0.458829	0.531288	glycosyltransferase
BT_0481	121.099	0.364394	0.249215	1.46217	0.143696	0.193678	polysaccharide export outer membrane protein
BT_0482	529.105	0.225663	0.214709	1.05102	0.293249	0.360558	tyrosine-protein kinase ptk
BT_0483	2256.31	1.28234	0.143028	8.96565	3.08466e-19	4.08739e-18	hypothetical protein BT_0483
BT_0484	1348.19	0.68725	0.144243	4.76453	1.89295e-06	6.60833e-06	hypothetical protein BT_0484
BT_0485	0.95007	-0.00823846	0.766841	-0.0107434	0.991428	0.993062	transposase
BT_0486	2872.58	-0.0169604	0.12538	-0.135272	0.892396	0.913123	altronate hydrolase
BT_0487	1349.11	-0.378796	0.131184	-2.88752	0.00388292	0.00749609	transcriptional regulator
BT_0488	2191.14	-0.3521	0.155895	-2.25857	0.0239102	0.0396034	2-dehydro-3-deoxygluconokinase
BT_0489	1325.62	-0.293829	0.141303	-2.07943	0.0375779	0.059428	keto-hydroxyglutarate-aldolase/keto-deoxy-phosphogluconate aldolase
BT_0490	3335.19	-0.502201	0.120186	-4.17853	2.93402e-05	8.4377e-05	hypothetical protein BT_0490
BT_0491	23.6995	-0.591288	0.433672	-1.36344	0.172743	0.228998	hypothetical protein BT_0491
BT_0492	34.929	-0.085819	0.362731	-0.236591	0.812974	0.8493	hypothetical protein BT_0492
BT_0493	53.0412	0.1079	0.320423	0.336743	0.736311	0.781637	hypothetical protein BT_0493
BT_0494	167.499	-0.758922	0.205884	-3.68616	0.000227667	0.000561432	protoporphyrin IX magnesium chelatase, partial
BT_0495	126.118	-0.286261	0.219595	-1.30359	0.192375	0.251213	cobalamin biosynthesis protein, partial
BT_0496	119.366	-0.143685	0.224714	-0.639412	0.522555	0.590973	TonB-dependent receptor
BT_0497	49.8625	-0.255445	0.322217	-0.792774	0.427909	0.501186	hypothetical protein BT_0497
BT_0498	148.846	0.0193345	0.249065	0.0776282	0.938124	0.951428	hypothetical protein BT_0498
BT_0499	1213.53	2.30597	0.159321	14.4737	1.77688e-47	7.2008e-46	cation efflux system protein
BT_0500	6896.9	-1.20307	0.134731	-8.92943	4.28195e-19	5.53806e-18	transporter
BT_0501	5730.49	-1.1017	0.126381	-8.71727	2.84982e-18	3.49966e-17	hypothetical protein BT_0501
BT_0502	4224.98	-1.21896	0.164992	-7.38799	1.49068e-13	1.25854e-12	TonB-dependent outer membrane receptor
BT_0503	4771.89	0.2299	0.135272	1.69954	0.0892183	0.127608	hypothetical protein BT_0503
BT_0504	16944.5	-0.101373	0.128486	-0.788983	0.430122	0.503171	TonB-dependent outer membrane receptor
BT_0505	1114.13	-0.00232304	0.168621	-0.0137767	0.989008	0.99125	hypothetical protein BT_0505
BT_0506	864.436	-0.21965	0.140792	-1.56011	0.118734	0.164409	beta-hexosaminidase
BT_0507	485.038	0.0733178	0.171803	0.426756	0.669557	0.725826	TetR/AcrR family transcriptional regulator
BT_0508	286.189	-0.554538	0.206142	-2.69008	0.00714352	0.0130206	ABC transporter ATP-binding protein
BT_0509	350.872	0.0218431	0.180386	0.121091	0.903619	0.92201	ABC transporter ATP-binding protein
BT_0510	871.736	-0.294576	0.158408	-1.85961	0.0629412	0.093977	heme biosynthesis protein
BT_0511	1041	0.293956	0.141834	2.07254	0.0382149	0.0601811	hypothetical protein BT_0511
BT_0512	304.801	0.119492	0.251926	0.474315	0.635275	0.695015	hypothetical protein BT_0512
BT_0513	296.127	0.697557	0.272509	2.55976	0.0104745	0.0185291	hypothetical protein BT_0513
BT_0514	876.804	0.761974	0.154904	4.91902	8.69793e-07	3.1803e-06	hypothetical protein BT_0514
BT_0515	754.737	1.89793	0.147491	12.8681	6.80552e-38	2.08146e-36	terminal quinol oxidase subunit
BT_0516	586.354	-0.294912	0.148101	-1.99129	0.0464485	0.071594	hypothetical protein BT_0516
BT_0517	605.614	-0.394088	0.154092	-2.55748	0.0105433	0.018624	flavodoxin FldA
BT_0518	10246.2	-0.507444	0.110609	-4.58772	4.48119e-06	1.47144e-05	5-aminoimidazole-4-carboxamide ribonucleotide transformylase
BT_0519	1199.94	-0.463342	0.125909	-3.67997	0.000233264	0.000573015	hypothetical protein BT_0519
BT_0520	476.15	-0.588959	0.154304	-3.81689	0.000135146	0.000348471	transcriptional regulator
BT_0521	1525.48	0.436979	0.151225	2.88959	0.00385744	0.00745578	acetyl transferase
BT_0522	1239.19	0.336388	0.151445	2.22118	0.0263386	0.0432281	hypothetical protein BT_0522
BT_0523	5426.5	0.58953	0.154284	3.82107	0.000132873	0.000342791	glycosyltransferase
BT_0524	4148.7	0.738125	0.139521	5.2904	1.22047e-07	5.0512e-07	two-component system response regulator
BT_0525	7713.4	0.839314	0.190838	4.39804	1.09234e-05	3.37918e-05	hypothetical protein BT_0525
BT_0526	3498.13	-0.969121	0.136797	-7.08439	1.39662e-12	1.06973e-11	L-asparaginase I
BT_0527	4119.12	-1.07934	0.121798	-8.86172	7.87911e-19	9.92645e-18	tryptophan synthase subunit alpha
BT_0528	2448.05	-1.05686	0.139551	-7.57327	3.63938e-14	3.21203e-13	N-(5\'-phosphoribosyl)anthranilate isomerase
BT_0529	3161.58	-1.09506	0.141831	-7.72086	1.15547e-14	1.06866e-13	indole-3-glycerol phosphate synthase
BT_0530	4094.72	-1.03926	0.142762	-7.27966	3.34663e-13	2.72607e-12	anthranilate phosphoribosyltransferase
BT_0531	2415.44	-1.10031	0.151064	-7.28374	3.24694e-13	2.6493e-12	anthranilate synthase component II
BT_0532	7061.66	-1.1638	0.150068	-7.75518	8.822e-15	8.21866e-14	anthranilate synthase component I
BT_0533	6700.5	-1.2464	0.159474	-7.81571	5.46538e-15	5.19105e-14	tryptophan synthase subunit beta
BT_0534	1017.81	1.97301	0.218758	9.01916	1.89542e-19	2.53227e-18	hypothetical protein BT_0534
BT_0535	6999.96	0.713339	0.152832	4.66748	3.04923e-06	1.0319e-05	iron-containing alcohol dehydrogenase
BT_0536	682.931	0.164741	0.159323	1.03401	0.301131	0.368681	two-component system sensor protein, partial
BT_0537	772.222	1.21671	0.177478	6.85557	7.10293e-12	4.96287e-11	hypothetical protein BT_0537, partial
BT_0538	2.55064	1.36268	0.789428	1.72616	0.0843188	0.121278	hypothetical protein BT_0538
BT_0539	12740.8	0.239299	0.128952	1.85573	0.0634927	0.0946552	Na+/sulfate transporter
BT_0540	996.697	2.07177	0.143888	14.3985	5.28612e-47	2.08995e-45	exopolyphosphatase
BT_0541	1562.85	2.47774	0.142529	17.3841	1.08836e-67	8.40114e-66	polyphosphate kinase
BT_0542	5036.26	1.65802	0.1447	11.4584	2.13418e-30	5.0381e-29	hypothetical protein BT_0542
BT_0543	448.907	-0.131676	0.198791	-0.662386	0.507724	0.576921	glutamine synthetase
BT_0544	60.9431	0.0718285	0.306743	0.234165	0.814857	0.850874	ammonium transporter
BT_0545	91.7596	0.574971	0.251729	2.28408	0.0223666	0.0372879	nitrogen regulatory protein P-II
BT_0546	271.326	0.48664	0.190587	2.55337	0.0106686	0.018818	hypothetical protein BT_0546
BT_0547	553.831	0.833601	0.149432	5.57848	2.42635e-08	1.10584e-07	L,L-diaminopimelate aminotransferase
BT_0548	210.209	0.76865	0.204683	3.75532	0.000173117	0.0004362	diaminopimelate epimerase
BT_0549	1789.59	2.06367	0.152557	13.5272	1.08056e-41	3.7804e-40	thioredoxin
BT_0550	5488.45	0.973043	0.127496	7.63193	2.31256e-14	2.05971e-13	glycerophosphodiester phosphodiesterase
BT_0551	81.8433	-0.928332	0.298174	-3.11339	0.00184952	0.00382733	asparagine synthetase B
BT_0552	72.2249	-1.17047	0.294845	-3.96977	7.19421e-05	0.000195014	glutamate synthase small subunit
BT_0553	288.334	-1.09867	0.195358	-5.62391	1.86679e-08	8.68725e-08	glutamate synthase large subunit
BT_0554	5683.77	-1.28887	0.125943	-10.2338	1.39968e-24	2.47514e-23	glucosamine--fructose-6-phosphate aminotransferase
BT_0555	8833.29	0.0304801	0.143617	0.212232	0.831926	0.863718	amidophosphoribosyltransferase
BT_0556	6886.98	-0.327571	0.125131	-2.61782	0.00884944	0.0158449	carbamoyl phosphate synthase small subunit
BT_0557	20506.6	-0.300379	0.136888	-2.19434	0.028211	0.0460215	carbamyl phosphate synthetase
BT_0558	3746.82	0.165671	0.129279	1.2815	0.200018	0.260355	mannose-1-phosphate guanylyltransferase
BT_0559	847.411	0.205695	0.134938	1.52436	0.127418	0.174593	transcriptional regulator
BT_0560	614.892	0.173702	0.139043	1.24927	0.211567	0.273484	outer membrane efflux protein
BT_0561	537.043	0.267167	0.153608	1.73928	0.0819863	0.118519	hypothetical protein BT_0561
BT_0562	880.551	0.21403	0.12861	1.66417	0.0960776	0.136416	ABC transporter ATP-binding protein
BT_0563	401.793	0.330064	0.163997	2.01262	0.0441547	0.0685581	ABC transporter ATP-binding protein or permease
BT_0564	421.149	0.649479	0.152573	4.25685	2.07325e-05	6.09483e-05	ABC transporter permease
BT_0565	7473.01	2.59769	0.128356	20.2382	4.5176e-91	8.78764e-89	heat shock protein
BT_0566	559.29	-0.453248	0.148086	-3.06071	0.00220812	0.00450233	alanyl-tRNA synthetase
BT_0567	303.982	-0.108556	0.163806	-0.662714	0.507514	0.576914	hypothetical protein BT_0567
BT_0568	404.136	0.627561	0.161138	3.89455	9.8381e-05	0.000260015	hypothetical protein BT_0568
BT_0569	2826.96	-0.661709	0.135671	-4.8773	1.0755e-06	3.89729e-06	hypothetical protein BT_0569
BT_0570	4868.22	0.171433	0.120249	1.42564	0.153971	0.206317	excinuclease ABC subunit B
BT_0571	6781.15	-0.775208	0.111304	-6.96478	3.28907e-12	2.41613e-11	phenylacetate-coenzyme A ligase
BT_0572	2427.31	-1.55094	0.131605	-11.7848	4.67716e-32	1.16046e-30	hypothetical protein BT_0572
BT_0573	10272	-0.761224	0.105923	-7.18657	6.64414e-13	5.25373e-12	hypothetical protein BT_0573
BT_0574	10122.8	-0.679057	0.12832	-5.29191	1.21044e-07	5.01823e-07	hypothetical protein BT_0574
BT_0575	2827.43	-0.82978	0.149494	-5.5506	2.84691e-08	1.2827e-07	hypothetical protein BT_0575
BT_0576	2989.85	-0.530977	0.119655	-4.43757	9.09803e-06	2.84525e-05	hypothetical protein BT_0576
BT_0577	7624.36	-0.423645	0.103277	-4.10203	4.09548e-05	0.000115323	LysM repeat-containing protein
BT_0578	7028.19	-0.448299	0.107401	-4.17405	2.99226e-05	8.59502e-05	excinuclease ABC subunit A
BT_0579	791.768	-0.556734	0.149638	-3.72054	0.000198801	0.000494005	transcriptional regulator
BT_0580	11792.5	-0.344347	0.122299	-2.81562	0.00486835	0.00918695	H+/peptide symporter
BT_0581	1116.62	-0.247727	0.160667	-1.54187	0.123106	0.169498	GNAT family acetyltransferase
BT_0582	188.767	-0.0736849	0.188681	-0.390527	0.696147	0.748814	hypothetical protein BT_0582
BT_0583	1195.15	-0.260856	0.148728	-1.75391	0.0794454	0.115223	hypothetical protein BT_0583
BT_0584	1158	0.71396	0.121899	5.85698	4.71369e-09	2.40028e-08	hypothetical protein BT_0584
BT_0585	1131.79	0.608442	0.15557	3.91106	9.18919e-05	0.000244191	hypothetical protein BT_0585
BT_0586	1656.04	1.19359	0.175176	6.81369	9.51243e-12	6.55795e-11	hypothetical protein BT_0586
BT_0587	11836.4	-0.356927	0.112577	-3.1705	0.00152176	0.00319667	prolyl oligopeptidase
BT_0588	1784.64	-0.719411	0.132177	-5.4428	5.24498e-08	2.28756e-07	cation effux pump BexA
BT_0589	23327.6	-0.956904	0.124194	-7.70488	1.30962e-14	1.19041e-13	inner membrane protein translocase component YidC
BT_0590	24658	-0.796179	0.112728	-7.06283	1.63147e-12	1.2358e-11	CTP synthetase
BT_0591	10486.6	-0.366932	0.124487	-2.94755	0.003203	0.0063036	hypothetical protein BT_0591
BT_0592	434.08	-0.862185	0.162572	-5.30342	1.13655e-07	4.73611e-07	hypothetical protein BT_0592
BT_0593	194.76	-0.676702	0.214204	-3.15914	0.00158235	0.00331251	hypothetical protein BT_0593
BT_0594	21.4532	0.943757	0.471184	2.00295	0.0451828	0.0698867	hypothetical protein BT_0594
BT_0595	410.139	0.424427	0.172401	2.46186	0.0138218	0.0239371	integrase
BT_0596	8275.06	-0.0789617	0.480562	-0.164311	0.869486	0.894881	transcriptional regulator
BT_0597	2069.42	0.243267	0.414943	0.586265	0.557697	0.623897	hypothetical protein BT_0597
BT_0598	10120.3	-0.251836	0.476266	-0.528772	0.596964	0.660832	nucleoside-diphosphate sugar epimerase/dehydrase
BT_0599	11107.4	-0.186702	0.479975	-0.388983	0.697289	0.749661	UDP-glucose 6-dehydrogenase
BT_0600	6244.6	-0.222959	0.480677	-0.463844	0.642759	0.701759	nucleotide sugar epimerase
BT_0601	13826.5	-0.192879	0.493904	-0.390519	0.696153	0.748814	UDP-N-acetylglucosamine 2-epimerase
BT_0602	21950.8	-0.44231	0.480119	-0.921251	0.356919	0.427934	UDP-N-acetyl-D-mannosaminuronic acid dehydrogenase
BT_0603	4611.6	-0.186824	0.492032	-0.379698	0.704169	0.755099	hypothetical protein BT_0603
BT_0604	2616.17	-0.226412	0.515074	-0.439573	0.660246	0.717012	coenzyme F420-reducing hydrogenase
BT_0605	2200.66	-0.0571698	0.46507	-0.122927	0.902165	0.920912	polysaccharide export protein
BT_0606	1507.79	-0.00343985	0.482253	-0.00713287	0.994309	0.995127	hypothetical protein BT_0606
BT_0607	1255.37	-0.31048	0.48991	-0.633748	0.526245	0.593903	serine O-acetyltransferase
BT_0608	3595.15	-0.111383	0.462223	-0.240972	0.809577	0.846478	glycosyltransferase
BT_0609	1544.07	-0.0152839	0.473789	-0.0322588	0.974266	0.979319	glycosyltransferase
BT_0610	3122.82	-0.146524	0.48276	-0.303512	0.761499	0.803989	lipopolysaccharide biosynthesis glycosyltransferase
BT_0611	965.789	-0.414886	0.480373	-0.863675	0.387767	0.459418	glycosyltransferase
BT_0612	6896.4	-0.167231	0.49275	-0.339383	0.734321	0.780206	aminotransferase
BT_0613	4421.96	-0.107821	0.476396	-0.226326	0.820948	0.855132	membrane protein involved in polysaccharide export
BT_0614	12692.3	-0.25363	0.446958	-0.567459	0.570402	0.636646	tyrosine-protein kinase in cps region
BT_0615	495.551	0.109656	0.230716	0.475283	0.634585	0.694729	hypothetical protein BT_0615
BT_0616	176.678	-0.0509793	0.214934	-0.237185	0.812513	0.849183	hypothetical protein BT_0616
BT_0617	981.572	-0.676832	0.151149	-4.47792	7.53744e-06	2.39416e-05	ferredoxin
BT_0618	1668.37	-0.775103	0.122537	-6.32543	2.52523e-10	1.46892e-09	Na+-transporting NADH:ubiquinone oxidoreductase electron transport complex protein RnfC
BT_0619	1029.08	-0.73437	0.161716	-4.54111	5.59594e-06	1.81542e-05	Na+-transporting NADH:ubiquinone oxidoreductase electron transport complex protein RnfD
BT_0620	871.998	-0.919608	0.13428	-6.84845	7.46557e-12	5.2013e-11	Na+-transporting NADH:ubiquinone oxidoreductase electron transport complex protein RnfG
BT_0621	604.926	-0.650811	0.153912	-4.22847	2.35284e-05	6.85962e-05	electron transport complex protein RsxE
BT_0622	572.673	-0.531041	0.164243	-3.23326	0.00122387	0.00261727	Na+-transporting NADH:ubiquinone oxidoreductase electron transport complex protein RnfA
BT_0623	26363.2	-0.472097	0.118019	-4.00018	6.3294e-05	0.000172727	UDP-glucose 4-epimerase
BT_0624	1666.71	0.110835	0.139976	0.791814	0.428469	0.501721	4-diphosphocytidyl-2-C-methyl-D-erythritol kinase
BT_0625	5334.45	-0.597551	0.145252	-4.1139	3.89024e-05	0.000109862	DNA helicase
BT_0626	23574.3	-0.956826	0.115369	-8.2936	1.0987e-16	1.20609e-15	phenylalanyl-tRNA synthetase subunit beta
BT_0627	10277.6	-0.994243	0.146125	-6.80404	1.01725e-11	6.9479e-11	hypothetical protein BT_0627
BT_0628	4968.5	-0.288524	0.162323	-1.77746	0.0754923	0.11018	hypothetical protein BT_0628
BT_0629	2310.33	1.00416	0.130233	7.71052	1.25305e-14	1.14112e-13	Mn2+ and Fe2+ transport protein
BT_0630	1833.05	0.500849	0.138701	3.611	0.00030502	0.000731416	exodeoxyribonuclease
BT_0631	1225.48	0.642165	0.149589	4.29287	1.76375e-05	5.26204e-05	hypothetical protein BT_0631
BT_0632	13570.5	-0.614981	0.129931	-4.73315	2.21067e-06	7.64616e-06	GTP-binding protein LepA
BT_0633	5333.5	0.487257	0.131156	3.71509	0.000203132	0.000503994	Na+/H+ exchange protein
BT_0634	2181.96	-0.154148	0.135342	-1.13895	0.254723	0.320247	Na+/H+ antiporter 1
BT_0635	265.352	0.248398	0.221502	1.12143	0.262107	0.327751	transcriptional regulator
BT_0636	828.93	-0.0544629	0.152076	-0.35813	0.720246	0.768948	transcriptional regulator
BT_0637	1890.71	-0.480522	0.12604	-3.81245	0.000137594	0.000354405	hypothetical protein BT_0637
BT_0638	1673.69	-0.39992	0.134938	-2.96374	0.00303928	0.00601792	methionine aminopeptidase A
BT_0639	46.4974	1.47967	0.369978	3.99936	6.35132e-05	0.000173227	hypothetical protein BT_0639
BT_0640	2629.28	-0.176978	0.112606	-1.57166	0.116029	0.16126	Fe-S oxidoreductase
BT_0641	858.571	0.434383	0.147854	2.93791	0.00330435	0.00647162	hypothetical protein BT_0641
BT_0642	4572.12	-0.647964	0.113607	-5.70355	1.1734e-08	5.67202e-08	RNA pseudouridylate synthase
BT_0643	7581.02	-0.628474	0.109276	-5.75124	8.85897e-09	4.36445e-08	RNA methyltransferase
BT_0644	10699.7	-0.692742	0.110316	-6.2796	3.39454e-10	1.95357e-09	pyruvate phosphate dikinase
BT_0645	33222.4	-0.681779	0.145192	-4.69571	2.65677e-06	9.09211e-06	hypothetical protein BT_0645
BT_0646	2930.86	0.00988298	0.500668	0.0197396	0.984251	0.987296	hypothetical protein BT_0646
BT_0647	2066.84	-0.0936169	0.131707	-0.710795	0.477211	0.549533	thiamine phosphate pyrophosphorylase
BT_0648	1022.96	-0.881574	0.129701	-6.79698	1.06832e-11	7.26608e-11	molybdopterin biosynthesis protein
BT_0649	3286.82	-1.05596	0.121686	-8.67781	4.03456e-18	4.90162e-17	thiamine biosynthesis protein ThiH
BT_0650	4975.59	-0.889014	0.122583	-7.25232	4.09697e-13	3.29315e-12	thiamine biosynthesis protein ThiC
BT_0651	2141.54	-0.821073	0.133946	-6.12988	8.79459e-10	4.8822e-09	thiazole synthase
BT_0652	1224.79	-0.695699	0.13325	-5.22101	1.77945e-07	7.2052e-07	thiamine-phosphate pyrophosphorylase
BT_0653	1315.57	-0.303306	0.14104	-2.1505	0.0315158	0.0508498	thiamine biosynthesis protein ThiS
BT_0654	2100.8	1.23593	0.137042	9.01863	1.90455e-19	2.53749e-18	two-component sensor histidine kinase
BT_0655	37668.8	1.70411	0.14194	12.0058	3.31153e-33	8.65806e-32	superoxide dismutase
BT_0656	10022.9	3.68084	0.134297	27.4081	2.19323e-165	3.55523e-162	hypothetical protein BT_0656
BT_0657	4761.15	-0.383817	0.112872	-3.40047	0.000672696	0.0015138	ATP-dependent DNA helicase
BT_0658	2346.55	0.244181	0.132988	1.83612	0.0663404	0.0982679	hypothetical protein BT_0658
BT_0659	1261.61	0.587015	0.179602	3.26842	0.0010815	0.00233334	hypothetical protein BT_0659
BT_0660	916.098	0.461918	0.126442	3.6532	0.000258993	0.000628798	hypothetical protein BT_0660
BT_0661	588.662	0.093787	0.156933	0.597625	0.55009	0.616806	hypothetical protein BT_0661
BT_0662	64.0615	1.48956	0.319457	4.66278	3.1196e-06	1.05352e-05	hypothetical protein BT_0662
BT_0663	9.96295	1.44246	0.603987	2.38822	0.0169301	0.0288983	hypothetical protein BT_0663
BT_0664	33.5443	1.16451	0.385232	3.02289	0.00250371	0.00505628	hypothetical protein BT_0664
BT_0665	13.0924	1.46479	0.582574	2.51434	0.0119255	0.0208685	hypothetical protein BT_0665
BT_0666	25.6643	1.44936	0.436295	3.32197	0.000893858	0.00196245	hypothetical protein BT_0666
BT_0667	13.2705	1.07487	0.550602	1.95217	0.0509185	0.0778669	signal peptidase I
BT_0668	45.6496	0.748587	0.336484	2.22473	0.0260992	0.0428785	hypothetical protein BT_0668
BT_0669	371.849	1.49953	0.205665	7.29112	3.07388e-13	2.52079e-12	cation efflux system protein
BT_0670	417.153	0.461165	0.172746	2.66961	0.00759393	0.0137744	cation efflux system
BT_0671	125.431	0.459147	0.260109	1.76521	0.0775292	0.112679	outer membrane protein TolC
BT_0672	481.061	1.13668	0.171407	6.6315	3.32283e-11	2.14309e-10	drug efflux protein
BT_0673	3256.27	1.97687	0.126888	15.5797	1.00049e-54	4.96469e-53	NADP(H) oxidoreductase
BT_0674	3179.93	-0.356607	0.11025	-3.23453	0.00121844	0.00260795	carboxynorspermidine decarboxylase
BT_0675	1037.17	-1.08174	0.147571	-7.33028	2.29677e-13	1.89308e-12	N-acetylglucosamine-6-phosphate deacetylase
BT_0676	594.371	-0.930131	0.15163	-6.1342	8.55913e-10	4.76782e-09	N-acetylglucosamine-6-phosphate deacetylase
BT_0677	422.219	1.38125	0.465374	2.96804	0.00299708	0.00594513	thioredoxin
BT_0678	6572.23	-0.553692	0.105575	-5.24456	1.5666e-07	6.3752e-07	cation efflux system protein CzcC
BT_0679	7486.62	-0.748146	0.10783	-6.93818	3.97183e-12	2.88715e-11	cation efflux system protein CzcB
BT_0680	23419.4	-0.716424	0.118004	-6.07121	1.26949e-09	6.8978e-09	cation efflux system protein CzcA
BT_0681	1354.91	0.0171071	0.126502	0.135233	0.892428	0.913123	two-component system sensor histidine kinase
BT_0682	837.917	0.256261	0.138445	1.851	0.0641697	0.0955179	two-component system response regulator
BT_0683	78.2162	0.792588	0.319816	2.47826	0.0132024	0.0229543	alpha-glucosidase
BT_0684	3830.24	-0.488142	0.129088	-3.78147	0.000155905	0.000396737	long-chain-fatty-acid--CoA ligase
BT_0685	20662.3	1.85244	0.142587	12.9916	1.36541e-38	4.2293e-37	potassium/proton antiporter
BT_0686	2428.36	-0.458551	0.1469	-3.12153	0.00179914	0.00373102	uracil permease
BT_0687	7832.65	2.88711	0.145433	19.8518	1.06388e-87	1.78402e-85	hydroxylamine reductase
BT_0688	687.873	0.0577929	0.136623	0.423009	0.672289	0.728138	cAMP-binding domain-containing protein
BT_0689	1448.52	-0.18672	0.134929	-1.38385	0.166406	0.221283	two-component system sensor histidine kinase
BT_0690	2403.08	-0.0633042	0.11669	-0.542499	0.587475	0.652407	two-component system response regulator
BT_0691	414.675	-0.363198	0.152725	-2.37812	0.0174012	0.0296089	hypothetical protein BT_0691
BT_0692	421.328	-0.342948	0.176429	-1.94383	0.0519156	0.0791924	calcineurin superfamily phosphohydrolase
BT_0693	550.083	0.112933	0.167233	0.6753	0.499485	0.569776	hypothetical protein BT_0693
BT_0694	222.487	-0.210118	0.212355	-0.989464	0.322436	0.391122	ABC transporter ATP-binding protein
BT_0695	952.143	-0.160118	0.138686	-1.15454	0.24828	0.313525	ABC transporter permease
BT_0696	1683.82	-0.502434	0.121937	-4.12045	3.78138e-05	0.000107004	hypothetical protein BT_0696
BT_0697	4676.4	-0.557782	0.120146	-4.64253	3.44164e-06	1.15187e-05	phosphatase/phosphohexomutase
BT_0698	6544.88	-0.802845	0.113281	-7.0872	1.36853e-12	1.05137e-11	3-methyl-2-oxobutanoate hydroxymethyltransferase
BT_0699	8625.28	-0.765648	0.145029	-5.27927	1.29702e-07	5.34528e-07	sugar transporter
BT_0700	9072.08	0.0336737	0.11597	0.290365	0.771537	0.812826	GTP pyrophosphokinase
BT_0701	8559.73	-0.171381	0.10937	-1.56699	0.117118	0.162494	hypothetical protein BT_0701
BT_0702	2103.88	-0.354041	0.117473	-3.01381	0.00257989	0.00518859	chloramphenicol acetyltransferase
BT_0703	1488.15	-0.727552	0.126409	-5.75555	8.63622e-09	4.28113e-08	hypothetical protein BT_0703
BT_0704	5410.69	-0.52071	0.124774	-4.17321	3.00338e-05	8.62186e-05	phosphoribosylglycinamide formyltransferase 2
BT_0705	1746.05	-0.436293	0.123483	-3.53322	0.000410534	0.000962597	hypothetical protein BT_0705
BT_0706	22.2458	0.662233	0.428896	1.54404	0.122578	0.168914	N-acetylmuramoyl-L-alanine amidase
BT_0707	10.3902	1.7783	0.622116	2.85846	0.00425701	0.00814712	hypothetical protein BT_0707
BT_0708	445.404	0.938473	0.19932	4.70837	2.49704e-06	8.5696e-06	hypothetical protein BT_0708
BT_0709	199.444	0.78457	0.281659	2.78553	0.00534409	0.00999935	hypothetical protein BT_0709
BT_0710	51.3302	0.0282052	0.309879	0.0910202	0.927477	0.942989	hypothetical protein BT_0710
BT_0711	17010	0.678545	0.159905	4.24343	2.20129e-05	6.4526e-05	ATP synthase F0F1 subunit beta
BT_0712	2123.57	0.276175	0.132657	2.08188	0.0373537	0.0591505	ATP synthase subunit epsilon
BT_0713	1347.33	0.453537	0.15931	2.84688	0.00441501	0.00842628	hypothetical protein BT_0713
BT_0714	6027.65	0.234548	0.160325	1.46295	0.143481	0.193496	ATP synthase subunit A
BT_0715	2969.42	0.444358	0.156182	2.84512	0.0044395	0.00845974	ATP synthase subunit C
BT_0716	5584.57	0.19249	0.125879	1.52917	0.126221	0.173198	ATP synthase subunit B
BT_0717	6265.4	0.0874587	0.154069	0.567658	0.570267	0.636641	ATP synthase F0F1 subunit delta
BT_0718	16168.3	0.16168	0.151026	1.07054	0.284376	0.351352	ATP synthase F0F1 subunit alpha
BT_0719	6548.04	0.193295	0.130225	1.48432	0.137725	0.186458	ATP synthase F0F1 subunit gamma
BT_0720	1472.46	0.157729	0.121294	1.30038	0.193471	0.252238	hypothetical protein BT_0720
BT_0721	3578.22	-0.379568	0.116452	-3.25944	0.00111632	0.002401	DNA repair and recombination protein
BT_0722	236.637	1.94353	0.209052	9.29684	1.44677e-20	2.09394e-19	surface protein
BT_0723	41.8593	1.99433	0.389401	5.12152	3.03079e-07	1.18193e-06	hypothetical protein BT_0723
BT_0724	165.333	0.763374	0.209309	3.64712	0.000265199	0.000643224	hypothetical protein BT_0724
BT_0725	1044.68	0.275768	0.134355	2.05254	0.0401177	0.0628316	dTDP-4-dehydrorhamnose reductase
BT_0726	185.837	0.810749	0.197235	4.11057	3.94689e-05	0.000111333	hypothetical protein BT_0726
BT_0727	1268.6	2.11249	0.149982	14.085	4.69843e-45	1.75757e-43	hypothetical protein BT_0727
BT_0728	801.9	-0.207248	0.137807	-1.5039	0.132606	0.180735	transcriptional regulator
BT_0729	1661.19	-0.138974	0.128481	-1.08167	0.279401	0.345556	transcriptional regulator
BT_0730	2340.97	0.331938	0.140623	2.36048	0.0182515	0.0309365	mRNA-binding protein
BT_0731	2288.88	0.0798655	0.113464	0.703887	0.481503	0.553296	hypothetical protein BT_0731
BT_0732	373.952	-0.372748	0.151082	-2.46719	0.013618	0.0236262	two-component system response regulator
BT_0733	725.838	-0.04933	0.131568	-0.37494	0.707705	0.758055	two-component system sensor histidine kinase
BT_0734	973.475	1.92622	0.165353	11.6491	2.31861e-31	5.69465e-30	hypothetical protein BT_0734
BT_0735	21322.2	3.00215	0.165963	18.0893	3.86814e-73	3.68838e-71	aspartate aminotransferase
BT_0736	9277.66	3.18251	0.188133	16.9162	3.41584e-64	2.30711e-62	transporter
BT_0737	5410.62	-0.97204	0.148147	-6.56132	5.33351e-11	3.39044e-10	formate--tetrahydrofolate ligase
BT_0738	46822.9	-0.652089	0.125887	-5.17994	2.21958e-07	8.80409e-07	serine hydroxymethyltransferase
BT_0739	1329.51	0.154177	0.12386	1.24477	0.213217	0.275252	hypothetical protein BT_0739
BT_0740	1465.67	0.180832	0.124369	1.454	0.145947	0.196387	flavoredoxin
BT_0741	2649.13	0.244384	0.117042	2.088	0.0367979	0.0583463	aspartate carbamoyltransferase
BT_0742	5901.29	0.325929	0.121317	2.6866	0.00721835	0.0131422	aspartate carbamoyltransferase
BT_0743	7817.89	-0.598179	0.122214	-4.8945	9.85535e-07	3.57661e-06	penicillin-binding protein 1A
BT_0744	727.708	-0.909692	0.134632	-6.7569	1.40977e-11	9.41718e-11	2-amino-4-hydroxy-6-hydroxymethyldihydropteridine pyrophosphokinase
BT_0745	3295.02	-0.827533	0.127135	-6.50907	7.56154e-11	4.71433e-10	3-deoxy-manno-octulosonate cytidylyltransferase
BT_0746	3599.73	-0.949799	0.128797	-7.37439	1.65105e-13	1.38671e-12	zinc protease
BT_0747	2202.69	-0.890254	0.215718	-4.12693	3.67642e-05	0.000104247	phosphatidylinositol-4-phosphate 5-kinase
BT_0748	19993.8	-1.14282	0.126224	-9.05391	1.37941e-19	1.86336e-18	ribose-phosphate pyrophosphokinase
BT_0749	5620.18	-0.122252	0.110211	-1.10926	0.26732	0.332389	two-component system sensor histidine kinase
BT_0750	1855.41	-0.582267	0.163801	-3.55472	0.00037838	0.0008928	hypothetical protein BT_0750
BT_0751	3603.27	-0.488191	0.121991	-4.00187	6.2843e-05	0.000171592	efflux pump protein
BT_0752	626.298	-0.103636	0.144217	-0.718612	0.47238	0.544834	RNA polymerase ECF-type sigma factor
BT_0753	219.266	0.457518	0.188926	2.42167	0.0154493	0.0265383	anti-sigma factor
BT_0754	400.747	0.205093	0.197782	1.03697	0.299751	0.367268	hypothetical protein BT_0754
BT_0755	132.841	0.450186	0.244144	1.84393	0.0651929	0.0968336	hypothetical protein BT_0755
BT_0756	303.177	-0.0611286	0.16912	-0.36145	0.717763	0.766802	iduronate 2-sulfatase
BT_0757	1049.91	-0.143416	0.134892	-1.06319	0.287696	0.355003	beta-galactosidase
BT_0758	152.977	-0.0109125	0.223288	-0.0488717	0.961022	0.96839	acetyltransferase
BT_0759	5.96952	1.95987	0.732747	2.67469	0.00747984	0.0135827	hypothetical protein BT_0759
BT_0760	73.2359	1.92502	0.295131	6.52261	6.90952e-11	4.33002e-10	two-component system response regulator
BT_0761	3625.62	-0.177065	0.112567	-1.57297	0.115725	0.16093	hypothetical protein BT_0761
BT_0762	516.534	-0.0745044	0.163851	-0.454708	0.649319	0.706882	hypothetical protein BT_0762
BT_0763	482.035	1.25229	0.16882	7.41791	1.18987e-13	1.01514e-12	hypothetical protein BT_0763
BT_0764	504.923	0.684043	0.176278	3.88048	0.000104251	0.000273861	hypothetical protein BT_0764
BT_0765	488.23	0.666296	0.168656	3.95061	7.79523e-05	0.000210134	protease
BT_0766	10640.4	-0.332072	0.142726	-2.32663	0.0199848	0.0336168	hypothetical protein BT_0766
BT_0767	1645.81	-0.277339	0.135508	-2.04667	0.0406909	0.0635559	para-aminobenzoate synthase component I
BT_0768	636.989	-0.353943	0.150075	-2.35844	0.0183519	0.0310899	hypothetical protein BT_0768
BT_0769	4936.28	0.174062	0.114063	1.52601	0.127007	0.174155	hypothetical protein BT_0769
BT_0770	5481.38	0.238776	0.107008	2.23138	0.0256558	0.0422357	hypothetical protein BT_0770
BT_0771	23698.8	0.177804	0.110487	1.60927	0.107556	0.150821	1,4-alpha-glucan branching enzyme
BT_0772	2121.41	1.76176	0.135633	12.9892	1.40938e-38	4.33785e-37	hypothetical protein BT_0772
BT_0773	6306.09	-0.155707	0.119681	-1.30101	0.193255	0.252092	alpha-amylase
BT_0774	3024.63	-0.0518332	0.137044	-0.378224	0.705264	0.75594	hypothetical protein BT_0774
BT_0775	4490.22	0.0444023	0.127629	0.347902	0.727914	0.775432	ferredoxin-type protein
BT_0776	3855.1	0.136075	0.124228	1.09536	0.273357	0.338512	hypothetical protein BT_0776
BT_0777	1806.93	0.326044	0.126444	2.57856	0.00992121	0.0176341	hypothetical protein BT_0777
BT_0778	3631.96	2.69268	0.140014	19.2315	2.01572e-82	2.64931e-80	hypothetical protein BT_0778
BT_0779	1833.56	1.20479	0.401417	3.00135	0.00268787	0.00539237	hypothetical protein BT_0779
BT_0780	1116.57	1.42274	0.195524	7.27655	3.42478e-13	2.78042e-12	acetyltransferase
BT_0781	1335.24	0.94139	0.170892	5.5087	3.61501e-08	1.60987e-07	hypothetical protein BT_0781
BT_0782	9.70018	3.07646	0.710166	4.33204	1.47735e-05	4.48743e-05	hypothetical protein BT_0782
BT_0783	33.9496	1.73386	0.410502	4.22376	2.40259e-05	6.99209e-05	hypothetical protein BT_0783
BT_0784	12827.4	-0.0530287	0.126661	-0.418668	0.675459	0.730921	RNA-binding protein
BT_0785	14890.5	0.421112	0.12878	3.27001	0.00107545	0.00232234	glutamine synthetase
BT_0786	1334.78	2.3943	0.179864	13.3118	1.97737e-40	6.67775e-39	hypothetical protein BT_0786
BT_0787	1200.18	1.38004	0.159463	8.65426	4.96112e-18	5.95702e-17	succinyl-CoA synthetase alpha chain
BT_0788	1539.78	1.78996	0.142823	12.5327	4.94304e-36	1.39756e-34	succinyl-CoA synthetase beta chain
BT_0789	12638.9	-0.483172	0.120837	-3.99855	6.37318e-05	0.000173629	malonyl CoA-ACP transacylase
BT_0790	1619.67	-0.19807	0.125785	-1.57467	0.115332	0.16043	phosphomethylpyrimidine kinase
BT_0791	69.9945	-2.03641	0.316559	-6.43296	1.25146e-10	7.56007e-10	hypothetical protein BT_0791
BT_0792	233.706	-2.12812	0.207261	-10.2678	9.83961e-25	1.76568e-23	xylulose kinase
BT_0793	490.314	-2.58884	0.164126	-15.7735	4.73453e-56	2.39834e-54	xylose isomerase
BT_0794	186.235	-1.15359	0.205103	-5.62443	1.86118e-08	8.66947e-08	D-xylose transporter XylE
BT_0795	338.6	0.366168	0.219134	1.67098	0.0947258	0.134812	hypothetical protein BT_0795
BT_0796	31.9654	0.900289	0.406424	2.21515	0.0267501	0.0438294	hypothetical protein BT_0796
BT_0797	284.049	-0.299956	0.193559	-1.54969	0.121217	0.16737	ArsR family transcriptional regulator
BT_0798	4.56993	-0.169586	0.747398	-0.226903	0.8205	0.855132	hypothetical protein BT_0798
BT_0799	13.0391	0.500531	0.523499	0.956127	0.339008	0.40898	hypothetical protein BT_0799
BT_0800	18.2237	0.280204	0.464513	0.603221	0.546362	0.613333	hypothetical protein BT_0800
BT_0801	31.1448	0.730868	0.400212	1.8262	0.0678199	0.100063	arsenical resistance operon trans-acting repressor
BT_0802	136.004	0.506472	0.254023	1.9938	0.0461735	0.0712378	arsenical pump-driving ATPase
BT_0803	60.4559	0.623058	0.300023	2.0767	0.0378292	0.0597284	multidrug-efflux transporter integral membrane efflux pump
BT_0804	2276.1	0.0497808	0.126261	0.394268	0.693383	0.746992	carbon-nitrogen hydrolase
BT_0805	9087.69	2.43993	0.187427	13.0181	9.65785e-39	3.03007e-37	hypothetical protein BT_0805
BT_0806	41810.7	-0.98334	0.109973	-8.94161	3.83544e-19	5.01391e-18	isoleucyl-tRNA synthetase
BT_0807	5997.97	-0.542011	0.117796	-4.60125	4.19956e-06	1.38176e-05	DnaK suppressor protein
BT_0808	3583.21	-0.582285	0.114723	-5.07557	3.86327e-07	1.4828e-06	lipoprotein signal peptidase
BT_0809	6254.97	-0.68342	0.11531	-5.92681	3.08878e-09	1.59965e-08	hypothetical protein BT_0809
BT_0810	843.469	-0.774346	0.142048	-5.45131	5.00002e-08	2.18661e-07	hypothetical protein BT_0810
BT_0811	2329.06	-0.196526	0.11393	-1.72497	0.0845326	0.121478	tRNA/rRNA methyltransferase
BT_0812	150.331	0.593635	0.251844	2.35716	0.0184155	0.0311712	transcriptional regulator
BT_0813	1185.77	0.534781	0.143179	3.73506	0.00018767	0.000468741	TonB
BT_0814	3335.21	-0.261177	0.12058	-2.166	0.0303109	0.0491176	hypothetical protein BT_0814
BT_0815	13809.9	0.425855	0.110475	3.85476	0.000115845	0.000301097	hypothetical protein BT_0815
BT_0816	3258.88	1.77554	0.129709	13.6886	1.18744e-42	4.30934e-41	hypothetical protein BT_0816
BT_0817	3561.11	0.85263	0.139454	6.11405	9.71354e-10	5.3496e-09	lipoprotein
BT_0818	1375.57	0.522073	0.129221	4.04015	5.34165e-05	0.000147761	two-component system sensor histidine kinase
BT_0819	1080.5	0.0296534	0.145957	0.203165	0.839006	0.869584	hypothetical protein BT_0819
BT_0820	2684.23	-0.196178	0.10837	-1.81025	0.0702564	0.103157	hypothetical protein BT_0820
BT_0821	7162.82	-0.712748	0.129324	-5.51135	3.56101e-08	1.58873e-07	permease
BT_0822	1466.16	-0.952318	0.181321	-5.25212	1.50358e-07	6.13415e-07	metallo-beta-lactamase superfamily hydrolase
BT_0823	3194.56	-0.106211	0.119526	-0.888605	0.374215	0.445704	glucuronate isomerase
BT_0824	403.672	-0.327515	0.15596	-2.09999	0.0357296	0.056875	LacI family transcriptional regulator
BT_0825	2472.98	-0.558665	0.120214	-4.64727	3.36359e-06	1.12886e-05	altronate oxidoreductase
BT_0826	4540.82	-0.442341	0.120693	-3.66502	0.00024732	0.000603773	hypothetical protein BT_0826
BT_0827	7396.35	-0.302117	0.108406	-2.7869	0.00532154	0.00996099	hypothetical protein BT_0827
BT_0828	1679.66	-0.940158	0.12564	-7.48296	7.26689e-14	6.26576e-13	dTDP-4-dehydrorhamnose 3,5-epimerase
BT_0829	4539.25	-0.905441	0.12919	-7.00859	2.40731e-12	1.79552e-11	UDP-glucose 6-dehydrogenase
BT_0830	2606.1	-0.194784	0.123316	-1.57954	0.114211	0.159052	hypothetical protein BT_0830
BT_0831	12312.9	-0.337522	0.107647	-3.13545	0.00171593	0.00356911	ATP-dependent RNA helicase
BT_0832	10121.2	-0.37639	0.118122	-3.18644	0.00144035	0.00304672	phosphoserine phosphatase
BT_0833	24845.6	0.254904	0.127262	2.00299	0.0451782	0.0698867	hypothetical protein BT_0833
BT_0834	5147.58	-0.956467	0.111794	-8.5556	1.17258e-17	1.37074e-16	hypothetical protein BT_0834
BT_0835	8339.37	-0.864231	0.114115	-7.57333	3.63787e-14	3.21203e-13	tRNA-guanine transglycosylase
BT_0836	4197.45	-0.949911	0.117748	-8.06731	7.18631e-16	7.3728e-15	ATP-dependent protease, partial
BT_0837	18843.5	-1.0057	0.107581	-9.34831	8.90598e-21	1.31641e-19	ATP-dependent protease, partial
BT_0838	297.767	0.40529	0.164893	2.45789	0.0139756	0.0241777	RNA methyltransferase
BT_0839	179.074	0.253259	0.254823	0.993864	0.320289	0.389294	hypothetical protein BT_0839
BT_0840	828.512	0.0125498	0.152966	0.0820434	0.934612	0.949054	hypothetical protein BT_0840
BT_0841	862.997	0.144955	0.211514	0.685321	0.493141	0.564306	hypothetical protein BT_0841
BT_0842	352.669	-0.089575	0.188018	-0.476416	0.633778	0.694002	hypothetical protein BT_0842
BT_0843	589.322	0.0652617	0.167272	0.390153	0.696423	0.74894	hypothetical protein BT_0843
BT_0844	586.742	0.44504	0.189779	2.34504	0.0190252	0.0321338	hypothetical protein BT_0844
BT_0845	757.757	0.14078	0.201827	0.697531	0.485471	0.557197	hypothetical protein BT_0845
BT_0846	1068.03	0.434552	0.172811	2.51462	0.0119162	0.0208673	hypothetical protein BT_0846
BT_0847	709.961	0.686115	0.160089	4.28584	1.82053e-05	5.41151e-05	hypothetical protein BT_0847
BT_0848	1194.04	0.61652	0.132503	4.65288	3.27338e-06	1.10239e-05	hypothetical protein BT_0848
BT_0849	14.5504	2.20718	0.563358	3.9179	8.93246e-05	0.000237889	hypothetical protein BT_0849
BT_0850	57.0532	3.03228	0.38774	7.82041	5.26516e-15	5.01066e-14	transcriptional regulator
BT_0851	42.5819	2.4772	0.390107	6.35006	2.1523e-10	1.26561e-09	hypothetical protein BT_0851
BT_0852	64.0107	0.740598	0.282067	2.62561	0.00864945	0.0155211	hypothetical protein BT_0852
BT_0853	1042.14	0.155076	0.133046	1.16558	0.243785	0.30857	methyltransferase
BT_0854	10338	2.90833	0.12888	22.5661	9.32915e-113	3.78064e-110	hypothetical protein BT_0854
BT_0855	1165.98	1.59795	0.139479	11.4565	2.18119e-30	5.12421e-29	two-component system sensor histidine kinase
BT_0856	479.166	0.119369	0.170598	0.699712	0.484107	0.555894	two-component system response regulator
BT_0857	36.5056	3.31038	0.471374	7.02283	2.17413e-12	1.6316e-11	outer membrane protein TolC
BT_0858	25.4821	2.94196	0.501438	5.86705	4.43618e-09	2.26847e-08	hypothetical protein BT_0858
BT_0859	128.437	1.04008	0.239848	4.33641	1.44827e-05	4.40459e-05	hypothetical protein BT_0859
BT_0860	89.5342	0.193722	0.242922	0.797466	0.42518	0.49835	ABC transporter ATP-binding protein
BT_0861	223.341	0.136052	0.178784	0.760985	0.446666	0.519277	ABC transporter permease
BT_0862	134.658	0.404681	0.236682	1.70981	0.0873007	0.125123	ABC-transporter permease
BT_0863	151.475	0.176007	0.219941	0.800248	0.423567	0.497178	hypothetical protein BT_0863
BT_0864	116.597	0.242875	0.218829	1.10989	0.267048	0.332389	permease
BT_0865	243.718	1.0732	0.270879	3.96191	7.4353e-05	0.000200877	chitobiase
BT_0866	176.058	0.881852	0.289582	3.04526	0.00232483	0.00471461	hypothetical protein BT_0866
BT_0867	303.884	1.06957	0.294085	3.63695	0.000275882	0.000666807	hypothetical protein BT_0867
BT_0868	783.407	0.0415995	0.134238	0.309895	0.756641	0.800068	hypothetical protein BT_0868
BT_0869	2813.52	0.176386	0.153335	1.15034	0.250006	0.315459	hypothetical protein BT_0869
BT_0870	33294.5	-0.889288	0.122252	-7.2742	3.48475e-13	2.81969e-12	8-amino-7-oxononanoate synthase
BT_0871	3415.54	-0.302084	0.183817	-1.6434	0.100301	0.141566	hypothetical protein BT_0871
BT_0872	26129.5	-0.557194	0.124577	-4.47269	7.72432e-06	2.44872e-05	aspartyl-tRNA synthetase
BT_0873	11995.2	-0.731252	0.105087	-6.95851	3.4388e-12	2.52231e-11	sulfatase
BT_0874	1786.24	-0.644053	0.126174	-5.10449	3.3169e-07	1.28629e-06	hypothetical protein BT_0874
BT_0875	5289.66	-0.284866	0.134509	-2.11782	0.0341903	0.0546933	beta-ureidopropionase
BT_0876	5127.19	-0.194628	0.131329	-1.48199	0.138344	0.187139	hypothetical protein BT_0876
BT_0877	2647.23	-0.0981776	0.133924	-0.733085	0.463506	0.536032	ferredoxin domain-containing protein
BT_0878	212.429	-0.251079	0.218702	-1.14804	0.250952	0.316488	ABC transporter ATP-binding protein
BT_0879	538.766	-0.450008	0.151432	-2.97168	0.00296179	0.00588225	ABC transporter permease
BT_0880	154.537	-0.224416	0.201046	-1.11624	0.264318	0.32978	hypothetical protein BT_0880
BT_0881	493.4	0.571358	0.172268	3.31668	0.000910944	0.00199546	hypothetical protein BT_0881
BT_0882	4483.16	-0.687923	0.141957	-4.84598	1.25988e-06	4.5183e-06	hypothetical protein BT_0882
BT_0883	18134.3	-0.506974	0.120034	-4.2236	2.40433e-05	6.99299e-05	hypothetical protein BT_0883
BT_0884	3456.47	2.07131	0.131599	15.7396	8.09796e-56	4.05983e-54	outer membrane efflux protein oprM
BT_0885	2548.84	1.85722	0.145304	12.7816	2.07719e-37	6.12205e-36	cation efflux pump
BT_0886	8730.04	1.93287	0.169425	11.4084	3.7957e-30	8.66595e-29	cation efflux pump
BT_0887	870.815	0.208539	0.13897	1.50061	0.133457	0.181793	hypothetical protein BT_0887
BT_0888	2576.1	0.197871	0.120006	1.64884	0.0991794	0.140247	AMP nucleosidase
BT_0889	2360.83	-0.223233	0.139485	-1.60041	0.109508	0.153248	hypothetical protein BT_0889
BT_0890	747.974	0.695425	0.135768	5.12217	3.0204e-07	1.17883e-06	hypothetical protein BT_0890
BT_0891	4275.86	-0.745635	0.122113	-6.1061	1.02097e-09	5.61014e-09	dihydroorotate dehydrogenase electron transfer subunit
BT_0892	4234.49	-0.652967	0.127973	-5.10236	3.35439e-07	1.29773e-06	dihydroorotate dehydrogenase 1B
BT_0893	1547.72	-0.802119	0.127023	-6.31474	2.70616e-10	1.57041e-09	tRNA (guanine-N(1)-)-methyltransferase
BT_0894	5086.46	-0.165207	0.109741	-1.50543	0.132214	0.180302	DNA ligase
BT_0895	8634.11	-0.411939	0.127296	-3.23608	0.00121183	0.00259495	dihydrodipicolinate synthase
BT_0896	2395.49	0.505407	0.121485	4.16024	3.1792e-05	9.09438e-05	patatin-like phospholipase
BT_0897	41487.9	0.648752	0.128049	5.06643	4.05347e-07	1.55458e-06	heat shock protein 90
BT_0898	16463.1	0.428206	0.120995	3.53904	0.000401585	0.000944347	ATP-dependent Clp protease
BT_0899	37075.4	-0.362763	0.102798	-3.52888	0.000417324	0.000978046	DNA gyrase subunit A
BT_0900	54628.4	-0.0490034	0.133423	-0.367279	0.713411	0.763326	hypothetical protein BT_0900
BT_0901	7933.63	2.04814	0.126607	16.1772	7.30671e-59	4.33324e-57	universal stress protein UspA
BT_0902	2181.82	0.56082	0.150657	3.7225	0.000197256	0.00049092	hypothetical protein BT_0902
BT_0903	4438.24	-0.314265	0.117285	-2.67949	0.00737336	0.0133993	hypothetical protein BT_0903
BT_0904	12787.9	-0.296434	0.106016	-2.79612	0.00517207	0.00971112	hypothetical protein BT_0904
BT_0905	5049.65	-0.157418	0.120635	-1.30491	0.191923	0.250691	hypothetical protein BT_0905
BT_0906	5613.75	-0.37273	0.111026	-3.35713	0.000787562	0.00174722	hypothetical protein BT_0906
BT_0907	8075.84	-0.348569	0.108077	-3.2252	0.00125883	0.00268377	aerotolerance protein BatA
BT_0908	9937.4	-0.202783	0.112179	-1.80768	0.0706569	0.103714	hypothetical protein BT_0908
BT_0909	11020.1	-0.305696	0.106353	-2.87436	0.00404841	0.00778467	hypothetical protein BT_0909
BT_0910	15292.1	-0.148874	0.108669	-1.36997	0.170697	0.22637	magnesium chelatase subunit I
BT_0911	5710.66	-0.289714	0.132271	-2.19031	0.028502	0.0464495	integration host factor IHF subunit alpha
BT_0912	1037.7	-0.23948	0.143596	-1.66773	0.0953696	0.135609	DNA-binding protein HU
BT_0913	6186.43	-0.346538	0.135206	-2.56304	0.0103761	0.018362	Fe-S oxidoreductase
BT_0914	3283.44	-0.483204	0.163735	-2.95114	0.00316602	0.00623709	recognition particle-docking protein FtsY
BT_0915	29677.6	-0.864815	0.193151	-4.4774	7.55568e-06	2.39839e-05	50S ribosomal protein L33
BT_0916	24017.8	-1.11437	0.165705	-6.725	1.75597e-11	1.16023e-10	50S ribosomal protein L28
BT_0917	1130.37	0.0203815	0.150862	0.135101	0.892532	0.913123	competence-damage inducible protein
BT_0918	2.03035	0.736376	0.791012	0.930929	0.35189	0.422633	integrase
BT_0919	98.7354	-0.194713	0.244074	-0.797763	0.425008	0.49835	hypothetical protein BT_0919
BT_0920	5080.09	0.0899052	0.12903	0.696775	0.485944	0.557581	DNA-binding/iron metalloprotein/AP endonuclease
BT_0921	6785.28	-0.168022	0.107106	-1.56874	0.116708	0.162018	hypothetical protein BT_0921
BT_0922	5204.23	1.75277	0.137467	12.7505	3.09947e-37	9.07995e-36	hypothetical protein BT_0922
BT_0923	2879.3	1.94734	0.130422	14.9311	2.06909e-50	9.2312e-49	hypothetical protein BT_0923
BT_0924	2067.46	0.252484	0.178004	1.41842	0.156068	0.208907	hypothetical protein BT_0924
BT_0925	1906.86	-0.016415	0.186281	-0.0881193	0.929782	0.945136	ABC transporter ATP-binding protein
BT_0926	4817.03	0.144118	0.157209	0.916734	0.359282	0.430236	ABC transporter permease
BT_0927	1396.4	0.34837	0.121524	2.86667	0.0041482	0.00796081	two-component system sensor histidine kinase
BT_0928	953.974	0.128535	0.123393	1.04168	0.297562	0.36477	two-component system response regulator
BT_0929	21634.8	-1.02613	0.108068	-9.49521	2.19766e-21	3.32935e-20	prolyl-tRNA synthetase
BT_0930	384.903	0.460111	0.221967	2.07288	0.0381836	0.0601579	hypothetical protein BT_0930
BT_0931	761.804	0.778732	0.206434	3.77231	0.000161744	0.000410095	hypothetical protein BT_0931
BT_0932	470.194	1.07872	0.210662	5.12061	3.04553e-07	1.18578e-06	hypothetical protein BT_0932
BT_0933	44.6116	1.29326	0.385717	3.35288	0.000799748	0.00177183	hypothetical protein BT_0933
BT_0934	96.7257	0.654326	0.324552	2.01609	0.0437902	0.0680357	hypothetical protein BT_0934
BT_0935	78.0461	0.0370505	0.346685	0.106871	0.914892	0.932534	hypothetical protein BT_0935
BT_0936	75.8461	0.125633	0.401451	0.312949	0.75432	0.797967	hypothetical protein BT_0936
BT_0937	68.108	-0.00452002	0.40633	-0.011124	0.991125	0.992962	hypothetical protein BT_0937
BT_0938	7311.02	0.249645	0.120203	2.07685	0.0378154	0.0597284	hypothetical protein BT_0938
BT_0939	113.267	0.0685242	0.270418	0.253401	0.799958	0.838043	hypothetical protein BT_0939
BT_0940	107.381	0.980742	0.354846	2.76385	0.0057124	0.0106231	hypothetical protein BT_0940
BT_0941	98.3094	0.521042	0.379404	1.37332	0.169653	0.225293	hypothetical protein BT_0941
BT_0942	409.934	0.357565	0.593622	0.602345	0.546945	0.613704	dinitrogenase reductase activating glycohydrolase
BT_0943	799.023	0.119323	0.655693	0.18198	0.855599	0.88358	penicillin-binding protein 2B
BT_0944	384.122	0.374592	0.667226	0.561416	0.574514	0.640647	hypothetical protein BT_0944
BT_0945	832.327	0.265223	0.66417	0.39933	0.68965	0.743629	hypothetical protein BT_0945
BT_0946	653.097	-0.51976	0.143292	-3.62729	0.000286414	0.000689973	hypothetical protein BT_0946
BT_0947	526.453	-1.33388	0.158184	-8.43246	3.38459e-17	3.81886e-16	integrase
BT_0948	39.8688	1.58022	0.377926	4.18128	2.8987e-05	8.35196e-05	hypothetical protein BT_0948
BT_0949	5.10312	1.23719	0.726107	1.70387	0.0884059	0.126558	hypothetical protein BT_0949
BT_0950	137.925	0.391081	0.221837	1.76292	0.0779133	0.11317	hypothetical protein BT_0950
BT_0951	134.367	0.121651	0.257504	0.472422	0.636626	0.696182	hypothetical protein BT_0951
BT_0952	618.337	0.240459	0.194211	1.23813	0.215666	0.278266	hypothetical protein BT_0952
BT_0953	470.927	0.311133	0.148808	2.09083	0.0365434	0.0579806	integrase
BT_0954	5073.98	2.13781	0.139722	15.3004	7.59648e-53	3.55208e-51	hypothetical protein BT_0954
BT_0955	4096.47	2.06359	0.167663	12.3079	8.20824e-35	2.24251e-33	hypothetical protein BT_0955
BT_0956	3406.32	1.81978	0.171572	10.6065	2.78104e-26	5.32448e-25	transmembrane protein
BT_0957	2227.3	1.76919	0.19089	9.26815	1.89399e-20	2.70102e-19	hypothetical protein BT_0957
BT_0958	3552.82	0.692093	0.126814	5.45753	4.82799e-08	2.119e-07	two-component system sensor histidine kinase/response regulator
BT_0959	605.525	-0.133745	0.152941	-0.87449	0.381852	0.453577	hypothetical protein BT_0959
BT_0960	1580.36	-0.493365	0.134426	-3.67015	0.000242406	0.000592968	TonB-dependent outer membrane receptor
BT_0961	515.156	-0.592454	0.15222	-3.8921	9.93794e-05	0.000262511	hypothetical protein BT_0961
BT_0962	1642.92	-0.461048	0.123606	-3.72999	0.000191488	0.000477542	aldo/keto reductase
BT_0963	2034.6	-0.356828	0.126856	-2.81285	0.00491043	0.00925559	ferredoxin-type protein
BT_0964	460.906	0.395671	0.157629	2.51015	0.0120681	0.0210877	hypothetical protein BT_0964
BT_0965	410.949	0.792106	0.173711	4.5599	5.11789e-06	1.66812e-05	anti-sigma factor
BT_0966	384.589	1.36079	0.169504	8.02808	9.90097e-16	9.9893e-15	RNA polymerase ECF-type sigma factor
BT_0967	8.62362	1.05754	0.655599	1.61309	0.106725	0.149871	hypothetical protein BT_0967
BT_0968	364.703	0.137319	0.158617	0.865726	0.386641	0.458593	hypothetical protein BT_0968
BT_0969	2843.83	0.0381142	0.110797	0.344	0.730847	0.77738	hypothetical protein BT_0969
BT_0970	7704.64	-1.21567	0.108898	-11.1633	6.16481e-29	1.34437e-27	haloacid dehalogenase
BT_0971	2538.28	-0.491819	0.13721	-3.58442	0.000337829	0.000804536	hypothetical protein BT_0971
BT_0972	852.552	-0.433836	0.128295	-3.38156	0.000720762	0.00161152	oxidoreductase
BT_0973	4134.84	-0.835908	0.134162	-6.23059	4.64671e-10	2.65222e-09	hypothetical protein BT_0973
BT_0974	1516.99	-1.09759	0.148696	-7.38138	1.56658e-13	1.31804e-12	hypothetical protein BT_0974
BT_0975	2929.3	-1.14604	0.116368	-9.84837	6.96651e-23	1.14841e-21	hypothetical protein BT_0975
BT_0976	842.974	-0.231579	0.145071	-1.59632	0.110417	0.154298	transporter
BT_0977	52.293	-0.265323	0.308832	-0.859116	0.390277	0.46223	hypothetical protein BT_0977
BT_0978	25.7719	0.351666	0.4017	0.875446	0.381331	0.45318	ECF-type sigma factor
BT_0979	1335.05	-0.296165	0.166222	-1.78174	0.0747918	0.109256	hypothetical protein BT_0979
BT_0980	1012.02	-0.037087	0.179832	-0.206231	0.83661	0.867655	hypothetical protein BT_0980
BT_0981	4812.4	0.143096	0.177492	0.80621	0.420122	0.49373	two-component system sensor histidine kinase/response regulator
BT_0982	38.8028	0.394133	0.348569	1.13072	0.258175	0.323834	hypothetical protein BT_0982
BT_0983	501.9	-1.26202	0.18385	-6.86437	6.67864e-12	4.67986e-11	beta-galactosidase
BT_0984	233.04	-1.28534	0.186722	-6.8837	5.83177e-12	4.12208e-11	hypothetical protein BT_0984
BT_0985	192.316	-1.46663	0.210961	-6.9521	3.5988e-12	2.63172e-11	sialic acid-specific acetylesterase II
BT_0986	1125.98	-1.18276	0.140754	-8.40304	4.35082e-17	4.88638e-16	DNA-binding protein
BT_0987	4303.48	-0.752484	0.133733	-5.62677	1.83616e-08	8.56933e-08	cytochrome C-type biogenesis protein
BT_0988	29118.7	-0.915741	0.106854	-8.57001	1.03478e-17	1.21844e-16	Mg2+ transport ATPase protein B
BT_0989	773.656	0.181534	0.144151	1.25934	0.207908	0.269543	two-component system sensor histidine kinase
BT_0990	539.558	0.544674	0.171142	3.18258	0.00145971	0.00308232	two-component system response regulator
BT_0991	401.635	0.27303	0.150587	1.8131	0.0698159	0.102634	hypothetical protein BT_0991
BT_0992	297.979	0.34591	0.172642	2.00363	0.0451101	0.0698186	beta-galactosidase
BT_0993	42.7746	0.645769	0.370091	1.74489	0.0810035	0.117343	beta-galactosidase
BT_0994	108.041	0.829432	0.262697	3.15737	0.00159201	0.00332859	two-component system histidine kinase
BT_0995	329.871	0.686657	0.192044	3.57552	0.000349534	0.000830785	AraC family transcriptional regulator
BT_0996	85.8037	0.965299	0.300446	3.21289	0.00131406	0.00279051	beta-galactosidase
BT_0997	33.9357	1.2506	0.387388	3.22829	0.00124534	0.00265734	hypothetical protein BT_0997
BT_0998	15691.6	-0.0975341	0.104653	-0.931978	0.351348	0.422086	two-component system sensor histidine kinase
BT_0999	1856.82	0.0878286	0.130913	0.670895	0.502288	0.572043	acetyltransferase
BT_1000	179.249	1.33838	0.234495	5.70752	1.14637e-08	5.54707e-08	hypothetical protein BT_1000
BT_1001	57.0001	1.31784	0.307019	4.29238	1.7677e-05	5.2706e-05	alpha-rhamnosidase
BT_1002	51.6823	0.960186	0.320254	2.9982	0.00271576	0.00543935	hypothetical protein BT_1002
BT_1003	326.333	0.442611	0.217481	2.03517	0.0418337	0.065267	hypothetical protein BT_1003
BT_1004	461.404	0.493752	0.157128	3.14235	0.00167598	0.00349647	hypothetical protein BT_1004
BT_1005	220.191	1.65637	0.190885	8.67732	4.05193e-18	4.90162e-17	hypothetical protein BT_1005
BT_1006	1747.03	2.64164	0.133389	19.804	2.74816e-87	4.45477e-85	nitroreductase
BT_1007	4513.91	0.73216	0.114986	6.36741	1.92247e-10	1.13735e-09	hypothetical protein BT_1007
BT_1008	1467.99	2.15701	0.202123	10.6718	1.37944e-26	2.69406e-25	xylanase
BT_1009	1075.67	2.18371	0.165445	13.199	8.89437e-40	2.88355e-38	dihydroorotate dehydrogenase 2
BT_1010	19.9871	-0.339486	0.481348	-0.705282	0.480634	0.55269	hypothetical protein BT_1010
BT_1011	14.2163	1.14436	0.52218	2.19151	0.0284147	0.0463227	hypothetical protein BT_1011
BT_1012	17.9884	0.882372	0.48157	1.83228	0.0669095	0.0989	hypothetical protein BT_1012
BT_1013	67.812	0.636867	0.302214	2.10734	0.0350884	0.0559642	alpha-rhamnosidase
BT_1014	32.5468	1.1373	0.405382	2.80549	0.00502396	0.00945126	hypothetical protein BT_1014
BT_1015	3364.7	0.155013	0.117259	1.32197	0.186178	0.244632	oxidoreductase
BT_1016	1975.97	0.86254	0.122492	7.04158	1.90078e-12	1.4331e-11	hypothetical protein BT_1016
BT_1017	362.79	0.125682	0.154024	0.81599	0.414506	0.487955	hypothetical protein BT_1017
BT_1018	239.682	0.132401	0.18213	0.72696	0.46725	0.539852	polygalacturonase (Pectinase)
BT_1019	286.413	0.0107742	0.163143	0.0660412	0.947345	0.957664	secreted hydrolase
BT_1020	73.4433	0.47869	0.275536	1.7373	0.0823334	0.11895	hypothetical protein BT_1020
BT_1021	23.2924	1.51804	0.445891	3.40452	0.000662802	0.00149361	arabinosidase
BT_1022	109.86	1.15715	0.232159	4.98431	6.21839e-07	2.31724e-06	hypothetical protein BT_1022
BT_1023	344.382	1.2561	0.159177	7.89118	2.99346e-15	2.90562e-14	hypothetical protein BT_1023
BT_1024	70.0543	1.33889	0.285506	4.68953	2.7384e-06	9.35171e-06	hypothetical protein BT_1024
BT_1025	68.1411	1.65369	0.315419	5.24283	1.58128e-07	6.42959e-07	hypothetical protein BT_1025
BT_1026	13.1046	1.18158	0.556009	2.12511	0.033577	0.0538539	hypothetical protein BT_1026
BT_1027	4.86653	2.78905	0.778838	3.58105	0.000342222	0.000814598	hypothetical protein BT_1027
BT_1028	63.5246	0.0768194	0.374236	0.20527	0.837361	0.868249	hypothetical protein BT_1028
BT_1029	68.6973	0.496624	0.279565	1.77642	0.0756639	0.110397	hypothetical protein BT_1029
BT_1030	16.4787	0.984847	0.517582	1.90278	0.0570688	0.0860811	hypothetical protein BT_1030
BT_1031	7.61492	1.61207	0.660832	2.43945	0.0147095	0.025366	hypothetical protein BT_1031
BT_1032	4332.58	1.03751	0.210096	4.93829	7.88123e-07	2.89693e-06	hypothetical protein BT_1032
BT_1033	1966.32	1.154	0.213563	5.40354	6.53382e-08	2.81185e-07	hypothetical protein BT_1033
BT_1034	60.4143	-0.177659	0.301188	-0.589862	0.555284	0.621626	signal transducer
BT_1035	190.859	0.300745	0.205179	1.46577	0.142711	0.192511	hypothetical protein BT_1035
BT_1036	185.201	-0.282653	0.229604	-1.23104	0.218307	0.280854	hypothetical protein BT_1036
BT_1037	118.099	-0.115766	0.283808	-0.407901	0.683346	0.738269	hypothetical protein BT_1037
BT_1038	84.6384	-0.562964	0.309196	-1.82073	0.0686472	0.101161	hypothetical protein BT_1038
BT_1039	125.539	-0.324366	0.292379	-1.1094	0.267256	0.332389	hypothetical protein BT_1039
BT_1040	203.163	-0.198248	0.248577	-0.79753	0.425143	0.49835	hypothetical protein BT_1040
BT_1041	179.864	0.326449	0.219769	1.48542	0.137432	0.186114	integrase
BT_1042	320.68	1.11421	0.223594	4.98317	6.25506e-07	2.32734e-06	hypothetical protein BT_1042
BT_1043	112.444	1.18259	0.322038	3.67221	0.000240461	0.000588803	hypothetical protein BT_1043
BT_1044	85.7472	1.47571	0.335802	4.39459	1.10982e-05	3.42888e-05	hypothetical protein BT_1044
BT_1045	96.8706	1.01827	0.321404	3.16818	0.00153394	0.00321949	hypothetical protein BT_1045
BT_1046	85.1848	0.120713	0.285	0.423553	0.671892	0.727871	hypothetical protein BT_1046
BT_1047	41.747	0.422774	0.384255	1.10024	0.271226	0.336318	hypothetical protein BT_1047
BT_1048	38.6192	-0.0337728	0.34174	-0.0988261	0.921276	0.938058	secreted endoglycosidase
BT_1049	43.1639	0.854622	0.393545	2.1716	0.029886	0.0485099	patatin-like protein
BT_1050	38.752	0.412101	0.388293	1.06131	0.288547	0.355872	hypothetical protein BT_1050
BT_1051	700.214	-0.00812483	0.149666	-0.0542864	0.956707	0.965042	beta-hexosaminidase
BT_1052	1773.69	0.0509944	0.117089	0.435518	0.663187	0.719883	anti-sigma factor
BT_1053	1302.43	0.388079	0.151183	2.56695	0.0102596	0.0181692	RNA polymerase ECF-type sigma factor
BT_1054	8481.58	-0.342869	0.129506	-2.64752	0.00810849	0.0146477	ATP-dependent helicase
BT_1055	820.706	-0.566364	0.153926	-3.67946	0.000233731	0.000573769	pyruvate formate-lyase activating enzyme
BT_1056	1239.07	-0.422398	0.135532	-3.1166	0.0018295	0.00379075	hypothetical protein BT_1056
BT_1057	5072.67	-0.427466	0.124953	-3.421	0.000623915	0.00141252	hypothetical protein BT_1057
BT_1058	5399.61	-0.266845	0.117074	-2.27928	0.0226506	0.0376839	two-component system sensor histidine kinase
BT_1059	8204.67	-0.27075	0.107037	-2.5295	0.0114224	0.0200604	UDP-glucose 4-epimerase
BT_1060	3590.69	1.35602	0.133045	10.1922	2.14934e-24	3.77337e-23	hypothetical protein BT_1060
BT_1061	527.49	0.526841	0.151125	3.48613	0.000490072	0.00113595	hypothetical protein BT_1061
BT_1062	56.31	1.37764	0.322945	4.26588	1.9912e-05	5.87572e-05	hypothetical protein BT_1062
BT_1063	409.125	0.62938	0.160713	3.91616	8.99687e-05	0.000239342	hypothetical protein BT_1063
BT_1064	28.9821	0.7901	0.447104	1.76715	0.0772031	0.112373	hypothetical protein BT_1064
BT_1065	8.55249	-0.3175	0.601445	-0.527895	0.597573	0.661205	hypothetical protein BT_1065, partial
BT_1066	17.216	0.354303	0.477773	0.741572	0.458347	0.53108	hypothetical protein BT_1066
BT_1067	43.7869	0.805571	0.340363	2.3668	0.0179427	0.0304344	hypothetical protein BT_1067
BT_1068	13.2784	0.724341	0.534266	1.35577	0.175172	0.231737	hypothetical protein BT_1068
BT_1069	4991.66	-0.451476	0.132342	-3.41143	0.000646226	0.00145828	transcriptional regulator
BT_1070	10767	-0.608835	0.106356	-5.7245	1.03736e-08	5.04468e-08	hypothetical protein BT_1070
BT_1071	4895.93	-0.333268	0.127783	-2.60808	0.00910513	0.0162788	hypothetical protein BT_1071
BT_1072	91.1511	1.51139	0.303483	4.98014	6.35374e-07	2.35864e-06	hypothetical protein BT_1072
BT_1073	132.232	0.825544	0.239837	3.44211	0.000577189	0.00131964	hypothetical protein BT_1073
BT_1074	137.941	1.11529	0.235991	4.72598	2.2901e-06	7.8984e-06	hypothetical protein BT_1074
BT_1075	690.13	0.858323	0.165402	5.18931	2.11072e-07	8.39971e-07	two-component system sensor
BT_1076	1277.57	0.490387	0.16007	3.06358	0.00218704	0.00446545	two-component system response regulator
BT_1077	6121.06	-0.943974	0.136452	-6.918	4.58064e-12	3.29035e-11	aspartate aminotransferase
BT_1078	2912.26	0.476544	0.123104	3.87107	0.000108358	0.000283151	transcriptional regulator
BT_1079	1321.65	-0.777259	0.159607	-4.86983	1.11696e-06	4.0385e-06	acetyltransferase
BT_1080	1362.63	-0.956178	0.134571	-7.1054	1.19973e-12	9.24613e-12	hypothetical protein BT_1080
BT_1081	2105.44	-1.10166	0.139027	-7.92408	2.29841e-15	2.25802e-14	recombination protein RecR
BT_1082	2544.51	-0.862368	0.132548	-6.50609	7.71301e-11	4.80261e-10	Na+/solute symporter
BT_1083	2138.49	-0.71546	0.116368	-6.14823	7.83531e-10	4.37464e-09	ribosome biogenesis GTP-binding protein YsxC
BT_1084	4163.61	-0.695726	0.108709	-6.39987	1.55505e-10	9.30164e-10	hypothetical protein BT_1084
BT_1085	10548.9	0.125861	0.113063	1.11319	0.265628	0.331035	hypothetical protein BT_1085
BT_1086	12321.2	-0.201478	0.130373	-1.54539	0.122252	0.168512	oligopeptide transporter
BT_1087	10174.3	-0.111893	0.130672	-0.856289	0.391838	0.46374	xylanase
BT_1088	10120.9	0.142853	0.146956	0.97208	0.331011	0.400325	hypothetical protein BT_1088
BT_1089	1868.18	0.0797103	0.169508	0.470245	0.63818	0.697566	lipoate-protein ligase B
BT_1090	2201.32	0.412134	0.136044	3.02943	0.00245017	0.00495434	AraC family transcriptional regulator
BT_1091	16500.4	1.934	0.171423	11.282	1.60953e-29	3.57405e-28	cation-transporting ATPase pacS
BT_1092	46.0026	1.5516	0.350967	4.42092	9.82813e-06	3.05999e-05	heavy-metal binding protein
BT_1093	664.863	0.288141	0.162825	1.76964	0.0767876	0.111835	TonB-dependent outer membrane receptor protein, partial
BT_1094	25.2216	1.54481	0.47456	3.25526	0.0011329	0.00243452	hypothetical protein BT_1094
BT_1095	31.797	0.152105	0.399112	0.381108	0.703123	0.754144	hypothetical protein BT_1095
BT_1096	671.94	1.13293	0.232374	4.87545	1.0856e-06	3.92803e-06	transposase
BT_1097	354.571	0.888439	0.190533	4.66292	3.11751e-06	1.05352e-05	hypothetical protein BT_1097
BT_1098	4044.32	0.669889	0.118594	5.6486	1.61762e-08	7.65221e-08	methylglyoxal synthase
BT_1099	2670.83	0.523331	0.12994	4.02748	5.63768e-05	0.000155156	arginase
BT_1100	11474.4	0.377445	0.110548	3.41432	0.000639415	0.00144492	alpha-glucan phosphorylase
BT_1101	9282.04	0.378161	0.140543	2.6907	0.00713017	0.0130011	sodium/proton antiporter
BT_1102	4841.05	0.282238	0.1538	1.8351	0.0664911	0.0984214	6-phosphofructokinase
BT_1103	2592.53	0.569901	0.202586	2.81313	0.00490614	0.00925109	RNA polymerase ECF-type sigma factor
BT_1104	7913.19	0.901077	0.171423	5.25647	1.46849e-07	6.00674e-07	small heat shock protein
BT_1105	8092.41	0.39166	0.123157	3.18018	0.00147186	0.00310392	phosphoglyceromutase
BT_1106	15697.3	0.372065	0.108231	3.43771	0.000586665	0.00133801	fructose-bisphosphate aldolase
BT_1107	4550.02	0.399099	0.117106	3.40801	0.000654385	0.00147532	ferritin
BT_1108	1439.21	0.468635	0.1248	3.75509	0.000173277	0.000436379	hypothetical protein BT_1108
BT_1109	1939.34	0.672501	0.12552	5.35771	8.4283e-08	3.56097e-07	ferritin
BT_1110	2062.88	0.79139	0.133226	5.9402	2.84673e-09	1.47587e-08	hypothetical protein BT_1110
BT_1111	2448.41	0.877277	0.148479	5.90841	3.45425e-09	1.78323e-08	hypothetical protein BT_1111
BT_1112	37.0123	1.59254	0.412965	3.85637	0.000115085	0.000299284	transposase
BT_1113	323.026	0.0427232	0.157157	0.27185	0.785737	0.82523	flavodoxin
BT_1114	1894.99	-0.0137815	0.136146	-0.101225	0.919372	0.936511	hypothetical protein BT_1114
BT_1115	3131.37	-0.0378463	0.137612	-0.275022	0.7833	0.823419	aldo/keto reductase
BT_1116	887.997	0.157664	0.130948	1.20402	0.22858	0.292215	hypothetical protein BT_1116
BT_1117	500.924	0.575539	0.174704	3.29437	0.000986437	0.00214154	hypothetical protein BT_1117
BT_1118	1429.19	-0.0646628	0.125027	-0.517191	0.605023	0.667505	hypothetical protein BT_1118
BT_1119	3206.05	0.096243	0.116854	0.823615	0.410159	0.483657	hypothetical protein BT_1119
BT_1120	275.212	0.407312	0.181775	2.24074	0.0250426	0.0412961	hypothetical protein BT_1120
BT_1121	212.633	1.33801	0.207851	6.43736	1.21567e-10	7.353e-10	hypothetical protein BT_1121
BT_1122	53.1037	2.88618	0.36414	7.92603	2.26257e-15	2.2273e-14	hypothetical protein BT_1122
BT_1123	673.615	0.670662	0.158305	4.23653	2.27004e-05	6.6409e-05	transcriptional regulator
BT_1124	152.36	0.898862	0.242494	3.70673	0.000209949	0.000519583	integrase
BT_1125	54.4448	2.11392	0.405363	5.21488	1.83939e-07	7.42321e-07	hypothetical protein BT_1125
BT_1126	19.4691	2.23946	0.5055	4.43018	9.41547e-06	2.93697e-05	mobilization protein BmgA
BT_1127	18.3715	1.87723	0.564204	3.32721	0.000877199	0.00192892	mobilization protein BmgB
BT_1128	22.7587	1.77416	0.470708	3.76913	0.000163817	0.00041427	hypothetical protein BT_1128
BT_1129	22.9797	1.21403	0.520911	2.33058	0.0197755	0.0333338	hypothetical protein BT_1129
BT_1130	73.6183	0.878165	0.324454	2.70659	0.00679777	0.0124604	hypothetical protein BT_1130
BT_1131	3.10533	0.863237	0.775558	1.11305	0.265686	0.331035	hypothetical protein BT_1131
BT_1132	13.2363	1.82128	0.660871	2.75588	0.00585347	0.0108605	hypothetical protein BT_1132
BT_1133	33.2549	1.13183	0.430993	2.62609	0.00863711	0.0155076	hypothetical protein BT_1133
BT_1134	200.811	-0.0246801	0.193997	-0.127219	0.898767	0.918023	hypothetical protein BT_1134
BT_1135	4040.55	-0.573556	0.111086	-5.16317	2.42803e-07	9.58403e-07	hypothetical protein BT_1135
BT_1136	834.507	-0.4601	0.16094	-2.85884	0.00425197	0.00814067	hypothetical protein BT_1136
BT_1137	87.3483	0.189012	0.273439	0.691241	0.489414	0.560929	hypothetical protein BT_1137
BT_1138	1192.84	-0.139923	0.161966	-0.863907	0.387639	0.459418	transposase
BT_1139	2385.09	-0.262393	0.136063	-1.92847	0.0537964	0.0817026	hypothetical protein BT_1139
BT_1140	1805.41	-0.099871	0.134827	-0.740735	0.458854	0.531288	hypothetical protein BT_1140
BT_1141	1998.49	0.029123	0.147217	0.197824	0.843183	0.872982	cation efflux family protein
BT_1142	274.556	0.155947	0.169546	0.919791	0.357682	0.428742	hypothetical protein BT_1142
BT_1143	77.579	-0.120777	0.259235	-0.465897	0.641289	0.700491	hypothetical protein BT_1143
BT_1144	3156.1	0.679106	0.124868	5.43861	5.36967e-08	2.33775e-07	hypothetical protein BT_1144
BT_1145	3145.15	0.180691	0.127413	1.41816	0.156145	0.208952	16S rRNA methyltransferase GidB
BT_1146	2740.03	-0.0986221	0.134562	-0.732911	0.463613	0.536032	metallo-beta-lactamase
BT_1147	8847.96	-0.497987	0.147516	-3.37582	0.000735963	0.00164174	glycine dehydrogenase
BT_1148	4006.36	-0.688086	0.12532	-5.49062	4.00536e-08	1.77396e-07	NADH dehydrogenase/NAD(P)H nitroreductase
BT_1149	4162.08	-1.05564	0.118992	-8.87155	7.21316e-19	9.11107e-18	typeII restriction enzyme HpaII
BT_1150	1402.04	-1.18034	0.13952	-8.45998	2.67427e-17	3.05999e-16	hypothetical protein BT_1150
BT_1151	25293.2	-1.03332	0.114504	-9.02435	1.80765e-19	2.42447e-18	hypothetical protein BT_1151
BT_1152	34265	-0.63701	0.130085	-4.89688	9.73699e-07	3.53894e-06	D-3-phosphoglycerate dehydrogenase
BT_1153	58195.2	-0.412311	0.141691	-2.90994	0.00361502	0.00704038	phosphoserine aminotransferase
BT_1154	5387.25	-0.609737	0.110274	-5.52928	3.21557e-08	1.4399e-07	ATP-independent RNA helicase
BT_1155	50415.4	-0.771315	0.133322	-5.78536	7.23586e-09	3.61644e-08	Na(+)-translocating NADH-quinone reductase subunit F
BT_1156	21118.4	-0.614972	0.143834	-4.27558	1.9064e-05	5.65293e-05	Na(+)-translocating NADH-quinone reductase subunit E
BT_1157	17689	-0.4432	0.151016	-2.93479	0.00333777	0.00653445	Na(+)-translocating NADH-quinone reductase subunit D
BT_1158	23615.8	-0.775453	0.133896	-5.79147	6.97751e-09	3.4945e-08	Na(+)-translocating NADH-quinone reductase subunit C
BT_1159	43792.3	-0.790036	0.144436	-5.46979	4.50559e-08	1.98466e-07	Na(+)-translocating NADH-quinone reductase subunit B
BT_1160	54447	-0.811324	0.13853	-5.85667	4.72242e-09	2.40221e-08	Na(+)-translocating NADH-quinone reductase subunit A
BT_1161	6863.41	-0.221916	0.119353	-1.85933	0.0629808	0.0940072	aminopeptidase
BT_1162	3255.89	-0.119146	0.148157	-0.804185	0.42129	0.494863	hypothetical protein BT_1162
BT_1163	1690.5	0.771762	0.15606	4.94529	7.603e-07	2.80102e-06	hypothetical protein BT_1163
BT_1164	3280.73	1.07809	0.14032	7.68306	1.55328e-14	1.39873e-13	hypothetical protein BT_1164
BT_1165	1607.54	0.953448	0.152394	6.25649	3.93749e-10	2.25536e-09	hypothetical protein BT_1165
BT_1166	614.362	0.670941	0.172906	3.88037	0.000104296	0.000273861	glycosyltransferase
BT_1167	392.469	0.488395	0.200847	2.43168	0.015029	0.025872	hypothetical protein BT_1167
BT_1168	26.9877	0.373153	0.416113	0.896759	0.369848	0.441367	N-acetylmuramoyl-L-alanine amidase
BT_1169	46.5628	-0.0618881	0.34595	-0.178893	0.858022	0.885288	hypothetical protein BT_1169
BT_1170	176.792	0.842345	0.215659	3.90591	9.38725e-05	0.000249182	hypothetical protein BT_1170
BT_1171	1187.19	0.684911	0.131463	5.20992	1.88926e-07	7.59925e-07	hypothetical protein BT_1171
BT_1172	76.9465	-0.152779	0.283706	-0.538511	0.590225	0.654713	DNA primase/helicase
BT_1173	32.3947	-0.2036	0.383983	-0.530231	0.595952	0.660011	hypothetical protein BT_1173
BT_1174	26.3502	0.137691	0.457596	0.300901	0.76349	0.805741	hypothetical protein BT_1174
BT_1175	3563.03	0.194713	0.15632	1.24561	0.212908	0.274926	hypothetical protein BT_1175
BT_1176	747.721	0.348896	0.168626	2.06905	0.0385413	0.0606165	glycosyltransferase
BT_1177	770.688	0.403623	0.205466	1.96443	0.0494803	0.0758583	polysaccharide biosynthesis protein
BT_1178	2188.44	0.804157	0.15071	5.3358	9.51241e-08	4.0051e-07	hypothetical protein BT_1178
BT_1179	1216.78	0.814729	0.195913	4.15862	3.20176e-05	9.14815e-05	glycosyl transferase family protein
BT_1180	1262.38	0.888878	0.196471	4.52421	6.06219e-06	1.95235e-05	glycosyltransferase
BT_1181	765.681	0.864791	0.202226	4.27636	1.89977e-05	5.63672e-05	cell wall biosynthesis glycosyltransferase
BT_1182	1271.15	0.93273	0.180348	5.17183	2.31814e-07	9.18005e-07	hypothetical protein BT_1182
BT_1183	5472.44	0.493056	0.167431	2.94483	0.00323136	0.00635426	two-component system sensor histidine kinase/response regulator
BT_1184	981.186	0.555248	0.180379	3.07823	0.00208232	0.00426912	hypothetical protein BT_1184
BT_1185	36160.7	0.187596	0.143235	1.30971	0.190294	0.249032	OmpA-like protein
BT_1186	19239.3	-0.397431	0.11608	-3.42376	0.000617602	0.00139953	ABC transporter ATP-binding protein
BT_1187	250.448	0.56747	0.188083	3.01713	0.00255184	0.00514067	transcriptional regulator
BT_1188	46.825	1.0724	0.351592	3.05013	0.00228743	0.00464846	transcriptional regulator, partial
BT_1189	146.549	0.931813	0.215235	4.32929	1.49594e-05	4.53538e-05	hypothetical protein BT_1189
BT_1190	304.61	0.595981	0.170586	3.49372	0.000476334	0.00110621	ATP GTP-binding protein
BT_1191	1421.64	-0.414946	0.146756	-2.82746	0.00469194	0.00890938	hypothetical protein BT_1191
BT_1192	2381.33	-0.53596	0.146581	-3.65642	0.000255764	0.000622825	xylanase
BT_1193	1541.98	-0.953757	0.16335	-5.83874	5.25986e-09	2.66723e-08	hypothetical protein BT_1193
BT_1194	31923	0.977341	0.150658	6.48713	8.74883e-11	5.41292e-10	OmpA family outer membrane protein
BT_1195	4944.62	0.476549	0.148186	3.21588	0.00130044	0.00276521	monofunctional biosynthetic peptidoglycan transglycosylase
BT_1196	3200.89	1.4731	0.186687	7.89074	3.00403e-15	2.91008e-14	pyruvate carboxylase subunit B
BT_1197	39200.4	2.57584	0.106745	24.1308	1.18658e-128	7.2129e-126	RNA polymerase ECF-type sigma factor
BT_1198	4462.1	0.265634	0.129648	2.04889	0.0404731	0.0633067	LemA protein
BT_1199	4185.22	0.0862775	0.124373	0.693699	0.487871	0.559424	protease
BT_1200	3889.5	1.29313	0.120612	10.7215	8.07164e-27	1.58917e-25	hypothetical protein BT_1200
BT_1201	2087.68	0.940032	0.128051	7.34108	2.11883e-13	1.75534e-12	hypothetical protein BT_1201
BT_1202	2629.36	0.490648	0.141436	3.46905	0.000522297	0.00120262	UDP-N-acetylglucosamine 2-epimerase, partial
BT_1203	2960.3	0.177671	0.142862	1.24366	0.213626	0.275707	UDP-N-acetylglucosamine 2-epimerase, partial
BT_1204	10923.2	-0.308543	0.113132	-2.7273	0.00638554	0.011758	hypothetical protein BT_1204
BT_1205	5795.57	-0.321572	0.132747	-2.42244	0.0154165	0.0264913	recombination factor protein RarA
BT_1206	1031.92	0.260021	0.140085	1.85617	0.0634289	0.094589	hypothetical protein BT_1206
BT_1207	4285.19	-0.386819	0.134227	-2.88182	0.00395389	0.00761797	glycerate dehydrogenase
BT_1208	361.068	-0.37334	0.156698	-2.38255	0.0171934	0.0293003	hypothetical protein BT_1208
BT_1209	2036.04	0.748423	0.209374	3.57458	0.000350791	0.000832957	cytochrome D ubiquinol oxidase subunit II
BT_1210	4947.59	0.725834	0.23496	3.08918	0.0020071	0.00412534	cytochrome D ubiquinol oxidase subunit I
BT_1211	560.272	0.61247	0.552121	1.10931	0.267299	0.332389	hypothetical protein BT_1211
BT_1212	178.369	1.752	0.20297	8.63182	6.03835e-18	7.19718e-17	outer membrane efflux protein
BT_1213	162.411	1.57505	0.234918	6.70468	2.01854e-11	1.3301e-10	periplasmic protein of efflux system
BT_1214	86.5506	1.39923	0.317871	4.40188	1.07318e-05	3.32202e-05	ABC transporter ATP-binding protein
BT_1215	171.064	1.44184	0.250615	5.75319	8.75732e-09	4.32841e-08	ABC transporter permease
BT_1216	1138	0.379532	0.182298	2.08193	0.0373486	0.0591505	two-component system sensor
BT_1217	537.523	0.839984	0.152655	5.50252	3.74407e-08	1.6643e-07	two-component system response regulator
BT_1218	4185.77	2.88465	0.146027	19.7543	7.37155e-87	1.0863e-84	hypothetical protein BT_1218
BT_1219	1497.15	0.153672	0.160662	0.956492	0.338824	0.408858	hypothetical protein BT_1219
BT_1220	5822.19	0.265633	0.144658	1.83629	0.0663154	0.0982608	6-phosphogluconolactonase
BT_1221	7156.1	0.238193	0.154484	1.54186	0.123107	0.169498	glucose-6-phosphate 1-dehydrogenase
BT_1222	7521.45	0.818685	0.136181	6.01172	1.83563e-09	9.82032e-09	6-phosphogluconate dehydrogenase
BT_1223	1861.65	0.285864	0.189559	1.50805	0.131543	0.179588	Na+/H+-dicarboxylate symporter
BT_1224	7516.06	-0.443165	0.136851	-3.2383	0.00120243	0.00257596	GDP-mannose 4,6-dehydratase
BT_1225	3747.35	-0.691943	0.131892	-5.24628	1.55197e-07	6.32257e-07	GDP-fucose synthetase
BT_1226	7628.44	-0.252442	0.134682	-1.87435	0.0608826	0.0911832	long-chain-fatty-acid--CoA ligase
BT_1227	4069	0.129702	0.133111	0.974384	0.329866	0.399039	hypothetical protein BT_1227
BT_1228	18849.4	0.0591873	0.11783	0.502313	0.615447	0.678205	fructose-1,6-bisphosphatase
BT_1229	4081.14	-1.15492	0.129198	-8.9392	3.91986e-19	5.11052e-18	hypothetical protein BT_1229
BT_1230	48.4386	1.8015	0.36289	4.96431	6.8945e-07	2.54578e-06	hypothetical protein BT_1230
BT_1231	255.509	0.601354	0.200797	2.99483	0.00274594	0.00549074	hypothetical protein BT_1231
BT_1232	621.359	0.511402	0.220146	2.32301	0.0201787	0.0339195	hypothetical protein BT_1232
BT_1233	1081.41	0.299301	0.123085	2.43167	0.0150295	0.025872	hypothetical protein BT_1233
BT_1234	830.584	0.367568	0.130336	2.82016	0.00480003	0.00907917	hypothetical protein BT_1234
BT_1235	849.413	-0.198622	0.129279	-1.53638	0.124445	0.171051	AraC family transcriptional regulator
BT_1236	1955.34	-0.216136	0.118575	-1.82278	0.0683369	0.100765	2\',3\'-cyclic-nucleotide 2\'-phosphodiesterase
BT_1237	1871.16	-0.439222	0.119431	-3.67762	0.000235418	0.000577618	two-component system sensor histidine kinase
BT_1238	7910.11	-0.614497	0.139477	-4.40573	1.05426e-05	3.26553e-05	RNA-binding protein
BT_1239	5177.24	-0.455758	0.143782	-3.16978	0.00152552	0.0032032	metal-dependent membrane protease
BT_1240	1871.86	-0.273952	0.150981	-1.81447	0.0696048	0.102386	hypothetical protein BT_1240
BT_1241	171.396	-1.09956	0.220788	-4.98017	6.35279e-07	2.35864e-06	hypothetical protein BT_1241
BT_1242	14998.1	-1.30545	0.129593	-10.0734	7.23945e-24	1.24401e-22	ABC transporter ATP-binding protein
BT_1243	3794.41	-0.188342	0.121342	-1.55216	0.120623	0.166653	heat shock protein GrpE
BT_1244	5303.73	-0.671432	0.117286	-5.72475	1.03587e-08	5.04249e-08	molecular chaperone DnaJ
BT_1245	2.69819	-0.101725	0.787966	-0.129098	0.89728	0.916834	transposase, partial
BT_1246	0.0986005	0.0384169	0.533891	0.0719564	0.942637	0.954015	transposase
BT_1247	774.6	1.00657	0.138349	7.27556	3.44999e-13	2.79621e-12	hypothetical protein BT_1247
BT_1248	368.051	-0.257067	0.165122	-1.55683	0.119511	0.16539	transporter
BT_1249	458.889	-0.217284	0.149382	-1.45455	0.145793	0.196233	multidrug resistance protein
BT_1250	650.885	-0.599507	0.151048	-3.96897	7.21831e-05	0.000195515	outer membrane efflux protein
BT_1251	367.596	-0.683878	0.1697	-4.02991	5.57976e-05	0.000153736	MarR family transcriptional regulator
BT_1252	703.551	-0.195619	0.13205	-1.4814	0.1385	0.187298	hypothetical protein BT_1252
BT_1253	263.424	-0.180763	0.173705	-1.04063	0.298049	0.365275	hypothetical protein BT_1253
BT_1254	2320.66	-0.248765	0.113352	-2.19464	0.0281896	0.046002	hypothetical protein BT_1254
BT_1255	877.476	-0.272147	0.129168	-2.10693	0.0351238	0.0560023	hypothetical protein BT_1255
BT_1256	216.045	-0.289071	0.175975	-1.64269	0.100448	0.141699	hypothetical protein BT_1256
BT_1257	926.358	0.564031	0.13773	4.09518	4.21839e-05	0.000118373	hypothetical protein BT_1257
BT_1258	734.63	0.302745	0.145119	2.08618	0.0369624	0.0585689	acetyltransferase
BT_1259	5774.49	1.98667	0.172081	11.545	7.82849e-31	1.88465e-29	choloylglycine hydrolase
BT_1260	475.216	-0.503256	0.144476	-3.48331	0.000495247	0.0011474	peptidase, partial
BT_1261	300.362	-1.35294	0.16355	-8.27233	1.31369e-16	1.426e-15	peptidase, partial
BT_1262	139.933	-0.234046	0.209945	-1.11479	0.264939	0.330443	transcriptional regulator
BT_1263	372.653	0.299174	0.167436	1.78679	0.0739707	0.108121	protease I
BT_1264	2382.6	-0.0476704	0.140866	-0.338408	0.735055	0.780645	two-component system sensor histidine kinase
BT_1265	562.644	0.459708	0.170781	2.6918	0.00710665	0.012968	two-component system response regulator
BT_1266	569.076	0.799279	0.189994	4.20686	2.58938e-05	7.50874e-05	two-component system sensor
BT_1267	39.8191	2.53927	0.430346	5.90052	3.62353e-09	1.86271e-08	hypothetical protein BT_1267
BT_1268	48.0227	1.69562	0.392666	4.31822	1.57296e-05	4.73934e-05	AcrB/AcrD/AcrF family transporter
BT_1269	15.9765	1.63631	0.527921	3.09954	0.00193822	0.00400002	component of multidrug efflux system
BT_1270	2005.34	-0.301359	0.138832	-2.17066	0.0299566	0.0486082	Na+/H+ antiporter
BT_1271	63231	-0.559991	0.129326	-4.33009	1.4905e-05	4.52171e-05	30S ribosomal protein S16
BT_1272	706.675	-1.6108	0.141929	-11.3493	7.47281e-30	1.68242e-28	FucR
BT_1273	1109.86	-2.38181	0.134797	-17.6697	7.17882e-70	6.34738e-68	L-fucose isomerase
BT_1274	534.133	-1.19529	0.188601	-6.33766	2.33284e-10	1.36517e-09	L-fuculose phosphate aldolase
BT_1275	310.489	-1.777	0.162633	-10.9265	8.61294e-28	1.77478e-26	L-fuculose kinase
BT_1276	89.3357	-2.34703	0.276439	-8.49023	2.06227e-17	2.3765e-16	hypothetical protein BT_1276
BT_1277	228.863	-1.87359	0.189727	-9.87516	5.3348e-23	8.8543e-22	L-fucose permease
BT_1278	380.852	-0.0209395	0.170297	-0.122959	0.90214	0.920912	RNA polymerase ECF-type sigma factor
BT_1279	235.243	0.303034	0.181405	1.67048	0.0948241	0.134873	anti-sigma factor
BT_1280	132.922	-0.146667	0.222322	-0.659707	0.509442	0.5787	hypothetical protein BT_1280
BT_1281	42.1127	-0.0603365	0.331989	-0.181742	0.855785	0.883584	hypothetical protein BT_1281
BT_1282	32.8002	-0.210141	0.378034	-0.55588	0.578293	0.64368	hypothetical protein BT_1282
BT_1283	43.8791	-0.0538387	0.34134	-0.157728	0.874671	0.899076	hypothetical protein BT_1283
BT_1284	45.7045	-0.423115	0.334198	-1.26606	0.205491	0.266623	endo-beta-N-acetylglucosaminidase F1
BT_1285	68.0861	-0.556388	0.317735	-1.75111	0.0799278	0.115888	endo-beta-N-acetylglucosaminidase
BT_1286	654.343	3.14804	0.165243	19.051	6.45109e-81	7.65162e-79	two-component system response regulator
BT_1287	2985.74	2.40996	0.149057	16.168	8.48077e-59	4.96892e-57	hypothetical protein BT_1287
BT_1288	3318.23	-1.351	0.144229	-9.36702	7.46085e-21	1.10616e-19	spermidine/putrescine ABC transporter
BT_1289	2123.76	-1.32444	0.114186	-11.5989	4.17199e-31	1.00937e-29	putrescine transport system permease potI
BT_1290	2160.67	-1.19147	0.127131	-9.372	7.11693e-21	1.0584e-19	putrescine transport system permease potH
BT_1291	4976.88	-1.23141	0.12014	-10.2498	1.18574e-24	2.11218e-23	spermidine/putrescine transport ATP-binding protein
BT_1292	10579.4	0.353737	0.117073	3.02151	0.00251518	0.00507524	thiol:disulfide interchange protein
BT_1293	57557	-0.415713	0.125836	-3.3036	0.000954527	0.00207876	alpha-glucan phosphorylase
BT_1294	19948.9	-0.548158	0.114017	-4.8077	1.52676e-06	5.39972e-06	glycogen
BT_1295	5298.38	-0.081328	0.155805	-0.521985	0.601681	0.664541	V-type sodium ATP synthase subunit K
BT_1296	15227.1	-0.232294	0.116275	-1.99781	0.0457377	0.0706104	V-type ATP synthase subunit I
BT_1297	4297.06	-0.230562	0.111829	-2.06174	0.0392329	0.0615847	V-type ATP synthase subunit D
BT_1298	10592.5	-0.16195	0.123389	-1.31252	0.189344	0.247988	V-type ATP synthase subunit B
BT_1299	13864.1	-0.207673	0.106621	-1.94777	0.0514427	0.0786191	V-type ATP synthase subunit A
BT_1300	4630.88	-0.293676	0.124039	-2.3676	0.0179037	0.0303788	hypothetical protein BT_1300
BT_1301	4237.98	-0.28643	0.124532	-2.30006	0.0214448	0.0358372	ATP synthase subunit E
BT_1302	120.968	-0.352745	0.235102	-1.50039	0.133513	0.181818	hypothetical protein BT_1302
BT_1303	132.551	-0.361241	0.219072	-1.64896	0.0991562	0.140247	hypothetical protein BT_1303
BT_1304	56.7768	0.242968	0.36164	0.671851	0.501679	0.571618	transcriptional regulator
BT_1305	204.118	0.259531	0.191183	1.3575	0.174623	0.231135	hypothetical protein BT_1305
BT_1306	297.145	0.170914	0.189596	0.901465	0.367341	0.439022	ABC transporter ATP-binding protein
BT_1307	3532.03	-1.26949	0.687967	-1.84527	0.0649981	0.0966033	hypothetical protein BT_1307
BT_1308	2872.03	0.00568732	0.119334	0.0476589	0.961988	0.969097	clostripain-related protein
BT_1309	2627.14	0.0607609	0.124942	0.486313	0.626746	0.68785	hypothetical protein BT_1309
BT_1310	620.026	-0.116167	0.15039	-0.772434	0.439857	0.512833	hypothetical protein BT_1310
BT_1311	59766.6	-0.195818	0.113982	-1.71796	0.0858031	0.123158	RNA polymerase sigma factor rpoD (sigma-A)
BT_1312	13740.3	1.35834	0.121643	11.1666	5.93873e-29	1.3009e-27	serine protease
BT_1313	1720.48	0.574558	0.130365	4.40731	1.0466e-05	3.24593e-05	muconate cycloisomerase
BT_1314	1187.67	0.100416	0.148456	0.676404	0.498784	0.569373	dipeptidyl-peptidase VI
BT_1315	2847.13	-0.681279	0.126623	-5.38039	7.4323e-08	3.16768e-07	ribonuclease BN
BT_1316	2340.15	0.0309936	0.13344	0.232266	0.816331	0.85171	NADH dehydrogenase/NAD(P)H nitroreductase
BT_1317	2738.4	-0.156861	0.115055	-1.36335	0.172773	0.228998	riboflavin synthase subunit alpha
BT_1318	356.913	1.36683	0.167086	8.18039	2.8292e-16	3.03049e-15	signal protein
BT_1319	222.445	0.627468	0.206536	3.03806	0.00238109	0.00482067	two-component system response regulator
BT_1320	479.338	1.2169	0.191075	6.3687	1.90632e-10	1.12916e-09	transcriptional regulator, phosphate uptake regulation
BT_1321	243.982	1.46838	0.205897	7.13162	9.91973e-13	7.70602e-12	phosphate ABC transporter ATP-binding protein
BT_1322	153.123	2.03396	0.239258	8.50114	1.87745e-17	2.16866e-16	ABC transporter permease
BT_1323	252.111	3.0083	0.243236	12.3678	3.90332e-35	1.07851e-33	ABC transporter permease
BT_1324	480.843	2.64471	0.187155	14.1311	2.44362e-45	9.28385e-44	phosphate ABC transporter substrate-binding protein
BT_1325	18435.4	-0.668916	0.121711	-5.49594	3.88642e-08	1.72442e-07	glutaminyl-tRNA synthetase
BT_1326	5643.13	-1.04856	0.118019	-8.88467	6.41091e-19	8.11882e-18	hypothetical protein BT_1326
BT_1327	3237.22	-0.37	0.124171	-2.97976	0.00288478	0.0057471	alkaline phosphatase
BT_1328	10868.9	1.74132	0.136036	12.8004	1.63011e-37	4.89335e-36	hypothetical protein BT_1328
BT_1329	24084.1	1.85519	0.152557	12.1607	5.034e-34	1.33772e-32	thiol peroxidase
BT_1330	6525.83	2.73913	0.172987	15.8343	1.80364e-56	9.23273e-55	hypothetical protein BT_1330
BT_1331	11998.9	0.897596	0.119778	7.49383	6.68942e-14	5.79869e-13	hypothetical protein BT_1331
BT_1332	7862.78	0.311799	0.113615	2.74436	0.00606298	0.0112065	hypothetical protein BT_1332
BT_1333	15223.5	0.133393	0.113329	1.17704	0.239181	0.303454	dihydroorotate dehydrogenase 2
BT_1334	4418.88	1.05815	0.156419	6.76484	1.33458e-11	8.97658e-11	PhoH-like protein
BT_1335	3759.28	-0.733336	0.133092	-5.51001	3.58821e-08	1.5994e-07	folylpolyglutamate synthase
BT_1336	3078.55	0.21533	0.132987	1.61918	0.105408	0.148322	translation initiation inhibitor
BT_1337	5203.12	0.159364	0.188068	0.847372	0.396788	0.469142	aminopeptidase
BT_1338	1748.85	-0.633175	0.230617	-2.74556	0.00604069	0.0111695	dTDP-4-dehydrorhamnose 3,5-epimerase
BT_1339	1085.82	-0.891961	0.463724	-1.92347	0.0544207	0.0824705	undecaprenyl-phosphate alpha-N-acetylglucosaminyltransferase
BT_1340	1180.66	-0.645058	0.481512	-1.33965	0.180359	0.237951	lipopolysaccharide biosynthesis glycosyltransferase
BT_1341	5486	-0.772961	0.387225	-1.99616	0.0459169	0.0708645	UDP-glucose 6-dehydrogenase
BT_1342	4294.88	-0.780234	0.382556	-2.03953	0.0413974	0.0646071	UDP-glucuronic acid epimerase
BT_1343	2766.59	-0.584224	0.241162	-2.42254	0.0154124	0.0264913	capsule biosynthesis protein
BT_1344	3959.79	-0.454457	0.395148	-1.15009	0.250105	0.315502	glycosyltransferase
BT_1345	4778.38	-0.410832	0.389882	-1.05373	0.292005	0.359408	glycosyltransferase
BT_1346	3752.35	-0.301764	0.395009	-0.763943	0.444901	0.517844	capsule biosynthesis protein capA
BT_1347	2793.4	-0.337002	0.420378	-0.801664	0.422748	0.496335	hypothetical protein BT_1347
BT_1348	2843.18	-0.526914	0.400891	-1.31436	0.188726	0.247453	CDP-abequose synthase
BT_1349	1282.24	-0.704517	0.222118	-3.17181	0.00151494	0.00318511	hypothetical protein BT_1349
BT_1350	1988.14	-0.899416	0.2325	-3.86846	0.000109524	0.000286046	CDP-glucose 4,6-dehydratase
BT_1351	1450.9	-0.60717	0.406726	-1.49282	0.135484	0.183987	glucose-1-phosphate cytidylyltransferase
BT_1352	3734.69	-0.493683	0.40646	-1.21459	0.224521	0.287838	glycosyltransferase
BT_1353	4106.87	-0.41559	0.438743	-0.947228	0.343523	0.413913	glycosyltransferase
BT_1354	2273.23	-0.423254	0.426967	-0.991303	0.321538	0.390226	flippase
BT_1355	4199.82	-0.633143	0.239311	-2.64569	0.00815234	0.014716	hypothetical protein BT_1355
BT_1356	22776.4	-1.03079	0.21294	-4.84078	1.2933e-06	4.61094e-06	capsule polysaccharide export protein
BT_1357	5918.1	-0.298589	0.389888	-0.765833	0.443776	0.516906	hypothetical protein BT_1357
BT_1358	4819.17	-0.960397	0.218905	-4.38727	1.1478e-05	3.53499e-05	transcriptional regulator
BT_1359	8142.38	-0.492663	0.127185	-3.87359	0.000107243	0.000280689	hypothetical protein BT_1359
BT_1360	2752.09	-0.246414	0.124154	-1.98474	0.0471737	0.0725653	tRNA/rRNA methyltransferase
BT_1361	7670.05	-0.514172	0.126399	-4.06785	4.74494e-05	0.000132233	recombination protein RecN
BT_1362	9012.24	-0.3628	0.129109	-2.81002	0.00495384	0.0093338	flavoprotein
BT_1363	6432.79	-0.139604	0.117184	-1.19132	0.233526	0.298068	DNA polymerase III subunit epsilon
BT_1364	16806.2	0.012248	0.124757	0.0981751	0.921793	0.938192	DNA polymerase III subunit beta
BT_1365	9812.95	-0.719605	0.129086	-5.57461	2.48078e-08	1.12854e-07	hypothetical protein BT_1365
BT_1366	4263.65	1.3507	0.15293	8.83214	1.02694e-18	1.29044e-17	hypothetical protein BT_1366
BT_1367	3552.95	0.994453	0.142583	6.97458	3.06796e-12	2.27432e-11	hydrolase
BT_1368	5112.15	0.0540479	0.16721	0.323234	0.746518	0.790746	UDP-N-acetylenolpyruvoylglucosamine reductase
BT_1369	3835.88	-0.946366	0.117476	-8.05583	7.89442e-16	8.0315e-15	hypothetical protein BT_1369
BT_1370	4985.23	-1.01198	0.128304	-7.88737	3.08611e-15	2.98365e-14	NAD dependent nucleotide-diphosphate-sugar epimerase
BT_1371	10379.3	-0.27291	0.11806	-2.31162	0.0207984	0.0348648	2-amino-3-ketobutyrate CoA ligase
BT_1372	1632.14	-0.252309	0.138915	-1.81628	0.0693271	0.102039	hypothetical protein BT_1372
BT_1373	27168.8	0.647069	0.12003	5.3909	7.01047e-08	3.00369e-07	ferritin
BT_1374	17487.3	-0.728344	0.129801	-5.61125	2.00869e-08	9.28541e-08	diaminopimelate decarboxylase
BT_1375	32517.2	-0.584805	0.122277	-4.78264	1.73008e-06	6.07904e-06	aspartokinase
BT_1376	9749.21	-1.07565	0.116264	-9.25182	2.20702e-20	3.12908e-19	ATP-binding protein involved in cell division
BT_1377	12439.5	-0.921177	0.11613	-7.93228	2.15164e-15	2.12672e-14	bifunctional phosphoribosyl-AMP cyclohydrolase/phosphoribosyl-ATP pyrophosphatase
BT_1378	5700.14	-1.10588	0.123519	-8.9531	3.45648e-19	4.55525e-18	imidazole glycerol phosphate synthase subunit HisF
BT_1379	6213.92	-1.00436	0.109289	-9.18997	3.92967e-20	5.45999e-19	phosphoribosylformimino-5-aminoimidazole carboxamide ribonucleotide isomerase
BT_1380	7673.91	-0.976436	0.114693	-8.51346	1.68817e-17	1.95466e-16	imidazole glycerol phosphate synthase subunit HisH
BT_1381	11247.7	-0.801623	0.126559	-6.33398	2.38912e-10	1.39475e-09	formyltetrahydrofolate deformylase
BT_1382	1091.9	0.142595	0.128289	1.11152	0.266346	0.331773	hypothetical protein BT_1382
BT_1383	2127.68	2.77868	0.163804	16.9635	1.53048e-64	1.04827e-62	oxidoreductase, aldo/keto reductase
BT_1384	82.7278	0.402399	0.293332	1.37182	0.170119	0.225788	hypothetical protein BT_1384
BT_1385	454.253	-0.148858	0.150095	-0.991758	0.321316	0.390054	transcriptional regulator
BT_1386	369.238	-0.65181	0.161607	-4.0333	5.49978e-05	0.00015179	hypothetical protein BT_1386
BT_1387	769.547	-1.03107	0.153109	-6.73425	1.64775e-11	1.09468e-10	Na+-driven multidrug efflux pump
BT_1388	325.185	0.275532	0.15683	1.75689	0.0789373	0.114554	hypothetical protein BT_1388
BT_1389	971.157	0.130932	0.127377	1.02792	0.303989	0.371899	hypothetical protein BT_1389
BT_1390	722.285	-0.029616	0.135167	-0.219107	0.826567	0.859439	hypothetical protein BT_1390
BT_1391	27641	2.00014	0.144208	13.8698	9.65584e-44	3.5573e-42	hypothetical protein BT_1391
BT_1392	81.5423	2.48456	0.319186	7.78407	7.02296e-15	6.56782e-14	hypothetical protein BT_1392
BT_1393	946.835	0.520558	0.15936	3.26655	0.00108865	0.00234669	4-carboxymuconolactone decarboxylase
BT_1394	23.9185	-0.0251167	0.421317	-0.0596148	0.952462	0.961957	hypothetical protein BT_1394
BT_1395	44.9443	0.552437	0.390653	1.41414	0.157321	0.210353	hypothetical protein BT_1395
BT_1396	1446.47	0.248887	0.12827	1.94034	0.0523381	0.0797299	AraC family transcriptional regulator
BT_1397	498.382	0.584344	0.153213	3.81393	0.000136775	0.000352485	hypothetical protein BT_1397
BT_1398	338.765	0.754788	0.155212	4.86295	1.15651e-06	4.16602e-06	aminotransferase
BT_1399	113.228	0.360398	0.240569	1.49811	0.134106	0.182395	hypothetical protein BT_1399
BT_1400	135.357	0.454877	0.255772	1.77845	0.0753302	0.109976	hypothetical protein BT_1400
BT_1401	35.5577	0.131413	0.38056	0.345316	0.729857	0.777161	sugar transport protein
BT_1402	13.1934	0.43341	0.534492	0.810883	0.417433	0.490925	iron-sulfur flavoprotein
BT_1403	1632.9	-0.64215	0.12129	-5.29435	1.19442e-07	4.95605e-07	1-deoxy-D-xylulose-5-phosphate synthase
BT_1404	312.773	-0.106319	0.159499	-0.666585	0.505037	0.574771	transcriptional regulator
BT_1405	161.057	0.111838	0.222032	0.503701	0.614471	0.677283	hypothetical protein BT_1405
BT_1406	386.116	0.223809	0.212736	1.05205	0.292778	0.360177	TetR family transcriptional regulator
BT_1407	3583.25	-0.0791164	0.117325	-0.674336	0.500098	0.570084	activator of (R)-2-hydroxyglutaryl-CoA dehydratase
BT_1408	6785.33	0.284524	0.125089	2.27458	0.0229312	0.0380856	Tricorn-like protease
BT_1409	677.892	0.472607	0.16604	2.84635	0.00442236	0.0084358	hypothetical protein BT_1409
BT_1410	939.458	0.60835	0.175617	3.46407	0.000532074	0.00122282	metallo-beta-lactamase
BT_1411	705.335	0.842791	0.155731	5.41185	6.23776e-08	2.69101e-07	methylated-DNA--protein-cysteine methyltransferase
BT_1412	705.474	-0.114813	0.139739	-0.821625	0.41129	0.484522	iron-sulfur flavoprotein
BT_1413	538.677	0.0461757	0.144028	0.320602	0.748512	0.792169	transcriptional regulator
BT_1414	322.119	-0.525023	0.203075	-2.58537	0.00972753	0.0173025	hypothetical protein BT_1414
BT_1415	179.511	-0.550469	0.275164	-2.00051	0.0454451	0.0702255	cytochrome c biogenesis protein CcsA
BT_1416	647.484	-0.717832	0.177657	-4.04055	5.33258e-05	0.000147594	hypothetical protein BT_1416
BT_1417	1488.96	-0.521399	0.205591	-2.5361	0.0112096	0.019715	cytochrome c552
BT_1418	536.555	-0.058191	0.207246	-0.280782	0.778878	0.81949	quinol oxidase
BT_1419	1325.8	0.127028	0.141897	0.895213	0.370673	0.442243	hypothetical protein BT_1419
BT_1420	4781.94	0.109834	0.159697	0.687764	0.491602	0.562905	hypothetical protein BT_1420
BT_1421	2643.4	0.0222047	0.12391	0.179201	0.85778	0.885288	hypothetical protein BT_1421
BT_1422	266.226	0.81349	0.209445	3.88404	0.000102737	0.000270498	hypothetical protein BT_1422
BT_1423	293.064	0.715461	0.246627	2.90098	0.00371996	0.00720437	hypothetical protein BT_1423
BT_1424	371.362	0.248162	0.208875	1.18809	0.234799	0.299378	hypothetical protein BT_1424
BT_1425	1118.53	0.692692	0.149405	4.63634	3.54627e-06	1.18201e-05	hypothetical protein BT_1425
BT_1426	16.1257	1.85378	0.533199	3.47671	0.000507608	0.00117157	hypothetical protein BT_1426
BT_1427	39.5356	0.56535	0.369141	1.53153	0.125639	0.172496	tetracycline resistance element mobilization regulatory protein rteC
BT_1428	6661.65	0.287965	0.106624	2.70076	0.00691805	0.0126475	hypothetical protein BT_1428
BT_1429	263.866	-0.305164	0.168391	-1.81224	0.0699489	0.102799	general stress protein
BT_1430	569.901	-0.313699	0.19002	-1.65087	0.0987651	0.139824	transcriptional regulator
BT_1431	618.635	0.264734	0.155507	1.7024	0.0886806	0.126914	DNA polymerase III subunit epsilon
BT_1432	2583.92	-1.7197	0.120106	-14.3183	1.68224e-46	6.54458e-45	mannonate dehydratase
BT_1433	1481.38	-2.13762	0.122618	-17.4332	4.62113e-68	3.6246e-66	D-mannonate oxidoreductase
BT_1434	455.207	-2.17227	0.163408	-13.2935	2.52333e-40	8.46271e-39	catabolite transcriptional regulator A
BT_1435	16734.9	3.38395	0.163288	20.7239	2.1105e-95	5.13169e-93	hypothetical protein BT_1435
BT_1436	1579.28	2.6167	0.204293	12.8085	1.46889e-37	4.43676e-36	hypothetical protein BT_1436
BT_1437	788.519	-0.00850724	0.14415	-0.0590165	0.952939	0.962039	hypothetical protein BT_1437
BT_1438	1216.08	-1.05238	0.135857	-7.74623	9.46647e-15	8.78539e-14	membrane efflux protein
BT_1439	12945.5	1.90339	0.185447	10.2638	1.02581e-24	1.83401e-23	hypothetical protein BT_1439
BT_1440	30685.5	2.01307	0.181129	11.114	1.07187e-28	2.29625e-27	hypothetical protein BT_1440
BT_1441	1031.1	0.788221	0.182158	4.32713	1.51063e-05	4.57708e-05	hypothetical protein BT_1441
BT_1442	6354.31	-0.349538	0.155831	-2.24305	0.0248933	0.0410778	adenosylmethionine-8-amino-7-oxononanoate aminotransferase
BT_1443	1991.8	-0.362493	0.168491	-2.15141	0.0314437	0.0507841	8-amino-7-oxononanoate synthase
BT_1444	1130.37	-0.323768	0.1643	-1.97059	0.0487712	0.0748183	hypothetical protein BT_1444
BT_1445	1132.04	-0.364051	0.13893	-2.62039	0.00878282	0.015743	biotin synthesis protein bioC
BT_1446	1519.99	-0.680955	0.162257	-4.19677	2.70754e-05	7.83271e-05	dithiobiotin synthetase
BT_1447	3908.52	0.27254	0.117313	2.32318	0.0201695	0.0339157	two-component system sensor histidine kinase
BT_1448	258.501	0.687411	0.191439	3.59076	0.000329711	0.000786359	biotin carboxyl carrier protein
BT_1449	604.797	0.343145	0.167647	2.04684	0.0406742	0.0635559	biotin carboxylase
BT_1450	906.023	0.710116	0.162002	4.38337	1.16858e-05	3.59218e-05	propionyl-CoA carboxylase subunit beta
BT_1451	5059.92	2.37105	0.177319	13.3717	8.85164e-41	3.01018e-39	hypothetical protein BT_1451
BT_1452	15610.3	2.51141	0.140648	17.8559	2.59846e-71	2.34006e-69	hypothetical protein BT_1452
BT_1453	5509.02	2.68096	0.16102	16.6498	3.03363e-62	2.0209e-60	L-lactate permease
BT_1454	1060.81	2.44177	0.200736	12.1641	4.82525e-34	1.2893e-32	peptide chain release factor-like protein
BT_1455	1845.88	2.70215	0.204653	13.2035	8.37356e-40	2.73293e-38	protein rtcB
BT_1456	759.566	-0.445087	0.618529	-0.719591	0.471777	0.544436	thioredoxin
BT_1457	486.497	0.0336908	0.144672	0.232878	0.815856	0.85158	two-component system response regulator
BT_1458	708.973	-0.217833	0.150296	-1.44936	0.147237	0.198012	two-component system sensor histidine kinase
BT_1459	976.25	0.0843708	0.133873	0.630231	0.528543	0.595944	two-component system sensor
BT_1460	95.1667	1.78507	0.258563	6.9038	5.06305e-12	3.62616e-11	hypothetical protein BT_1460
BT_1461	465.561	0.885288	0.196621	4.5025	6.71579e-06	2.15144e-05	hypothetical protein BT_1461
BT_1462	466.771	0.86952	0.194433	4.47209	7.74591e-06	2.45237e-05	hypothetical protein BT_1462
BT_1463	355.916	0.560985	0.17567	3.1934	0.00140606	0.00297678	acetyltransferase
BT_1464	2124.31	1.29645	0.12012	10.7929	3.71776e-27	7.44012e-26	GNAT family acetyltransferase
BT_1465	411.698	0.302979	0.184178	1.64503	0.099963	0.141191	ABC transporter permease
BT_1466	97.6422	0.480192	0.280111	1.71429	0.0864755	0.124014	ABC transporter ATP-binding protein
BT_1467	44.5209	1.53552	0.347118	4.42363	9.70556e-06	3.02552e-05	ABC transporter permease
BT_1468	26.6718	2.66291	0.489726	5.43755	5.40169e-08	2.34749e-07	outer membrane efflux protein
BT_1469	518.748	-0.521797	0.168687	-3.09328	0.00197955	0.0040756	two-component system response regulator
BT_1470	159.231	-0.0240351	0.196839	-0.122105	0.902816	0.921384	two-component system sensor histidine kinase
BT_1471	4008.52	2.46031	0.152316	16.1526	1.08819e-58	6.22573e-57	hypothetical protein BT_1471
BT_1472	3440.42	0.0583025	0.123413	0.472418	0.636628	0.696182	hypothetical protein BT_1472
BT_1473	298.479	-0.552648	0.16317	-3.38695	0.00070675	0.00158384	hypothetical protein BT_1473
BT_1474	1592.11	-0.511072	0.143206	-3.56879	0.00035863	0.000850741	30S ribosomal protein S6 modification protein-like protein
BT_1475	2998.04	-1.10395	0.127898	-8.63152	6.05401e-18	7.19821e-17	ABC transporter permease
BT_1476	12075.4	-0.734755	0.120343	-6.10549	1.02487e-09	5.62522e-09	aspartate aminotransferase
BT_1477	3653.51	0.396729	0.108567	3.65422	0.000257966	0.000626619	hypothetical protein BT_1477
BT_1478	1911.8	-0.425015	0.125832	-3.37762	0.000731151	0.00163175	histidinol-phosphatase
BT_1479	7127.13	-0.660611	0.133796	-4.93744	7.91534e-07	2.90727e-06	ABC transporter ATP-binding protein
BT_1480	4087.67	-0.25829	0.115353	-2.23913	0.0251477	0.0414553	hypothetical protein BT_1480
BT_1481	2032.65	1.15358	0.160045	7.20782	5.68552e-13	4.52515e-12	hypothetical protein BT_1481
BT_1482	812.014	0.682975	0.166845	4.09346	4.24977e-05	0.000119185	two-component system response regulator
BT_1483	2295.67	0.262102	0.167519	1.56461	0.117674	0.163126	two-component system sensor histidine kinase
BT_1484	6490.41	0.136753	0.136014	1.00543	0.31469	0.383159	hypothetical protein BT_1484
BT_1485	1962.05	-0.0284356	0.147268	-0.193088	0.84689	0.876075	hypothetical protein BT_1485
BT_1486	15522.1	0.988859	0.126685	7.80564	5.92016e-15	5.57941e-14	hypothetical protein BT_1486
BT_1487	10167.8	0.808203	0.12489	6.47132	9.71528e-11	5.96533e-10	hypothetical protein BT_1487
BT_1488	10282.1	0.634452	0.132524	4.78744	1.68925e-06	5.93986e-06	hypothetical protein BT_1488
BT_1489	7472.84	0.0753267	0.137641	0.547268	0.584195	0.649357	vitamin B12 receptor, outer membrane
BT_1490	5884.96	-0.0440583	0.114543	-0.384645	0.700501	0.752161	surface protein
BT_1491	18508	0.289241	0.129215	2.23844	0.0251922	0.0415147	hypothetical protein BT_1491
BT_1492	714.453	0.0465424	0.150288	0.309687	0.756799	0.800068	tryptophanase
BT_1493	1386.68	2.38708	0.158001	15.108	1.43484e-51	6.52113e-50	hypothetical protein BT_1493
BT_1494	1916.85	2.37043	0.146465	16.1843	6.50499e-59	3.95422e-57	hypothetical protein BT_1494
BT_1495	4254.09	-0.166523	0.115312	-1.44411	0.148708	0.199825	siderophore (surfactin) biosynthesis regulatory protein
BT_1496	6817.53	-0.417046	0.109632	-3.80406	0.000142342	0.000365281	hemolysin-like protein, partial
BT_1497	5058.81	-0.0147559	0.113788	-0.129679	0.89682	0.916612	single-strand binding protein
BT_1498	1238.56	-0.154815	0.136202	-1.13666	0.25568	0.321285	A/G-specific adenine glycosylase
BT_1499	29828.5	-0.803084	0.144687	-5.55049	2.84869e-08	1.2827e-07	DNA-binding protein HU
BT_1500	38215	-0.0244547	0.111831	-0.218675	0.826903	0.859604	ribonuclease G
BT_1501	530.774	-0.278041	0.15593	-1.78312	0.0745667	0.10896	major outer membrane protein OmpA
BT_1502	4720.98	-0.776348	0.141892	-5.47138	4.4654e-08	1.97053e-07	hypothetical protein BT_1502
BT_1503	831.073	0.794111	0.136445	5.82003	5.88375e-09	2.96812e-08	integrase
BT_1504	122.654	1.00202	0.240725	4.16251	3.14774e-05	9.01498e-05	hypothetical protein BT_1504
BT_1505	118.088	0.608297	0.234327	2.59593	0.00943351	0.0168287	hypothetical protein BT_1505
BT_1506	70.3355	0.80783	0.270553	2.98584	0.00282798	0.00564087	hypothetical protein BT_1506
BT_1507	2036.64	-0.53221	0.139217	-3.82287	0.000131907	0.000340481	hypothetical protein BT_1507
BT_1508	177.064	2.10155	0.235178	8.93599	4.03533e-19	5.23302e-18	hypothetical protein BT_1508
BT_1509	1378.64	1.80187	0.162356	11.0983	1.27914e-28	2.72827e-27	integrase
BT_1510	2466.57	0.925084	0.125059	7.3972	1.39083e-13	1.18038e-12	hypothetical protein BT_1510
BT_1511	63.3705	0.556348	0.280439	1.98385	0.047273	0.0726806	outer membrane protein OmpA
BT_1512	703.458	0.379268	0.147588	2.56977	0.0101766	0.0180419	surface protein
BT_1513	1824.2	1.58287	0.14759	10.7247	7.79018e-27	1.53999e-25	integrase
BT_1514	330.058	-0.225731	0.21179	-1.06582	0.286504	0.353621	hypothetical protein BT_1514
BT_1515	31.4573	0.589909	0.385875	1.52876	0.126324	0.17329	hypothetical protein BT_1515
BT_1516	57.7172	1.51749	0.327852	4.6286	3.68152e-06	1.22373e-05	replicative DNA helicase
BT_1517	1562.22	1.84415	0.14701	12.5444	4.26491e-36	1.21288e-34	hypothetical protein BT_1517
BT_1518	237.765	2.12247	0.200389	10.5918	3.25423e-26	6.20601e-25	hypothetical protein BT_1518
BT_1519	244.862	2.57362	0.247849	10.3838	2.93753e-25	5.39064e-24	N-acetylmuramoyl-L-alanine amidase
BT_1520	40.5569	0.419435	0.378564	1.10796	0.267878	0.332913	transcriptional regulator
BT_1521	1049.04	-0.743246	0.142911	-5.20077	1.98467e-07	7.95012e-07	hypothetical protein BT_1521
BT_1522	2463.65	-0.834992	0.139306	-5.99395	2.04802e-09	1.08728e-08	aureobasidin A resistance protein
BT_1523	1526.18	-0.735183	0.13063	-5.62796	1.82355e-08	8.51865e-08	CDP-diacylglycerol-inositol 3-phosphatidyltransferase
BT_1524	852.092	-0.931864	0.176827	-5.26993	1.36478e-07	5.60551e-07	hypothetical protein BT_1524
BT_1525	1784	-0.784922	0.123132	-6.37462	1.83414e-10	1.08906e-09	phosphatidylglycerophosphatase A
BT_1526	32281.8	-0.557362	0.108578	-5.13328	2.84741e-07	1.11399e-06	myo-inositol-1-phosphate synthase
BT_1527	1067.91	-1.06651	0.143317	-7.44161	9.94692e-14	8.53119e-13	hypothetical protein BT_1527
BT_1528	1694.32	-0.622574	0.121579	-5.12073	3.0436e-07	1.18578e-06	two-component system sensor histidine kinase
BT_1529	2367.37	-0.963257	0.240886	-3.99881	6.3663e-05	0.000173539	two-component system response regulator
BT_1530	501.741	-0.136017	0.14803	-0.918846	0.358176	0.429229	outer membrane protein OprM
BT_1531	4827.94	-0.324751	0.120981	-2.68431	0.00726798	0.0132276	two-component system sensor histidine kinase
BT_1532	108.326	0.86676	0.243333	3.56203	0.000367993	0.000870827	ABC transporter permease
BT_1533	104.139	0.482646	0.252729	1.90973	0.0561675	0.0848532	hypothetical protein BT_1533
BT_1534	80.173	0.710544	0.307925	2.30753	0.0210255	0.0352212	hypothetical protein BT_1534
BT_1535	67.6108	0.739799	0.298475	2.4786	0.0131899	0.0229408	ABC transporter ATP-binding protein
BT_1536	98.8984	0.748637	0.250718	2.98597	0.00282679	0.00564082	ABC transporter permease
BT_1537	7039.37	1.32371	0.135075	9.79978	1.12826e-22	1.84118e-21	NADH dehydrogenase
BT_1538	2339.53	-0.0207975	0.118295	-0.17581	0.860443	0.887452	hemagglutinin
BT_1539	1993.71	0.360706	0.158074	2.28188	0.0224962	0.0374655	cytidine deaminase
BT_1540	2698.1	0.247955	0.150886	1.64332	0.100316	0.141566	transcriptional regulator
BT_1541	591.006	-0.238055	0.227329	-1.04718	0.295015	0.362379	hypothetical protein BT_1541
BT_1542	12693.4	2.70573	0.155128	17.4419	3.96596e-68	3.16172e-66	pyridine nucleotide-disulfide oxidoreductase
BT_1543	990.176	0.699078	0.163779	4.26842	1.96863e-05	5.81267e-05	ABC transporter ATP-binding protein
BT_1544	1378.3	-0.10409	0.146181	-0.712065	0.476424	0.548757	NADH pyrophosphatase
BT_1545	532.339	0.0681864	0.152635	0.446729	0.65507	0.712186	hypothetical protein BT_1545
BT_1546	625.539	0.305934	0.138274	2.21252	0.0269306	0.0440955	acyltransferase
BT_1547	2376.57	-0.00270595	0.1478	-0.0183082	0.985393	0.988238	hypothetical protein BT_1547
BT_1548	26805.9	0.198308	0.105026	1.88817	0.0590027	0.0886407	phosphoglucomutase phosphomannomutase
BT_1549	5731.33	-0.0844732	0.108172	-0.780915	0.434853	0.507484	secreted peptidase
BT_1550	2085.86	-0.22063	0.114131	-1.93313	0.0532207	0.0808535	hypothetical protein BT_1550
BT_1551	8948.31	-1.30955	0.16107	-8.13031	4.2821e-16	4.46864e-15	hypothetical protein BT_1551
BT_1552	8722.55	-1.08396	0.132663	-8.17078	3.06412e-16	3.26057e-15	hypothetical protein BT_1552
BT_1553	2917.05	-1.12757	0.123354	-9.14089	6.19404e-20	8.53303e-19	hypothetical protein BT_1553
BT_1554	807.253	1.02755	0.164401	6.25026	4.09772e-10	2.34438e-09	alanine dehydrogenase
BT_1555	2472.28	1.57924	0.147036	10.7405	6.5687e-27	1.30382e-25	dioxygenase, related to 2-nitropropane dioxygenase
BT_1556	659.157	0.972164	0.163107	5.9603	2.51779e-09	1.3194e-08	hypothetical protein BT_1556
BT_1557	1536.02	0.980476	0.133154	7.36346	1.792e-13	1.49733e-12	hypothetical protein BT_1557
BT_1558	2766.03	0.895805	0.135	6.63558	3.23231e-11	2.09026e-10	hypothetical protein BT_1558
BT_1559	1390.65	-0.429349	0.146952	-2.9217	0.00348131	0.00679905	RNA polymerase ECF-type sigma factor
BT_1560	15359.2	-0.430617	0.120003	-3.58838	0.000332743	0.000792812	nicotinate-nucleotide pyrophosphorylase
BT_1561	3671.11	-0.392629	0.123827	-3.1708	0.00152022	0.00319482	hypothetical protein BT_1561
BT_1562	1570	-0.933007	0.12702	-7.34538	2.05178e-13	1.7056e-12	rRNA large subunit methyltransferase
BT_1563	3228.63	-2.3012	0.125493	-18.3372	4.17468e-75	4.31947e-73	hypothetical protein BT_1563
BT_1564	2833.6	-2.47362	0.109656	-22.5581	1.11822e-112	4.18299e-110	7-cyano-7-deazaguanine reductase
BT_1565	1995.71	-2.54974	0.122004	-20.8988	5.48935e-97	1.48304e-94	hypothetical protein BT_1565
BT_1566	2572.67	-2.54685	0.134526	-18.932	6.21592e-80	7.19714e-78	aluminum resistance protein
BT_1567	3035.93	-1.95133	0.125549	-15.5423	1.79365e-54	8.81062e-53	hypothetical protein BT_1567
BT_1568	400.577	-0.274284	0.15743	-1.74225	0.0814639	0.117799	hypothetical protein BT_1568
BT_1569	711.374	-0.0363215	0.143263	-0.25353	0.799858	0.838043	hypothetical protein BT_1569
BT_1570	104.701	-0.140637	0.309061	-0.455045	0.649077	0.706776	hypothetical protein BT_1570
BT_1571	21.7627	-0.680895	0.427783	-1.59168	0.111456	0.155527	hypothetical protein BT_1571
BT_1572	549.936	-1.00126	0.731026	-1.36967	NA	NA	RNA polymerase ECF-type sigma factor
BT_1573	25032.1	2.49412	0.194955	12.7933	1.78693e-37	5.33119e-36	hypothetical protein BT_1573
BT_1574	21960.8	-0.394297	0.117631	-3.35198	0.000802349	0.00177517	hypothetical protein BT_1574
BT_1575	6930.91	2.23021	0.138958	16.0495	5.75969e-58	3.18288e-56	D-lactate dehydrogenase
BT_1576	12800.5	2.46202	0.161341	15.2597	1.41894e-52	6.57173e-51	hypothetical protein BT_1576
BT_1577	2585.5	1.77333	0.147593	12.015	2.9644e-33	7.79236e-32	pyridoxamine 5\'-phosphate oxidase
BT_1578	2680.83	0.850193	0.123386	6.89049	5.56002e-12	3.95877e-11	metal dependent hydrolase
BT_1579	14591.7	0.141955	0.107499	1.32052	0.186661	0.245134	hypothetical protein BT_1579
BT_1580	5294.8	0.640472	0.138834	4.61322	3.96472e-06	1.30981e-05	lactoylglutathione lyase
BT_1581	817.921	-0.503774	0.190948	-2.63829	0.00833265	0.015008	hypothetical protein BT_1581
BT_1582	2312.93	0.195211	0.113623	1.71806	0.0857864	0.123158	methyltransferase
BT_1583	3722.48	0.531438	0.143438	3.70499	0.000211401	0.000522912	protein disulfide isomerase
BT_1584	139.252	0.506293	0.219748	2.30397	0.0212245	0.0355178	hypothetical protein BT_1584
BT_1585	285.577	1.178	0.190476	6.18453	6.22888e-10	3.51404e-09	hypothetical protein BT_1585
BT_1586	1230.4	0.812144	0.163062	4.98059	6.33905e-07	2.35679e-06	hypothetical protein BT_1586
BT_1587	1586.72	0.814897	0.142978	5.69946	1.20184e-08	5.77526e-08	hypothetical protein BT_1587
BT_1588	648.91	0.680113	0.155857	4.36369	1.27886e-05	3.91383e-05	hypothetical protein BT_1588
BT_1589	12.4201	4.17563	0.719496	5.80355	6.49265e-09	3.2685e-08	hypothetical protein BT_1589
BT_1590	255.208	2.11087	0.205112	10.2913	7.71066e-25	1.39394e-23	hypothetical protein BT_1590
BT_1591	838.668	1.6376	0.176027	9.30312	1.36385e-20	1.98574e-19	hypothetical protein BT_1591
BT_1592	7211.92	-0.945063	0.513091	-1.8419	0.0654897	0.0971853	ferrous iron transport protein
BT_1593	2401.09	0.0968776	0.141725	0.683558	0.494254	0.565277	cell-cycle protein
BT_1594	4229.91	0.591789	0.111778	5.29435	1.19441e-07	4.95605e-07	ferredoxin
BT_1595	39750.8	-0.41408	0.119937	-3.45247	0.000555483	0.0012736	transcription termination factor Rho
BT_1596	376.807	0.169802	0.177904	0.954455	0.339854	0.409898	sulfatase yidJ
BT_1597	677.711	0.9754	0.134227	7.2668	3.6809e-13	2.96853e-12	two-component system sensor histidine kinase
BT_1598	603.913	0.990057	0.150181	6.59243	4.32674e-11	2.76854e-10	two-component system sensor histidine kinase
BT_1599	746.161	-0.640183	0.146743	-4.36262	1.28516e-05	3.93063e-05	cation effux pump BexA, partial
BT_1600	1051.58	-0.643352	0.152131	-4.22893	2.3481e-05	6.8499e-05	cation effux pump BexA, partial
BT_1601	23117.8	-0.856591	0.124261	-6.89348	5.44448e-12	3.88788e-11	signal recognition protein
BT_1602	2130.77	-0.212473	0.143763	-1.47794	0.139425	0.188444	transposase
BT_1603	0.38598	0.280538	0.569633	0.49249	0.622373	0.683978	transposase
BT_1604	327.013	-1.64512	0.78116	-2.10599	NA	NA	hypothetical protein BT_1604
BT_1605	231.975	-1.24173	0.763499	-1.62637	NA	NA	cytochrome c biogenesis protein
BT_1606	719.221	-0.859977	0.547921	-1.56953	0.116526	0.161858	cytochrome C peroxidase
BT_1607	4022.06	-0.356809	0.126335	-2.82431	0.0047382	0.00898319	bifunctional 5,10-methylene-tetrahydrofolate dehydrogenase/ 5,10-methylene-tetrahydrofolate cyclohydrolase
BT_1608	403.362	-0.872061	0.151624	-5.75146	8.84737e-09	4.36357e-08	capsule biosynthesis protein capA
BT_1609	1136.85	-0.605779	0.121069	-5.0036	5.6269e-07	2.10976e-06	hypothetical protein BT_1609
BT_1610	11277.2	-0.382682	0.127663	-2.99761	0.00272107	0.00544774	DNA polymerase III subunit gamma/tau
BT_1611	1014.41	0.143535	0.121878	1.1777	0.238917	0.303277	hypothetical protein BT_1611
BT_1612	826.216	0.168875	0.138985	1.21506	0.224343	0.287706	hypothetical protein BT_1612
BT_1613	16249.6	-0.376666	0.128726	-2.92612	0.00343221	0.00670853	hypothetical protein BT_1613
BT_1614	3108.69	-0.369418	0.13297	-2.7782	0.00546616	0.0102126	hypothetical protein BT_1614
BT_1615	13141.8	0.292673	0.153461	1.90716	0.0565003	0.085303	aminoacyl-histidine dipeptidase
BT_1616	538.574	0.306891	0.175848	1.74521	0.0809491	0.117299	hypothetical protein BT_1616
BT_1617	564.7	-0.13051	0.162077	-0.805237	0.420683	0.49427	RNA polymerase ECF-type sigma factor
BT_1618	302.687	0.347507	0.177961	1.95271	0.0508538	0.0777924	anti-sigma factor
BT_1619	305.567	0.0692231	0.178662	0.387452	0.698421	0.750425	hypothetical protein BT_1619
BT_1620	227.69	-0.0617977	0.179079	-0.345087	0.730029	0.777174	hypothetical protein BT_1620
BT_1621	132.142	0.522286	0.220964	2.36367	0.0180948	0.0306817	beta-hexosaminidase
BT_1622	478.196	1.14614	0.172808	6.63247	3.30106e-11	2.13188e-10	N-acetylgalactosamine-6-sulfatase
BT_1623	5936.22	2.86278	0.149675	19.1266	1.5176e-81	1.89233e-79	hypothetical protein BT_1623
BT_1624	1113.19	-0.709064	0.162125	-4.37357	1.22229e-05	3.74779e-05	secreted sulfatase
BT_1625	684.974	-0.642623	0.182431	-3.52255	0.00042741	0.000999758	hypothetical protein BT_1625
BT_1626	456.104	-0.90374	0.197527	-4.57527	4.75596e-06	1.55641e-05	beta-galactosidase
BT_1627	275.725	-1.00764	0.168393	-5.98384	2.1794e-09	1.15451e-08	beta-hexosaminidase
BT_1628	326.144	-1.09957	0.166438	-6.60645	3.93658e-11	2.52888e-10	sulfatase yidJ
BT_1629	85.0173	-0.181701	0.26787	-0.678315	0.497572	0.568761	hypothetical protein BT_1629
BT_1630	76.4542	-0.80281	0.265507	-3.02369	0.00249712	0.00504718	hypothetical protein BT_1630
BT_1631	149.14	-0.873542	0.221306	-3.94722	7.90655e-05	0.000212899	hypothetical protein BT_1631
BT_1632	99.1551	-0.786099	0.244977	-3.20886	0.0013326	0.00282865	chitinase
BT_1633	2060.99	-0.496606	0.145552	-3.41188	0.000645169	0.00145657	mannose-1-phosphate guanylyltransferase
BT_1634	4164.5	-0.576159	0.139921	-4.11775	3.82585e-05	0.000108106	hypothetical protein BT_1634
BT_1635	3990.81	-0.556671	0.112815	-4.93437	8.041e-07	2.9512e-06	two-component system sensor histidine kinase/response regulator
BT_1636	2972.09	-0.445308	0.131531	-3.38558	0.000710278	0.00159004	arylsulfatase
BT_1637	25.3541	0.658056	0.408221	1.61201	0.10696	0.150071	hypothetical protein BT_1637
BT_1638	691.473	0.337468	0.159002	2.12241	0.033803	0.0541627	hypothetical protein BT_1638
BT_1639	365.012	0.48904	0.180705	2.70628	0.00680414	0.0124674	hypothetical protein BT_1639
BT_1640	127.147	0.144785	0.245642	0.589415	0.555583	0.621818	hypothetical protein BT_1640
BT_1641	661.636	0.0861684	0.190422	0.452513	0.650899	0.708443	N-acetylmuramoyl-L-alanine amidase
BT_1642	4162.96	0.0508367	0.13465	0.377547	0.705767	0.756313	hypothetical protein BT_1642
BT_1643	13.1836	-0.107505	0.552607	-0.194541	0.845752	0.87527	hypothetical protein BT_1643
BT_1644	42.0996	0.343645	0.346789	0.990937	0.321717	0.390346	CPS biosynthesis glycosyltransferase
BT_1645	50.1058	0.556424	0.373588	1.48941	0.13638	0.18505	glycosyltransferase
BT_1646	46.6692	0.0805636	0.354297	0.22739	0.82012	0.855132	glycosyltransferase
BT_1647	49.4945	0.522497	0.357306	1.46232	0.143652	0.193674	hypothetical protein BT_1647
BT_1648	76.2756	0.315808	0.321858	0.981202	0.326493	0.39555	glycosyltransferase
BT_1649	118.331	0.238665	0.228552	1.04425	0.29637	0.363676	hypothetical protein BT_1649
BT_1650	107.776	0.600234	0.330902	1.81393	0.0696885	0.102478	teichoic acid biosynthesis protein F
BT_1651	179.65	0.685574	0.22948	2.98751	0.00281262	0.00561485	pyrophosphorylase
BT_1652	72.5424	0.387175	0.308047	1.25687	0.208801	0.270485	lipopolysaccharide biosynthesis protein
BT_1653	57.5575	-0.207958	0.348518	-0.596692	0.550713	0.617078	hypothetical protein BT_1653
BT_1654	292.287	0.0889683	0.193109	0.460714	0.645004	0.703759	polysialic acid transport protein kpsD
BT_1655	85.8535	0.158786	0.252933	0.62778	0.530148	0.597174	hypothetical protein BT_1655
BT_1656	150.723	0.120234	0.261679	0.459473	0.645895	0.704278	transcriptional regulator
BT_1657	1894.35	0.0750134	0.140012	0.535763	0.592122	0.656668	integrase
BT_1658	11122.8	2.57917	0.158124	16.3111	8.23174e-60	5.06721e-58	translaldolase
BT_1659	17451.3	2.68765	0.156161	17.2107	2.20766e-66	1.60236e-64	fructose-bisphosphate aldolase
BT_1660	9912.17	2.89612	0.149627	19.3556	1.82736e-83	2.53898e-81	phosphoglyceromutase
BT_1661	3604.1	-0.0454853	0.125091	-0.363619	0.716143	0.765407	two-component system sensor histidine kinase
BT_1662	4150.94	-0.541521	0.133977	-4.04189	5.30224e-05	0.000146922	molybdenum transport ATP-binding protein
BT_1663	4544.43	-0.391243	0.110023	-3.556	0.000376543	0.000889761	pullulanase
BT_1664	987.589	-0.493798	0.155406	-3.17747	0.00148566	0.00313031	Holliday junction resolvase
BT_1665	655.773	0.0510567	0.149992	0.340396	0.733558	0.779566	hypothetical protein BT_1665
BT_1666	1372.23	0.453161	0.119338	3.79729	0.000146286	0.000374416	hydrolase
BT_1667	5245.03	2.60821	0.153359	17.0072	7.26644e-65	5.0481e-63	hypothetical protein BT_1667
BT_1668	1993.64	-0.431367	0.122291	-3.52739	0.000419684	0.000982632	hypothetical protein BT_1668
BT_1669	21059.3	-0.73931	0.117482	-6.29295	3.11487e-10	1.79687e-09	phenylalanyl-tRNA synthetase subunit alpha
BT_1670	3700.39	-0.763596	0.123272	-6.19439	5.85114e-10	3.30861e-09	transmembrane transport protein
BT_1671	2011.04	-0.740528	0.122706	-6.03499	1.58975e-09	8.56143e-09	endonuclease III
BT_1672	62995.6	-0.67401	0.137089	-4.9166	8.80587e-07	3.21494e-06	phosphoglycerate kinase
BT_1673	1522.13	-0.640473	0.123477	-5.18698	2.13729e-07	8.49152e-07	thiamine biosynthesis protein
BT_1674	1159.2	-0.848369	0.138325	-6.13318	8.61398e-10	4.79288e-09	hypothetical protein BT_1674
BT_1675	5298.19	-0.257492	0.124471	-2.06869	0.0385754	0.0606505	hypothetical protein BT_1675
BT_1676	1953.75	-0.63695	0.123531	-5.1562	2.52015e-07	9.91546e-07	Maf-like protein
BT_1677	1439.2	-0.520445	0.119841	-4.34279	1.40687e-05	4.28928e-05	hydrolase
BT_1678	2418.8	-0.579538	0.120075	-4.82648	1.38967e-06	4.93641e-06	hypothetical protein BT_1678
BT_1679	811.25	-0.285175	0.132336	-2.15494	0.0311666	0.0503868	hypothetical protein BT_1679
BT_1680	1950.24	-0.58711	0.126111	-4.65549	3.23208e-06	1.08923e-05	NADH dehydrogenase/NAD(P)H nitroreductase
BT_1681	1713.82	0.665415	0.125799	5.28952	1.22637e-07	5.07129e-07	carbonic anhydrase
BT_1682	47.7511	0.389577	0.330387	1.17916	0.238336	0.302777	hypothetical protein BT_1682
BT_1683	95.4903	0.89437	0.277236	3.22602	0.00125523	0.00267728	hypothetical protein BT_1683
BT_1684	4206.91	1.03886	0.14897	6.97362	3.08893e-12	2.28637e-11	hypothetical protein BT_1684
BT_1685	7984.22	-0.248749	0.113846	-2.18497	0.0288911	0.0469891	lactoylglutathione lyase and-like protein
BT_1686	49641.6	-0.355667	0.116745	-3.04654	0.00231493	0.00470042	propionyl-CoA carboxylase subunit beta
BT_1687	27099.4	-0.275166	0.115117	-2.39031	0.0168342	0.0287447	hypothetical protein BT_1687
BT_1688	17933	-0.28466	0.11396	-2.49788	0.0124937	0.0218001	biotin carboxyl carrier protein
BT_1689	34698.7	-0.373333	0.128594	-2.9032	0.00369366	0.00716198	oxaloacetate decarboxylase subunit beta
BT_1690	2366.84	-0.478279	0.120881	-3.95662	7.60172e-05	0.000205145	hypothetical protein BT_1690
BT_1691	145538	-0.658889	0.122374	-5.38423	7.27552e-08	3.10631e-07	fructose-bisphosphate aldolase
BT_1692	30040.8	-0.591672	0.122903	-4.81414	1.47836e-06	5.23235e-06	50S ribosomal protein L31
BT_1693	3872.59	2.50414	0.177531	14.1053	3.5212e-45	1.32741e-43	multidrug resistance periplasmic linker protein
BT_1694	8780.49	2.14167	0.178917	11.9701	5.09427e-33	1.30387e-31	AcrB/AcrD/AcrF family transporter
BT_1695	3370.02	1.86099	0.169318	10.9911	4.21832e-28	8.72924e-27	outer membrane efflux protein
BT_1696	6521.42	-0.546815	0.140589	-3.88944	0.000100474	0.000264971	oxaloacetate decarboxylase subunit beta
BT_1697	9571.4	-0.662046	0.128119	-5.16743	2.37334e-07	9.38452e-07	pyruvate carboxylase subunit B
BT_1698	1082.35	0.252041	0.162201	1.55388	0.120213	0.166267	hypothetical protein BT_1698
BT_1699	432.899	0.428097	0.166667	2.56857	0.0102118	0.0180976	hypothetical protein BT_1699, partial
BT_1700	2273.39	0.512041	0.128162	3.99527	6.46203e-05	0.000175951	hypothetical protein BT_1700
BT_1701	4.61443	0.856838	0.75132	1.14044	0.254102	0.319714	hypothetical protein BT_1701
BT_1702	33.0849	0.515659	0.411294	1.25375	0.209934	0.271735	hypothetical protein BT_1702
BT_1703	544.397	0.172269	0.169034	1.01914	0.308138	0.376124	hypothetical protein BT_1703
BT_1704	280.009	0.276669	0.173157	1.59779	0.11009	0.153964	hypothetical protein BT_1704
BT_1705	92.2567	1.06067	0.280775	3.77766	0.000158309	0.000402434	hypothetical protein BT_1705
BT_1706	1650.45	0.647021	0.163917	3.94726	7.9051e-05	0.000212899	N-acetylmuramoyl-L-alanine amidase
BT_1707	2029.89	1.16347	0.142694	8.15358	3.53307e-16	3.7189e-15	hypothetical protein BT_1707
BT_1708	17.098	0.958853	0.55445	1.72938	0.0837419	0.12052	capsular polysaccharide biosynthesis glycosyltransferase
BT_1709	8.87055	0.111992	0.651384	0.171929	0.863493	0.890031	glycosyltransferase
BT_1710	28.3835	0.491992	0.447375	1.09973	0.271449	0.336492	hypothetical protein BT_1710
BT_1711	25.9714	0.468123	0.403456	1.16028	0.245933	0.311046	hypothetical protein BT_1711
BT_1712	23.4494	1.14794	0.448476	2.55964	0.0104781	0.0185291	glycosyltransferase
BT_1713	7.63567	-1.02326	0.679173	-1.50662	0.131907	0.180035	acylneuraminate cytidylyltransferase
BT_1714	32.6554	0.323432	0.425011	0.760998	0.446658	0.519277	sialic acid synthase
BT_1715	14.1683	0.189062	0.537372	0.351828	0.724967	0.772631	polysaccharide biosynthesis protein
BT_1716	53.4376	1.74543	0.345935	5.04555	4.52227e-07	1.72215e-06	teichoic acid biosynthesis protein B
BT_1717	29.6158	1.93127	0.424203	4.55271	5.29594e-06	1.72499e-05	lipopolysaccharide biosynthesis protein
BT_1718	73.5447	1.5878	0.298475	5.31972	1.03928e-07	4.34942e-07	2-aminoethylphosphonate pyruvate aminotransferase
BT_1719	50.1381	1.24003	0.332527	3.7291	0.000192166	0.000478868	sulfopyruvate decarboxylase subunit beta
BT_1720	68.2703	0.866927	0.307152	2.82247	0.00476555	0.00902097	phosphoenolpyruvate phosphomutase
BT_1721	11.7445	0.488488	0.600943	0.81287	0.416292	0.489821	glucose-1-P-cytidylyltransferase
BT_1722	19.2533	0.0194605	0.467917	0.0415897	0.966826	0.972827	hypothetical protein BT_1722
BT_1723	45.3872	0.615058	0.335378	1.83393	0.066665	0.0985985	polysialic acid transport protein kpsD
BT_1724	3.869	1.17285	0.765026	1.53309	0.125254	0.172016	hypothetical protein BT_1724
BT_1725	14.9505	0.791647	0.573053	1.38146	0.167139	0.222197	transcriptional regulator
BT_1726	1184.54	-0.013689	0.139345	-0.0982381	0.921743	0.938192	integrase
BT_1727	2302.05	-1.30251	0.140352	-9.28029	1.69024e-20	2.42467e-19	transmembrane sensor
BT_1728	2228.25	-0.932884	0.125983	-7.40481	1.31334e-13	1.11657e-12	RNA polymerase ECF-type sigma factor
BT_1729	9525.27	-1.13935	0.123599	-9.21813	3.02318e-20	4.24905e-19	peptide chain release factor 3
BT_1730	2838.15	-0.976854	0.124216	-7.86416	3.71575e-15	3.57815e-14	dTDP-4-dehydrorhamnose reductase
BT_1731	2371.1	-0.873845	0.139285	-6.27378	3.52384e-10	2.02558e-09	hypothetical protein BT_1731
BT_1732	1943.29	-0.836811	0.137753	-6.0747	1.24217e-09	6.7645e-09	hypothetical protein BT_1732
BT_1733	73414.5	-0.795329	0.129243	-6.15377	7.56608e-10	4.23892e-09	phosphoribosylformylglycinamidine synthase
BT_1734	8018.8	-0.118086	0.130017	-0.908239	0.363752	0.43516	two-component system sensor histidine kinase/response regulator
BT_1735	1479.32	-0.376838	0.130293	-2.89223	0.00382521	0.00739937	chromate transport protein
BT_1736	2052.72	-0.325742	0.118903	-2.73955	0.00615238	0.0113631	chromate transport protein
BT_1737	11092.9	-0.234404	0.111963	-2.09359	0.0362965	0.0576711	hypothetical protein BT_1737
BT_1738	1515.36	-0.0651739	0.124259	-0.5245	0.599931	0.663336	two-component system sensor histidine kinase
BT_1739	18570	-0.605979	0.141254	-4.28999	1.78684e-05	5.32114e-05	excinuclease ABC subunit A
BT_1740	5585.73	-0.402944	0.121435	-3.3182	0.000906006	0.00198733	hypothetical protein BT_1740
BT_1741	882.944	-0.202694	0.131026	-1.54698	0.121869	0.168175	hypothetical protein BT_1741
BT_1742	3894.18	-0.387049	0.148284	-2.61018	0.00904946	0.0161859	carbon starvation protein A
BT_1743	147.362	0.361537	0.223786	1.61555	0.106192	0.149252	hypothetical protein BT_1743
BT_1744	3103	-0.351828	0.120889	-2.91034	0.00361037	0.00703697	hypothetical protein BT_1744
BT_1745	367.156	-0.310378	0.15698	-1.97718	0.0480208	0.0737701	hypothetical protein BT_1745
BT_1746	5285.07	-0.157168	0.128781	-1.22043	0.2223	0.285387	hypothetical protein BT_1746
BT_1747	89574.9	0.0148199	0.119987	0.123512	0.901701	0.920826	pyruvate-flavodoxin oxidoreductase
BT_1748	993.622	3.4143	0.17122	19.9409	1.79629e-88	3.23531e-86	hypothetical protein BT_1748
BT_1749	1531.43	2.92973	0.161258	18.1679	9.26221e-74	9.19227e-72	glycine betaine-binding protein
BT_1750	487.213	1.89816	0.178771	10.6178	2.46208e-26	4.73244e-25	glycine betaine/L-proline transport system permease
BT_1751	805.18	0.581268	0.174353	3.33385	0.000856531	0.00188732	glycine betaine transport ATP-binding protein
BT_1752	2529.97	0.799999	0.122761	6.51674	7.18537e-11	4.4971e-10	hypothetical protein BT_1752
BT_1753	499.963	0.49817	0.167642	2.97162	0.00296229	0.00588225	methylated-DNA methyltransferase
BT_1754	5236.76	0.0782463	0.156375	0.500377	0.61681	0.679091	two-component system sensor histidine kinase/response regulator
BT_1755	309.866	1.11264	0.192468	5.78092	7.42915e-09	3.70543e-08	hypothetical protein BT_1755
BT_1756	1.47638	-0.772007	0.788294	-0.979338	0.327413	0.396466	transposase, invertase
BT_1757	603.56	0.113395	0.188055	0.60299	0.546516	0.613364	fructokinase
BT_1758	225.477	0.305381	0.183878	1.66078	0.0967567	0.13726	glucose/galactose transporter
BT_1759	587.979	1.40605	0.169948	8.27339	1.30198e-16	1.41963e-15	2,6-beta-D-fructofuranosidase
BT_1760	204.235	1.32345	0.212494	6.22819	4.7184e-10	2.68684e-09	glycosylhydrolase
BT_1761	131.403	1.22977	0.250201	4.91515	8.87129e-07	3.23396e-06	hypothetical protein BT_1761
BT_1762	144.873	1.54277	0.270509	5.70321	1.17569e-08	5.67202e-08	hypothetical protein BT_1762
BT_1763	310.275	1.45688	0.215604	6.75721	1.40671e-11	9.40964e-11	hypothetical protein BT_1763
BT_1764	2654.72	0.668962	0.182983	3.65586	0.000256317	0.000623858	hypothetical protein BT_1764
BT_1765	367.853	1.26881	0.1791	7.08437	1.39683e-12	1.06973e-11	2,6-beta-D-fructofuranosidase
BT_1766	2451.02	-0.21628	0.2112	-1.02406	0.305809	0.373938	ribonucleoprotein-related protein
BT_1767	1770.87	0.148111	0.116764	1.26846	0.204632	0.26558	hypothetical protein BT_1767
BT_1768	2634.31	-0.152859	0.136121	-1.12296	0.261454	0.327103	beta-galactosidase
BT_1769	2153.06	-0.496869	0.141734	-3.50563	0.000455524	0.00106143	hypothetical protein BT_1769
BT_1770	4938.54	-0.610638	0.107789	-5.66514	1.46902e-08	6.9696e-08	hypothetical protein BT_1770
BT_1771	175.968	0.344905	0.227501	1.51606	0.129504	0.177203	cell surface protein
BT_1772	73.3359	-0.122287	0.271975	-0.449627	0.652979	0.71023	hypothetical protein BT_1772
BT_1773	114.026	0.250017	0.222914	1.12158	0.262039	0.327751	hypothetical protein BT_1773
BT_1774	221.867	0.270496	0.194621	1.38986	0.16457	0.219142	hypothetical protein BT_1774
BT_1775	106.47	-0.121506	0.268642	-0.452297	0.651055	0.708454	hypothetical protein BT_1775
BT_1776	581.339	-0.497344	0.150347	-3.30798	0.000939703	0.00205015	beta-galactosidase
BT_1777	487.122	-0.500704	0.190924	-2.62253	0.00872792	0.0156504	hypothetical protein BT_1777
BT_1778	89.3131	0.287925	0.261135	1.10259	0.270205	0.335377	beta-glucosidase
BT_1779	65.0492	-0.609272	0.303046	-2.01049	0.0443791	0.0687742	sialic acid-specific 9-O-acetylesterase
BT_1780	107.565	-0.334027	0.223049	-1.49755	0.134251	0.182516	beta-glucosidase
BT_1781	89.2862	0.295897	0.24398	1.21279	0.225209	0.288405	xylosidase/arabinosidase
BT_1782	1229.53	0.50694	0.141651	3.5788	0.000345178	0.000821233	phosphoesterase
BT_1783	4328.65	0.764047	0.134314	5.68851	1.28156e-08	6.13409e-08	cation/H+ antiporter
BT_1784	2859.47	1.52448	0.141083	10.8055	3.24139e-27	6.51359e-26	hypothetical protein BT_1784
BT_1785	44.5118	0.779282	0.343141	2.27103	0.0231454	0.0384019	hypothetical protein BT_1785
BT_1786	12.7298	0.369949	0.524832	0.70489	0.480879	0.55284	hypothetical protein BT_1786
BT_1787	34.8573	0.568355	0.375453	1.51378	0.130081	0.177942	hypothetical protein BT_1787
BT_1788	6.18524	0.520012	0.707682	0.73481	0.462455	0.534948	hypothetical protein BT_1788
BT_1789	10744.4	-0.431633	0.130591	-3.30522	0.000949023	0.00206862	aminopeptidase
BT_1790	321.447	1.52129	0.170691	8.91251	4.98881e-19	6.38437e-18	hypothetical protein BT_1790
BT_1791	59.059	0.619114	0.305789	2.02464	0.0429042	0.0667659	hypothetical protein BT_1791
BT_1792	1622.21	0.535842	0.151635	3.53376	0.000409695	0.000962021	cell surface protein
BT_1793	1519.75	1.41988	0.129015	11.0056	3.59235e-28	7.53e-27	integrase protein
BT_1794	111.28	1.88495	0.296567	6.35591	2.07197e-10	1.21986e-09	two-component system response regulator
BT_1795	277.012	0.920252	0.171326	5.37134	7.81536e-08	3.32221e-07	two-component system sensor
BT_1796	721.315	0.0294019	0.137604	0.21367	0.830804	0.862922	hypothetical protein BT_1796
BT_1797	1305.73	-0.0279846	0.120333	-0.232559	0.816104	0.851655	transcriptional regulator
BT_1798	12887.1	0.141576	0.106476	1.32965	0.183634	0.241682	hypothetical protein BT_1798
BT_1799	27119.2	0.0685061	0.114794	0.596775	0.550657	0.617078	vitamin B12 receptor
BT_1800	777.774	0.298486	0.162103	1.84133	0.0655726	0.0972787	two-component system sensor histidine kinase
BT_1801	163.845	0.550234	0.199615	2.75647	0.00584284	0.0108449	two-component system sensor histidine kinase
BT_1802	168.813	0.325631	0.210516	1.54683	0.121905	0.168177	two-component system sensor histidine kinase
BT_1803	1388.24	-0.997021	0.13047	-7.64176	2.14264e-14	1.91538e-13	hypothetical protein BT_1803
BT_1804	10515.2	-0.14933	0.124309	-1.20129	0.22964	0.293338	electron transfer flavoprotein subunit beta
BT_1805	13231	-0.16255	0.108363	-1.50005	0.133602	0.181838	electron transfer flavoprotein subunit alpha
BT_1806	30026.1	-0.209187	0.125909	-1.66141	0.0966315	0.137163	acyl-CoA dehydrogenase
BT_1807	2106.97	-0.46235	0.115143	-4.01545	5.93321e-05	0.000162553	hypothetical protein BT_1807
BT_1808	441.717	-0.425387	0.156628	-2.71591	0.00660936	0.0121517	hypothetical protein BT_1808
BT_1809	8537.27	-0.53633	0.119571	-4.48544	7.27628e-06	2.31574e-05	hypothetical protein BT_1809
BT_1810	1066.69	0.124739	0.161831	0.770797	0.440827	0.513717	GAF domain-containing protein
BT_1811	766.785	1.37272	0.213707	6.4234	1.33266e-10	8.03062e-10	hypothetical protein BT_1811
BT_1812	2798.97	1.29317	0.243993	5.30003	1.15784e-07	4.81692e-07	molecular chaperone DnaJ
BT_1813	2927.73	0.528795	0.124046	4.26289	2.01799e-05	5.94755e-05	hypothetical protein BT_1813
BT_1814	2113.68	0.495761	0.118733	4.17542	2.97435e-05	8.54862e-05	hypothetical protein BT_1814
BT_1815	2316.78	-0.289214	0.125702	-2.3008	0.0214032	0.0357799	low-specificity L-threonine aldolase
BT_1816	337.402	-0.093032	0.171486	-0.542506	0.58747	0.652407	hypothetical protein BT_1816
BT_1817	667.214	-0.00417704	0.147951	-0.0282325	0.977477	0.981716	RNA polymerase ECF-type sigma factor
BT_1818	2493.88	0.618828	0.157493	3.92924	8.52159e-05	0.000227946	hypothetical protein BT_1818
BT_1819	10719	1.33761	0.132942	10.0616	8.16456e-24	1.39313e-22	hypothetical protein BT_1819
BT_1820	8836.79	2.80842	0.15923	17.6375	1.26974e-69	1.08329e-67	pyruvate dehydrogenase, partial
BT_1821	287.56	3.1219	0.231336	13.4951	1.67111e-41	5.76356e-40	transposase
BT_1822	924.583	2.2433	0.198722	11.2886	1.49366e-29	3.33196e-28	pyruvate dehydrogenase, partial
BT_1823	1051.73	0.743745	0.147333	5.04806	4.46312e-07	1.70095e-06	hypothetical protein BT_1823
BT_1824	784.996	0.631772	0.146755	4.30495	1.67026e-05	5.00768e-05	permease
BT_1825	480.844	0.562221	0.155409	3.61769	0.000297242	0.000713822	hypothetical protein BT_1825
BT_1826	868.296	0.249958	0.13456	1.8576	0.0632256	0.0943437	hypothetical protein BT_1826
BT_1827	1093.89	1.31659	0.148086	8.89066	6.07446e-19	7.71282e-18	transposase
BT_1828	3444.16	0.652785	0.140418	4.64885	3.33783e-06	1.12099e-05	hypothetical protein BT_1828
BT_1829	45810.4	0.292645	0.131937	2.21807	0.0265503	0.043546	molecular chaperone GroEL
BT_1830	6186.12	0.686453	0.166583	4.12078	3.77596e-05	0.000106945	co-chaperonin GroES
BT_1831	2817.63	1.6731	0.150038	11.1511	7.07097e-29	1.52151e-27	hypothetical protein BT_1831
BT_1832	2257.81	0.361687	0.122257	2.95841	0.00309233	0.00610804	hypothetical protein BT_1832
BT_1833	7183.93	-0.106834	0.107637	-0.992538	0.320935	0.389769	two-component system sensor histidine kinase
BT_1834	6010.33	-0.876387	0.128466	-6.82196	8.98093e-12	6.20373e-11	hydrogenase
BT_1835	2209.93	-1.08917	0.135193	-8.05643	7.85521e-16	8.00836e-15	biotin synthase
BT_1836	2397.45	-1.12605	0.146308	-7.69644	1.39912e-14	1.26702e-13	thiamine biosynthesis protein ThiH
BT_1837	1440.86	-0.978245	0.135935	-7.19643	6.18093e-13	4.9034e-12	GTP-binding protein
BT_1838	4678.88	-0.0645256	0.124615	-0.517798	0.6046	0.667325	alanyl dipeptidyl peptidase
BT_1839	652.54	0.231932	0.153754	1.50846	0.131437	0.179494	hypothetical protein BT_1839
BT_1840	7474.57	-0.565209	0.124925	-4.52439	6.05699e-06	1.95196e-05	histidyl-tRNA synthetase
BT_1841	4663.26	0.19067	0.125724	1.51657	0.129375	0.177076	hypothetical protein BT_1841
BT_1842	1362.41	-0.899307	0.129922	-6.92189	4.45653e-12	3.20593e-11	alpha-L-fucosidase
BT_1843	17251.4	-0.461914	0.123755	-3.7325	0.000189589	0.000473292	adenylosuccinate synthetase
BT_1844	2889.94	-0.51572	0.114764	-4.49376	6.9977e-06	2.23111e-05	iron uptake transcriptional regulator
BT_1845	1534.98	-0.102654	0.130555	-0.786289	0.431698	0.504651	hypothetical protein BT_1845
BT_1846	7713.55	-0.225221	0.12516	-1.79946	0.0719463	0.105416	dipeptidyl-peptidase III
BT_1847	71164	1.07808	0.104045	10.3617	3.7047e-25	6.77291e-24	AraC family transcriptional regulator
BT_1848	1304.63	-0.723719	0.128104	-5.64945	1.60958e-08	7.62717e-08	ATP-dependent DNA helicase RecQ
BT_1849	7.76483	-0.72758	0.622152	-1.16946	0.24222	0.306748	hypothetical protein BT_1849
BT_1850	1542.28	-0.337199	0.136518	-2.47	0.0135115	0.0234582	hypothetical protein BT_1850
BT_1851	2958.97	0.331073	0.111548	2.96798	0.00299763	0.00594513	hypothetical protein BT_1851
BT_1852	2543.18	-0.240534	0.138602	-1.73543	0.0826642	0.119322	cysteine synthase A
BT_1853	3193.32	-0.443571	0.120883	-3.66942	0.000243105	0.00059438	sulfatase
BT_1854	1698.5	-0.419411	0.124665	-3.36431	0.000767357	0.00170395	membrane-associated phospholipid phosphatase
BT_1855	1782.37	-0.337452	0.124655	-2.7071	0.00678748	0.012451	methyl transferase
BT_1856	2513.99	-0.0294879	0.109834	-0.268477	0.788332	0.827468	hypothetical protein BT_1856
BT_1857	23570.7	-0.607979	0.12495	-4.86577	1.14011e-06	4.11301e-06	3-isopropylmalate dehydrogenase
BT_1858	12663.1	-0.967412	0.174149	-5.55509	2.77467e-08	1.25285e-07	2-isopropylmalate synthase
BT_1859	6398.23	-0.907435	0.153772	-5.90116	3.60961e-09	1.85752e-08	3-isopropylmalate dehydratase small subunit
BT_1860	17554.1	-1.01969	0.139915	-7.28795	3.14714e-13	2.57652e-12	isopropylmalate isomerase large subunit
BT_1861	20602.8	-0.949486	0.13528	-7.01865	2.24015e-12	1.67598e-11	2-isopropylmalate synthase
BT_1862	22828.8	0.104774	0.163761	0.6398	0.522303	0.590963	hypothetical protein BT_1862
BT_1863	0.149931	-0.213262	0.533891	-0.399448	0.689563	0.743629	hypothetical protein BT_1863
BT_1864	0	NA	NA	NA	NA	NA	methyltransferase
BT_1865	1.79746	0.409267	0.791476	0.517093	0.605091	0.667505	fiber protein
BT_1866	0.287379	0.154692	0.534981	0.289153	0.772464	0.812918	hypothetical protein BT_1866
BT_1867	15.3249	2.33155	0.594682	3.92067	8.8303e-05	0.000235685	hypothetical protein BT_1867
BT_1868	11.3556	1.65088	0.585786	2.81823	0.00482894	0.00912674	hypothetical protein BT_1868
BT_1869	0	NA	NA	NA	NA	NA	hypothetical protein BT_1869
BT_1870	159.451	0.976728	0.726289	1.34482	0.178684	0.235868	integrase
BT_1871	436592	0.52272	0.121783	4.29224	1.76881e-05	5.27068e-05	alpha-glucosidase
BT_1872	352966	0.205718	0.192992	1.06594	0.28645	0.353621	beta-glucosidase
BT_1873	72.9151	0.111469	0.309874	0.359723	0.719054	0.767844	endo-arabinase
BT_1874	96.6722	0.561427	0.299157	1.8767	0.0605594	0.090821	hypothetical protein BT_1874
BT_1875	139.634	-0.00556189	0.246279	-0.0225837	0.981982	0.985427	hypothetical protein BT_1875
BT_1876	180.779	-0.11737	0.212276	-0.552914	0.580323	0.645791	anti-sigma factor
BT_1877	157.226	0.252499	0.241039	1.04755	0.294848	0.362265	RNA polymerase ECF-type sigma factor
BT_1878	4923.85	-0.152749	0.138803	-1.10047	0.271126	0.336318	hypothetical protein BT_1878
BT_1879	7618.52	0.335261	0.107488	3.11906	0.00181432	0.00376088	endopeptidase IV
BT_1880	3431.59	0.102354	0.130632	0.783528	0.433317	0.505936	tetraacyldisaccharide 4\'-kinase
BT_1881	4281.08	-0.017267	0.123358	-0.139975	0.88868	0.910204	purine nucleoside phosphorylase
BT_1882	5906.85	-0.159351	0.121288	-1.31382	0.188907	0.247616	thiamine-monophosphate kinase
BT_1883	1248.73	-0.700942	0.140647	-4.98371	6.23772e-07	2.32267e-06	alpha-1,6-mannanase
BT_1884	373.221	-1.07645	0.282839	-3.80589	0.000141296	0.000362982	cold shock protein
BT_1885	810.757	-0.773723	0.22379	-3.45736	0.000545492	0.00125129	ATP-dependent RNA helicase
BT_1886	2603.43	-0.630911	0.178934	-3.52595	0.000421972	0.000987513	hypothetical protein BT_1886
BT_1887	8873.28	0.298168	0.134266	2.22072	0.02637	0.043265	RNA-binding protein rbpA
BT_1888	1008.83	0.157137	0.159499	0.98519	0.324531	0.393368	LuxR family transcriptional regulator
BT_1889	531.32	-0.183875	0.151479	-1.21386	0.224801	0.288065	hypothetical protein BT_1889
BT_1890	69.0461	0.941092	0.275825	3.41192	0.000645067	0.00145657	hypothetical protein BT_1890
BT_1891	1.27089	-0.439872	0.784867	-0.560442	0.575178	0.641093	hypothetical protein BT_1891
BT_1892	0	NA	NA	NA	NA	NA	integrase
BT_1893	128.7	0.956942	0.278817	3.43216	0.0005988	0.00136264	receptor
BT_1894	880.493	1.02773	0.196964	5.21788	1.80981e-07	7.3099e-07	hypothetical protein BT_1894
BT_1895	5333.83	1.94303	0.133662	14.5369	7.07189e-48	2.91446e-46	hypothetical protein BT_1895
BT_1896	21426.2	1.96965	0.12294	16.0213	9.07854e-58	4.90544e-56	cell surface antigen
BT_1897	2232.59	0.823952	0.148315	5.55542	2.76937e-08	1.25162e-07	hypothetical protein BT_1897
BT_1898	1878.31	0.162087	0.132801	1.22052	0.222266	0.285387	hypothetical protein BT_1898
BT_1899	1260.35	-0.449801	0.122142	-3.6826	0.000230867	0.000568739	hypothetical protein BT_1899
BT_1900	54.6381	1.57543	0.315907	4.987	6.13254e-07	2.28701e-06	cation effux pump BexA
BT_1901	29.1445	1.83537	0.434874	4.22048	2.43788e-05	7.08631e-05	lysine-sensitive aspartokinase III
BT_1902	41.8174	1.28486	0.379303	3.38743	0.000705519	0.00158181	pyrroline-5-carboxylate reductase
BT_1903	2706.78	1.42824	0.168729	8.46473	2.56755e-17	2.95177e-16	hypothetical protein BT_1903
BT_1904	618.924	0.274883	0.234038	1.17452	0.240187	0.304412	AraC family transcriptional regulator
BT_1905	276.176	0.258773	0.172658	1.49876	0.133937	0.182243	hypothetical protein BT_1905
BT_1906	236.989	0.449407	0.203823	2.20489	0.0274616	0.0449196	transcriptional regulator, partial
BT_1907	2550.76	1.6564	0.14081	11.7633	6.03028e-32	1.48859e-30	RNA polymerase sigma factor RpoS
BT_1908	7094.97	2.25368	0.155838	14.4617	2.11509e-47	8.50058e-46	hypothetical protein BT_1908
BT_1909	19.1164	1.74827	0.514664	3.39692	0.000681485	0.00153287	hypothetical protein BT_1909
BT_1910	1545.64	0.954469	0.17218	5.54343	2.96597e-08	1.33181e-07	hypothetical protein BT_1910
BT_1911	8292.89	3.15906	0.167519	18.8579	2.52903e-79	2.79515e-77	7-alpha-hydroxysteroid dehydrogenase
BT_1912	36.1095	3.1996	0.468519	6.82918	8.53999e-12	5.92439e-11	hypothetical protein BT_1912
BT_1913	4206.55	1.44477	0.156081	9.25654	2.11155e-20	3.00248e-19	nicotinate phosphoribosyltransferase
BT_1914	9242.31	3.46751	0.168667	20.5584	6.47923e-94	1.36993e-91	thioredoxin-like protein
BT_1915	9279.41	1.16023	0.181425	6.3951	1.60445e-10	9.57352e-10	pyruvate carboxylase subunit A
BT_1916	2969.58	1.04044	0.186127	5.58997	2.27108e-08	1.04289e-07	hypothetical protein BT_1916
BT_1917	11742.9	0.995299	0.209507	4.75066	2.0275e-06	7.04267e-06	propionyl-CoA carboxylase subunit beta
BT_1918	759.692	-0.68512	0.142679	-4.80185	1.5721e-06	5.552e-06	arylsulfatase
BT_1919	1952.54	1.4511	0.192911	7.52211	5.38974e-14	4.71408e-13	hypothetical protein BT_1919
BT_1920	13383	1.88124	0.371665	5.06164	4.15665e-07	1.59289e-06	hypothetical protein BT_1920
BT_1921	342.679	-0.146835	0.167885	-0.874617	0.381782	0.453577	hypothetical protein BT_1921, partial
BT_1922	928.26	-0.230923	0.150532	-1.53405	0.125018	0.171741	N-acetylmuramoyl-L-alanine amidase
BT_1923	10994	-0.752345	0.130778	-5.75284	8.77584e-09	4.33268e-08	O-acetylhomoserine (thiol)-lyase
BT_1924	2233.01	1.97805	0.12427	15.9174	4.79712e-57	2.53569e-55	metal-dependent hydrolase
BT_1925	176.4	1.78149	0.226449	7.86709	3.62974e-15	3.50227e-14	hypothetical protein BT_1925
BT_1926	683.671	2.04232	0.161526	12.6439	1.20861e-36	3.47781e-35	hypothetical protein BT_1926
BT_1927	1339.61	2.05462	0.184188	11.155	6.76677e-29	1.46252e-27	hypothetical protein BT_1927
BT_1928	184.455	2.58061	0.252094	10.2367	1.35829e-24	2.41071e-23	transposase
BT_1929	136.493	2.47994	0.289147	8.57677	9.75785e-18	1.15456e-16	transposase
BT_1930	52.1442	1.72962	0.326626	5.29541	1.1875e-07	4.93575e-07	hypothetical protein BT_1930
BT_1931	7345.7	-0.0633592	0.104869	-0.604173	0.545729	0.612763	type IIS restriction/modification enzyme
BT_1932	547.068	0.181866	0.167937	1.08294	0.278833	0.344941	hypothetical protein BT_1932
BT_1933	331.956	-0.392312	0.474609	-0.826601	0.408463	0.481775	transposase
BT_1934	3114.83	-0.402249	0.530703	-0.757955	0.448478	0.520886	hypothetical protein BT_1934
BT_1935	3433.96	-0.409163	0.560174	-0.730423	0.465132	0.53766	hypothetical protein BT_1935
BT_1936	3732.21	-0.525214	0.518631	-1.01269	0.311207	0.379393	hypothetical protein BT_1936
BT_1937	1787.31	-0.36481	0.529836	-0.688534	0.491117	0.562483	hypothetical protein BT_1937
BT_1938	1460.14	-0.221352	0.526777	-0.4202	0.674339	0.729871	hypothetical protein BT_1938
BT_1939	2725.02	-0.115638	0.554661	-0.208484	0.834851	0.8662	outer membrane receptor
BT_1940	2533.96	0.853074	0.160017	5.33113	9.76019e-08	4.09524e-07	hypothetical protein BT_1940
BT_1941	83.4104	2.91009	0.325959	8.92779	4.34613e-19	5.60616e-18	hypothetical protein BT_1941
BT_1942	59.3402	3.12256	0.38727	8.06301	7.44355e-16	7.60462e-15	hypothetical protein BT_1942
BT_1943	12.3384	1.41729	0.555652	2.55068	0.0107512	0.0189568	hypothetical protein BT_1943
BT_1944	16.1239	0.992955	0.537537	1.84723	0.0647133	0.0962683	transposase
BT_1945	29.9394	0.822104	0.395278	2.07981	0.0375425	0.059393	conjugate transposon protein
BT_1946	11.9037	2.50868	0.61495	4.07949	4.51355e-05	0.000126218	hypothetical protein BT_1946
BT_1947	16.2514	1.79966	0.543329	3.31227	0.000925406	0.00202167	hypothetical protein BT_1947
BT_1948	18.9989	1.39046	0.519252	2.67781	0.00741056	0.0134619	hypothetical protein BT_1948
BT_1949	944.31	1.39667	0.165354	8.44659	2.9994e-17	3.41594e-16	hypothetical protein BT_1949
BT_1950	1580.71	1.24059	0.180136	6.88699	5.69871e-12	4.03977e-11	iron ABC transporter ATP-binding protein
BT_1951	2117.67	1.29498	0.184453	7.02065	2.20838e-12	1.65476e-11	iron ABC transporter permease
BT_1952	4372.76	1.33038	0.172887	7.69509	1.41395e-14	1.27807e-13	iron ABC transporter substrate-binding protein
BT_1953	9924.8	1.35364	0.16363	8.27258	1.31091e-16	1.426e-15	TonB-linked outer membrane receptor
BT_1954	6254.16	1.33152	0.172682	7.71078	1.25054e-14	1.14097e-13	surface layer protein
BT_1955	27183	1.83958	0.145022	12.6848	7.17681e-37	2.07743e-35	cell wall biogenesis protein
BT_1956	29736.7	1.95722	0.148785	13.1547	1.60012e-39	5.15324e-38	cell surface protein
BT_1957	27702.8	2.19121	0.170665	12.8393	9.87789e-38	3.00226e-36	hypothetical protein BT_1957
BT_1958	3061.4	-0.371693	0.171343	-2.16929	0.0300606	0.0487607	hypothetical protein BT_1958
BT_1959	32.4104	1.85439	0.404124	4.58867	4.46075e-06	1.46572e-05	hypothetical protein BT_1959
BT_1960	53.6839	1.28141	0.317862	4.03133	5.54617e-05	0.000152984	integrase, partial
BT_1961	73.2406	1.17164	0.279017	4.19917	2.6789e-05	7.75907e-05	transposase, partial
BT_1962	1545.68	1.49503	0.132267	11.3032	1.26589e-29	2.83687e-28	hypothetical protein BT_1962
BT_1963	1190.68	0.551727	0.140411	3.92938	8.51658e-05	0.000227937	transcriptional regulator
BT_1964	237.283	0.355886	0.220708	1.61248	0.106858	0.150015	hypothetical protein BT_1964
BT_1965	216.684	-0.14601	0.203946	-0.715923	0.474039	0.546268	multidrug efflux pump channel protein
BT_1966	364.523	-0.156433	0.178517	-0.876295	0.38087	0.452853	AcrB/AcrD/AcrF family multidrug resistance protein
BT_1967	138.841	-0.536303	0.231183	-2.31982	0.0203506	0.0341509	multidrug efflux protein
BT_1968	893.548	-0.326168	0.137261	-2.37627	0.0174887	0.0297313	transcriptional regulator
BT_1969	29720	-1.39351	0.12812	-10.8766	1.48992e-27	3.05717e-26	malic enzyme
BT_1970	91395.5	-1.32122	0.141694	-9.32443	1.1158e-20	1.63438e-19	glutamate dehydrogenase
BT_1971	11451.5	1.97835	0.158997	12.4426	1.53338e-35	4.31032e-34	catalase
BT_1972	5894.48	-0.296992	0.13481	-2.20305	0.0275916	0.045117	phosphoenolpyruvate synthase
BT_1973	5859.23	-0.378613	0.128336	-2.95018	0.00317591	0.00625281	glutamate dehydrogenase
BT_1974	13355	-0.364133	0.123745	-2.94261	0.00325457	0.00639216	M24 family metallopeptidase
BT_1975	7406.21	-0.908864	0.133834	-6.791	1.11362e-11	7.532e-11	tRNA nucleotidyltransferase
BT_1976	2202.16	-0.0650024	0.117904	-0.551316	0.581417	0.646713	hypothetical protein BT_1976
BT_1977	4349.62	-0.244917	0.115748	-2.11595	0.0343488	0.0549288	hypothetical protein BT_1977
BT_1978	2273.3	-0.436036	0.120916	-3.6061	0.000310831	0.000744984	Holliday junction DNA helicase RuvA
BT_1979	28316.8	0.0264199	0.171833	0.153753	0.877804	0.901534	meso-diaminopimelate D-dehydrogenase
BT_1980	1868.22	0.953819	0.178791	5.33482	9.56395e-08	4.02331e-07	transposase
BT_1981	49.3709	1.21753	0.324344	3.75381	0.000174165	0.000438248	hypothetical protein BT_1981
BT_1982	27.9156	1.12771	0.44615	2.52764	0.0114831	0.0201575	hypothetical protein BT_1982
BT_1983	554.565	-0.945825	0.195677	-4.8336	1.34089e-06	4.7736e-06	hemolysin III
BT_1984	148.601	-0.179226	0.234681	-0.763704	0.445044	0.517887	transcriptional regulator
BT_1985	229.301	-0.180037	0.191401	-0.940628	0.346895	0.417459	hypothetical protein BT_1985
BT_1986	2285.38	2.90159	0.174576	16.6208	4.93118e-62	3.24058e-60	ribose 5-phosphate isomerase
BT_1987	88.0295	1.57186	0.276629	5.68221	1.32968e-08	6.34566e-08	hypothetical protein BT_1987
BT_1988	52.2075	1.53466	0.330023	4.65016	3.31684e-06	1.11548e-05	hypothetical protein BT_1988
BT_1989	240.239	1.74711	0.271826	6.42731	1.29884e-10	7.83655e-10	hypothetical protein BT_1989
BT_1990	1.35083	0.86403	0.762864	1.13261	0.257377	0.323	hypothetical protein BT_1990
BT_1991	2.38253	0.320811	0.791488	0.405326	0.685238	0.739856	N-acetylmuramoyl-L-alanine amidase
BT_1992	22.2917	0.884402	0.512692	1.72502	0.0845246	0.121478	hypothetical protein BT_1992
BT_1993	1611.65	1.16721	0.168277	6.93629	4.0254e-12	2.92172e-11	cell wall-associated protein
BT_1994	479.821	1.66329	0.203739	8.16385	3.24506e-16	3.44557e-15	hypothetical protein BT_1994
BT_1995	856.738	1.68353	0.180586	9.32262	1.13507e-20	1.65762e-19	hypothetical protein BT_1995
BT_1996	5.7774	1.14952	0.690368	1.66508	0.0958969	0.136199	transposase
BT_1997	75.1536	1.71466	0.31902	5.37478	7.66746e-08	3.26219e-07	hypothetical protein BT_1997
BT_1998	21440.8	-0.107191	0.158894	-0.674609	0.499924	0.570019	anaerobic ribonucleoside triphosphate reductase
BT_1999	1420.47	-0.216532	0.217025	-0.997725	0.318412	0.387318	anaerobic ribonucleoside-triphosphate reductase activating protein
[truncated: 2,816 more rows]
