# Supplementary material for: A Master Regulator of Bacteroides thetaiotaomicron Gut Colonization Controls Carbohydrate Utilization and an Alternative Protein Synthesis Factor
Source: mBio. 2020 Jan 28;11(1):e03221-19. doi: 10.1128/mBio.03221-19 (PMC6989115; doi:10.1128/mBio.03221-19)
Supplement: TABLE S2 [file mBio.03221-19-st002.xlsx]

## Sheet: NS364 vs. GT23 @ 10 min No C
GeneID	Base Mean	log2(fold change)	StdErr	Wald-Stats	P-value	P-adj	Protein name
BT_0001	321.022	1.74981	0.378257	4.62598	3.72837e-06	2.13854e-05	hypothetical protein BT_0001
BT_0002	114.207	0.552496	0.328753	1.68058	0.0928444	0.163503	hypothetical protein BT_0002
BT_0003	39.2319	-0.145248	0.469573	-0.309319	0.757079	0.832753	hypothetical protein BT_0003
BT_0004	25.5341	-0.830122	0.495966	-1.67375	0.0941805	0.165257	hypothetical protein BT_0004
BT_0005	16.9255	-0.0622313	0.514965	-0.120846	0.903813	0.936288	30S ribosomal protein S17
BT_0006	14.9804	-0.485602	0.611469	-0.794156	0.427105	0.550606	hypothetical protein BT_0006
BT_0007	997.94	0.875112	0.400474	2.18519	0.0288748	0.0613573	hypothetical protein BT_0007
BT_0008	1057.5	0.664092	0.267747	2.4803	0.0131273	0.0314383	hypothetical protein BT_0008
BT_0009	67.6208	-0.351756	0.350282	-1.00421	0.315278	0.439458	ABC transporter phosphate-binding periplasmic protein
BT_0010	69.3241	-0.115083	0.365506	-0.314858	0.752869	0.829943	hypothetical protein BT_0010
BT_0011	19.4413	0.194377	0.531821	0.365493	0.714744	0.797548	hypothetical protein BT_0011
BT_0012	31.6809	0.927724	0.480338	1.9314	0.0534339	0.103286	hypothetical protein BT_0012
BT_0013	18.7067	1.33236	0.60542	2.20073	0.0277553	0.0594721	hypothetical protein BT_0013
BT_0014	65.0665	1.89938	0.460723	4.12262	3.74594e-05	0.000173032	two-component system histidine kinase with response regulator receiver domain
BT_0015	19.6807	2.8385	0.646097	4.3933	1.11641e-05	5.77071e-05	rteB, two-component system response regulator
BT_0016	8.27047	2.15985	0.689284	3.13347	0.00172754	0.00526	hypothetical protein BT_0016
BT_0017	16.1505	2.63542	0.61153	4.30955	1.6359e-05	8.18624e-05	hypothetical protein BT_0017
BT_0018	10.2999	2.12642	0.700714	3.03465	0.00240816	0.00706898	hypothetical protein BT_0018
BT_0019	2.34337	2.52067	1.0663	2.36395	0.018081	0.0413475	hypothetical protein BT_0019
BT_0020	11.5821	3.78133	0.802816	4.71008	2.47621e-06	1.46882e-05	hypothetical protein BT_0020
BT_0021	37.2607	2.15888	0.49558	4.35627	1.32296e-05	6.78785e-05	hypothetical protein BT_0021
BT_0022	46.1571	0.466309	0.429643	1.08534	0.277771	0.397025	hypothetical protein BT_0022
BT_0023	350.4	-0.1984	0.311874	-0.636154	0.524676	0.640086	transposase
BT_0024	30.1052	2.29864	0.462129	4.97403	6.55763e-07	4.37535e-06	transposase
BT_0025	13.653	2.46096	0.597728	4.11719	3.83517e-05	0.000176818	transposase, partial
BT_0026	43.966	3.62472	0.64606	5.6105	2.01741e-08	1.70064e-07	transposase
BT_0027	48.1317	1.76066	0.44674	3.94112	8.1102e-05	0.000346035	transposase
BT_0028	19.8954	0.353039	0.501602	0.703823	0.481543	0.601294	alkaline phosphatase
BT_0029	331.364	1.04489	0.310907	3.36077	0.000777254	0.0025912	hypothetical protein BT_0029
BT_0030	189.374	0.867512	0.328632	2.63977	0.00829628	0.0210282	hypothetical protein BT_0030
BT_0031	102.925	0.861099	0.379835	2.26703	0.0233881	0.0514983	hypothetical protein BT_0031
BT_0032	16.2828	0.766318	0.574267	1.33443	0.182063	0.281218	hypothetical protein BT_0032
BT_0033	46.501	1.0537	0.450373	2.33961	0.0193038	0.0438141	hypothetical protein BT_0033
BT_0034	111.056	1.73175	0.38241	4.52851	5.94014e-06	3.25737e-05	hypothetical protein BT_0034
BT_0035	13.0473	1.94152	0.689365	2.81638	0.00485676	0.013146	hypothetical protein BT_0035
BT_0036	492.879	2.56692	0.285887	8.9788	2.73746e-19	9.79044e-18	integrase
BT_0037	381.923	0.546526	0.313468	1.74349	0.0812489	0.14556	transcriptional regulatory protein
BT_0038	95.0195	0.112537	0.412962	0.272512	0.785228	0.851773	hypothetical protein BT_0038
BT_0039	97.8803	-0.305175	0.336182	-0.907766	0.364002	0.490037	hypothetical protein BT_0039
BT_0040	193.473	0.0910364	0.312013	0.291771	0.770462	0.840527	hypothetical protein BT_0040
BT_0041	201.901	0.412051	0.270373	1.52401	0.127507	0.212789	F420H2:quinone oxidoreductase
BT_0042	87.1843	0.0277576	0.3425	0.0810439	0.935407	0.958029	hypothetical protein BT_0042
BT_0043	11.7444	0.37301	0.561585	0.66421	0.506556	0.624243	glycosyltransferase
BT_0044	92.4792	0.173595	0.298591	0.581381	0.560984	0.67307	glycosyltransferase
BT_0045	82.844	0.384735	0.335912	1.14535	0.252066	0.367081	polysaccharide biosynthesis protein
BT_0046	104.383	0.646555	0.293833	2.20041	0.0277777	0.0594939	glycosyltransferase
BT_0047	33.7923	0.585152	0.41303	1.41673	0.156562	0.249759	glycosyltransferase
BT_0048	35.8708	0.660764	0.418354	1.57944	0.114235	0.193671	hypothetical protein BT_0048
BT_0049	78.5077	1.12701	0.338965	3.32486	0.000884635	0.00288977	glycosyltransferase
BT_0050	75.5356	1.39681	0.340737	4.09938	4.14252e-05	0.00018884	glycosyltransferase
BT_0051	65.0629	2.15448	0.339467	6.34666	2.20033e-10	2.47169e-09	glycosyltransferase
BT_0052	143.755	1.56679	0.284004	5.51679	3.45246e-08	2.83662e-07	hypothetical protein BT_0052
BT_0053	145.302	1.78331	0.326877	5.4556	4.88066e-08	3.93039e-07	glycosyltransferase
BT_0054	122.644	0.989963	0.327828	3.01977	0.00252969	0.00737162	glycosyltransferase
BT_0055	85.1706	1.34174	0.360035	3.72671	0.000193998	0.000751876	glycosyltransferase
BT_0056	107.741	1.24633	0.391504	3.18345	0.00145531	0.00453758	glycosyltransferase
BT_0057	196.897	1.38384	0.366834	3.77239	0.000161688	0.000638872	hypothetical protein BT_0057
BT_0058	700.714	1.2453	0.356248	3.4956	0.000473005	0.00166959	hypothetical protein BT_0058
BT_0059	341.911	1.22439	0.405872	3.01669	0.00255551	0.00742977	hypothetical protein BT_0059
BT_0060	281.235	1.49193	0.31927	4.67296	2.96895e-06	1.73988e-05	polysaccharide export protein
BT_0061	1270.45	1.36062	0.331039	4.11014	3.95427e-05	0.000181107	tyrosine-protein kinase ptk
BT_0062	76.8107	1.1805	0.38469	3.06871	0.00214985	0.00638783	hypothetical protein BT_0062
BT_0063	94.6734	1.13706	0.322473	3.52606	0.000421794	0.0015141	hypothetical protein BT_0063
BT_0064	1214.79	1.15001	0.280171	4.10468	4.04881e-05	0.000184914	hypothetical protein BT_0064
BT_0065	1110.41	1.10153	0.312514	3.52475	0.000423884	0.00152048	alpha-galactosidase
BT_0066	873.669	1.09804	0.31114	3.52908	0.000417006	0.00149913	major outer membrane protein OmpA
BT_0067	148.228	1.43567	0.295988	4.85042	1.232e-06	7.82301e-06	hypothetical protein BT_0067
BT_0068	277.776	1.50395	0.292887	5.13491	2.8228e-07	2.01321e-06	hypothetical protein BT_0068
BT_0069	653.224	0.300097	0.309356	0.970068	0.332013	0.457093	hypothetical protein BT_0069
BT_0070	1040.58	0.249993	0.246195	1.01543	0.309903	0.433775	hypothetical protein BT_0070
BT_0071	527.369	1.85727	0.288374	6.44049	1.19086e-10	1.4025e-09	hypothetical protein BT_0071
BT_0072	672.937	-0.0693479	0.313064	-0.221514	0.824693	0.879865	ABC transporter ATP-binding protein
BT_0073	8284.06	0.275365	0.368622	0.747012	0.455056	0.577306	ABC transporter ATP-binding protein
BT_0074	5335.89	0.961702	0.359288	2.67669	0.0074354	0.0190748	hypothetical protein BT_0074
BT_0075	108.423	0.705094	0.572176	1.2323	0.217836	0.326619	hypothetical protein BT_0075
BT_0076	82.0095	1.04911	0.341919	3.0683	0.00215282	0.00639276	transposase
BT_0077	110.379	0.720689	0.297666	2.42113	0.0154723	0.0362685	hypothetical protein BT_0077
BT_0078	31.5325	2.25816	0.500839	4.50876	6.52085e-06	3.54385e-05	DNA repair protein
BT_0079	18.8187	1.78847	0.574192	3.11477	0.0018409	0.00556849	anti-restriction protein
BT_0080	17.0334	0.331611	0.614974	0.539227	0.58973	0.696732	hypothetical protein BT_0080
BT_0081	65.7166	-1.51641	0.561663	-2.69985	0.00693699	0.0179667	hypothetical protein BT_0081
BT_0082	5126.39	-2.91465	0.255341	-11.4147	3.52996e-30	3.65314e-28	hypothetical protein BT_0082
BT_0083	8175.87	-2.82056	0.281574	-10.0171	1.28166e-23	8.0961e-22	hypothetical protein BT_0083
BT_0084	16.184	1.47421	0.695183	2.12061	0.0339549	0.0703692	conjugate transposon protein
BT_0085	13.5734	0.79589	0.550539	1.44566	0.148274	0.239205	conjugate transposon protein
BT_0086	24.0702	1.19886	0.579505	2.06877	0.0385674	0.0785231	conjugate transposon protein
BT_0087	23.677	0.727701	0.462924	1.57197	0.115958	0.195908	conjugate transposon protein
BT_0088	3.33229	1.24788	0.903869	1.3806	0.167402	0.262659	conjugate transposon protein
BT_0089	5.10635	1.43864	0.774638	1.85718	0.0632853	0.11812	conjugate transposon protein
BT_0090	19.7937	1.01759	0.607569	1.67485	0.0939643	0.164938	conjugate transposon protein
BT_0091	11.6443	1.404	0.670688	2.09337	0.0363161	0.0745953	conjugate transposon protein
BT_0092	2.8757	0.890993	0.987812	0.901986	0.367064	0.492658	conjugate transposon protein
BT_0093	21.7992	2.53549	0.54731	4.63265	3.61022e-06	2.07812e-05	conjugate transposon protein
BT_0094	13.1203	2.32505	0.592659	3.92308	8.74247e-05	0.000369447	conjugate transposon protein
BT_0095	2.12173	0.183738	0.981542	0.187193	0.851509	0.899987	conjugate transposon protein
BT_0096	24.5361	1.34714	0.555855	2.42354	0.0153701	0.0360637	hypothetical protein BT_0096
BT_0097	6.37334	0.377716	0.772211	0.489135	0.624746	0.723343	conjugate transposon protein
BT_0098	16.5786	0.966613	0.517379	1.86829	0.0617217	0.115958	conjugate transposon protein
BT_0099	5.05695	3.44126	0.959337	3.58712	0.000334347	0.00123202	hypothetical protein BT_0099
BT_0100	4.58726	2.2554	0.879313	2.56496	0.0103189	0.0254389	hypothetical protein BT_0100
BT_0101	17.9694	2.33047	0.551811	4.22332	2.4073e-05	0.000116974	hypothetical protein BT_0101
BT_0102	37.7196	2.36704	0.483286	4.8978	9.69153e-07	6.26856e-06	hypothetical protein BT_0102
BT_0103	40.6499	2.06884	0.430179	4.80925	1.51498e-06	9.39905e-06	hypothetical protein BT_0103
BT_0104	3.44762	2.89846	0.976705	2.96759	0.00300142	0.0085624	hypothetical protein BT_0104
BT_0105	429.56	1.49056	0.316989	4.70226	2.57299e-06	1.52251e-05	DNA topoisomerase I subunit omega
BT_0106	1595.9	0.764634	0.344224	2.22132	0.0263291	0.0569683	hypothetical protein BT_0106
BT_0107	21.1024	0.930029	0.551986	1.68488	0.0920123	0.162273	hypothetical protein BT_0107
BT_0108	38.1284	1.49785	0.45085	3.32227	0.000892867	0.00291275	hypothetical protein BT_0108
BT_0109	5.02533	1.60135	0.809489	1.97822	0.0479034	0.0944519	hypothetical protein BT_0109
BT_0110	55.4084	0.289137	0.350331	0.825325	0.409187	0.533445	regulatory protein
BT_0111	95.1355	0.195263	0.392244	0.497811	0.618617	0.719252	hypothetical protein BT_0111
BT_0112	72.4206	-0.216238	0.374653	-0.577167	0.563826	0.675647	permease
BT_0113	38.8555	-0.61907	0.441965	-1.40072	0.161297	0.2558	hypothetical protein BT_0113
BT_0114	75.4509	0.0230074	0.359683	0.0639658	0.948997	0.966281	symporter, arsenic resistance membrane protein
BT_0115	32.0145	-0.696507	0.559318	-1.24528	0.213029	0.320102	arsenate reductase
BT_0116	158.831	-0.407144	0.279749	-1.45539	0.145561	0.235454	arsenical pump-driving ATPase
BT_0117	31.2552	-0.310575	0.475913	-0.652589	0.514021	0.630726	arsenical resistance operon trans-acting repressor
BT_0118	29.5027	0.326703	0.51026	0.640268	0.521999	0.638272	cytochrome c biogenesis protein
BT_0119	26.2901	0.569981	0.442501	1.28809	0.197714	0.301657	hypothetical protein BT_0119
BT_0120	6.41756	0.228512	0.76363	0.299245	0.764753	0.837585	hypothetical protein BT_0120
BT_0121	132.02	0.794574	0.318091	2.49794	0.0124916	0.0300937	ArsR family transcriptional regulator
BT_0122	2113.95	-0.0387183	0.333857	-0.115973	0.907674	0.93775	3-oxoacyl-ACP synthase
BT_0123	1530.63	-2.52668	0.269359	-9.38036	6.57448e-21	2.78072e-19	NADH-ubiquinone oxidoreductase subunit
BT_0124	3011.41	-3.11974	0.36675	-8.50646	1.79325e-17	5.07116e-16	NADH:ubiquinone oxidoreductase subunit
BT_0125	4610.37	-2.66065	0.335921	-7.92048	2.36587e-15	5.2546e-14	NADH:ubiquinone oxidoreductase subunit
BT_0126	2032.14	-0.0551098	0.30642	-0.179851	0.85727	0.904362	hypothetical protein BT_0126
BT_0127	911.098	-0.495325	0.278518	-1.77843	0.0753329	0.136622	transmembrane protein
BT_0128	1629.8	-0.0151222	0.289057	-0.0523154	0.958277	0.972473	hypothetical protein BT_0128
BT_0129	209.769	0.282789	0.367297	0.769918	0.441348	0.564523	mannonate dehydratase
BT_0130	71.5569	-0.0540765	0.340975	-0.158594	0.873989	0.916107	D-mannonate oxidoreductase
BT_0131	1.77897	-0.165419	1.05177	-0.157277	0.875027	0.916677	transposase
BT_0132	501.117	-0.63984	0.2402	-2.66378	0.00772687	0.0196979	alpha-glucosidase
BT_0133	1508.6	0.108335	0.307674	0.352111	0.724755	0.806315	N-acetylmuramic acid 6-phosphate etherase
BT_0134	473.917	-0.260375	0.306506	-0.849493	0.395607	0.519922	hypothetical protein BT_0134
BT_0135	1663.88	0.0743609	0.25461	0.292059	0.770242	0.840527	hypothetical protein BT_0135
BT_0136	1827.89	0.350887	0.429108	0.817713	0.413521	0.537224	hypothetical protein BT_0136
BT_0137	703.063	-0.766664	0.420893	-1.82152	0.0685283	0.12621	hypothetical protein BT_0137
BT_0138	3546.09	-0.309871	0.333423	-0.929365	0.3527	0.480004	transcriptional regulator
BT_0139	10.8637	1.19267	0.66611	1.79051	0.0733723	0.133764	RNA polymerase ECF-type sigma factor
BT_0140	1308.48	-0.0471183	0.43314	-0.108783	0.913375	0.940934	hypothetical protein BT_0140
BT_0141	846.976	-0.30554	0.405704	-0.75311	0.451384	0.574596	hypothetical protein BT_0141
BT_0142	462.111	-0.384596	0.386844	-0.994187	0.320132	0.444276	hypothetical protein BT_0142
BT_0143	1122.76	-0.120419	0.393689	-0.305873	0.759701	0.834125	transmembrane protein
BT_0144	20.6814	-0.733729	0.569612	-1.28812	0.197704	0.301657	beta-xylosidase
BT_0145	65.7409	-0.127279	0.363322	-0.350321	0.726097	0.807126	beta-xylosidase
BT_0146	198.251	0.998991	0.323637	3.08676	0.0020235	0.00604564	unsaturated glucuronyl hydrolase
BT_0147	54651.9	2.3236	0.245307	9.47219	2.7403e-21	1.21171e-19	hypothetical protein BT_0147
BT_0148	7425.77	0.343668	0.215635	1.59375	0.110993	0.189162	hemolysin
BT_0149	1856.96	-0.329639	0.375527	-0.877805	0.38005	0.505071	peptidase
BT_0150	1403.78	0.497776	0.252972	1.96771	0.049101	0.0964568	ferric aerobactin receptor
BT_0151	991.093	-1.04448	0.318448	-3.2799	0.00103843	0.00334277	hypothetical protein BT_0151
BT_0152	2122.99	-0.862422	0.247938	-3.47838	0.000504461	0.00177547	acetyl esterase
BT_0153	1110.01	0.664325	0.272026	2.44214	0.0146007	0.0344245	hypothetical protein BT_0153
BT_0154	4002.54	0.867223	0.211792	4.09469	4.22726e-05	0.000192162	periplasmic protease
BT_0155	267.999	0.372008	0.254556	1.4614	0.143906	0.23301	tRNA-specific 2-thiouridylase MnmA
BT_0156	970.492	1.07917	0.226047	4.77411	1.80502e-06	1.09745e-05	transcriptional regulator
BT_0157	53057.3	2.95237	0.316093	9.34018	9.6173e-21	3.99817e-19	hypothetical protein BT_0157
BT_0158	688.135	2.09683	0.395877	5.29667	1.17935e-07	9.09089e-07	Na(+)/H(+) antiporter
BT_0159	673.172	1.03484	0.388398	2.66437	0.00771318	0.0196893	hypothetical protein BT_0159
BT_0160	2176.26	1.16123	0.286343	4.05536	5.00563e-05	0.000223166	hypothetical protein BT_0160
BT_0161	730.642	0.462613	0.30168	1.53346	0.125163	0.209496	permease
BT_0162	3298.28	-0.0186509	0.245875	-0.0758555	0.939534	0.960869	penicillin-binding protein 1C
BT_0163	1681.75	-0.278796	0.315723	-0.883039	0.377215	0.502266	hypothetical protein BT_0163
BT_0164	31757.8	0.0573111	0.354355	0.161733	0.871516	0.914097	hypothetical protein BT_0164
BT_0165	643.051	0.505207	0.27837	1.81488	0.0695429	0.127837	peptidyl-prolyl cis-trans isomerase
BT_0166	1338.9	0.218153	0.215167	1.01388	0.310641	0.434522	thiol-disulfide isomerase
BT_0167	2008.25	0.33941	0.340296	0.997398	0.318571	0.443103	hypothetical protein BT_0167
BT_0168	2280.01	0.741892	0.393891	1.8835	0.059633	0.112906	hypothetical protein BT_0168
BT_0169	6426.46	-0.275764	0.256253	-1.07614	0.281865	0.401932	hypothetical protein BT_0169
BT_0170	3316.99	0.699137	0.331244	2.11064	0.0348031	0.0720351	hypothetical protein BT_0170
BT_0171	162.587	0.131468	0.444138	0.296006	0.767225	0.83898	hypothetical protein BT_0171
BT_0172	281.688	0.281344	0.323232	0.870411	0.384076	0.50917	hypothetical protein BT_0172
BT_0173	22602.9	0.126255	0.653924	0.193073	NA	NA	hypothetical protein BT_0173
BT_0174	16242	0.152256	0.653986	0.232812	NA	NA	hypothetical protein BT_0174
BT_0175	639.906	2.35954	0.256564	9.19669	3.6916e-20	1.43648e-18	hypothetical protein BT_0175
BT_0176	963.128	-0.0278165	0.23155	-0.120131	0.904379	0.936288	hypothetical protein BT_0176
BT_0177	22722.5	0.761097	0.32893	2.31386	0.0206756	0.0464939	hypothetical protein BT_0177
BT_0178	1362.32	0.326385	0.330929	0.986271	0.324	0.448729	hypothetical protein BT_0178
BT_0179	1105.66	0.488724	0.287876	1.69769	0.0895664	0.158534	SsrA-binding protein
BT_0180	3698.64	1.38881	0.324903	4.27452	1.91546e-05	9.4683e-05	5-methyltetrahydrofolate--homocysteine methyltransferase
BT_0181	457.684	2.3059	0.2711	8.50573	1.80449e-17	5.07343e-16	NADH dehydrogenase/NAD(P)H nitroreductase
BT_0182	2017.05	-0.0818961	0.261265	-0.31346	0.753931	0.830229	osmo-regulated proline transporter
BT_0183	3899.09	-0.118199	0.235077	-0.502807	0.6151	0.716919	transglycosylase
BT_0184	3870.68	0.0831412	0.265219	0.313482	0.753915	0.830229	uridine kinase
BT_0185	3363.43	1.46969	0.223078	6.58824	4.45078e-11	5.59396e-10	hypothetical protein BT_0185
BT_0186	13491.9	0.432574	0.259568	1.66651	0.095611	0.167345	thiol:disulfide interchange protein DsbD
BT_0187	17523	1.00898	0.322568	3.12795	0.00176031	0.00534466	hypothetical protein BT_0187
BT_0188	1217.62	-0.759354	0.241025	-3.15053	0.00162976	0.00499287	RNA polymerase ECF-type sigma factor
BT_0189	361.157	-0.542586	0.325555	-1.66665	0.0955843	0.167345	anti-sigma factor
BT_0190	615.682	-0.447474	0.35051	-1.27664	0.20173	0.306246	hypothetical protein BT_0190
BT_0191	147.947	-0.627682	0.423441	-1.48234	0.138251	0.226186	hypothetical protein BT_0191
BT_0192	262.004	-0.185873	0.354251	-0.524693	0.599797	0.703914	cell surface protein
BT_0193	82.3676	-0.571497	0.341576	-1.67312	0.0943046	0.165416	hypothetical protein BT_0193
BT_0194	161.245	0.00665636	0.33801	0.0196928	0.984288	0.988965	hypothetical protein BT_0194
BT_0195	303.655	0.0808282	0.369918	0.218503	0.827037	0.881207	glycerophosphoryl diester phosphodiesterase
BT_0196	37.0927	2.53897	0.480181	5.28752	1.23983e-07	9.51188e-07	hexose phosphate transport protein
BT_0197	831.96	-0.272791	0.25073	-1.08799	0.276601	0.395682	hypothetical protein BT_0197
BT_0198	205.305	1.86609	0.27796	6.71353	1.89971e-11	2.47336e-10	hypothetical protein BT_0198
BT_0199	2554.1	-0.309634	0.321728	-0.96241	0.335844	0.461203	hypothetical protein BT_0199
BT_0200	2129.93	-0.293887	0.238869	-1.23033	0.218575	0.327424	ATP phosphoribosyltransferase
BT_0201	2784.44	-0.286135	0.287454	-0.995411	0.319536	0.443938	histidinol dehydrogenase
BT_0202	1988.21	-0.401499	0.328358	-1.22275	0.221425	0.330473	histidinol-phosphate aminotransferase
BT_0203	1913.54	-0.42628	0.332264	-1.28295	0.199508	0.303727	imidazole glycerol-phosphate dehydratase/histidinol phosphatase
BT_0204	441.436	-0.0618044	0.414464	-0.149119	0.88146	0.920852	hypothetical protein BT_0204
BT_0205	5973.56	-0.563543	0.30686	-1.83648	0.0662868	0.122733	NAD synthetase
BT_0206	117.367	2.01433	0.386873	5.2067	1.92227e-07	1.41237e-06	hypothetical protein BT_0206
BT_0207	54.2496	2.56132	0.462757	5.5349	3.11398e-08	2.57155e-07	hypothetical protein BT_0207
BT_0208	39.9878	2.13603	0.505879	4.22241	2.41701e-05	0.000117329	hypothetical protein BT_0208
BT_0209	85.0624	1.5163	0.370293	4.09486	4.22424e-05	0.000192162	hypothetical protein BT_0209
BT_0210	157.222	1.12687	0.389284	2.89472	0.00379491	0.0105719	hypothetical protein BT_0210
BT_0211	213.654	0.42373	0.383322	1.10542	0.26898	0.38765	hypothetical protein BT_0211
BT_0212	209.987	0.237246	0.328109	0.723071	0.469636	0.589804	protease
BT_0213	67.977	0.218611	0.383916	0.569424	0.569068	0.679251	hypothetical protein BT_0213
BT_0214	55.6666	0.0838532	0.411739	0.203656	0.838622	0.889071	hypothetical protein BT_0214
BT_0215	5112.31	-0.136139	0.432598	-0.314701	0.752989	0.829943	iron uptake regulatory protein
BT_0216	38867.8	-1.73863	0.348544	-4.98825	6.09272e-07	4.08758e-06	rubrerythrin
BT_0217	5789.15	0.571191	0.327158	1.74592	0.0808254	0.144908	hypothetical protein BT_0217
BT_0218	6043.51	1.48726	0.329317	4.5162	6.29591e-06	3.43311e-05	thioredoxin
BT_0219	3404.01	2.43305	0.346055	7.03083	2.05311e-12	3.14036e-11	thioredoxin
BT_0220	2.43781	1.93836	1.01528	1.90919	0.0562381	0.107313	hypothetical protein BT_0220
BT_0221	1258.62	0.847398	0.315525	2.68567	0.00723837	0.0186184	hypothetical protein BT_0221
BT_0222	581.361	0.214646	0.316153	0.678928	0.497183	0.615408	two-component system sensor
BT_0223	586.103	-0.18885	0.315363	-0.598835	0.549283	0.661336	two-component system response regulator
BT_0224	393.694	-1.00097	0.284664	-3.51633	0.000437555	0.0015626	hypothetical protein BT_0224
BT_0225	939.75	-1.01779	0.294504	-3.45594	0.000548387	0.00191071	hypothetical protein BT_0225
BT_0226	852.851	-1.51073	0.345217	-4.37617	1.20783e-05	6.22338e-05	hypothetical protein BT_0226
BT_0227	10841.3	-1.4987	0.267118	-5.61064	2.01577e-08	1.70064e-07	hypothetical protein BT_0227
BT_0228	25.737	3.06418	0.520755	5.88412	4.0018e-09	3.77957e-08	hypothetical protein BT_0228
BT_0229	24.5188	2.29654	0.571077	4.02142	5.78486e-05	0.000254178	hypothetical protein BT_0229
BT_0230	22.0954	1.68408	0.464291	3.62722	0.000286492	0.00107192	hypothetical protein BT_0230
BT_0231	26.7356	-0.147064	0.453795	-0.324076	0.74588	0.824349	excisionase
BT_0232	78.2001	0.309421	0.413765	0.747817	0.45457	0.577186	hypothetical protein BT_0232
BT_0233	325.377	-0.997744	0.287197	-3.47407	0.000512625	0.001799	integrase
BT_0234	180.334	-0.185892	0.253831	-0.732345	0.463958	0.584484	transposase
BT_0235	59.1811	1.63495	0.429094	3.81024	0.000138831	0.000557155	hypothetical protein BT_0235
BT_0236	3135.94	0.176201	0.496767	0.354695	0.722818	0.804344	hypothetical protein BT_0236
BT_0237	4842.8	-0.0149178	0.448329	-0.0332742	0.973456	0.982557	hypothetical protein BT_0237
BT_0238	1723.22	0.0688662	0.237666	0.28976	0.772	0.841364	anaerobic sulfatase-maturase
BT_0239	2097.3	1.38902	0.2794	4.97144	6.64591e-07	4.42818e-06	hypothetical protein BT_0239
BT_0240	1276.83	0.492755	0.271711	1.81353	0.0697504	0.128073	hypothetical protein BT_0240
BT_0241	33085.5	0.146881	0.359158	0.40896	0.682569	0.770663	hypothetical protein BT_0241
BT_0242	30919.4	-0.129952	0.345272	-0.376376	0.706638	0.791226	polysaccharide deacetylase
BT_0243	2797.56	0.438847	0.289915	1.51371	0.130099	0.215583	1-acyl-sn-glycerol-3-phosphate acyltransferase
BT_0244	1834.43	0.146069	0.278438	0.524601	0.599861	0.703914	exonuclease
BT_0245	3023.08	-0.323115	0.296604	-1.08938	0.275985	0.394937	ATP-dependent exonuclease sbcC
BT_0246	633.223	0.0694836	0.267981	0.259286	0.795415	0.860308	calcineurin-like phosphoesterase domain-containing protein
BT_0247	386.825	0.243464	0.324534	0.750195	0.453137	0.576225	hypothetical protein BT_0247
BT_0248	608.592	0.55941	0.296586	1.88617	0.0592725	0.112388	RNA polymerase ECF-type sigma factor
BT_0249	4152.04	0.961086	0.255374	3.76345	0.000167588	0.000657908	5-methyltetrahydrofolate--homocysteine methyltransferase
BT_0250	2592.07	-0.405587	0.315693	-1.28475	0.19888	0.303056	dihydroorotase
BT_0251	1579.01	0.14735	0.277791	0.530436	0.595809	0.701337	dolichol-phosphate mannosyltransferase
BT_0252	3466.87	0.399163	0.236872	1.68514	0.0919613	0.162273	transcription-repair coupling factor
BT_0253	3626.47	-1.36743	0.297405	-4.59787	4.26834e-06	2.4057e-05	hypothetical protein BT_0253
BT_0254	1262.05	0.446615	0.260068	1.7173	0.0859248	0.152979	hypothetical protein BT_0254
BT_0255	7020.51	-0.177834	0.456231	-0.389791	0.696691	0.782973	hypothetical protein BT_0255
BT_0256	10362.6	-0.239622	0.444108	-0.539558	0.589502	0.696732	hypothetical protein BT_0256
BT_0257	1557.03	0.58318	0.257093	2.26836	0.023307	0.0514582	xanthan lyase
BT_0258	22393.7	-0.0613718	0.248874	-0.246598	0.80522	0.866963	glucosamine-6-phosphate deaminase
BT_0259	3347.74	-0.72802	0.221436	-3.28771	0.00101004	0.00325785	amidohydrolase
BT_0260	22513.2	-0.530065	0.322753	-1.64232	0.100523	0.174187	acyltransferase
BT_0261	8427.94	-0.455059	0.345803	-1.31595	0.188192	0.289215	hypothetical protein BT_0261
BT_0262	42.2345	0.906571	0.599837	1.51136	0.130696	0.216152	hypothetical protein BT_0262
BT_0263	124.03	0.0808326	0.411805	0.196289	0.844384	0.8944	hypothetical protein BT_0263
BT_0264	89.0954	-0.336749	0.428363	-0.78613	0.431791	0.55547	hypothetical protein BT_0264
BT_0265	57.3311	-0.0790119	0.418557	-0.188772	0.850271	0.898874	hypothetical protein BT_0265
BT_0266	105.866	0.317199	0.346318	0.915918	0.35971	0.486143	hypothetical protein BT_0266
BT_0267	1546.61	0.224598	0.319996	0.701877	0.482756	0.601929	two-component system sensor histidine kinase/response regulator
BT_0268	306.139	0.978683	0.290139	3.37315	0.000743133	0.00249111	hypothetical protein BT_0268
BT_0269	65.6871	-0.338726	0.345701	-0.979823	0.327173	0.451966	hypothetical protein BT_0269
BT_0270	33.8609	-0.592566	0.404398	-1.4653	0.142838	0.231665	hypothetical protein BT_0270
BT_0271	48.9863	0.0595768	0.345579	0.172397	0.863125	0.908317	hypothetical protein BT_0271
BT_0272	181.551	-0.338767	0.299746	-1.13018	0.258401	0.375427	hypothetical protein BT_0272
BT_0273	84.6192	-0.24374	0.323589	-0.75324	0.451306	0.574596	hypothetical protein BT_0273
BT_0274	46.3973	-0.383556	0.347953	-1.10232	0.270322	0.389216	hypothetical protein BT_0274
BT_0275	114.416	0.0907121	0.282068	0.321597	0.747758	0.825487	hypothetical protein BT_0275
BT_0276	120.401	-0.280249	0.362162	-0.773822	0.439036	0.562249	hypothetical protein BT_0276
BT_0277	140.64	-0.0378475	0.340973	-0.110998	0.911618	0.939828	hypothetical protein BT_0277
BT_0278	198.553	0.218234	0.330922	0.659471	0.509593	0.626624	hypothetical protein BT_0278
BT_0279	25.6361	-0.0925669	0.443403	-0.208765	0.834632	0.886774	hypothetical protein BT_0279
BT_0280	2.79466	-0.0112477	0.923105	-0.0121847	0.990278	0.992727	transposase for insertion sequence element ISRM3
BT_0281	721.691	-0.0133173	0.286843	-0.0464274	0.96297	0.975809	DNA-binding protein
BT_0282	96.0432	0.274664	0.476938	0.575891	0.564689	0.676015	hypothetical protein BT_0282
BT_0283	9.49485	0.860592	0.640354	1.34393	0.17897	0.277145	hypothetical protein BT_0283
BT_0284	3861	-0.132561	0.48046	-0.275904	0.782622	0.850083	peptidoglycan binding protein
BT_0285	457.969	0.0304356	0.420747	0.0723372	0.942334	0.962076	tolQ-type transport protein
BT_0286	94.4037	-0.422539	0.40998	-1.03063	0.302713	0.425917	hypothetical protein BT_0286
BT_0287	42.5572	-0.892463	0.384676	-2.32004	0.0203389	0.0458485	biopolymer transmembrane protein
BT_0288	140.101	-0.83277	0.297074	-2.80324	0.00505918	0.0136483	hypothetical protein BT_0288
BT_0289	488.524	0.603651	0.276564	2.18268	0.0290591	0.061695	hypothetical protein BT_0289
BT_0290	363.571	0.926763	0.370157	2.5037	0.0122901	0.0297112	beta-galactosidase
BT_0291	899.803	1.34563	0.284096	4.73654	2.17395e-06	1.30545e-05	integrase
BT_0292	14.5187	1.22895	0.529027	2.32303	0.0201775	0.0455421	hypothetical protein BT_0292
BT_0293	14.5648	1.79814	0.710485	2.53087	0.011378	0.0277495	hypothetical protein BT_0293
BT_0294	192.246	-0.167134	0.288393	-0.579534	0.562229	0.674146	hypothetical protein BT_0294
BT_0295	2110.3	-0.433771	0.43164	-1.00494	0.314927	0.439165	ABC transporter ATP-binding protein
BT_0296	1120.64	-1.25753	0.451233	-2.78688	0.00532177	0.0142461	xanthan lyase XalB
BT_0297	693.112	-1.47578	0.384876	-3.83442	0.000125862	0.000509735	outer membrane lipoprotein silC
BT_0298	379.731	-1.64234	0.314904	-5.21536	1.83463e-07	1.35617e-06	cation efflux system outer membrane protein
BT_0299	1180.45	-1.34335	0.277964	-4.83284	1.34601e-06	8.42602e-06	AcrB/AcrD/AcrF family cation efflux protein
BT_0300	1111.87	-1.24007	0.258587	-4.79558	1.62207e-06	9.98704e-06	AcrB/AcrD/AcrF family cation efflux protein, partial
BT_0301	397.969	-0.998788	0.291597	-3.42523	0.000614271	0.00211452	Na+ ABC transporter ATP-binding transport protein NatA, partial
BT_0302	342.541	-0.667611	0.252193	-2.64723	0.00811547	0.0206021	hypothetical protein BT_0302
BT_0303	12028.4	0.0135304	0.246157	0.0549665	0.956165	0.970937	patatin-like phospholipase
BT_0304	2404.83	1.35585	0.358766	3.77921	0.000157328	0.00062215	acriflavine resistance protein A
BT_0305	3943.15	0.803817	0.322482	2.4926	0.0126813	0.0305205	aminoglycoside efflux pump
BT_0306	1654.61	0.748793	0.311512	2.40374	0.0162283	0.0376955	outer membrane protein oprM
BT_0307	17709.4	-0.124958	0.464952	-0.268755	0.788118	0.854527	diphosphate--fructose-6-phosphate 1-phosphotransferase
BT_0308	238.903	1.41994	0.43028	3.30004	0.000966719	0.00313057	glycosyl hydrolase
BT_0309	5738.2	1.9773	0.418991	4.7192	2.36773e-06	1.40648e-05	dihydrolipoamide dehydrogenase
BT_0310	603.897	1.01362	0.315456	3.21321	0.00131262	0.00412707	lipoate-protein ligase A
BT_0311	10939.8	2.45979	0.349322	7.0416	1.90048e-12	2.9253e-11	lipoamide acyltransferase component of branched-chain alpha-keto acid dehydrogenase complex
BT_0312	14267.9	2.21917	0.31498	7.04542	1.84901e-12	2.8642e-11	2-oxoisovalerate dehydrogenase subunit beta
BT_0313	5061.35	2.34937	0.393519	5.97016	2.37019e-09	2.30572e-08	flavodoxin FldA
BT_0314	1141.28	0.113108	0.228063	0.495951	0.619929	0.72051	50S ribosomal protein L11 methyltransferase
BT_0315	16162.8	1.4572	0.387314	3.76233	0.000168335	0.000660308	hypothetical protein BT_0315
BT_0316	18074.6	0.77587	0.378955	2.04739	0.0406196	0.0821513	hemin receptor
BT_0317	30056.5	-1.07491	0.545677	-1.96987	0.0488533	0.0961579	hypothetical protein BT_0317
BT_0318	8732.05	-2.36718	0.579651	-4.08379	4.43065e-05	0.000200472	hypothetical protein BT_0318
BT_0319	4316.09	-2.35146	0.561903	-4.18482	2.85397e-05	0.000135962	hypothetical protein BT_0319
BT_0320	10240.9	-1.59399	0.254805	-6.25575	3.95613e-10	4.27833e-09	hypothetical protein BT_0320
BT_0321	3687.72	-0.945089	0.335784	-2.81457	0.00488424	0.0132056	cytidine/deoxycytidylate deaminase
BT_0322	6434.77	0.276885	0.221445	1.25036	0.211169	0.3177	oxidoreductase
BT_0323	7911.5	-0.204141	0.367652	-0.555256	0.57872	0.687565	hypothetical protein BT_0323
BT_0324	3449	0.686555	0.422436	1.62523	0.104114	0.178957	hypothetical protein BT_0324
BT_0325	1736.73	0.908967	0.407263	2.23189	0.0256221	0.055736	hypothetical protein BT_0325
BT_0326	3142.64	1.38817	0.434203	3.19706	0.00138834	0.00434549	RNA polymerase ECF-type sigma factor
BT_0327	731.527	-0.209461	0.328839	-0.636971	0.524143	0.639918	glutamine ABC transporter periplasmic glutamine-binding protein GlnH
BT_0328	3646.49	-0.300009	0.422452	-0.710162	0.477603	0.597957	hypothetical protein BT_0328
BT_0329	5586.21	-0.825147	0.431798	-1.91096	0.0560103	0.107047	ketoisovalerate oxidoreductase subunit vorA
BT_0330	5817.39	-0.871887	0.42091	-2.07143	0.0383183	0.0780814	ketoisovalerate oxidoreductase subunit vorA
BT_0331	7009.87	-0.945824	0.396732	-2.38404	0.017124	0.0393253	2-oxoglutarate ferredoxin oxidoreductase
BT_0332	1806.42	-0.949866	0.395364	-2.40251	0.0162832	0.0377915	2-oxoisovalerate oxidoreductase subunit beta
BT_0333	1371.38	-0.491234	0.374003	-1.31345	0.189032	0.290231	hypothetical protein BT_0333
BT_0334	1230.92	-0.0898565	0.306406	-0.293259	0.769324	0.839765	hypothetical protein BT_0334
BT_0335	1570.39	-0.326387	0.280602	-1.16317	0.244762	0.358591	ATPase
BT_0336	648.009	-0.422244	0.300503	-1.40513	0.159984	0.254218	hypothetical protein BT_0336
BT_0337	796.323	-0.100407	0.28928	-0.347094	0.728521	0.809394	hypothetical protein BT_0337
BT_0338	61.8881	1.97785	0.429993	4.59973	4.23043e-06	2.38988e-05	hypothetical protein BT_0338
BT_0339	75.0487	1.18228	0.419507	2.81826	0.00482849	0.0130767	alpha-glucosidase
BT_0340	50.8998	1.1648	0.431698	2.69819	0.00697169	0.0180278	trimethylamine corrinoid protein 2
BT_0341	49.4092	1.89168	0.377855	5.00636	5.547e-07	3.75252e-06	Na+/glucose cotransporter
BT_0342	44.8991	0.488689	0.456192	1.07124	0.284064	0.404356	hypothetical protein BT_0342
BT_0343	69.8488	0.239681	0.377995	0.634085	0.526025	0.641089	methylcobamide:CoM methyltransferase mtbA
BT_0344	4564.96	-0.204969	0.419024	-0.489158	0.62473	0.723343	hypothetical protein BT_0344
BT_0345	3242.63	-0.551358	0.357294	-1.54315	0.122795	0.205743	hypothetical protein BT_0345
BT_0346	7034.15	-0.0200253	0.291172	-0.0687747	0.945169	0.963997	ribose 5-phosphate isomerase B
BT_0347	18428	-0.482231	0.275315	-1.75156	0.0798491	0.143422	transketolase
BT_0348	1810.94	-5.48375	0.286568	-19.1359	1.26802e-81	6.85293e-79	alpha-L-arabinofuranosidase
BT_0349	1413.97	-4.2502	0.342343	-12.415	2.16648e-35	3.19326e-33	hypothetical protein BT_0349
BT_0350	6869.6	-5.91557	0.261314	-22.6378	1.84135e-113	4.47816e-110	xylulose kinase
BT_0351	13446.3	-5.32155	0.241051	-22.0764	5.32715e-108	6.47782e-105	L-arabinose isomerase
BT_0352	2027.86	-5.51549	0.256978	-21.4629	3.45936e-102	3.36526e-99	hypothetical protein BT_0352
BT_0353	2900.89	-5.33795	0.257509	-20.7291	1.89119e-95	1.31411e-92	L-ribulose-5-phosphate 4-epimerase
BT_0354	2244.76	-5.29648	0.278936	-18.9882	2.13538e-80	1.03865e-77	hypothetical protein BT_0354
BT_0355	5962.09	-5.41826	0.241586	-22.4278	2.10596e-111	3.41447e-108	Na+/glucose cotransporter
BT_0356	5050.93	-4.46986	0.227656	-19.6342	7.88402e-86	4.79348e-83	aldose 1-epimerase
BT_0357	311.365	0.0414262	0.301893	0.137222	0.890856	0.926588	hypothetical protein BT_0357
BT_0358	0	NA	NA	NA	NA	NA	transposase
BT_0359	0	NA	NA	NA	NA	NA	hypothetical protein BT_0359
BT_0360	47.637	-0.686488	0.43563	-1.57585	0.11506	0.194729	arabinan endo-1,5-alpha-L-arabinosidase
BT_0361	57.4149	-0.61743	0.413311	-1.49386	0.135211	0.22211	hypothetical protein BT_0361
BT_0362	132.286	-1.03986	0.385267	-2.69905	0.00695369	0.0179908	hypothetical protein BT_0362
BT_0363	57.7864	-1.18253	0.363768	-3.25078	0.0011509	0.0036588	hypothetical protein BT_0363
BT_0364	133.982	-1.23987	0.411066	-3.01624	0.00255928	0.00743628	hypothetical protein BT_0364
BT_0365	127.713	-0.979342	0.367589	-2.66423	0.00771646	0.0196893	hypothetical protein BT_0365
BT_0366	2307.5	-0.549203	0.41091	-1.33655	0.181369	0.280324	two-component system sensor histidine kinase/response regulator
BT_0367	52.5878	2.14223	0.453794	4.72071	2.35026e-06	1.40094e-05	endo-arabinase
BT_0368	1115.52	-1.41484	0.353157	-4.00626	6.1687e-05	0.000270068	alpha-L-arabinofuranosidase
BT_0369	455.32	-1.69767	0.256711	-6.61313	3.7627e-11	4.7537e-10	endo-1,4-beta-xylanase D
BT_0370	31674.5	-2.84405	0.233643	-12.1726	4.34918e-34	5.87622e-32	galactokinase
BT_0371	28346.5	-2.40996	0.24559	-9.81294	9.9042e-23	5.47432e-21	glucose/galactose transporter
BT_0372	17675.1	-1.71376	0.268115	-6.39188	1.6386e-10	1.86655e-09	aldose 1-epimerase
BT_0373	12085	-0.559365	0.246319	-2.2709	0.0231532	0.0511664	mannose-6-phosphate isomerase
BT_0374	9431.21	0.614217	0.295533	2.07834	0.0376782	0.0769383	hypothetical protein BT_0374
BT_0375	1095	-0.530467	0.263539	-2.01286	0.0441296	0.0881505	integrase
BT_0376	332.498	0.344054	0.287112	1.19833	0.230789	0.341619	transcriptional regulator
BT_0377	181.406	0.825096	0.439238	1.87847	0.0603167	0.11389	hypothetical protein BT_0377
BT_0378	377.135	0.739594	0.415586	1.77964	0.0751347	0.136459	capsular polysaccharide biosynthesis protein capD
BT_0379	510.947	0.97311	0.326325	2.98202	0.0028635	0.00822831	UDP-glucose 6-dehydrogenase
BT_0380	226.533	0.83879	0.431881	1.94218	0.0521156	0.101113	nucleotide sugar epimerase
BT_0381	314.357	0.628998	0.387124	1.6248	0.104206	0.178975	capsular polysaccharide biosynthesis protein capD
BT_0382	311.025	0.918704	0.408897	2.24678	0.0246539	0.0539679	capsular polysaccharide biosynthesis protein Cps4K
BT_0383	420.977	1.23501	0.350444	3.52413	0.000424874	0.00152291	UDP-N-acetylglucosamine 2-epimerase
BT_0384	170.376	1.40514	0.376424	3.73288	0.000189303	0.000734851	hypothetical protein BT_0384
BT_0385	210.374	1.46796	0.374089	3.9241	8.70539e-05	0.0003682	hypothetical protein BT_0385
BT_0386	191.038	1.34438	0.37309	3.60338	0.000314111	0.00116274	F420H2-dehydrogenase
BT_0387	89.8856	1.83553	0.40174	4.56896	4.90159e-06	2.73573e-05	NADH dehydrogenase subunit 2
BT_0388	108.518	1.36654	0.401241	3.40578	0.000659741	0.00224876	galactoside O-acetyltransferase
BT_0389	48.2149	1.21392	0.357371	3.39679	0.000681804	0.00231909	galactoside acetyltransferase
BT_0390	118.248	1.20281	0.398076	3.02157	0.00251469	0.00735062	O-antigen export protein
BT_0391	132.508	1.18912	0.384387	3.09354	0.00197786	0.00592748	hypothetical protein BT_0391
BT_0392	128.668	1.11749	0.351491	3.1793	0.00147633	0.00459428	lipopolysaccharide biosynthesis RfbU-related protein
BT_0393	77.8301	1.3463	0.361577	3.72341	0.000196549	0.000760552	serine acetyltransferase
BT_0394	148.159	1.65959	0.405684	4.09085	4.29803e-05	0.000195197	capsular polysaccharide biosynthesis glycosyltransferase
BT_0395	24.0576	1.20804	0.631428	1.91319	0.0557234	0.106708	hypothetical protein BT_0395
BT_0396	91.2478	1.07434	0.320317	3.35398	0.000796584	0.00264657	UDP-GlcNAc:undecaprenylphosphate GlcNAc-1-phosphate transferase
BT_0397	76.6074	0.894073	0.362846	2.46405	0.0137376	0.0326587	hypothetical protein BT_0397
BT_0398	149.965	1.06856	0.274603	3.89127	9.97195e-05	0.000415626	polysaccharide export outer membrane protein
BT_0399	170.105	0.929774	0.293496	3.16793	0.00153527	0.00474131	tyrosine-protein kinase ptk involved in exopolysaccharide biosynthesis, partial
BT_0400	219.087	0.894376	0.292937	3.05313	0.00226467	0.00669627	tyrosine-protein kinase in capsular polysaccharide biosynthesis region, partial
BT_0401	1537.49	0.596947	0.354405	1.68436	0.0921117	0.162389	hypothetical protein BT_0401
BT_0402	33.7839	0.9562	0.421537	2.26837	0.0233069	0.0514582	hypothetical protein BT_0402
BT_0403	29.7695	1.81827	0.507974	3.57944	0.000344327	0.00126305	hypothetical protein BT_0403
BT_0404	85.734	3.19688	0.438636	7.28824	3.14028e-13	5.26701e-12	hypothetical protein BT_0404
BT_0405	983.045	-0.370178	0.298986	-1.23811	0.215675	0.323868	hypothetical protein BT_0405
BT_0406	3310.34	0.181077	0.301158	0.601269	0.547661	0.660179	hypothetical protein BT_0406
BT_0407	95622.2	0.925757	0.367992	2.5157	0.0118796	0.0288199	hypothetical protein BT_0407
BT_0408	110678	0.922397	0.417358	2.21009	0.0270991	0.0583488	hypothetical protein BT_0408
BT_0409	4000	1.1707	0.298132	3.92677	8.6094e-05	0.000364774	short-chain dehydrogenase
BT_0410	12636.4	-0.37445	0.22752	-1.64579	0.0998077	0.173256	hypothetical protein BT_0410
BT_0411	2618.24	0.361024	0.263258	1.37137	0.170259	0.266282	CysQ, sulfite synthesis pathway protein
BT_0412	1489.43	0.638979	0.508018	1.25779	0.208468	0.314708	Na+/sulfate symporter
BT_0413	452.793	0.678686	0.541499	1.25335	0.210079	0.316551	adenylylsulfate kinase
BT_0414	1008.39	0.448861	0.603231	0.744094	0.45682	0.579091	sulfate adenylyltransferase subunit 2
BT_0415	1570.66	0.730618	0.598295	1.22117	0.222023	0.331264	sulfate adenylyltransferase subunit 1
BT_0416	1208.4	1.09584	0.354405	3.09206	0.00198771	0.00595198	hypothetical protein BT_0416
BT_0417	1544.69	1.49977	0.294187	5.09803	3.43209e-07	2.41238e-06	hypothetical protein BT_0417
BT_0418	174900	-0.160356	0.317739	-0.50468	0.613784	0.715934	porin
BT_0419	917.487	0.539484	0.252047	2.14041	0.0323216	0.0674152	Holliday junction resolvase-like protein
BT_0420	4144.07	1.21127	0.209185	5.79043	7.02062e-09	6.38286e-08	peptide deformylase
BT_0421	3750.82	0.231354	0.396671	0.583238	0.559733	0.671735	hypothetical protein BT_0421
BT_0422	26341.9	-0.444662	0.256933	-1.73065	0.0835142	0.149233	threonyl-tRNA synthetase
BT_0423	8341.38	0.0127201	0.312723	0.0406753	0.967555	0.979435	translation initiation factor IF-3
BT_0424	7082.88	0.778748	0.383445	2.03093	0.0422624	0.0849439	50S ribosomal protein L35
BT_0425	9978.2	1.09258	0.367194	2.97549	0.0029252	0.00837444	50S ribosomal protein L20
BT_0426	873.07	0.534521	0.365993	1.46047	0.144162	0.233346	hypothetical protein BT_0426
BT_0427	683.157	-0.125348	0.500203	-0.250594	0.802128	0.865105	xanthine phosphoribosyltransferase
BT_0428	4060.53	-1.18684	0.375686	-3.15912	0.00158246	0.00486851	phenylacetate-coenzyme A ligase
BT_0429	2268	-1.57498	0.352181	-4.47206	7.74688e-06	4.10914e-05	indolepyruvate oxidoreductase subunit beta
BT_0430	6752.1	-1.27484	0.336761	-3.7856	0.000153341	0.000607866	indolepyruvate oxidoreductase subunit iorA
BT_0431	393.858	0.648458	0.381451	1.69998	0.089135	0.157828	hypothetical protein BT_0431
BT_0432	298.03	1.15887	0.350291	3.30832	0.000938588	0.00304759	endonuclease
BT_0433	10068.9	-0.279507	0.341621	-0.818178	0.413256	0.537166	xylose repressor
BT_0434	1588.31	0.707192	0.478247	1.47872	0.139215	0.227229	hypothetical protein BT_0434
BT_0435	1947.34	-0.143006	0.499427	-0.286341	0.774617	0.843461	hypothetical protein BT_0435
BT_0436	1403.56	-0.385491	0.480493	-0.802283	0.42239	0.54583	arabinose-proton symporter
BT_0437	395.864	-1.06783	0.453167	-2.35637	0.0184543	0.0420627	N-acylglucosamine 2-epimerase
BT_0438	411.189	-1.44742	0.449332	-3.22127	0.00127625	0.00401793	alpha-N-acetylglucosaminidase
BT_0439	3917.07	-3.77279	0.309379	-12.1947	3.31648e-34	4.74451e-32	hypothetical protein BT_0439
BT_0440	1740.88	-3.93016	0.285854	-13.7488	5.17696e-43	1.0492e-40	hypothetical protein BT_0440
BT_0441	1102.26	-3.58438	0.240587	-14.8985	3.36955e-50	8.62606e-48	hypothetical protein BT_0441
BT_0442	794.83	-2.81634	0.284724	-9.89145	4.5339e-23	2.68938e-21	glycerophosphoryl diester phosphodiesterase
BT_0443	94.7069	-0.903095	0.373649	-2.41696	0.0156506	0.0365631	thermostable beta-glucosidase B
BT_0444	470.084	-0.282645	0.277688	-1.01785	0.308748	0.432532	hypothetical protein BT_0444
BT_0445	864.51	-0.628047	0.255079	-2.46216	0.0138103	0.0327994	endoglucanase E
BT_0446	93.988	0.31334	0.315835	0.992098	0.32115	0.445511	hypothetical protein BT_0446
BT_0447	323.466	-1.60421	0.317216	-5.05714	4.25585e-07	2.92793e-06	sialic acid-specific 9-O-acetylesterase
BT_0448	374.968	-2.93366	0.365287	-8.03111	9.65961e-16	2.23735e-14	hypothetical protein BT_0448
BT_0449	1935.46	-4.05893	0.301122	-13.4794	2.06885e-41	3.72699e-39	S-layer protein
BT_0450	2158.18	-4.16075	0.319899	-13.0064	1.12447e-38	1.7092e-36	hypothetical protein BT_0450
BT_0451	1845.52	-4.06029	0.280388	-14.481	1.59762e-47	3.7004e-45	hypothetical protein BT_0451
BT_0452	3143.36	-2.76903	0.380722	-7.2731	3.51328e-13	5.87236e-12	hypothetical protein BT_0452
BT_0453	778.598	-1.78639	0.450502	-3.96533	7.32931e-05	0.000315153	N-acylglucosamine 2-epimerase
BT_0454	303.998	-0.460526	0.419926	-1.09668	0.27278	0.39146	arabinose ABC transporter
BT_0455	3104.84	-0.729223	0.25651	-2.84286	0.00447102	0.0122519	sialidase
BT_0456	1070.59	-0.672848	0.315069	-2.13556	0.0327156	0.0680911	beta-hexosaminidase
BT_0457	590.045	0.286755	0.291246	0.984581	0.32483	0.449623	sialic acid-specific 9-O-acetylesterase
BT_0458	5535.86	-0.855941	0.274856	-3.11414	0.0018448	0.00557337	beta-mannosidase
BT_0459	7165.13	-1.39352	0.335048	-4.15916	3.19417e-05	0.000149821	beta-hexosaminidase
BT_0460	872.232	-1.56519	0.274972	-5.69219	1.2542e-08	1.09917e-07	beta-hexosaminidase
BT_0461	1186.55	-1.10933	0.302734	-3.66436	0.000247957	0.000941502	beta-galactosidase
BT_0462	594.145	2.01987	0.300872	6.71337	1.9018e-11	2.47336e-10	transcriptional regulator
BT_0463	103.694	1.85164	0.393374	4.70708	2.51294e-06	1.48879e-05	glucose-1-phosphate thymidylyltransferase
BT_0464	55.9226	1.54743	0.40812	3.79161	0.000149673	0.00059624	dTDP-4-dehydrorhamnose 3,5-epimerase
BT_0465	84.3383	1.40202	0.400798	3.49808	0.000468617	0.00165651	dTDP-4-dehydrorhamnose reductase
BT_0466	116.297	1.68834	0.371697	4.54225	5.5658e-06	3.07288e-05	dTDP-glucose 4,6-dehydratase
BT_0467	104.159	1.90231	0.375438	5.0669	4.04352e-07	2.80566e-06	hypothetical protein BT_0467
BT_0468	56.5303	1.4779	0.480282	3.07715	0.00208987	0.00623246	F420H2-dehydrogenase 40 kDa subunit
BT_0469	64.2766	1.98608	0.480803	4.13076	3.6156e-05	0.000167716	hypothetical protein BT_0469
BT_0470	102.292	0.92226	0.33445	2.75754	0.00582381	0.0153868	hypothetical protein BT_0470
BT_0471	120.183	0.559137	0.345698	1.61741	0.105789	0.181502	glycosyltransferase
BT_0472	58.6431	0.82366	0.420515	1.95869	0.0501489	0.0980008	colanic acid biosynthesis acyltransferase
BT_0473	44.9624	1.05712	0.457482	2.31073	0.0208476	0.0468588	glycosyltransferase
BT_0474	35.2609	1.04297	0.457762	2.27841	0.0227019	0.0502833	D-glycero-D-manno-heptose 1-phosphate kinase
BT_0475	32.9473	0.379567	0.566665	0.669826	0.502968	0.621397	phosphoheptose isomerase
BT_0476	195.622	0.639797	0.368246	1.73742	0.0823137	0.147413	D-mannose-1-phosphate guanyltransferase
BT_0477	27.5665	-0.152128	0.441951	-0.344219	0.730681	0.811423	phosphatase
BT_0478	86.6664	0.429361	0.33227	1.2922	0.196287	0.300043	hypothetical protein BT_0478
BT_0479	60.5976	0.0575194	0.350562	0.164078	0.86967	0.913031	glycosyltransferase
BT_0480	103.003	0.68463	0.399631	1.71315	0.0866843	0.154162	glycosyltransferase
BT_0481	109.251	-0.140663	0.291411	-0.482697	0.629311	0.727244	polysaccharide export outer membrane protein
BT_0482	450.969	0.215134	0.250579	0.858546	0.390591	0.515699	tyrosine-protein kinase ptk
BT_0483	20308.5	-0.819626	0.438588	-1.86878	0.0616532	0.115881	hypothetical protein BT_0483
BT_0484	15297.3	-1.77037	0.443734	-3.98971	6.6155e-05	0.000287558	hypothetical protein BT_0484
BT_0485	4.56723	-2.25691	0.876361	-2.57532	0.0100146	0.0248098	transposase
BT_0486	2269.85	0.437131	0.245649	1.77949	0.0751593	0.136459	altronate hydrolase
BT_0487	1861.18	1.34005	0.370464	3.61722	0.000297788	0.00110907	transcriptional regulator
BT_0488	2635.06	0.751524	0.334186	2.24882	0.024524	0.0537077	2-dehydro-3-deoxygluconokinase
BT_0489	1478.88	0.425228	0.335878	1.26602	0.205507	0.311106	keto-hydroxyglutarate-aldolase/keto-deoxy-phosphogluconate aldolase
BT_0490	836.377	2.28186	0.359686	6.34403	2.23829e-10	2.50263e-09	hypothetical protein BT_0490
BT_0491	24.6326	-0.774248	0.50981	-1.5187	0.128838	0.214392	hypothetical protein BT_0491
BT_0492	20.9823	-0.818282	0.472967	-1.7301	0.083612	0.149298	hypothetical protein BT_0492
BT_0493	55.3871	-0.468776	0.339441	-1.38102	0.167273	0.262659	hypothetical protein BT_0493
BT_0494	124.739	-0.907286	0.338786	-2.67806	0.0074051	0.0190171	protoporphyrin IX magnesium chelatase, partial
BT_0495	84.1957	-1.20965	0.52836	-2.28944	0.0220538	0.0490487	cobalamin biosynthesis protein, partial
BT_0496	71.139	-0.177701	0.34562	-0.51415	0.607147	0.709554	TonB-dependent receptor
BT_0497	54.6319	-0.642771	0.411798	-1.56089	0.11855	0.199524	hypothetical protein BT_0497
BT_0498	139.976	-1.34103	0.328486	-4.08247	4.45601e-05	0.000201432	hypothetical protein BT_0498
BT_0499	1269.42	1.12357	0.247843	4.5334	5.80409e-06	3.18636e-05	cation efflux system protein
BT_0500	1002.75	0.950414	0.484564	1.96138	0.0498347	0.0975829	transporter
BT_0501	1295.78	1.46428	0.331029	4.42341	9.71541e-06	5.06574e-05	hypothetical protein BT_0501
BT_0502	2075.12	1.60489	0.331951	4.83473	1.33325e-06	8.37844e-06	TonB-dependent outer membrane receptor
BT_0503	2235.6	0.822187	0.316916	2.59433	0.00947742	0.0235917	hypothetical protein BT_0503
BT_0504	6583.77	0.692882	0.315144	2.19862	0.0279047	0.0597002	TonB-dependent outer membrane receptor
BT_0505	420.739	0.570235	0.372672	1.53013	0.125985	0.210581	hypothetical protein BT_0505
BT_0506	1429.75	-1.00089	0.257997	-3.87947	0.000104683	0.00043224	beta-hexosaminidase
BT_0507	322.962	0.73774	0.270817	2.72413	0.00644721	0.0168436	TetR/AcrR family transcriptional regulator
BT_0508	173.992	1.3777	0.384772	3.58057	0.000342852	0.00125954	ABC transporter ATP-binding protein
BT_0509	298.318	1.17092	0.34656	3.3787	0.000728303	0.00244645	ABC transporter ATP-binding protein
BT_0510	870.883	-0.4356	0.28634	-1.52127	0.128193	0.213684	heme biosynthesis protein
BT_0511	1279.96	-0.311767	0.307539	-1.01375	0.310704	0.434522	hypothetical protein BT_0511
BT_0512	331.318	-0.73309	0.356478	-2.05648	0.0397365	0.0807008	hypothetical protein BT_0512
BT_0513	448.513	-0.792961	0.261813	-3.02873	0.00245582	0.0071915	hypothetical protein BT_0513
BT_0514	2779.54	-0.443513	0.380732	-1.1649	0.244061	0.357672	hypothetical protein BT_0514
BT_0515	2227.15	0.564171	0.397265	1.42014	0.155567	0.248335	terminal quinol oxidase subunit
BT_0516	507.763	0.534604	0.327284	1.63345	0.102373	0.176528	hypothetical protein BT_0516
BT_0517	187.295	0.248808	0.402272	0.618506	0.536242	0.649796	flavodoxin FldA
BT_0518	5774.77	-0.822127	0.311713	-2.63745	0.00835316	0.0211368	5-aminoimidazole-4-carboxamide ribonucleotide transformylase
BT_0519	781.701	-0.347575	0.221007	-1.57269	0.115791	0.195694	hypothetical protein BT_0519
BT_0520	258.089	-0.523788	0.295478	-1.77268	0.0762811	0.138135	transcriptional regulator
BT_0521	451.567	1.80007	0.462247	3.89416	9.85378e-05	0.000411053	acetyl transferase
BT_0522	351.851	1.53714	0.487242	3.15478	0.00160619	0.00493839	hypothetical protein BT_0522
BT_0523	2349.97	0.403879	0.444006	0.909626	0.36302	0.488851	glycosyltransferase
BT_0524	3411.09	0.0476162	0.314498	0.151404	0.879657	0.920536	two-component system response regulator
BT_0525	9825.95	1.51744	0.364616	4.16175	3.15823e-05	0.000148421	hypothetical protein BT_0525
BT_0526	1366.76	-0.0404282	0.238222	-0.169708	0.86524	0.909755	L-asparaginase I
BT_0527	2248.43	-0.254967	0.2327	-1.09569	0.273214	0.391779	tryptophan synthase subunit alpha
BT_0528	1119.21	0.117096	0.223725	0.523391	0.600702	0.704391	N-(5\'-phosphoribosyl)anthranilate isomerase
BT_0529	1504.04	0.605609	0.22832	2.65246	0.00799075	0.0203186	indole-3-glycerol phosphate synthase
BT_0530	2233.64	1.08069	0.267154	4.04518	5.22825e-05	0.000232239	anthranilate phosphoribosyltransferase
BT_0531	1037.49	1.10836	0.247057	4.48625	7.24886e-06	3.89166e-05	anthranilate synthase component II
BT_0532	2485.4	1.29052	0.222984	5.7875	7.14403e-09	6.48294e-08	anthranilate synthase component I
BT_0533	1534.15	1.20797	0.275302	4.38781	1.145e-05	5.91218e-05	tryptophan synthase subunit beta
BT_0534	1394.56	1.61532	0.413841	3.90324	9.49124e-05	0.000398665	hypothetical protein BT_0534
BT_0535	6665.22	0.00433057	0.24054	0.0180035	0.985636	0.989501	iron-containing alcohol dehydrogenase
BT_0536	523.619	0.0343495	0.265135	0.129555	0.896919	0.931386	two-component system sensor protein, partial
BT_0537	840.884	0.325923	0.23893	1.3641	0.172537	0.268475	hypothetical protein BT_0537, partial
BT_0538	1.51881	2.34165	1.06378	2.20126	0.0277179	0.0594183	hypothetical protein BT_0538
BT_0539	4837.12	0.660215	0.360598	1.83089	0.0671171	0.124072	Na+/sulfate transporter
BT_0540	574.593	2.03747	0.312523	6.51943	7.05763e-11	8.58208e-10	exopolyphosphatase
BT_0541	1085.79	2.11487	0.275708	7.67071	1.7105e-14	3.34132e-13	polyphosphate kinase
BT_0542	11834.4	0.679886	0.3584	1.897	0.0578275	0.110033	hypothetical protein BT_0542
BT_0543	2366.83	-2.9911	0.307003	-9.74291	1.9781e-22	9.91904e-21	glutamine synthetase
BT_0544	70.2794	0.53522	0.419604	1.27554	0.202119	0.30655	ammonium transporter
BT_0545	82.2361	0.690565	0.342007	2.01916	0.0434708	0.087049	nitrogen regulatory protein P-II
BT_0546	312.767	0.200039	0.319925	0.625268	0.531795	0.645856	hypothetical protein BT_0546
BT_0547	600.465	0.44417	0.299794	1.48158	0.138451	0.226292	L,L-diaminopimelate aminotransferase
BT_0548	294.682	1.17223	0.377141	3.10821	0.00188227	0.00566896	diaminopimelate epimerase
BT_0549	1495.47	2.39091	0.260931	9.16302	5.04654e-20	1.90282e-18	thioredoxin
BT_0550	5335.51	0.168353	0.218956	0.76889	0.441959	0.564815	glycerophosphodiester phosphodiesterase
BT_0551	114.259	1.00683	0.466216	2.15957	0.0308057	0.0648934	asparagine synthetase B
BT_0552	81.1574	1.03947	0.464821	2.23627	0.0253338	0.0551337	glutamate synthase small subunit
BT_0553	318.452	0.525049	0.378549	1.387	0.16544	0.260506	glutamate synthase large subunit
BT_0554	1350.25	1.09704	0.272927	4.01953	5.83155e-05	0.000255768	glucosamine--fructose-6-phosphate aminotransferase
BT_0555	5472.24	0.435862	0.252661	1.72509	0.0845119	0.150739	amidophosphoribosyltransferase
BT_0556	2829.01	0.0642105	0.381674	0.168234	0.866399	0.910777	carbamoyl phosphate synthase small subunit
BT_0557	8589.83	0.0962625	0.317999	0.302713	0.762108	0.835451	carbamyl phosphate synthetase
BT_0558	5417.74	-0.396829	0.31064	-1.27746	0.201441	0.305904	mannose-1-phosphate guanylyltransferase
BT_0559	975.549	-0.256054	0.238392	-1.07409	0.282782	0.402886	transcriptional regulator
BT_0560	998.927	0.172029	0.358956	0.479249	0.631762	0.729556	outer membrane efflux protein
BT_0561	870.108	0.0214569	0.356695	0.0601546	0.952033	0.967958	hypothetical protein BT_0561
BT_0562	1233.95	0.0758581	0.336985	0.225109	0.821895	0.878036	ABC transporter ATP-binding protein
BT_0563	396.476	-0.0450772	0.300881	-0.149817	0.880909	0.920852	ABC transporter ATP-binding protein or permease
BT_0564	412.332	0.494417	0.229952	2.15009	0.031548	0.0661991	ABC transporter permease
BT_0565	30346.4	3.37702	0.417679	8.08521	6.20577e-16	1.46529e-14	heat shock protein
BT_0566	1659.53	-2.42302	0.273349	-8.86417	7.70763e-19	2.55034e-17	alanyl-tRNA synthetase
BT_0567	1524.93	-1.95687	0.423696	-4.61858	3.86383e-06	2.20583e-05	hypothetical protein BT_0567
BT_0568	2183.14	-1.04859	0.400108	-2.62077	0.00877323	0.0220646	hypothetical protein BT_0568
BT_0569	2009.99	-1.2351	0.322228	-3.83301	0.000126586	0.00051224	hypothetical protein BT_0569
BT_0570	3382.5	-0.849027	0.370109	-2.29399	0.0217909	0.0485305	excinuclease ABC subunit B
BT_0571	4969.8	-1.23188	0.27889	-4.41707	1.00049e-05	5.21025e-05	phenylacetate-coenzyme A ligase
BT_0572	3493.06	-2.20711	0.275292	-8.01735	1.08048e-15	2.4806e-14	hypothetical protein BT_0572
BT_0573	3270.23	-0.182862	0.361823	-0.505391	0.613284	0.715695	hypothetical protein BT_0573
BT_0574	2500.83	-0.398322	0.477973	-0.833358	0.404643	0.528655	hypothetical protein BT_0574
BT_0575	774.05	-0.186192	0.425071	-0.438025	0.661368	0.753018	hypothetical protein BT_0575
BT_0576	902.418	-0.0336608	0.468248	-0.0718866	0.942692	0.962076	hypothetical protein BT_0576
BT_0577	2552.21	0.0150693	0.416451	0.036185	0.971135	0.981384	LysM repeat-containing protein
BT_0578	2696.32	-0.499117	0.446544	-1.11773	0.263681	0.381596	excinuclease ABC subunit A
BT_0579	253.001	-0.261949	0.447083	-0.585906	0.557939	0.670243	transcriptional regulator
BT_0580	8006.2	-0.603023	0.2424	-2.48772	0.0128566	0.0308659	H+/peptide symporter
BT_0581	648.249	0.873303	0.286438	3.04884	0.00229728	0.00678031	GNAT family acetyltransferase
BT_0582	181.347	-0.0691868	0.314576	-0.219937	0.82592	0.880403	hypothetical protein BT_0582
BT_0583	1113.3	-0.381293	0.230235	-1.6561	0.0977017	0.170391	hypothetical protein BT_0583
BT_0584	2599.21	-0.12296	0.360021	-0.341537	0.732699	0.812736	hypothetical protein BT_0584
BT_0585	2079.54	-0.756229	0.286702	-2.63768	0.00834742	0.0211358	hypothetical protein BT_0585
BT_0586	4282.28	0.533764	0.400588	1.33245	0.182712	0.282041	hypothetical protein BT_0586
BT_0587	8856.84	-0.341118	0.224714	-1.51801	0.129012	0.21458	prolyl oligopeptidase
BT_0588	711.325	0.747335	0.273467	2.73282	0.00627946	0.0164832	cation effux pump BexA
BT_0589	5158.49	0.126834	0.477444	0.265652	0.790507	0.856353	inner membrane protein translocase component YidC
BT_0590	6445.96	-0.140806	0.503758	-0.279512	0.779852	0.847713	CTP synthetase
BT_0591	8441.59	-0.45714	0.220573	-2.07251	0.038218	0.0779423	hypothetical protein BT_0591
BT_0592	101.809	1.20205	0.394181	3.04948	0.00229239	0.00677	hypothetical protein BT_0592
BT_0593	47.4941	2.24722	0.549615	4.08872	4.33754e-05	0.000196808	hypothetical protein BT_0593
BT_0594	31.4538	0.81771	0.478395	1.70928	0.0873998	0.155321	hypothetical protein BT_0594
BT_0595	553.456	-0.442738	0.25202	-1.75675	0.0789599	0.142192	integrase
BT_0596	4175.42	0.140007	0.446571	0.313516	0.753889	0.830229	transcriptional regulator
BT_0597	943.307	0.313668	0.483562	0.648661	0.516557	0.633199	hypothetical protein BT_0597
BT_0598	2959.03	0.409796	0.521615	0.78563	0.432084	0.5557	nucleoside-diphosphate sugar epimerase/dehydrase
BT_0599	5224.99	0.540051	0.421217	1.28212	0.1998	0.304077	UDP-glucose 6-dehydrogenase
BT_0600	2077.22	0.147068	0.481246	0.305597	0.759911	0.834125	nucleotide sugar epimerase
BT_0601	3650.82	0.145609	0.575686	0.252931	0.800322	0.863907	UDP-N-acetylglucosamine 2-epimerase
BT_0602	5434.69	0.318108	0.552819	0.575429	0.565001	0.676113	UDP-N-acetyl-D-mannosaminuronic acid dehydrogenase
BT_0603	1414.84	0.672792	0.49604	1.35632	0.174996	0.271769	hypothetical protein BT_0603
BT_0604	876.863	0.853511	0.466252	1.83058	0.0671633	0.124072	coenzyme F420-reducing hydrogenase
BT_0605	740.262	0.972649	0.408504	2.381	0.0172655	0.039613	polysaccharide export protein
BT_0606	543.846	1.12207	0.435721	2.57522	0.0100178	0.0248098	hypothetical protein BT_0606
BT_0607	514.929	1.23976	0.425815	2.9115	0.00359694	0.0100723	serine O-acetyltransferase
BT_0608	1328.7	1.01399	0.439452	2.30739	0.0210331	0.0472323	glycosyltransferase
BT_0609	686.9	1.06495	0.432054	2.46485	0.013707	0.0326178	glycosyltransferase
BT_0610	1416.96	1.11232	0.429604	2.58918	0.00962039	0.0239109	lipopolysaccharide biosynthesis glycosyltransferase
BT_0611	417.027	0.401379	0.491136	0.817245	0.413788	0.537284	glycosyltransferase
BT_0612	3903.21	0.436319	0.442089	0.986948	0.323668	0.448397	aminotransferase
BT_0613	1977.54	0.0235004	0.471122	0.0498817	0.960217	0.973425	membrane protein involved in polysaccharide export
BT_0614	5244.49	0.0985586	0.464613	0.21213	0.832005	0.884756	tyrosine-protein kinase in cps region
BT_0615	426.324	0.952187	0.314038	3.03207	0.0024288	0.00712527	hypothetical protein BT_0615
BT_0616	241.422	-1.031	0.299253	-3.44526	0.000570506	0.00197645	hypothetical protein BT_0616
BT_0617	1486.84	-2.60911	0.30839	-8.46044	2.66364e-17	7.19774e-16	ferredoxin
BT_0618	2380.17	-2.60354	0.233581	-11.1462	7.47182e-29	6.98903e-27	Na+-transporting NADH:ubiquinone oxidoreductase electron transport complex protein RnfC
BT_0619	1420.23	-2.51537	0.284165	-8.85179	8.61298e-19	2.83065e-17	Na+-transporting NADH:ubiquinone oxidoreductase electron transport complex protein RnfD
BT_0620	1341.05	-2.65401	0.240447	-11.0378	2.50999e-28	2.21974e-26	Na+-transporting NADH:ubiquinone oxidoreductase electron transport complex protein RnfG
BT_0621	908.973	-2.17093	0.242931	-8.93643	4.01946e-19	1.39647e-17	electron transport complex protein RsxE
BT_0622	827.255	-2.36447	0.260684	-9.07024	1.18759e-19	4.40949e-18	Na+-transporting NADH:ubiquinone oxidoreductase electron transport complex protein RnfA
BT_0623	19796.9	-0.682496	0.233425	-2.92383	0.00345751	0.00972663	UDP-glucose 4-epimerase
BT_0624	1290.75	-0.478858	0.280004	-1.71018	0.087233	0.155081	4-diphosphocytidyl-2-C-methyl-D-erythritol kinase
BT_0625	2280.22	-0.154304	0.33297	-0.463416	0.643066	0.739172	DNA helicase
BT_0626	5008.5	-0.0664856	0.524594	-0.126737	0.899148	0.932933	phenylalanyl-tRNA synthetase subunit beta
BT_0627	2656.9	-0.194882	0.470573	-0.414137	0.678774	0.767625	hypothetical protein BT_0627
BT_0628	2117.41	-0.153934	0.363263	-0.423753	0.671746	0.761625	hypothetical protein BT_0628
BT_0629	2976.93	-0.0518848	0.269644	-0.19242	0.847413	0.896632	Mn2+ and Fe2+ transport protein
BT_0630	3375.19	-0.884449	0.300616	-2.94212	0.0032597	0.00922349	exodeoxyribonuclease
BT_0631	1871.54	-0.938984	0.297695	-3.15418	0.0016095	0.00494542	hypothetical protein BT_0631
BT_0632	4745.25	0.706484	0.293224	2.40937	0.0159802	0.0372258	GTP-binding protein LepA
BT_0633	3424.89	1.59519	0.279517	5.70693	1.15032e-08	1.00996e-07	Na+/H+ exchange protein
BT_0634	1590.69	-0.108625	0.240546	-0.451578	0.651573	0.745356	Na+/H+ antiporter 1
BT_0635	586.259	-0.0297349	0.444305	-0.0669245	0.946642	0.964692	transcriptional regulator
BT_0636	1922.62	-0.420456	0.416532	-1.00942	0.312773	0.436786	transcriptional regulator
BT_0637	759.209	0.035975	0.405825	0.0886464	0.929363	0.953675	hypothetical protein BT_0637
BT_0638	948.372	-0.0219245	0.304685	-0.071958	0.942635	0.962076	methionine aminopeptidase A
BT_0639	63.1853	2.09353	0.419607	4.98927	6.06072e-07	4.07173e-06	hypothetical protein BT_0639
BT_0640	1530.84	1.04838	0.2192	4.78275	1.72916e-06	1.05529e-05	Fe-S oxidoreductase
BT_0641	959.198	1.40566	0.346836	4.05281	5.06066e-05	0.000225413	hypothetical protein BT_0641
BT_0642	1831.62	-0.425438	0.382386	-1.11259	0.265885	0.3841	RNA pseudouridylate synthase
BT_0643	3504.63	-0.564972	0.322239	-1.75327	0.0795558	0.143159	RNA methyltransferase
BT_0644	164431	-2.32378	0.459474	-5.05747	4.24853e-07	2.92704e-06	pyruvate phosphate dikinase
BT_0645	19365.8	0.102665	0.26985	0.380451	0.70361	0.788381	hypothetical protein BT_0645
BT_0646	7767.99	0.0441023	0.433486	0.101739	0.918964	0.944518	hypothetical protein BT_0646
BT_0647	1307.63	0.104666	0.264267	0.396063	0.692058	0.779387	thiamine phosphate pyrophosphorylase
BT_0648	231.454	0.339197	0.460569	0.736473	0.461443	0.582522	molybdopterin biosynthesis protein
BT_0649	840.836	0.073596	0.424851	0.173228	0.862472	0.908039	thiamine biosynthesis protein ThiH
BT_0650	1375.72	0.121103	0.410955	0.294688	0.768233	0.839229	thiamine biosynthesis protein ThiC
BT_0651	616.694	0.0550336	0.45225	0.121688	0.903146	0.936054	thiazole synthase
BT_0652	442.973	0.191925	0.293704	0.653465	0.513457	0.630351	thiamine-phosphate pyrophosphorylase
BT_0653	644.886	0.64718	0.270725	2.39054	0.0168236	0.0388373	thiamine biosynthesis protein ThiS
BT_0654	4873.77	0.837828	0.357494	2.34362	0.0190978	0.043387	two-component sensor histidine kinase
BT_0655	109532	0.365405	0.34973	1.04482	0.296106	0.418619	superoxide dismutase
BT_0656	13217.7	3.84323	0.315617	12.1769	4.12879e-34	5.73784e-32	hypothetical protein BT_0656
BT_0657	3626.37	-0.246706	0.267788	-0.921276	0.356906	0.483752	ATP-dependent DNA helicase
BT_0658	3314.36	0.442182	0.361269	1.22397	0.220963	0.329885	hypothetical protein BT_0658
BT_0659	1502.08	-0.361247	0.229998	-1.57065	0.116264	0.196172	hypothetical protein BT_0659
BT_0660	2074.98	0.0434321	0.364232	0.119243	0.905083	0.936664	hypothetical protein BT_0660
BT_0661	504.539	-0.260429	0.313407	-0.830962	0.405995	0.530137	hypothetical protein BT_0661
BT_0662	93.5695	1.86159	0.39077	4.76391	1.89876e-06	1.15157e-05	hypothetical protein BT_0662
BT_0663	33.1415	0.803533	0.492176	1.63261	0.102551	0.176756	hypothetical protein BT_0663
BT_0664	87.22	0.583228	0.3988	1.46246	0.143616	0.23268	hypothetical protein BT_0664
BT_0665	15.6541	1.16736	0.620637	1.88091	0.0599848	0.113484	hypothetical protein BT_0665
BT_0666	48.9404	0.680223	0.412695	1.64825	0.0993018	0.172563	hypothetical protein BT_0666
BT_0667	19.5658	1.25353	0.536668	2.33576	0.019504	0.044186	signal peptidase I
BT_0668	78.7065	1.01637	0.3853	2.63786	0.00834321	0.0211358	hypothetical protein BT_0668
BT_0669	744.73	0.134879	0.226762	0.594804	0.551974	0.664226	cation efflux system protein
BT_0670	1004.01	-0.860829	0.344216	-2.50084	0.0123898	0.0299126	cation efflux system
BT_0671	252.729	-0.863441	0.265304	-3.25453	0.00113581	0.00361793	outer membrane protein TolC
BT_0672	846.089	-0.51424	0.274116	-1.87599	0.0606561	0.114309	drug efflux protein
BT_0673	15819.9	-0.0444742	0.395013	-0.112589	0.910356	0.939324	NADP(H) oxidoreductase
BT_0674	1027.4	-0.0747565	0.471814	-0.158445	0.874106	0.916107	carboxynorspermidine decarboxylase
BT_0675	306.679	2.44104	0.254547	9.58972	8.83204e-22	4.13068e-20	N-acetylglucosamine-6-phosphate deacetylase
BT_0676	280.132	2.63566	0.292839	9.00036	2.24987e-19	8.10619e-18	N-acetylglucosamine-6-phosphate deacetylase
BT_0677	567.831	1.61279	0.32956	4.89375	9.89328e-07	6.38995e-06	thioredoxin
BT_0678	8329.3	-0.715372	0.295719	-2.41909	0.0155593	0.0364199	cation efflux system protein CzcC
BT_0679	7682.22	-1.06477	0.266138	-4.00083	6.31211e-05	0.000274862	cation efflux system protein CzcB
BT_0680	22806	-1.01575	0.223159	-4.55171	5.32105e-06	2.94109e-05	cation efflux system protein CzcA
BT_0681	847.78	-0.768771	0.342687	-2.24336	0.0248736	0.0543265	two-component system sensor histidine kinase
BT_0682	977.049	-0.0169285	0.283189	-0.0597779	0.952333	0.968055	two-component system response regulator
BT_0683	655.233	-0.973734	0.475091	-2.04957	0.0404061	0.0817534	alpha-glucosidase
BT_0684	1474.72	-0.415977	0.424286	-0.980418	0.32688	0.451689	long-chain-fatty-acid--CoA ligase
BT_0685	39962	0.454564	0.309394	1.46921	0.141777	0.230328	potassium/proton antiporter
BT_0686	1694.23	-0.595777	0.247728	-2.40496	0.0161741	0.0376235	uracil permease
BT_0687	13369.7	1.8441	0.36907	4.99663	5.83417e-07	3.93039e-06	hydroxylamine reductase
BT_0688	528.8	-0.737977	0.33682	-2.19101	0.028451	0.0606141	cAMP-binding domain-containing protein
BT_0689	1075.83	-0.759365	0.308857	-2.45863	0.0139469	0.0330594	two-component system sensor histidine kinase
BT_0690	2438.77	-0.529204	0.247338	-2.1396	0.0323874	0.0675236	two-component system response regulator
BT_0691	201.466	0.177287	0.268704	0.659783	0.509393	0.626624	hypothetical protein BT_0691
BT_0692	225.361	0.900019	0.303402	2.96642	0.00301288	0.00859006	calcineurin superfamily phosphohydrolase
BT_0693	1300.33	-0.342954	0.364858	-0.939967	0.347235	0.473916	hypothetical protein BT_0693
BT_0694	655.009	-0.760955	0.394877	-1.92707	0.0539709	0.104049	ABC transporter ATP-binding protein
BT_0695	1850.51	-1.16335	0.279238	-4.16617	3.09761e-05	0.000146137	ABC transporter permease
BT_0696	657.121	0.610611	0.26752	2.28248	0.0224608	0.0498399	hypothetical protein BT_0696
BT_0697	1126.4	1.6066	0.342617	4.68919	2.74288e-06	1.61714e-05	phosphatase/phosphohexomutase
BT_0698	1286.69	0.678093	0.486935	1.39257	0.163749	0.25848	3-methyl-2-oxobutanoate hydroxymethyltransferase
BT_0699	3001.29	0.886205	0.292777	3.0269	0.00247078	0.00723098	sugar transporter
BT_0700	9589	-0.749929	0.236431	-3.17187	0.0015146	0.00469536	GTP pyrophosphokinase
BT_0701	18698.6	-0.72996	0.340741	-2.14227	0.0321717	0.0671891	hypothetical protein BT_0701
BT_0702	1270.78	-1.32415	0.448472	-2.95259	0.00315121	0.00894254	chloramphenicol acetyltransferase
BT_0703	573.54	-0.600859	0.456917	-1.31503	0.1885	0.289506	hypothetical protein BT_0703
BT_0704	3692.21	-0.405062	0.247704	-1.63527	0.101993	0.175981	phosphoribosylglycinamide formyltransferase 2
BT_0705	1142.92	-0.538289	0.254932	-2.1115	0.0347294	0.0719131	hypothetical protein BT_0705
BT_0706	27.2463	1.75257	0.561295	3.12237	0.001794	0.00543338	N-acetylmuramoyl-L-alanine amidase
BT_0707	15.97	3.22736	0.625228	5.16188	2.44479e-07	1.76693e-06	hypothetical protein BT_0707
BT_0708	1338.91	0.242461	0.35362	0.685654	0.492931	0.612311	hypothetical protein BT_0708
BT_0709	163.828	1.71334	0.374717	4.57235	4.82275e-06	2.69631e-05	hypothetical protein BT_0709
BT_0710	42.1335	0.0989259	0.427568	0.231369	0.817028	0.875722	hypothetical protein BT_0710
BT_0711	25067.1	0.486813	0.341069	1.42732	0.153488	0.245662	ATP synthase F0F1 subunit beta
BT_0712	2916.21	-0.288687	0.326413	-0.884422	0.376468	0.501683	ATP synthase subunit epsilon
BT_0713	1505.13	-0.473503	0.254144	-1.86313	0.0624439	0.117043	hypothetical protein BT_0713
BT_0714	6287.49	-0.76599	0.285022	-2.68748	0.00719931	0.0185375	ATP synthase subunit A
BT_0715	5144.45	-1.08194	0.26468	-4.08773	4.35615e-05	0.000197468	ATP synthase subunit C
BT_0716	10714.6	-1.36982	0.282135	-4.85519	1.20273e-06	7.65714e-06	ATP synthase subunit B
BT_0717	10195.2	-1.65812	0.280012	-5.92162	3.18782e-09	3.05228e-08	ATP synthase F0F1 subunit delta
BT_0718	24280.8	-1.78631	0.322326	-5.54193	2.99149e-08	2.48303e-07	ATP synthase F0F1 subunit alpha
BT_0719	8808.48	-1.62461	0.29734	-5.46382	4.65999e-08	3.7589e-07	ATP synthase F0F1 subunit gamma
BT_0720	1586.66	-1.30368	0.242843	-5.36842	7.94282e-08	6.27173e-07	hypothetical protein BT_0720
BT_0721	2272.96	0.190478	0.237496	0.802026	0.422538	0.545876	DNA repair and recombination protein
BT_0722	358.495	3.13824	0.340127	9.22667	2.79185e-20	1.11308e-18	surface protein
BT_0723	88.4362	2.72409	0.472603	5.76402	8.21355e-09	7.34388e-08	hypothetical protein BT_0723
BT_0724	178.415	4.06611	0.454681	8.94278	3.79516e-19	1.33766e-17	hypothetical protein BT_0724
BT_0725	2361.23	-0.809263	0.311361	-2.59911	0.00934654	0.0233017	dTDP-4-dehydrorhamnose reductase
BT_0726	186.724	1.6491	0.301512	5.46944	4.51465e-08	3.65379e-07	hypothetical protein BT_0726
BT_0727	2127.89	1.12368	0.303326	3.70452	0.000211794	0.000813075	hypothetical protein BT_0727
BT_0728	727.84	-0.244102	0.250825	-0.973199	0.330454	0.455463	transcriptional regulator
BT_0729	2091.35	-0.0689614	0.288576	-0.238971	0.811128	0.871011	transcriptional regulator
BT_0730	4102.26	-0.476623	0.300894	-1.58402	0.113188	0.192365	mRNA-binding protein
BT_0731	1692.43	0.674529	0.231717	2.911	0.00360272	0.0100826	hypothetical protein BT_0731
BT_0732	344.986	-0.729108	0.234415	-3.11032	0.00186882	0.00563543	two-component system response regulator
BT_0733	671.001	0.167705	0.260132	0.644693	0.519126	0.635786	two-component system sensor histidine kinase
BT_0734	651.066	0.995336	0.29306	3.39636	0.000682896	0.00231956	hypothetical protein BT_0734
BT_0735	24980.5	1.80191	0.302494	5.95685	2.57152e-09	2.49161e-08	aspartate aminotransferase
BT_0736	11931.4	2.12349	0.376907	5.63398	1.76099e-08	1.50536e-07	transporter
BT_0737	1929.72	-0.131516	0.357611	-0.367763	0.71305	0.796024	formate--tetrahydrofolate ligase
BT_0738	11278.8	-0.0305036	0.486078	-0.0627545	0.949962	0.96706	serine hydroxymethyltransferase
BT_0739	694.462	-0.284384	0.414802	-0.685591	0.492971	0.612311	hypothetical protein BT_0739
BT_0740	745.945	-0.364034	0.442662	-0.822375	0.410863	0.534914	flavoredoxin
BT_0741	1747.56	-0.564048	0.343223	-1.64339	0.100303	0.17393	aspartate carbamoyltransferase
BT_0742	4218.13	-0.0787595	0.288535	-0.272963	0.784881	0.851716	aspartate carbamoyltransferase
BT_0743	2677.99	0.179704	0.328282	0.547408	0.584098	0.692433	penicillin-binding protein 1A
BT_0744	190.639	0.407638	0.381346	1.06894	0.285095	0.405093	2-amino-4-hydroxy-6-hydroxymethyldihydropteridine pyrophosphokinase
BT_0745	603.376	0.603749	0.497216	1.21426	0.224649	0.334259	3-deoxy-manno-octulosonate cytidylyltransferase
BT_0746	579.86	0.966388	0.520639	1.85616	0.0634313	0.118347	zinc protease
BT_0747	935.635	0.141141	0.290901	0.485184	0.627546	0.725908	phosphatidylinositol-4-phosphate 5-kinase
BT_0748	3535.3	-0.0304107	0.549633	-0.0553292	0.955876	0.970846	ribose-phosphate pyrophosphokinase
BT_0749	4789.48	-0.208801	0.228192	-0.915021	0.36018	0.486509	two-component system sensor histidine kinase
BT_0750	1387.27	-0.138099	0.307636	-0.448903	0.653502	0.747035	hypothetical protein BT_0750
BT_0751	1954.47	-0.420968	0.328398	-1.28188	0.199884	0.304108	efflux pump protein
BT_0752	523.173	-1.00937	0.288289	-3.50123	0.000463117	0.00164064	RNA polymerase ECF-type sigma factor
BT_0753	695.337	0.760929	0.434378	1.75177	0.079814	0.143412	anti-sigma factor
BT_0754	3025.34	-1.18422	0.47033	-2.51785	0.0118074	0.0286725	hypothetical protein BT_0754
BT_0755	1249.86	-2.08242	0.436216	-4.77383	1.80759e-06	1.09764e-05	hypothetical protein BT_0755
BT_0756	2187.19	-1.32179	0.465812	-2.83761	0.00454529	0.0123995	iduronate 2-sulfatase
BT_0757	5045.78	-1.46066	0.418017	-3.49427	0.000475362	0.00167669	beta-galactosidase
BT_0758	159.53	0.231751	0.291001	0.796392	0.425804	0.549366	acetyltransferase
BT_0759	6.52095	4.30963	0.970219	4.44191	8.91634e-06	4.69362e-05	hypothetical protein BT_0759
BT_0760	93.9986	2.10639	0.336165	6.26595	3.70557e-10	4.02319e-09	two-component system response regulator
BT_0761	1642.75	0.155179	0.337813	0.459363	0.645974	0.740747	hypothetical protein BT_0761
BT_0762	251.288	-0.354908	0.415792	-0.853572	0.393342	0.518085	hypothetical protein BT_0762
BT_0763	696.972	2.25732	0.323278	6.98261	2.89755e-12	4.27082e-11	hypothetical protein BT_0763
BT_0764	1639.04	-0.233188	0.383696	-0.607741	0.543359	0.656947	hypothetical protein BT_0764
BT_0765	1286.51	-0.189333	0.35734	-0.52984	0.596223	0.701337	protease
BT_0766	9534.92	-1.37856	0.297142	-4.6394	3.49416e-06	2.01608e-05	hypothetical protein BT_0766
BT_0767	761.962	0.110542	0.322193	0.343092	0.731529	0.812045	para-aminobenzoate synthase component I
BT_0768	283.09	0.180656	0.382003	0.472918	0.636272	0.732928	hypothetical protein BT_0768
BT_0769	3940.06	-0.417745	0.244627	-1.70768	0.0876953	0.155634	hypothetical protein BT_0769
BT_0770	4479.74	-1.03672	0.287306	-3.60843	0.000308055	0.00114206	hypothetical protein BT_0770
BT_0771	25689	-1.43201	0.269657	-5.31046	1.09349e-07	8.50996e-07	1,4-alpha-glucan branching enzyme
BT_0772	2471.79	2.09471	0.27769	7.54333	4.58113e-14	8.50481e-13	hypothetical protein BT_0772
BT_0773	5282.08	-1.02781	0.282737	-3.63521	0.000277751	0.00104162	alpha-amylase
BT_0774	2167.79	-0.396423	0.261165	-1.5179	0.129039	0.21458	hypothetical protein BT_0774
BT_0775	3766.42	-1.0625	0.313681	-3.38719	0.000706117	0.00238511	ferredoxin-type protein
BT_0776	4700.56	-1.04443	0.273104	-3.82429	0.000131149	0.000527633	hypothetical protein BT_0776
BT_0777	2759.23	-0.742339	0.282708	-2.62582	0.00864409	0.0217849	hypothetical protein BT_0777
BT_0778	6617.44	1.03378	0.305439	3.38456	0.000712912	0.00239973	hypothetical protein BT_0778
BT_0779	3641.83	2.47127	0.537567	4.59714	4.28336e-06	2.41137e-05	hypothetical protein BT_0779
BT_0780	3602.54	0.296513	0.381525	0.777179	0.437053	0.560313	acetyltransferase
BT_0781	5046.43	0.478546	0.407447	1.1745	0.240196	0.352598	hypothetical protein BT_0781
BT_0782	22.5243	3.74956	0.695951	5.38767	7.13762e-08	5.66352e-07	hypothetical protein BT_0782
BT_0783	34.9728	1.72383	0.485849	3.54808	0.000388045	0.00140633	hypothetical protein BT_0783
BT_0784	2319.66	1.03576	0.593237	1.74595	0.0808205	0.144908	RNA-binding protein
BT_0785	27292.2	-0.772764	0.277725	-2.78248	0.00539452	0.0143943	glutamine synthetase
BT_0786	1545.5	2.1553	0.276914	7.78327	7.06724e-15	1.46277e-13	hypothetical protein BT_0786
BT_0787	6584.37	-1.69317	0.345154	-4.90556	9.31627e-07	6.05807e-06	succinyl-CoA synthetase alpha chain
BT_0788	7873.36	-1.0533	0.382476	-2.75388	0.00588926	0.0155512	succinyl-CoA synthetase beta chain
BT_0789	4387.68	0.0948051	0.376283	0.251951	0.801079	0.86434	malonyl CoA-ACP transacylase
BT_0790	814.905	-0.0763546	0.297672	-0.256505	0.797561	0.861883	phosphomethylpyrimidine kinase
BT_0791	929.777	-5.08345	0.339524	-14.9723	1.11416e-50	3.01071e-48	hypothetical protein BT_0791
BT_0792	2022.67	-5.15831	0.245935	-20.9743	1.1258e-97	9.12646e-95	xylulose kinase
BT_0793	5318.66	-5.61885	0.308096	-18.2373	2.60961e-74	1.05776e-71	xylose isomerase
BT_0794	2245.53	-4.37131	0.295822	-14.7768	2.06757e-49	5.02834e-47	D-xylose transporter XylE
BT_0795	351.028	0.169161	0.255217	0.662811	0.507452	0.625013	hypothetical protein BT_0795
BT_0796	81.5484	0.0567185	0.471687	0.120246	0.904288	0.936288	hypothetical protein BT_0796
BT_0797	252.703	0.312735	0.244486	1.27915	0.200843	0.305186	ArsR family transcriptional regulator
BT_0798	5.95309	0.874029	0.743362	1.17578	0.239683	0.352318	hypothetical protein BT_0798
BT_0799	18.5392	0.274334	0.578197	0.474464	0.635169	0.732322	hypothetical protein BT_0799
BT_0800	19.3504	0.719518	0.520122	1.38336	0.166553	0.262001	hypothetical protein BT_0800
BT_0801	30.7034	0.756402	0.493127	1.53389	0.125057	0.20939	arsenical resistance operon trans-acting repressor
BT_0802	136.786	0.0475766	0.327618	0.145219	0.884538	0.922666	arsenical pump-driving ATPase
BT_0803	50.2168	0.0166099	0.431957	0.0384526	0.969327	0.980413	multidrug-efflux transporter integral membrane efflux pump
BT_0804	935.412	0.737697	0.365821	2.01655	0.0437422	0.0874484	carbon-nitrogen hydrolase
BT_0805	12593.1	3.07547	0.34407	8.93851	3.9444e-19	1.38026e-17	hypothetical protein BT_0805
BT_0806	10456.9	0.50141	0.377928	1.32674	0.184596	0.284498	isoleucyl-tRNA synthetase
BT_0807	6841.55	0.271172	0.334914	0.809677	0.418126	0.541615	DnaK suppressor protein
BT_0808	1630.25	0.00690901	0.277212	0.0249232	0.980116	0.986607	lipoprotein signal peptidase
BT_0809	2018.36	0.108762	0.368005	0.295545	0.767577	0.839176	hypothetical protein BT_0809
BT_0810	304.583	-0.0691353	0.391495	-0.176593	0.859828	0.906023	hypothetical protein BT_0810
BT_0811	2318.15	-0.445768	0.217112	-2.05317	0.0400557	0.0811795	tRNA/rRNA methyltransferase
BT_0812	317.766	0.0466976	0.441972	0.105657	0.915854	0.942597	transcriptional regulator
BT_0813	2856.1	-0.901793	0.32686	-2.75896	0.00579862	0.0153285	TonB
BT_0814	1708.66	0.207629	0.265116	0.783164	0.433531	0.556677	hypothetical protein BT_0814
BT_0815	26044.3	-0.582307	0.311602	-1.86875	0.0616571	0.115881	hypothetical protein BT_0815
BT_0816	9138.56	0.280877	0.359934	0.780356	0.435181	0.558649	hypothetical protein BT_0816
BT_0817	4187	-0.32438	0.216386	-1.49908	0.133853	0.220176	lipoprotein
BT_0818	1085.73	0.0680369	0.300547	0.226377	0.820908	0.877712	two-component system sensor histidine kinase
BT_0819	1732.74	-0.782527	0.363093	-2.15517	0.0311487	0.0654961	hypothetical protein BT_0819
BT_0820	1065.35	-0.253339	0.448105	-0.565356	0.571832	0.681556	hypothetical protein BT_0820
BT_0821	1714.65	0.106674	0.478331	0.223012	0.823526	0.879199	permease
BT_0822	576.453	-0.889461	0.386716	-2.30004	0.021446	0.0479009	metallo-beta-lactamase superfamily hydrolase
BT_0823	5017.88	-0.617856	0.296327	-2.08505	0.0370648	0.0759087	glucuronate isomerase
BT_0824	533.417	0.286796	0.325312	0.881603	0.377991	0.503161	LacI family transcriptional regulator
BT_0825	4485.54	-0.876891	0.335217	-2.61589	0.00889948	0.0223475	altronate oxidoreductase
BT_0826	1403.79	0.128941	0.454216	0.283876	0.776505	0.844949	hypothetical protein BT_0826
BT_0827	5320.3	-0.0325682	0.224155	-0.145294	0.884479	0.922666	hypothetical protein BT_0827
BT_0828	534.457	-0.0551611	0.376198	-0.146628	0.883426	0.922099	dTDP-4-dehydrorhamnose 3,5-epimerase
BT_0829	1726.77	-0.495678	0.356779	-1.38931	0.164738	0.259568	UDP-glucose 6-dehydrogenase
BT_0830	1954.53	0.619784	0.222324	2.78775	0.0053076	0.0142238	hypothetical protein BT_0830
BT_0831	3784.11	0.248154	0.422287	0.587642	0.556773	0.669338	ATP-dependent RNA helicase
BT_0832	1811.33	2.37306	0.452707	5.24193	1.5891e-07	1.19096e-06	phosphoserine phosphatase
BT_0833	13213.9	2.16182	0.229965	9.40067	5.4219e-21	2.33382e-19	hypothetical protein BT_0833
BT_0834	1040.46	0.752406	0.496567	1.51521	0.129718	0.215268	hypothetical protein BT_0834
BT_0835	2178.64	0.0896634	0.46876	0.191278	0.848308	0.897188	tRNA-guanine transglycosylase
BT_0836	1164	-0.280205	0.47844	-0.585663	0.558102	0.670246	ATP-dependent protease, partial
BT_0837	5342.36	-0.412855	0.457795	-0.901833	0.367146	0.492658	ATP-dependent protease, partial
BT_0838	243.697	-0.132624	0.251073	-0.528229	0.597341	0.702312	RNA methyltransferase
BT_0839	116.212	-0.00272462	0.423773	-0.00642944	0.99487	0.995894	hypothetical protein BT_0839
BT_0840	633.178	-0.811493	0.3811	-2.12935	0.0332257	0.069064	hypothetical protein BT_0840
BT_0841	953.249	-1.36996	0.352461	-3.88683	0.000101563	0.000422585	hypothetical protein BT_0841
BT_0842	421.743	-1.62132	0.373192	-4.34446	1.39619e-05	7.11108e-05	hypothetical protein BT_0842
BT_0843	872.047	-1.70076	0.279191	-6.09174	1.11691e-09	1.1658e-08	hypothetical protein BT_0843
BT_0844	918.025	-1.49849	0.301643	-4.96774	6.77374e-07	4.50718e-06	hypothetical protein BT_0844
BT_0845	1285.92	-1.34704	0.31096	-4.33189	1.47834e-05	7.48246e-05	hypothetical protein BT_0845
BT_0846	1464.6	-1.11716	0.29149	-3.83257	0.000126809	0.000512717	hypothetical protein BT_0846
BT_0847	1010.57	-0.519064	0.231589	-2.24132	0.0250055	0.0545656	hypothetical protein BT_0847
BT_0848	2231.48	-0.146973	0.321256	-0.457494	0.647316	0.74141	hypothetical protein BT_0848
BT_0849	22.581	3.21273	0.618238	5.19659	2.02978e-07	1.48241e-06	hypothetical protein BT_0849
BT_0850	78.3785	5.51271	0.619534	8.89816	5.67816e-19	1.94497e-17	transcriptional regulator
BT_0851	69.8731	4.98911	0.57082	8.74026	2.3258e-18	7.29851e-17	hypothetical protein BT_0851
BT_0852	39.8205	3.44432	0.469302	7.33924	2.14808e-13	3.73152e-12	hypothetical protein BT_0852
BT_0853	1270.76	-0.945538	0.224649	-4.20896	2.56547e-05	0.000123305	methyltransferase
BT_0854	17483.2	2.21785	0.281716	7.87265	3.47217e-15	7.6075e-14	hypothetical protein BT_0854
BT_0855	646.538	0.737278	0.387644	1.90195	0.0571781	0.108979	two-component system sensor histidine kinase
BT_0856	442.721	-0.153523	0.254975	-0.602111	0.5471	0.659763	two-component system response regulator
BT_0857	59.5368	2.53279	0.441962	5.7308	9.99594e-09	8.85614e-08	outer membrane protein TolC
BT_0858	41.991	2.50411	0.626716	3.9956	6.45304e-05	0.000280748	hypothetical protein BT_0858
BT_0859	276.993	0.260804	0.344834	0.756316	0.44946	0.57287	hypothetical protein BT_0859
BT_0860	358.718	-0.539347	0.431984	-1.24854	0.211835	0.318505	ABC transporter ATP-binding protein
BT_0861	672.884	-1.18981	0.36586	-3.25208	0.00114563	0.00364442	ABC transporter permease
BT_0862	241.823	-0.691125	0.275179	-2.51155	0.0120203	0.0291314	ABC-transporter permease
BT_0863	211.527	-0.905832	0.318112	-2.84753	0.00440604	0.0121079	hypothetical protein BT_0863
BT_0864	188.392	-0.645231	0.330495	-1.95232	0.0509006	0.0992308	permease
BT_0865	1823.54	-2.06188	0.391961	-5.26042	1.43725e-07	1.08891e-06	chitobiase
BT_0866	2082.06	-2.32805	0.472125	-4.93101	8.18052e-07	5.39161e-06	hypothetical protein BT_0866
BT_0867	3596.11	-1.88499	0.501629	-3.75773	0.000171459	0.00067094	hypothetical protein BT_0867
BT_0868	1097.32	-0.276578	0.314188	-0.880296	0.378699	0.503771	hypothetical protein BT_0868
BT_0869	4978.45	-0.421823	0.351306	-1.20073	0.229856	0.340652	hypothetical protein BT_0869
BT_0870	6028.58	0.489756	0.521161	0.939741	0.34735	0.473916	8-amino-7-oxononanoate synthase
BT_0871	1936.09	0.39759	0.258391	1.53872	0.123873	0.207479	hypothetical protein BT_0871
BT_0872	9217.32	-0.229878	0.410636	-0.559809	0.57561	0.684874	aspartyl-tRNA synthetase
BT_0873	2201.15	0.450042	0.612228	0.73509	0.462285	0.58311	sulfatase
BT_0874	318.378	0.926232	0.588918	1.57277	0.115772	0.195694	hypothetical protein BT_0874
BT_0875	3257.43	-0.806622	0.328048	-2.45885	0.0139381	0.0330546	beta-ureidopropionase
BT_0876	3319.06	-0.623761	0.305527	-2.04159	0.0411919	0.0831703	hypothetical protein BT_0876
BT_0877	2463.25	0.14163	0.254168	0.557228	0.577372	0.686299	ferredoxin domain-containing protein
BT_0878	165.976	-0.177119	0.266298	-0.665114	0.505978	0.62387	ABC transporter ATP-binding protein
BT_0879	308.582	-0.395918	0.350678	-1.12901	0.258895	0.376012	ABC transporter permease
BT_0880	159.222	-0.697538	0.27921	-2.49826	0.0124804	0.0300937	hypothetical protein BT_0880
BT_0881	870.022	-0.862299	0.303978	-2.83672	0.00455802	0.0124203	hypothetical protein BT_0881
BT_0882	1384.38	0.189614	0.356933	0.531232	0.595258	0.70122	hypothetical protein BT_0882
BT_0883	4445.06	-0.149126	0.513945	-0.29016	0.771694	0.841229	hypothetical protein BT_0883
BT_0884	2762.82	2.74447	0.298527	9.19336	3.80774e-20	1.46991e-18	outer membrane efflux protein oprM
BT_0885	2080.68	2.4899	0.280168	8.88715	6.2696e-19	2.11773e-17	cation efflux pump
BT_0886	8458.5	2.95329	0.311649	9.47635	2.63322e-21	1.18472e-19	cation efflux pump
BT_0887	456.181	-0.130053	0.457183	-0.284466	0.776053	0.844802	hypothetical protein BT_0887
BT_0888	3698.93	-0.543844	0.240921	-2.25735	0.0239862	0.0526961	AMP nucleosidase
BT_0889	2061.77	-1.36235	0.303944	-4.48224	7.38624e-06	3.95233e-05	hypothetical protein BT_0889
BT_0890	1511.62	0.242693	0.371381	0.653488	0.513442	0.630351	hypothetical protein BT_0890
BT_0891	1583.89	-0.239502	0.33065	-0.724335	0.46886	0.589438	dihydroorotate dehydrogenase electron transfer subunit
BT_0892	1409.05	-0.179956	0.353069	-0.509689	0.610269	0.712518	dihydroorotate dehydrogenase 1B
BT_0893	742.917	0.00615655	0.239004	0.0257592	0.979449	0.98614	tRNA (guanine-N(1)-)-methyltransferase
BT_0894	4769.63	-0.124376	0.222149	-0.559875	0.575565	0.684874	DNA ligase
BT_0895	3465.16	-0.21454	0.365221	-0.587425	0.556919	0.669348	dihydrodipicolinate synthase
BT_0896	3217.16	0.151544	0.278191	0.544747	0.585928	0.693925	patatin-like phospholipase
BT_0897	18964.6	1.2623	0.316856	3.98384	6.78092e-05	0.000293699	heat shock protein 90
BT_0898	11466.6	0.890729	0.21199	4.20176	2.64848e-05	0.000127049	ATP-dependent Clp protease
BT_0899	13711.6	-0.316021	0.417932	-0.756154	0.449557	0.57287	DNA gyrase subunit A
BT_0900	41918	-0.123721	0.275531	-0.449029	0.653411	0.747035	hypothetical protein BT_0900
BT_0901	103238	-0.771413	0.470667	-1.63898	0.101218	0.174993	universal stress protein UspA
BT_0902	71049.3	-1.19994	0.483496	-2.4818	0.013072	0.0313366	hypothetical protein BT_0902
BT_0903	1701.24	-0.334278	0.433059	-0.7719	0.440174	0.563422	hypothetical protein BT_0903
BT_0904	4142.2	-0.202362	0.485519	-0.416796	0.676828	0.765959	hypothetical protein BT_0904
BT_0905	1602.35	-0.2288	0.517406	-0.442206	0.65834	0.751329	hypothetical protein BT_0905
BT_0906	1564.6	-0.121005	0.527459	-0.22941	0.81855	0.876773	hypothetical protein BT_0906
BT_0907	2249.72	-0.11193	0.574505	-0.194829	0.845527	0.895047	aerotolerance protein BatA
BT_0908	2952.94	-0.314289	0.591251	-0.531566	0.595026	0.70122	hypothetical protein BT_0908
BT_0909	3495.04	-0.534091	0.544558	-0.980779	0.326702	0.451689	hypothetical protein BT_0909
BT_0910	5812.61	-0.135553	0.447013	-0.303241	0.761706	0.835386	magnesium chelatase subunit I
BT_0911	2990.66	-0.447401	0.3207	-1.39508	0.162993	0.257653	integration host factor IHF subunit alpha
BT_0912	477.691	-0.117328	0.316206	-0.371049	0.710601	0.794201	DNA-binding protein HU
BT_0913	5043.07	-0.0282401	0.222884	-0.126703	0.899175	0.932933	Fe-S oxidoreductase
BT_0914	2342.6	0.19038	0.274677	0.693105	0.488244	0.607681	recognition particle-docking protein FtsY
BT_0915	6918.65	1.23767	0.383725	3.22541	0.00125793	0.00397052	50S ribosomal protein L33
BT_0916	4626.09	0.881175	0.391368	2.25153	0.0243521	0.0533551	50S ribosomal protein L28
BT_0917	620.747	0.658846	0.300727	2.19084	0.0284632	0.0606141	competence-damage inducible protein
BT_0918	1.13395	1.10765	1.06691	1.03818	0.299184	0.421928	integrase
BT_0919	23.6458	0.351088	0.704341	0.498462	0.618158	0.719139	hypothetical protein BT_0919
BT_0920	2637.53	0.824434	0.243386	3.38736	0.000705696	0.00238511	DNA-binding/iron metalloprotein/AP endonuclease
BT_0921	3423.61	-0.0212335	0.286929	-0.0740027	0.941008	0.96177	hypothetical protein BT_0921
BT_0922	13076.7	0.193158	0.336859	0.573411	0.566366	0.67669	hypothetical protein BT_0922
BT_0923	8032.49	0.431238	0.344047	1.25343	0.21005	0.316551	hypothetical protein BT_0923
BT_0924	4479.33	-1.90247	0.225849	-8.42362	3.65021e-17	9.64926e-16	hypothetical protein BT_0924
BT_0925	3829.25	-2.19512	0.236322	-9.28869	1.56202e-20	6.43869e-19	ABC transporter ATP-binding protein
BT_0926	6305.75	-1.37747	0.279903	-4.92124	8.59958e-07	5.62209e-06	ABC transporter permease
BT_0927	2165.53	-0.778047	0.261936	-2.97037	0.00297439	0.00850025	two-component system sensor histidine kinase
BT_0928	1725.94	0.110648	0.341091	0.324395	0.745639	0.82427	two-component system response regulator
BT_0929	4948.62	-0.0396624	0.459908	-0.08624	0.931276	0.954832	prolyl-tRNA synthetase
BT_0930	308.956	-0.408852	0.421456	-0.970094	0.332	0.457093	hypothetical protein BT_0930
BT_0931	795.389	-0.684756	0.319289	-2.14463	0.0319825	0.0669375	hypothetical protein BT_0931
BT_0932	728.184	0.501344	0.299842	1.67203	0.0945191	0.165613	hypothetical protein BT_0932
BT_0933	49.8477	0.771411	0.412365	1.8707	0.0613866	0.115462	hypothetical protein BT_0933
BT_0934	85.2605	0.512843	0.380798	1.34676	0.178057	0.276082	hypothetical protein BT_0934
BT_0935	76.6951	0.30769	0.524264	0.586899	0.557272	0.669607	hypothetical protein BT_0935
BT_0936	79.4934	0.0100364	0.468713	0.0214127	0.982916	0.988199	hypothetical protein BT_0936
BT_0937	57.6277	-0.0627347	0.447275	-0.14026	0.888455	0.925759	hypothetical protein BT_0937
BT_0938	9515.02	0.404081	0.270773	1.49232	0.135614	0.222471	hypothetical protein BT_0938
BT_0939	137.695	0.0112052	0.349724	0.0320401	0.97444	0.982928	hypothetical protein BT_0939
BT_0940	189.469	-0.278941	0.3216	-0.867354	0.385748	0.51083	hypothetical protein BT_0940
BT_0941	175.005	-0.0901346	0.304444	-0.296063	0.767182	0.83898	hypothetical protein BT_0941
BT_0942	842.183	-0.210876	0.307809	-0.685089	0.493288	0.612549	dinitrogenase reductase activating glycohydrolase
BT_0943	1659.98	-0.974602	0.463783	-2.10142	0.0356043	0.0733812	penicillin-binding protein 2B
BT_0944	1209.71	-0.846911	0.462047	-1.83295	0.0668095	0.123607	hypothetical protein BT_0944
BT_0945	2737.14	-0.782752	0.425529	-1.83948	0.0658447	0.122054	hypothetical protein BT_0945
BT_0946	633.921	-1.08671	0.267086	-4.06875	4.72656e-05	0.000212477	hypothetical protein BT_0946
BT_0947	454.972	-0.606494	0.263504	-2.30165	0.0213547	0.0477726	integrase
BT_0948	78.0272	0.847907	0.383252	2.2124	0.0269391	0.0580557	hypothetical protein BT_0948
BT_0949	6.36381	2.48683	0.831859	2.98948	0.00279454	0.00804776	hypothetical protein BT_0949
BT_0950	142.981	0.767028	0.314452	2.43926	0.0147175	0.0346831	hypothetical protein BT_0950
BT_0951	180.925	0.742479	0.31294	2.37259	0.0176638	0.0404504	hypothetical protein BT_0951
BT_0952	1333.49	-0.701502	0.30741	-2.28198	0.0224908	0.0498837	hypothetical protein BT_0952
BT_0953	290.901	0.98618	0.389239	2.53361	0.0112893	0.0275798	integrase
BT_0954	5111.58	2.27569	0.268161	8.48625	2.13409e-17	5.86452e-16	hypothetical protein BT_0954
BT_0955	3519.73	2.07411	0.306099	6.77597	1.23576e-11	1.6513e-10	hypothetical protein BT_0955
BT_0956	1860.23	1.73435	0.321601	5.39286	6.93443e-08	5.52936e-07	transmembrane protein
BT_0957	950.38	1.96209	0.39127	5.01466	5.31266e-07	3.60401e-06	hypothetical protein BT_0957
BT_0958	5479.09	-0.324306	0.296445	-1.09398	0.273963	0.392737	two-component system sensor histidine kinase/response regulator
BT_0959	275.245	-0.150788	0.448643	-0.336097	0.736798	0.816888	hypothetical protein BT_0959
BT_0960	473.951	0.102403	0.499967	0.20482	0.837713	0.888531	TonB-dependent outer membrane receptor
BT_0961	212.798	-0.469658	0.423393	-1.10927	0.267312	0.385589	hypothetical protein BT_0961
BT_0962	854.41	-0.361969	0.359594	-1.0066	0.314126	0.438298	aldo/keto reductase
BT_0963	1269.83	0.36976	0.241536	1.53087	0.125801	0.210346	ferredoxin-type protein
BT_0964	462.989	-0.151661	0.261905	-0.579069	0.562543	0.674275	hypothetical protein BT_0964
BT_0965	581.917	-0.0544874	0.315211	-0.17286	0.862761	0.90813	anti-sigma factor
BT_0966	239.45	1.42577	0.317967	4.48402	7.3249e-06	3.92815e-05	RNA polymerase ECF-type sigma factor
BT_0967	17.7422	1.11714	0.557394	2.00423	0.0450457	0.0896491	hypothetical protein BT_0967
BT_0968	261.26	1.14735	0.256488	4.47331	7.70189e-06	4.09224e-05	hypothetical protein BT_0968
BT_0969	3184.23	-0.0773696	0.284352	-0.272091	0.785552	0.851934	hypothetical protein BT_0969
BT_0970	1452.36	1.01263	0.387517	2.61312	0.00897191	0.0224829	haloacid dehalogenase
BT_0971	2889.83	0.34237	0.292241	1.17153	0.241384	0.354069	hypothetical protein BT_0971
BT_0972	359.672	0.0316123	0.282062	0.112076	0.910763	0.939345	oxidoreductase
BT_0973	551.15	1.76036	0.625168	2.81582	0.00486532	0.0131618	hypothetical protein BT_0973
BT_0974	198.211	1.9051	0.566736	3.36153	0.000775133	0.0025859	hypothetical protein BT_0974
BT_0975	339.908	2.14925	0.551903	3.89425	9.85043e-05	0.000411053	hypothetical protein BT_0975
BT_0976	545.232	0.280381	0.255528	1.09726	0.272526	0.391253	transporter
BT_0977	29.403	0.159313	0.488058	0.326422	0.744105	0.823135	hypothetical protein BT_0977
BT_0978	27.0884	1.57751	0.495464	3.18391	0.00145302	0.00453335	ECF-type sigma factor
BT_0979	729.087	0.0056843	0.300133	0.0189393	0.98489	0.98916	hypothetical protein BT_0979
BT_0980	997.556	-0.704024	0.286399	-2.45819	0.0139639	0.0330835	hypothetical protein BT_0980
BT_0981	7788.15	-0.564947	0.223232	-2.53076	0.0113816	0.0277495	two-component system sensor histidine kinase/response regulator
BT_0982	73.2324	0.357569	0.486835	0.734477	0.462658	0.583148	hypothetical protein BT_0982
BT_0983	275.999	0.691965	0.276558	2.50206	0.0123473	0.0298347	beta-galactosidase
BT_0984	96.3395	1.14383	0.298965	3.82598	0.000130255	0.000524469	hypothetical protein BT_0984
BT_0985	79.7766	1.00212	0.318131	3.15001	0.00163264	0.00499446	sialic acid-specific acetylesterase II
BT_0986	476.588	-0.0732917	0.251285	-0.291668	0.770541	0.840527	DNA-binding protein
BT_0987	4141.47	-0.85335	0.243485	-3.50473	0.000457069	0.00162395	cytochrome C-type biogenesis protein
BT_0988	54566.9	-0.550047	0.398158	-1.38148	0.167132	0.262574	Mg2+ transport ATPase protein B
BT_0989	593.963	-0.408098	0.329656	-1.23795	0.215734	0.323868	two-component system sensor histidine kinase
BT_0990	654.555	-0.278572	0.271011	-1.0279	0.303997	0.42708	two-component system response regulator
BT_0991	344.802	-0.663303	0.258684	-2.56414	0.0103432	0.0254861	hypothetical protein BT_0991
BT_0992	262.436	-0.356873	0.236931	-1.50623	0.132008	0.2181	beta-galactosidase
BT_0993	85.7837	0.541258	0.402472	1.34483	0.178679	0.27687	beta-galactosidase
BT_0994	191.851	-0.175432	0.319807	-0.548557	0.58331	0.691836	two-component system histidine kinase
BT_0995	352.385	0.372979	0.27014	1.38069	0.167376	0.262659	AraC family transcriptional regulator
BT_0996	123.847	0.569232	0.380554	1.4958	0.134706	0.221355	beta-galactosidase
BT_0997	59.168	-0.31643	0.342689	-0.923376	0.355811	0.483121	hypothetical protein BT_0997
BT_0998	8996.11	-0.448497	0.311879	-1.43805	0.15042	0.241546	two-component system sensor histidine kinase
BT_0999	634.493	0.0700906	0.475662	0.147354	0.882853	0.921699	acetyltransferase
BT_1000	247.188	3.28682	0.337205	9.74725	1.89537e-22	9.6032e-21	hypothetical protein BT_1000
BT_1001	90.0053	2.3095	0.3354	6.88582	5.74539e-12	8.07676e-11	alpha-rhamnosidase
BT_1002	65.616	2.18711	0.401302	5.45004	5.03597e-08	4.04208e-07	hypothetical protein BT_1002
BT_1003	256.306	0.283528	0.2847	0.995884	0.319306	0.443745	hypothetical protein BT_1003
BT_1004	721.794	0.361277	0.358202	1.00859	0.313174	0.437221	hypothetical protein BT_1004
BT_1005	180.165	0.518233	0.313072	1.65532	0.0978603	0.170593	hypothetical protein BT_1005
BT_1006	2813.17	1.47865	0.32574	4.53936	5.64261e-06	3.10823e-05	nitroreductase
BT_1007	5624.35	0.267317	0.260226	1.02725	0.304302	0.427288	hypothetical protein BT_1007
BT_1008	1135.38	3.1063	0.231367	13.4259	4.26352e-41	7.15096e-39	xylanase
BT_1009	1186.48	3.38955	0.319836	10.5978	3.05134e-26	2.39383e-24	dihydroorotate dehydrogenase 2
BT_1010	51.5208	-0.213235	0.424382	-0.50246	0.615344	0.716919	hypothetical protein BT_1010
BT_1011	29.6539	-0.924543	0.418202	-2.21076	0.0270527	0.0582747	hypothetical protein BT_1011
BT_1012	37.1087	-0.727605	0.38477	-1.89101	0.0586224	0.111296	hypothetical protein BT_1012
BT_1013	112.96	0.253246	0.301371	0.840312	0.400733	0.525099	alpha-rhamnosidase
BT_1014	47.0989	0.540293	0.377043	1.43297	0.151865	0.243626	hypothetical protein BT_1014
BT_1015	3245.19	-0.078831	0.208411	-0.378248	0.705247	0.790032	oxidoreductase
BT_1016	3074.17	0.79056	0.334975	2.36006	0.018272	0.0416862	hypothetical protein BT_1016
BT_1017	454.485	-0.161067	0.253114	-0.636341	0.524554	0.640086	hypothetical protein BT_1017
BT_1018	269.038	-0.208358	0.288091	-0.723236	0.469535	0.589804	polygalacturonase (Pectinase)
BT_1019	370.718	0.29963	0.311902	0.960656	0.336725	0.462272	secreted hydrolase
BT_1020	120.732	-0.20874	0.302074	-0.691023	0.489551	0.608766	hypothetical protein BT_1020
BT_1021	30.6537	-0.179303	0.467742	-0.383337	0.70147	0.786889	arabinosidase
BT_1022	222.025	-0.357988	0.404484	-0.885048	0.376131	0.50137	hypothetical protein BT_1022
BT_1023	735.308	0.215683	0.375386	0.574565	0.565586	0.676589	hypothetical protein BT_1023
BT_1024	136.535	0.00598077	0.39598	0.0151037	0.987949	0.990597	hypothetical protein BT_1024
BT_1025	169.241	0.217876	0.344853	0.631793	0.527522	0.642431	hypothetical protein BT_1025
BT_1026	71.0999	-0.446677	0.405269	-1.10217	0.270387	0.389216	hypothetical protein BT_1026
BT_1027	5.33428	1.31432	0.931261	1.41133	0.158146	0.251792	hypothetical protein BT_1027
BT_1028	164.719	-0.199247	0.394644	-0.504878	0.613644	0.715934	hypothetical protein BT_1028
BT_1029	199.246	-0.609216	0.368066	-1.65518	0.0978875	0.170593	hypothetical protein BT_1029
BT_1030	86.2026	-0.265741	0.468308	-0.56745	0.570409	0.680183	hypothetical protein BT_1030
BT_1031	12.9981	1.0327	0.696008	1.48374	0.137878	0.225727	hypothetical protein BT_1031
BT_1032	11802.5	-0.908333	0.274903	-3.30419	0.000952513	0.00308868	hypothetical protein BT_1032
BT_1033	7504.78	-0.614057	0.347437	-1.76739	0.0771626	0.139472	hypothetical protein BT_1033
BT_1034	888.888	-2.18101	0.495928	-4.39784	1.09335e-05	5.66351e-05	signal transducer
BT_1035	664.74	-1.07417	0.356284	-3.01491	0.00257052	0.00746003	hypothetical protein BT_1035
BT_1036	798.577	-2.64448	0.291937	-9.0584	1.32374e-19	4.84112e-18	hypothetical protein BT_1036
BT_1037	646.849	-2.62214	0.345924	-7.58009	3.45314e-14	6.48497e-13	hypothetical protein BT_1037
BT_1038	412.928	-2.39871	0.426375	-5.62581	1.84636e-08	1.57556e-07	hypothetical protein BT_1038
BT_1039	743.45	-2.18945	0.387331	-5.65267	1.57974e-08	1.36723e-07	hypothetical protein BT_1039
BT_1040	1459.25	-2.30679	0.382459	-6.03148	1.62464e-09	1.62264e-08	hypothetical protein BT_1040
BT_1041	101.208	0.909593	0.298829	3.04386	0.00233562	0.00688513	integrase
BT_1042	1625.13	-1.08651	0.355267	-3.05829	0.00222606	0.0065861	hypothetical protein BT_1042
BT_1043	454.457	-0.869237	0.428088	-2.03051	0.0423045	0.0849933	hypothetical protein BT_1043
BT_1044	289.244	-1.01571	0.396505	-2.56166	0.0104172	0.0256554	hypothetical protein BT_1044
BT_1045	303.917	-1.18231	0.352167	-3.35724	0.000787233	0.00262088	hypothetical protein BT_1045
BT_1046	452.925	-1.56494	0.445144	-3.51559	0.000438773	0.00156581	hypothetical protein BT_1046
BT_1047	231.098	-1.90329	0.458665	-4.14962	3.33031e-05	0.000155457	hypothetical protein BT_1047
BT_1048	192.474	-1.6253	0.431663	-3.76521	0.000166407	0.000655226	secreted endoglycosidase
BT_1049	224.086	-2.18668	0.372964	-5.86296	4.54685e-09	4.24489e-08	patatin-like protein
BT_1050	180.52	-2.11436	0.310177	-6.81661	9.3211e-12	1.26642e-10	hypothetical protein BT_1050
BT_1051	1498.28	-0.919577	0.307161	-2.9938	0.00275527	0.00794877	beta-hexosaminidase
BT_1052	1426.08	0.315557	0.23802	1.32576	0.184919	0.284725	anti-sigma factor
BT_1053	1750.89	-1.03367	0.233568	-4.42558	9.61856e-06	5.02521e-05	RNA polymerase ECF-type sigma factor
BT_1054	4484.51	-1.07696	0.462324	-2.32945	0.0198354	0.044895	ATP-dependent helicase
BT_1055	357.564	-0.833279	0.434504	-1.91777	0.0551397	0.105799	pyruvate formate-lyase activating enzyme
BT_1056	673.125	-0.860315	0.448937	-1.91634	0.0553223	0.106065	hypothetical protein BT_1056
BT_1057	2234.68	-0.629867	0.436831	-1.4419	0.14933	0.240511	hypothetical protein BT_1057
BT_1058	4665.32	-0.576961	0.229008	-2.5194	0.0117556	0.028561	two-component system sensor histidine kinase
BT_1059	7575.23	-0.547838	0.226851	-2.41497	0.0157367	0.0367467	UDP-glucose 4-epimerase
BT_1060	9791.01	0.822743	0.360354	2.28316	0.0224212	0.0497748	hypothetical protein BT_1060
BT_1061	356.674	-0.197108	0.364927	-0.54013	0.589107	0.696534	hypothetical protein BT_1061
BT_1062	68.1141	1.03696	0.380666	2.72405	0.00644859	0.0168436	hypothetical protein BT_1062
BT_1063	601.731	0.310551	0.318299	0.975659	0.329233	0.454295	hypothetical protein BT_1063
BT_1064	48.8803	1.66826	0.466367	3.57713	0.000347381	0.00127138	hypothetical protein BT_1064
BT_1065	7.7718	0.966871	0.699449	1.38233	0.16687	0.262332	hypothetical protein BT_1065, partial
BT_1066	13.2301	0.810943	0.568303	1.42695	0.153593	0.245668	hypothetical protein BT_1066
BT_1067	46.0949	2.17393	0.416163	5.22375	1.75337e-07	1.30403e-06	hypothetical protein BT_1067
BT_1068	7.76188	2.72835	0.758484	3.59711	0.00032177	0.00118928	hypothetical protein BT_1068
BT_1069	2787.35	-0.893938	0.337201	-2.65105	0.00802417	0.020381	transcriptional regulator
BT_1070	5618.99	-0.775354	0.322733	-2.40246	0.0162851	0.0377915	hypothetical protein BT_1070
BT_1071	3703.98	-0.788445	0.244075	-3.23033	0.00123646	0.00391148	hypothetical protein BT_1071
BT_1072	273.498	-0.064666	0.400173	-0.161595	0.871625	0.914097	hypothetical protein BT_1072
BT_1073	279.375	0.0247716	0.41184	0.0601485	0.952037	0.967958	hypothetical protein BT_1073
BT_1074	293.466	0.00785505	0.299044	0.0262672	0.979044	0.985936	hypothetical protein BT_1074
BT_1075	1078.23	0.265017	0.279741	0.947365	0.343453	0.470049	two-component system sensor
BT_1076	1263.15	-0.0617774	0.221086	-0.279427	0.779917	0.847713	two-component system response regulator
BT_1077	3701.58	-1.43435	0.355187	-4.03831	5.38383e-05	0.00023841	aspartate aminotransferase
BT_1078	12515	-0.046765	0.405391	-0.115358	0.908161	0.938054	transcriptional regulator
BT_1079	722.829	-0.539592	0.281154	-1.9192	0.0549585	0.105576	acetyltransferase
BT_1080	268.581	0.769292	0.469649	1.63802	0.101418	0.175177	hypothetical protein BT_1080
BT_1081	431.233	0.798153	0.37888	2.10661	0.0351516	0.0725402	recombination protein RecR
BT_1082	924.723	0.85455	0.260053	3.28606	0.00101601	0.00327275	Na+/solute symporter
BT_1083	736.367	0.00692051	0.334878	0.0206658	0.983512	0.988389	ribosome biogenesis GTP-binding protein YsxC
BT_1084	1373.01	-0.145088	0.390354	-0.371683	0.710129	0.793856	hypothetical protein BT_1084
BT_1085	6169.46	0.376674	0.272568	1.38195	0.166988	0.262433	hypothetical protein BT_1085
BT_1086	11870.7	-0.487592	0.257329	-1.89482	0.0581163	0.110421	oligopeptide transporter
BT_1087	6965.25	-0.630595	0.344474	-1.8306	0.0671601	0.124072	xylanase
BT_1088	11702.8	-0.1881	0.317961	-0.591583	0.55413	0.666491	hypothetical protein BT_1088
BT_1089	2560.57	-0.00823266	0.354052	-0.0232527	0.981449	0.987229	lipoate-protein ligase B
BT_1090	1529.18	0.45844	0.238474	1.92239	0.0545568	0.104929	AraC family transcriptional regulator
BT_1091	23931.8	0.75199	0.285135	2.63731	0.00835652	0.0211368	cation-transporting ATPase pacS
BT_1092	69.1454	2.80618	0.435548	6.44287	1.17236e-10	1.38406e-09	heavy-metal binding protein
BT_1093	409.078	2.23801	0.241155	9.2804	1.68847e-20	6.90143e-19	TonB-dependent outer membrane receptor protein, partial
BT_1094	44.6327	1.78081	0.485792	3.66578	0.000246586	0.000937025	hypothetical protein BT_1094
BT_1095	16.0174	2.66624	0.663127	4.02071	5.80225e-05	0.000254712	hypothetical protein BT_1095
BT_1096	298.9	2.67894	0.392784	6.82039	9.07965e-12	1.23707e-10	transposase
BT_1097	146.898	2.21078	0.381464	5.79552	6.81113e-09	6.22732e-08	hypothetical protein BT_1097
BT_1098	1415.94	0.744546	0.410463	1.81392	0.0696904	0.12806	methylglyoxal synthase
BT_1099	954.945	0.606498	0.443533	1.36742	0.171492	0.267524	arginase
BT_1100	6039.85	0.527961	0.291545	1.81091	0.070155	0.12867	alpha-glucan phosphorylase
BT_1101	4771.61	-0.413196	0.452481	-0.913178	0.361149	0.487411	sodium/proton antiporter
BT_1102	3323	-0.659838	0.380371	-1.73472	0.08279	0.148156	6-phosphofructokinase
BT_1103	2234.6	-1.17694	0.377661	-3.11639	0.00183082	0.00554145	RNA polymerase ECF-type sigma factor
BT_1104	11526.7	0.054235	0.309572	0.175194	0.860927	0.906789	small heat shock protein
BT_1105	6376.04	-1.01134	0.356359	-2.83799	0.00453987	0.0123916	phosphoglyceromutase
BT_1106	14266.7	-0.356956	0.256806	-1.38998	0.164534	0.25933	fructose-bisphosphate aldolase
BT_1107	4459.39	-1.48482	0.355106	-4.18135	2.89784e-05	0.000137917	ferritin
BT_1108	2328.2	-2.04393	0.286698	-7.1292	1.00953e-12	1.60995e-11	hypothetical protein BT_1108
BT_1109	3132.77	-1.94495	0.308756	-6.29933	2.98942e-10	3.29717e-09	ferritin
BT_1110	3223.03	-1.45495	0.225946	-6.43938	1.19966e-10	1.40606e-09	hypothetical protein BT_1110
BT_1111	4100.54	-0.856707	0.224215	-3.82092	0.000132957	0.000534026	hypothetical protein BT_1111
BT_1112	50.3909	3.20931	0.4581	7.00568	2.45786e-12	3.70125e-11	transposase
BT_1113	194.214	0.72678	0.276775	2.62589	0.00864227	0.0217849	flavodoxin
BT_1114	1128.96	-0.135243	0.313179	-0.43184	0.665858	0.756713	hypothetical protein BT_1114
BT_1115	1977.56	-0.405692	0.320635	-1.26527	0.205773	0.311412	aldo/keto reductase
BT_1116	744.944	-0.514461	0.227196	-2.26439	0.0235502	0.0518084	hypothetical protein BT_1116
BT_1117	652.31	0.131691	0.269686	0.48831	0.62533	0.723847	hypothetical protein BT_1117
BT_1118	876.563	0.0473689	0.242711	0.195166	0.845263	0.895047	hypothetical protein BT_1118
BT_1119	2475.75	-0.0396132	0.220338	-0.179784	0.857322	0.904362	hypothetical protein BT_1119
BT_1120	165.909	1.11501	0.399344	2.7921	0.0052367	0.0140726	hypothetical protein BT_1120
BT_1121	209.101	1.9103	0.314845	6.06744	1.29967e-09	1.32806e-08	hypothetical protein BT_1121
BT_1122	91.3093	2.87456	0.455218	6.3147	2.7069e-10	2.99235e-09	hypothetical protein BT_1122
BT_1123	1263.09	0.355479	0.289871	1.22633	0.220074	0.328961	transcriptional regulator
BT_1124	177.36	1.0347	0.268029	3.86039	0.000113204	0.000465056	integrase
BT_1125	83.3106	2.58032	0.422995	6.10011	1.05994e-09	1.11351e-08	hypothetical protein BT_1125
BT_1126	42.038	3.11149	0.577251	5.39018	7.03869e-08	5.59415e-07	mobilization protein BmgA
BT_1127	29.8904	4.07332	0.610967	6.66701	2.61067e-11	3.35048e-10	mobilization protein BmgB
BT_1128	51.7695	2.29765	0.59753	3.84525	0.000120428	0.000489767	hypothetical protein BT_1128
BT_1129	83.7053	0.565559	0.427533	1.32284	0.185888	0.285945	hypothetical protein BT_1129
BT_1130	232.236	0.366232	0.466407	0.785219	0.432325	0.555863	hypothetical protein BT_1130
BT_1131	5.07467	2.17309	0.831581	2.61321	0.00896965	0.0224829	hypothetical protein BT_1131
BT_1132	34.6489	2.82588	0.576299	4.90351	9.41403e-07	6.10531e-06	hypothetical protein BT_1132
BT_1133	58.879	4.27629	0.602869	7.09323	1.31013e-12	2.05749e-11	hypothetical protein BT_1133
BT_1134	157.852	4.0514	0.355531	11.3953	4.4108e-30	4.46961e-28	hypothetical protein BT_1134
BT_1135	2198.35	0.162161	0.210713	0.769583	0.441547	0.564523	hypothetical protein BT_1135
BT_1136	684.911	0.585065	0.389547	1.50191	0.13312	0.219347	hypothetical protein BT_1136
BT_1137	69.3333	0.609373	0.37039	1.64522	0.0999247	0.173398	hypothetical protein BT_1137
BT_1138	1004.21	-0.184911	0.245755	-0.752419	0.451799	0.574974	transposase
BT_1139	2133.52	-0.591989	0.219561	-2.69624	0.00701271	0.0181146	hypothetical protein BT_1139
BT_1140	1486.09	-0.215497	0.256262	-0.840925	0.40039	0.524791	hypothetical protein BT_1140
BT_1141	1753.46	-0.466276	0.233602	-1.99603	0.0459307	0.0911493	cation efflux family protein
BT_1142	520.026	0.251136	0.403947	0.621705	0.534136	0.647889	hypothetical protein BT_1142
BT_1143	82.4905	0.855814	0.315678	2.71103	0.00670742	0.0174371	hypothetical protein BT_1143
BT_1144	11242.1	0.0397603	0.389403	0.102106	0.918673	0.944518	hypothetical protein BT_1144
BT_1145	4800.99	-1.10191	0.227908	-4.83491	1.33205e-06	8.37844e-06	16S rRNA methyltransferase GidB
BT_1146	3996.52	-1.76916	0.245236	-7.21411	5.42861e-13	8.89049e-12	metallo-beta-lactamase
BT_1147	15625.9	-2.2495	0.295915	-7.60184	2.9195e-14	5.50405e-13	glycine dehydrogenase
BT_1148	2558.55	0.380939	0.254045	1.49949	0.133746	0.220074	NADH dehydrogenase/NAD(P)H nitroreductase
BT_1149	1353.72	-0.248304	0.333895	-0.743659	0.457083	0.579123	typeII restriction enzyme HpaII
BT_1150	437.563	-0.325982	0.353086	-0.923236	0.355884	0.483121	hypothetical protein BT_1150
BT_1151	6418.12	-0.737505	0.558636	-1.32019	0.186772	0.287123	hypothetical protein BT_1151
BT_1152	9015.61	-0.24713	0.458141	-0.53942	0.589597	0.696732	D-3-phosphoglycerate dehydrogenase
BT_1153	14950.3	0.149574	0.457397	0.327011	0.74366	0.82283	phosphoserine aminotransferase
BT_1154	2821.3	0.173657	0.20509	0.846738	0.397141	0.521234	ATP-independent RNA helicase
BT_1155	11122.2	0.67265	0.381644	1.76251	0.0779839	0.140747	Na(+)-translocating NADH-quinone reductase subunit F
BT_1156	4008.64	0.641133	0.502294	1.27641	0.201811	0.306274	Na(+)-translocating NADH-quinone reductase subunit E
BT_1157	3198.72	0.509185	0.541766	0.939862	0.347288	0.473916	Na(+)-translocating NADH-quinone reductase subunit D
BT_1158	3723.92	0.344937	0.611378	0.564196	0.572621	0.682319	Na(+)-translocating NADH-quinone reductase subunit C
BT_1159	6716.77	0.321666	0.641166	0.501689	NA	NA	Na(+)-translocating NADH-quinone reductase subunit B
BT_1160	7818.6	0.216125	0.643857	0.335673	NA	NA	Na(+)-translocating NADH-quinone reductase subunit A
BT_1161	5915.76	-0.811077	0.244474	-3.31764	0.000907821	0.00295558	aminopeptidase
BT_1162	990.459	0.476214	0.478945	0.994299	0.320077	0.444276	hypothetical protein BT_1162
BT_1163	1555.54	0.296182	0.2415	1.22643	0.220039	0.328961	hypothetical protein BT_1163
BT_1164	2315.28	-0.250601	0.407222	-0.615392	0.538296	0.651571	hypothetical protein BT_1164
BT_1165	781.564	0.0312785	0.506101	0.0618029	0.95072	0.967427	hypothetical protein BT_1165
BT_1166	273.331	0.187657	0.502555	0.373407	0.708846	0.792773	glycosyltransferase
BT_1167	204.213	-0.10193	0.452317	-0.225351	0.821706	0.878027	hypothetical protein BT_1167
BT_1168	32.8119	1.78998	0.478819	3.73832	0.000185256	0.000720292	N-acetylmuramoyl-L-alanine amidase
BT_1169	47.2384	1.29468	0.417913	3.09798	0.00194847	0.00585022	hypothetical protein BT_1169
BT_1170	475.905	0.00892734	0.37994	0.0234967	0.981254	0.987229	hypothetical protein BT_1170
BT_1171	1817.13	-0.500153	0.254655	-1.96404	0.0495251	0.097094	hypothetical protein BT_1171
BT_1172	67.5537	0.841577	0.422799	1.99049	0.0465368	0.0920892	DNA primase/helicase
BT_1173	39.3172	1.32422	0.439667	3.01188	0.00259634	0.00753046	hypothetical protein BT_1173
BT_1174	20.445	-0.0321901	0.496254	-0.0648661	0.948281	0.965955	hypothetical protein BT_1174
BT_1175	5030.01	0.23112	0.270988	0.852882	0.393725	0.518289	hypothetical protein BT_1175
BT_1176	300.879	-0.124994	0.548435	-0.227911	0.819716	0.877559	glycosyltransferase
BT_1177	259.31	1.21554	0.576039	2.11017	0.0348433	0.0720569	polysaccharide biosynthesis protein
BT_1178	2494.78	-0.292208	0.260384	-1.12222	0.26177	0.379395	hypothetical protein BT_1178
BT_1179	1292.17	-0.725868	0.373739	-1.94218	0.0521156	0.101113	glycosyl transferase family protein
BT_1180	1423.58	-1.02685	0.409443	-2.50792	0.0121445	0.0294062	glycosyltransferase
BT_1181	721.664	-1.00426	0.494425	-2.03118	0.0422371	0.0849282	cell wall biosynthesis glycosyltransferase
BT_1182	1029.25	-0.82863	0.485099	-1.70817	0.0876053	0.155572	hypothetical protein BT_1182
BT_1183	6433.3	-0.81808	0.284282	-2.87771	0.00400573	0.0111019	two-component system sensor histidine kinase/response regulator
BT_1184	1074.16	-0.742989	0.298461	-2.4894	0.0127959	0.0307506	hypothetical protein BT_1184
BT_1185	42882.7	-0.301971	0.274367	-1.10061	0.271067	0.389661	OmpA-like protein
BT_1186	7319.9	0.539386	0.306019	1.76259	0.0779693	0.140747	ABC transporter ATP-binding protein
BT_1187	220.503	1.36529	0.279329	4.88775	1.01995e-06	6.55354e-06	transcriptional regulator
BT_1188	41.3612	1.94972	0.392677	4.96519	6.86322e-07	4.5604e-06	transcriptional regulator, partial
BT_1189	113.814	1.22346	0.3379	3.62079	0.00029371	0.00109556	hypothetical protein BT_1189
BT_1190	300.977	1.66807	0.288612	5.77965	7.48563e-09	6.76675e-08	ATP GTP-binding protein
BT_1191	3400.9	-0.805575	0.381887	-2.10946	0.0349049	0.0721536	hypothetical protein BT_1191
BT_1192	5293.91	-1.00625	0.333061	-3.0212	0.00251771	0.00735062	xylanase
BT_1193	409.001	1.6095	0.338877	4.74951	2.03909e-06	1.2336e-05	hypothetical protein BT_1193
BT_1194	47501.5	1.28256	0.332445	3.85797	0.000114333	0.000469295	OmpA family outer membrane protein
BT_1195	4070.4	0.824565	0.266846	3.09004	0.00200127	0.00598657	monofunctional biosynthetic peptidoglycan transglycosylase
BT_1196	8765.91	-1.2494	0.293559	-4.25606	2.08058e-05	0.000101913	pyruvate carboxylase subunit B
BT_1197	82008.2	2.40022	0.350132	6.8552	7.12135e-12	9.89664e-11	RNA polymerase ECF-type sigma factor
BT_1198	7486.79	-0.349753	0.280211	-1.24818	0.211965	0.318603	LemA protein
BT_1199	4442.21	-0.988499	0.232211	-4.25689	2.07286e-05	0.000101739	protease
BT_1200	12569.5	0.767132	0.376283	2.03871	0.0414791	0.0835422	hypothetical protein BT_1200
BT_1201	4229.19	0.435951	0.3116	1.39907	0.161791	0.256253	hypothetical protein BT_1201
BT_1202	2675.49	0.719301	0.264044	2.72418	0.00644623	0.0168436	UDP-N-acetylglucosamine 2-epimerase, partial
BT_1203	2592.15	0.374873	0.25964	1.44382	0.14879	0.239742	UDP-N-acetylglucosamine 2-epimerase, partial
BT_1204	3353.12	0.620034	0.379594	1.63341	0.102382	0.176528	hypothetical protein BT_1204
BT_1205	2557.42	1.00347	0.258252	3.88562	0.00010207	0.000423607	recombination factor protein RarA
BT_1206	453.706	1.42001	0.299261	4.74504	2.08466e-06	1.25804e-05	hypothetical protein BT_1206
BT_1207	1356.69	0.222887	0.415648	0.536238	0.591794	0.698233	glycerate dehydrogenase
BT_1208	431.83	-1.96144	0.375926	-5.21761	1.81247e-07	1.34183e-06	hypothetical protein BT_1208
BT_1209	11134.8	-1.69373	0.412237	-4.10863	3.98008e-05	0.000182117	cytochrome D ubiquinol oxidase subunit II
BT_1210	23778.8	-1.21575	0.42826	-2.8388	0.00452835	0.0123671	cytochrome D ubiquinol oxidase subunit I
BT_1211	1689.24	-0.176433	0.342154	-0.515654	0.606096	0.708666	hypothetical protein BT_1211
BT_1212	210.422	1.20981	0.310473	3.89667	9.7525e-05	0.00040858	outer membrane efflux protein
BT_1213	174.43	0.430031	0.302116	1.42339	0.154622	0.247152	periplasmic protein of efflux system
BT_1214	91.5455	0.537457	0.344611	1.55961	0.118853	0.199897	ABC transporter ATP-binding protein
BT_1215	170.512	0.652053	0.347495	1.87644	0.0605948	0.114238	ABC transporter permease
BT_1216	1319.35	0.129401	0.274783	0.47092	0.637698	0.734319	two-component system sensor
BT_1217	966.233	-0.292994	0.268011	-1.09322	0.274298	0.392986	two-component system response regulator
BT_1218	6356.97	2.14247	0.326211	6.56773	5.10873e-11	6.3715e-10	hypothetical protein BT_1218
BT_1219	2251.48	-0.978925	0.312547	-3.13209	0.00173569	0.0052765	hypothetical protein BT_1219
BT_1220	11017.2	-0.499238	0.339549	-1.47029	0.141482	0.22996	6-phosphogluconolactonase
BT_1221	12155.5	-0.167494	0.379237	-0.441662	0.658734	0.751602	glucose-6-phosphate 1-dehydrogenase
BT_1222	16757.8	0.36429	0.358498	1.01616	0.309555	0.433413	6-phosphogluconate dehydrogenase
BT_1223	1653.4	0.45667	0.293192	1.55758	0.119333	0.200566	Na+/H+-dicarboxylate symporter
BT_1224	3327.03	-0.0959741	0.340524	-0.281843	0.778064	0.846077	GDP-mannose 4,6-dehydratase
BT_1225	1081.03	-0.0972059	0.447333	-0.217301	0.827974	0.881818	GDP-fucose synthetase
BT_1226	12960.5	-1.53434	0.242778	-6.31992	2.61694e-10	2.89949e-09	long-chain-fatty-acid--CoA ligase
BT_1227	3396.18	-0.635393	0.275945	-2.3026	0.0213011	0.047702	hypothetical protein BT_1227
BT_1228	11617.1	0.182672	0.236071	0.773801	0.439048	0.562249	fructose-1,6-bisphosphatase
BT_1229	1003.45	0.0422388	0.406995	0.103782	0.917342	0.943929	hypothetical protein BT_1229
BT_1230	217.546	0.245978	0.430382	0.571533	0.567638	0.677912	hypothetical protein BT_1230
BT_1231	198.769	0.315712	0.330154	0.956257	0.338942	0.464923	hypothetical protein BT_1231
BT_1232	271.065	2.16408	0.478506	4.52258	6.10906e-06	3.34246e-05	hypothetical protein BT_1232
BT_1233	1079.44	0.641998	0.252541	2.54215	0.0110173	0.0269829	hypothetical protein BT_1233
BT_1234	1541.64	0.19814	0.304177	0.651399	0.514789	0.63135	hypothetical protein BT_1234
BT_1235	645.81	0.384969	0.261845	1.47022	0.141503	0.22996	AraC family transcriptional regulator
BT_1236	2475.38	-0.225393	0.281117	-0.801774	0.422684	0.54592	2\',3\'-cyclic-nucleotide 2\'-phosphodiesterase
BT_1237	1794.2	0.256468	0.292721	0.876151	0.380948	0.505989	two-component system sensor histidine kinase
BT_1238	3842.57	-0.351949	0.343976	-1.02318	0.306223	0.429365	RNA-binding protein
BT_1239	5038.72	0.539184	0.329068	1.63852	0.101314	0.175058	metal-dependent membrane protease
BT_1240	2881.23	-0.381437	0.257158	-1.48328	0.138	0.225852	hypothetical protein BT_1240
BT_1241	58.7329	1.19614	0.432689	2.76442	0.00570235	0.0151234	hypothetical protein BT_1241
BT_1242	2436.16	0.902462	0.446801	2.01983	0.0434011	0.0869798	ABC transporter ATP-binding protein
BT_1243	1419.01	2.3985	0.264594	9.06483	1.24799e-19	4.59865e-18	heat shock protein GrpE
BT_1244	1323.37	1.61584	0.378995	4.26349	2.01256e-05	9.89796e-05	molecular chaperone DnaJ
BT_1245	0.963147	1.74596	1.06496	1.63945	0.101119	0.174993	transposase, partial
BT_1246	0.53084	-0.423953	1.03298	-0.410418	0.681499	0.769812	transposase
BT_1247	3246.61	0.350966	0.395767	0.886799	0.375187	0.500524	hypothetical protein BT_1247
BT_1248	132.404	2.85556	0.330213	8.64763	5.25814e-18	1.58855e-16	transporter
BT_1249	169.607	2.02674	0.298228	6.79595	1.07599e-11	1.44975e-10	multidrug resistance protein
BT_1250	193.264	3.00412	0.307166	9.7801	1.37071e-22	7.24688e-21	outer membrane efflux protein
BT_1251	103.118	1.63893	0.329367	4.97599	6.4914e-07	4.34308e-06	MarR family transcriptional regulator
BT_1252	590.314	-0.169432	0.247582	-0.684347	0.493756	0.612845	hypothetical protein BT_1252
BT_1253	192.042	-0.476348	0.301905	-1.57781	0.11461	0.194035	hypothetical protein BT_1253
BT_1254	2416.86	-0.977057	0.227361	-4.29738	1.72832e-05	8.60444e-05	hypothetical protein BT_1254
BT_1255	950.574	0.590886	0.340656	1.73455	0.0828199	0.148156	hypothetical protein BT_1255
BT_1256	213.57	1.22373	0.334475	3.65864	0.000253552	0.000960497	hypothetical protein BT_1256
BT_1257	1299.69	0.126193	0.231347	0.545471	0.58543	0.693505	hypothetical protein BT_1257
BT_1258	844.241	-0.228521	0.296985	-0.769471	0.441614	0.564523	acetyltransferase
BT_1259	10605.9	2.76011	0.360297	7.66064	1.85003e-14	3.57086e-13	choloylglycine hydrolase
BT_1260	762.691	-1.1316	0.284268	-3.98075	6.86982e-05	0.000296848	peptidase, partial
BT_1261	302.819	-1.13112	0.271585	-4.1649	3.11494e-05	0.000146671	peptidase, partial
BT_1262	258.44	-0.217354	0.333526	-0.651686	0.514603	0.631282	transcriptional regulator
BT_1263	792.612	-0.318838	0.371687	-0.857813	0.390996	0.515977	protease I
BT_1264	1213.48	0.170657	0.35175	0.485166	0.627559	0.725908	two-component system sensor histidine kinase
BT_1265	572.434	-0.198891	0.258143	-0.770469	0.441022	0.564359	two-component system response regulator
BT_1266	745.475	-0.104497	0.25127	-0.415877	0.6775	0.766541	two-component system sensor
BT_1267	65.5523	2.16793	0.447322	4.84648	1.25673e-06	7.94894e-06	hypothetical protein BT_1267
BT_1268	83.4162	2.65429	0.435669	6.09243	1.11209e-09	1.16578e-08	AcrB/AcrD/AcrF family transporter
BT_1269	27.9504	1.52951	0.499661	3.0611	0.00220522	0.0065324	component of multidrug efflux system
BT_1270	937.828	0.546116	0.274124	1.99222	0.0463471	0.091751	Na+/H+ antiporter
BT_1271	14477.2	2.65926	0.340272	7.81512	5.49101e-15	1.1663e-13	30S ribosomal protein S16
BT_1272	3428.38	-3.45213	0.346563	-9.96103	2.25723e-23	1.38977e-21	FucR
BT_1273	11713.6	-4.30549	0.39	-11.0397	2.45753e-28	2.2136e-26	L-fucose isomerase
BT_1274	2803.08	-3.17441	0.366891	-8.65219	5.05213e-18	1.53585e-16	L-fuculose phosphate aldolase
BT_1275	1937.2	-3.44072	0.408288	-8.42717	3.54118e-17	9.41218e-16	L-fuculose kinase
BT_1276	590.43	-3.33992	0.35248	-9.4755	2.6549e-21	1.18472e-19	hypothetical protein BT_1276
BT_1277	1704.74	-3.80434	0.37861	-10.0482	9.35659e-24	5.98822e-22	L-fucose permease
BT_1278	590.725	-1.7794	0.283464	-6.27736	3.44369e-10	3.76406e-09	RNA polymerase ECF-type sigma factor
BT_1279	911.927	0.0446539	0.439744	0.101545	0.919118	0.944518	anti-sigma factor
BT_1280	1709.2	-2.13491	0.463488	-4.60618	4.10139e-06	2.33051e-05	hypothetical protein BT_1280
BT_1281	509.018	-2.83802	0.34867	-8.13956	3.96718e-16	9.79511e-15	hypothetical protein BT_1281
BT_1282	361.009	-2.96011	0.460857	-6.42305	1.33567e-10	1.5395e-09	hypothetical protein BT_1282
BT_1283	481.609	-3.12826	0.319697	-9.78507	1.30502e-22	6.97539e-21	hypothetical protein BT_1283
BT_1284	468.194	-3.19298	0.387997	-8.2294	1.88159e-16	4.71755e-15	endo-beta-N-acetylglucosaminidase F1
BT_1285	583.011	-3.36679	0.284062	-11.8523	2.09262e-32	2.48256e-30	endo-beta-N-acetylglucosaminidase
BT_1286	427.998	1.78799	0.319081	5.60356	2.09994e-08	1.76106e-07	two-component system response regulator
BT_1287	10071.6	0.602412	0.423491	1.42249	0.154884	0.247488	hypothetical protein BT_1287
BT_1288	748.563	2.05133	0.29503	6.95296	3.57696e-12	5.20908e-11	spermidine/putrescine ABC transporter
BT_1289	332.033	1.41899	0.43439	3.26664	0.00108833	0.00348726	putrescine transport system permease potI
BT_1290	338.091	1.47174	0.497083	2.96075	0.00306893	0.00873962	putrescine transport system permease potH
BT_1291	825.084	0.933535	0.427196	2.18526	0.0288696	0.0613573	spermidine/putrescine transport ATP-binding protein
BT_1292	5851.5	0.834326	0.237266	3.51642	0.000437411	0.0015626	thiol:disulfide interchange protein
BT_1293	17066.2	0.932545	0.329988	2.826	0.00471332	0.0128148	alpha-glucan phosphorylase
BT_1294	5392.08	1.28921	0.327798	3.93295	8.39094e-05	0.000356761	glycogen
BT_1295	4234.32	-1.28566	0.315883	-4.07006	4.70005e-05	0.000211481	V-type sodium ATP synthase subunit K
BT_1296	11036.6	-1.53033	0.370536	-4.13005	3.62688e-05	0.000168011	V-type ATP synthase subunit I
BT_1297	3549.63	-1.58612	0.365182	-4.34337	1.40311e-05	7.13883e-05	V-type ATP synthase subunit D
BT_1298	8852.76	-1.60557	0.369704	-4.34286	1.40641e-05	7.14816e-05	V-type ATP synthase subunit B
BT_1299	13959.7	-1.68944	0.314972	-5.36378	8.15002e-08	6.42491e-07	V-type ATP synthase subunit A
BT_1300	7095.31	-1.77678	0.227859	-7.7977	6.30463e-15	1.32752e-13	hypothetical protein BT_1300
BT_1301	8018.45	-1.28944	0.310481	-4.15305	3.28076e-05	0.000153586	ATP synthase subunit E
BT_1302	226.291	-0.845657	0.369595	-2.28806	0.0221337	0.0491816	hypothetical protein BT_1302
BT_1303	219.785	-0.601642	0.370237	-1.62502	0.104159	0.178957	hypothetical protein BT_1303
BT_1304	113.64	-0.139607	0.398134	-0.350654	0.725848	0.807126	transcriptional regulator
BT_1305	336.886	-0.368974	0.340942	-1.08222	0.279154	0.398651	hypothetical protein BT_1305
BT_1306	695.382	-0.122657	0.396517	-0.309336	0.757066	0.832753	ABC transporter ATP-binding protein
BT_1307	352.301	0.847077	0.632469	1.33932	0.180467	0.279107	hypothetical protein BT_1307
BT_1308	1728.32	0.077053	0.240254	0.320715	0.748426	0.825849	clostripain-related protein
BT_1309	2092.47	-0.259825	0.283672	-0.915935	0.359701	0.486143	hypothetical protein BT_1309
BT_1310	265.164	1.43174	0.279351	5.12525	2.9714e-07	2.1131e-06	hypothetical protein BT_1310
BT_1311	50749.2	0.036978	0.267669	0.138148	0.890123	0.926307	RNA polymerase sigma factor rpoD (sigma-A)
BT_1312	13264.5	0.963684	0.242091	3.98068	6.87194e-05	0.000296848	serine protease
BT_1313	2505.21	0.696332	0.337426	2.06366	0.0390498	0.0794721	muconate cycloisomerase
BT_1314	1365.5	-0.2077	0.259604	-0.800063	0.423674	0.546818	dipeptidyl-peptidase VI
BT_1315	1592.21	-0.0346351	0.22417	-0.154504	0.877212	0.918373	ribonuclease BN
BT_1316	1993.73	-0.332039	0.230443	-1.44087	0.149622	0.240652	NADH dehydrogenase/NAD(P)H nitroreductase
BT_1317	2745.41	-0.140079	0.263837	-0.530927	0.595469	0.701298	riboflavin synthase subunit alpha
BT_1318	1457.32	-0.621896	0.335217	-1.8552	0.0635672	0.118509	signal protein
BT_1319	559.214	-0.932619	0.316201	-2.94945	0.00318338	0.00901804	two-component system response regulator
BT_1320	471.303	0.232442	0.278923	0.833358	0.404643	0.528655	transcriptional regulator, phosphate uptake regulation
BT_1321	281.386	0.713883	0.255801	2.79077	0.00525824	0.0141071	phosphate ABC transporter ATP-binding protein
BT_1322	196.933	0.935554	0.296722	3.15296	0.00161622	0.00496295	ABC transporter permease
BT_1323	218.267	1.48583	0.316678	4.69192	2.7065e-06	1.59762e-05	ABC transporter permease
BT_1324	889.965	1.81814	0.398053	4.56758	4.93396e-06	2.749e-05	phosphate ABC transporter substrate-binding protein
BT_1325	8788.69	-0.182537	0.276013	-0.661336	0.508397	0.625719	glutaminyl-tRNA synthetase
BT_1326	1160.33	-0.0614925	0.541912	-0.113473	0.909655	0.9388	hypothetical protein BT_1326
BT_1327	995.166	-0.265633	0.500818	-0.530397	0.595837	0.701337	alkaline phosphatase
BT_1328	16290.5	-0.297177	0.265591	-1.11893	0.26317	0.38097	hypothetical protein BT_1328
BT_1329	70585.6	0.217516	0.378053	0.575358	0.565049	0.676113	thiol peroxidase
BT_1330	6106.22	1.48096	0.317966	4.65761	3.19903e-06	1.86126e-05	hypothetical protein BT_1330
BT_1331	9061.46	0.697126	0.213634	3.26318	0.0011017	0.00351619	hypothetical protein BT_1331
BT_1332	5711.9	-0.169398	0.222761	-0.76045	0.446985	0.57034	hypothetical protein BT_1332
BT_1333	22432.8	-0.976584	0.245217	-3.98254	6.8183e-05	0.000295055	dihydroorotate dehydrogenase 2
BT_1334	39412.1	-0.688447	0.426137	-1.61555	0.106191	0.181998	PhoH-like protein
BT_1335	1146.65	0.104816	0.409051	0.256241	0.797765	0.861912	folylpolyglutamate synthase
BT_1336	4060.33	-0.644086	0.222067	-2.90041	0.00372672	0.0104117	translation initiation inhibitor
BT_1337	22999.1	-0.798748	0.41806	-1.91061	0.0560552	0.107091	aminopeptidase
BT_1338	984.493	0.362572	0.354247	1.0235	0.306072	0.429277	dTDP-4-dehydrorhamnose 3,5-epimerase
BT_1339	500.345	0.703461	0.330784	2.12665	0.0334494	0.0694993	undecaprenyl-phosphate alpha-N-acetylglucosaminyltransferase
BT_1340	567.689	0.590086	0.302665	1.94963	0.0512197	0.0997634	lipopolysaccharide biosynthesis glycosyltransferase
BT_1341	2337.59	0.0081346	0.305838	0.0265977	0.978781	0.985875	UDP-glucose 6-dehydrogenase
BT_1342	1465.82	0.197987	0.341006	0.580599	0.561511	0.673536	UDP-glucuronic acid epimerase
BT_1343	1142.19	0.382514	0.380943	1.00413	0.315318	0.439458	capsule biosynthesis protein
BT_1344	2262.06	0.78654	0.352962	2.2284	0.0258542	0.0561154	glycosyltransferase
BT_1345	2685.58	0.803494	0.370328	2.16968	0.0300309	0.0634262	glycosyltransferase
BT_1346	2143.05	0.900493	0.399665	2.25312	0.0242517	0.0531833	capsule biosynthesis protein capA
BT_1347	1774.18	0.95549	0.400088	2.3882	0.0169313	0.0390302	hypothetical protein BT_1347
BT_1348	1588.82	0.771569	0.383112	2.01395	0.0440143	0.0879562	CDP-abequose synthase
BT_1349	686.907	0.780942	0.36238	2.15503	0.0311591	0.0654961	hypothetical protein BT_1349
BT_1350	1308.87	1.17496	0.351488	3.34281	0.000829351	0.00274419	CDP-glucose 4,6-dehydratase
BT_1351	930.224	0.803074	0.345019	2.32763	0.0199319	0.0450297	glucose-1-phosphate cytidylyltransferase
BT_1352	1903.92	0.381345	0.359022	1.06218	0.288156	0.408746	glycosyltransferase
BT_1353	2055.86	0.149468	0.414528	0.360575	0.718417	0.80069	glycosyltransferase
BT_1354	1103.34	0.295041	0.400849	0.736039	0.461707	0.582704	flippase
BT_1355	1593.23	0.182648	0.38952	0.468904	0.639138	0.735201	hypothetical protein BT_1355
BT_1356	6435.58	-0.028758	0.429721	-0.0669225	0.946643	0.964692	capsule polysaccharide export protein
BT_1357	4421.37	0.328121	0.474381	0.691683	0.489137	0.608481	hypothetical protein BT_1357
BT_1358	2765.91	-0.0754709	0.312179	-0.241755	0.80897	0.869192	transcriptional regulator
BT_1359	2572.24	0.228125	0.417377	0.546567	0.584676	0.692781	hypothetical protein BT_1359
BT_1360	820.754	0.317795	0.507767	0.625868	0.531401	0.645538	tRNA/rRNA methyltransferase
BT_1361	2321.06	0.068362	0.47944	0.142587	0.886616	0.924636	recombination protein RecN
BT_1362	3363.19	-0.251367	0.446627	-0.562812	0.573563	0.68294	flavoprotein
BT_1363	2884.03	-0.868322	0.489184	-1.77504	0.075891	0.137521	DNA polymerase III subunit epsilon
BT_1364	12537	-0.747925	0.264999	-2.82237	0.00476708	0.0129248	DNA polymerase III subunit beta
BT_1365	2677.92	-0.127349	0.491541	-0.259082	0.795572	0.860308	hypothetical protein BT_1365
BT_1366	12698.6	0.852155	0.397525	2.14365	0.0320607	0.0670435	hypothetical protein BT_1366
BT_1367	3148.66	2.53008	0.265841	9.51727	1.77782e-21	8.0816e-20	hydrolase
BT_1368	2303.68	1.26472	0.29296	4.31704	1.58132e-05	7.95404e-05	UDP-N-acetylenolpyruvoylglucosamine reductase
BT_1369	1489.06	-0.307523	0.278002	-1.10619	0.268644	0.387391	hypothetical protein BT_1369
BT_1370	2110.85	-0.253354	0.2622	-0.966264	0.333912	0.459058	NAD dependent nucleotide-diphosphate-sugar epimerase
BT_1371	13269	-0.572171	0.306903	-1.86434	0.0622741	0.11677	2-amino-3-ketobutyrate CoA ligase
BT_1372	1122.01	-0.980822	0.33414	-2.93536	0.0033316	0.00940359	hypothetical protein BT_1372
BT_1373	62755.4	-0.685581	0.333458	-2.05598	0.0397849	0.0807653	ferritin
BT_1374	2903.27	0.365965	0.584089	0.626556	0.53095	0.645313	diaminopimelate decarboxylase
BT_1375	6647.5	0.363526	0.515511	0.705176	0.480701	0.600444	aspartokinase
BT_1376	2203.28	0.148635	0.384456	0.386611	0.699044	0.784711	ATP-binding protein involved in cell division
BT_1377	3664.96	0.314443	0.315622	0.996265	0.319122	0.443741	bifunctional phosphoribosyl-AMP cyclohydrolase/phosphoribosyl-ATP pyrophosphatase
BT_1378	1088.11	0.587212	0.426479	1.37689	0.168548	0.264201	imidazole glycerol phosphate synthase subunit HisF
BT_1379	1046.69	0.257924	0.532736	0.48415	0.628279	0.726452	phosphoribosylformimino-5-aminoimidazole carboxamide ribonucleotide isomerase
BT_1380	1664.85	0.219166	0.446022	0.491381	0.623157	0.722558	imidazole glycerol phosphate synthase subunit HisH
BT_1381	2270	0.207318	0.529321	0.391668	0.695304	0.782136	formyltetrahydrofolate deformylase
BT_1382	938.002	-0.0286755	0.230995	-0.124139	0.901205	0.934441	hypothetical protein BT_1382
BT_1383	7049	1.80248	0.421877	4.27253	1.93271e-05	9.53418e-05	oxidoreductase, aldo/keto reductase
BT_1384	47.9133	1.49841	0.445389	3.36428	0.000767434	0.00256328	hypothetical protein BT_1384
BT_1385	339.12	0.111758	0.288839	0.386922	0.698814	0.784634	transcriptional regulator
BT_1386	170.147	0.981716	0.286639	3.42491	0.000614992	0.0021155	hypothetical protein BT_1386
BT_1387	205.495	1.53391	0.389229	3.94089	8.11789e-05	0.00034606	Na+-driven multidrug efflux pump
BT_1388	193.124	-0.151567	0.353949	-0.428216	0.668494	0.758822	hypothetical protein BT_1388
BT_1389	831.895	-0.664235	0.257239	-2.58217	0.00981805	0.0243399	hypothetical protein BT_1389
BT_1390	709.768	-0.0616782	0.247461	-0.249244	0.803172	0.865639	hypothetical protein BT_1390
BT_1391	76518.5	0.600405	0.384967	1.55963	0.118848	0.199897	hypothetical protein BT_1391
BT_1392	153.334	1.70568	0.369639	4.61445	3.94143e-06	2.2475e-05	hypothetical protein BT_1392
BT_1393	2294.83	0.120383	0.376782	0.319504	0.749344	0.826675	4-carboxymuconolactone decarboxylase
BT_1394	25.9418	0.133637	0.433681	0.308147	0.757971	0.833272	hypothetical protein BT_1394
BT_1395	53.8203	0.0495346	0.371978	0.133165	0.894063	0.928974	hypothetical protein BT_1395
BT_1396	2449.44	0.312767	0.32848	0.952165	0.341013	0.466973	AraC family transcriptional regulator
BT_1397	697.61	0.538108	0.354603	1.5175	0.129141	0.214676	hypothetical protein BT_1397
BT_1398	496.624	1.03053	0.308914	3.33599	0.000849961	0.00280286	aminotransferase
BT_1399	136.749	0.0362308	0.3334	0.10867	0.913464	0.940934	hypothetical protein BT_1399
BT_1400	168.788	0.692716	0.331941	2.08686	0.0369005	0.0756678	hypothetical protein BT_1400
BT_1401	32.9502	0.927314	0.392694	2.36142	0.0182052	0.0415534	sugar transport protein
BT_1402	17.5936	1.6076	0.672068	2.39202	0.0167561	0.0387365	iron-sulfur flavoprotein
BT_1403	981.64	-0.343389	0.233276	-1.47203	0.141013	0.229393	1-deoxy-D-xylulose-5-phosphate synthase
BT_1404	488.166	-0.235067	0.316675	-0.742299	0.457906	0.580005	transcriptional regulator
BT_1405	128.136	-0.139906	0.289703	-0.482927	0.629147	0.727227	hypothetical protein BT_1405
BT_1406	470.968	-0.54635	0.235523	-2.31973	0.0203555	0.0458588	TetR family transcriptional regulator
BT_1407	3023.58	-0.445301	0.245845	-1.81131	0.0700934	0.128606	activator of (R)-2-hydroxyglutaryl-CoA dehydratase
BT_1408	5746.16	-0.893377	0.359187	-2.48722	0.0128745	0.0308938	Tricorn-like protease
BT_1409	624.916	-0.938228	0.323816	-2.89741	0.00376254	0.0104997	hypothetical protein BT_1409
BT_1410	1212.97	-0.687246	0.230548	-2.98092	0.00287386	0.00825175	metallo-beta-lactamase
BT_1411	2634.84	0.523315	0.393173	1.331	0.183188	0.282686	methylated-DNA--protein-cysteine methyltransferase
BT_1412	835.383	-0.187337	0.295834	-0.633251	0.52657	0.641431	iron-sulfur flavoprotein
BT_1413	586.648	-0.191057	0.235058	-0.812807	0.416329	0.539718	transcriptional regulator
BT_1414	1772.82	-1.97913	0.425242	-4.65413	3.25354e-06	1.88845e-05	hypothetical protein BT_1414
BT_1415	665.751	-1.19831	0.41901	-2.85987	0.00423821	0.0116731	cytochrome c biogenesis protein CcsA
BT_1416	2850.91	-1.00885	0.447038	-2.25674	0.0240245	0.0527326	hypothetical protein BT_1416
BT_1417	10850.5	-0.117701	0.497778	-0.236452	0.813082	0.872553	cytochrome c552
BT_1418	4186.46	0.369322	0.506687	0.728896	0.466065	0.586683	quinol oxidase
BT_1419	501.431	2.06934	0.298365	6.93559	4.04542e-12	5.82158e-11	hypothetical protein BT_1419
BT_1420	2121.69	1.69009	0.333225	5.07191	3.9385e-07	2.7367e-06	hypothetical protein BT_1420
BT_1421	1037.33	0.136276	0.444234	0.306766	0.759022	0.833758	hypothetical protein BT_1421
BT_1422	484.849	0.354254	0.322478	1.09854	0.27197	0.39057	hypothetical protein BT_1422
BT_1423	312.692	0.101629	0.241498	0.420827	0.673881	0.76369	hypothetical protein BT_1423
BT_1424	158.993	0.825844	0.417822	1.97655	0.0480927	0.0947824	hypothetical protein BT_1424
BT_1425	3089.01	-0.0803435	0.388266	-0.206929	0.836065	0.887642	hypothetical protein BT_1425
BT_1426	30.6025	2.01346	0.572528	3.51678	0.000436808	0.00156223	hypothetical protein BT_1426
BT_1427	35.0413	1.76761	0.59125	2.98961	0.0027933	0.00804776	tetracycline resistance element mobilization regulatory protein rteC
BT_1428	5660.45	-0.873574	0.295568	-2.95558	0.00312082	0.00887181	hypothetical protein BT_1428
BT_1429	197.981	0.670342	0.305998	2.19068	0.0284752	0.0606141	general stress protein
BT_1430	470.939	-0.188967	0.306168	-0.617201	0.537102	0.650676	transcriptional regulator
BT_1431	606.939	0.25626	0.250319	1.02373	0.305961	0.429245	DNA polymerase III subunit epsilon
BT_1432	11000.3	-4.80606	0.254977	-18.849	2.99426e-79	1.32401e-76	mannonate dehydratase
BT_1433	8479.7	-4.73498	0.297513	-15.9152	4.96945e-57	1.61143e-54	D-mannonate oxidoreductase
BT_1434	1260.52	-3.75174	0.27729	-13.5301	1.03948e-41	1.94462e-39	catabolite transcriptional regulator A
BT_1435	30295.6	2.29486	0.367839	6.23875	4.41067e-10	4.72544e-09	hypothetical protein BT_1435
BT_1436	4107.48	2.0692	0.386457	5.35427	8.59015e-08	6.73911e-07	hypothetical protein BT_1436
BT_1437	1560.24	-0.190931	0.387244	-0.493051	0.621976	0.721855	hypothetical protein BT_1437
BT_1438	169.351	3.11732	0.519623	5.9992	1.98289e-09	1.95635e-08	membrane efflux protein
BT_1439	12722.5	1.5928	0.290924	5.47496	4.37616e-08	3.55353e-07	hypothetical protein BT_1439
BT_1440	32140.3	1.61937	0.302983	5.34474	9.05487e-08	7.08085e-07	hypothetical protein BT_1440
BT_1441	1955.76	-0.043211	0.281185	-0.153674	0.877866	0.91886	hypothetical protein BT_1441
BT_1442	2423.07	0.493162	0.351836	1.40168	0.161011	0.255516	adenosylmethionine-8-amino-7-oxononanoate aminotransferase
BT_1443	614.75	0.422365	0.402731	1.04875	0.294292	0.4166	8-amino-7-oxononanoate synthase
BT_1444	317.168	0.849705	0.419816	2.024	0.0429706	0.0862248	hypothetical protein BT_1444
BT_1445	305.304	0.784389	0.454926	1.72421	0.0846696	0.150965	biotin synthesis protein bioC
BT_1446	385.431	0.64021	0.438756	1.45915	0.144524	0.233854	dithiobiotin synthetase
BT_1447	7552.02	-1.25136	0.212709	-5.88297	4.02972e-09	3.79855e-08	two-component system sensor histidine kinase
BT_1448	8879.13	-4.14535	0.397633	-10.4251	1.90523e-25	1.34305e-23	biotin carboxyl carrier protein
BT_1449	19627.5	-3.89069	0.438268	-8.87742	6.843e-19	2.27975e-17	biotin carboxylase
BT_1450	25930	-3.19759	0.448456	-7.13021	1.00217e-12	1.60347e-11	propionyl-CoA carboxylase subunit beta
BT_1451	5316.24	3.06574	0.359829	8.51998	1.59576e-17	4.53904e-16	hypothetical protein BT_1451
BT_1452	16773.8	3.19056	0.300758	10.6084	2.7237e-26	2.17182e-24	hypothetical protein BT_1452
BT_1453	14798.5	1.03752	0.358172	2.8967	0.00377112	0.0105176	L-lactate permease
BT_1454	1914.7	2.96355	0.382385	7.75017	9.17663e-15	1.83684e-13	peptide chain release factor-like protein
BT_1455	3090.11	4.22003	0.372087	11.3415	8.17313e-30	7.95082e-28	protein rtcB
BT_1456	580.037	1.47555	0.372267	3.96368	7.38028e-05	0.000316837	thioredoxin
BT_1457	242.558	-0.34736	0.417351	-0.832298	0.405241	0.529294	two-component system response regulator
BT_1458	371.931	-0.340622	0.346674	-0.982541	0.325833	0.450883	two-component system sensor histidine kinase
BT_1459	806.706	-0.609066	0.317818	-1.9164	0.0553141	0.106065	two-component system sensor
BT_1460	154.787	2.12825	0.36825	5.77936	7.49851e-09	6.76675e-08	hypothetical protein BT_1460
BT_1461	1026.16	-0.516922	0.285033	-1.81355	0.0697472	0.128073	hypothetical protein BT_1461
BT_1462	344.529	-0.448837	0.501928	-0.894226	0.371201	0.496842	hypothetical protein BT_1462
BT_1463	487.015	-0.267826	0.298121	-0.898381	0.368982	0.494759	acetyltransferase
BT_1464	4408.34	-0.497701	0.265448	-1.87494	0.0608004	0.114537	GNAT family acetyltransferase
BT_1465	482.892	-0.146454	0.227204	-0.644594	0.51919	0.635786	ABC transporter permease
BT_1466	109.517	0.585408	0.327341	1.78838	0.0737154	0.134339	ABC transporter ATP-binding protein
BT_1467	82.0945	2.26228	0.394102	5.74033	9.44936e-09	8.41789e-08	ABC transporter permease
BT_1468	54.9882	4.35431	0.558622	7.79475	6.45379e-15	1.35276e-13	outer membrane efflux protein
BT_1469	1392.42	-1.23345	0.35048	-3.5193	0.000432681	0.00154861	two-component system response regulator
BT_1470	285.805	-0.777782	0.32615	-2.38474	0.0170912	0.0392871	two-component system sensor histidine kinase
BT_1471	5308.07	1.35424	0.279043	4.85316	1.2151e-06	7.72582e-06	hypothetical protein BT_1471
BT_1472	1359.53	0.155733	0.438678	0.355005	0.722586	0.80427	hypothetical protein BT_1472
BT_1473	96.3767	0.516836	0.322592	1.60214	0.109125	0.18624	hypothetical protein BT_1473
BT_1474	520.382	0.705934	0.3782	1.86656	0.0619627	0.116276	30S ribosomal protein S6 modification protein-like protein
BT_1475	532.484	0.906423	0.450959	2.00999	0.0444323	0.0887187	ABC transporter permease
BT_1476	3416.74	0.350794	0.388821	0.902197	0.366952	0.492658	aspartate aminotransferase
BT_1477	2667.01	0.550458	0.219675	2.50578	0.0122181	0.0295665	hypothetical protein BT_1477
BT_1478	515.845	-0.00162019	0.50077	-0.0032354	0.997419	0.998034	histidinol-phosphatase
BT_1479	2092.57	-0.445297	0.519244	-0.857588	0.39112	0.515977	ABC transporter ATP-binding protein
BT_1480	3076.1	-0.0993105	0.283049	-0.350859	0.725694	0.807126	hypothetical protein BT_1480
BT_1481	3806.77	0.91503	0.344977	2.65244	0.00799124	0.0203186	hypothetical protein BT_1481
BT_1482	1703.02	0.0443345	0.283576	0.156341	0.875764	0.917054	two-component system response regulator
BT_1483	2501.71	-0.539332	0.291286	-1.85156	0.0640895	0.119392	two-component system sensor histidine kinase
BT_1484	9347.1	-0.127021	0.276291	-0.459736	0.645706	0.740747	hypothetical protein BT_1484
BT_1485	2447.71	-0.0358949	0.266524	-0.134678	0.892866	0.928169	hypothetical protein BT_1485
BT_1486	3410.03	4.37176	0.558525	7.82732	4.98379e-15	1.07262e-13	hypothetical protein BT_1486
BT_1487	1568.22	3.90575	0.8946	4.36592	NA	NA	hypothetical protein BT_1487
BT_1488	2803.84	3.19994	0.408743	7.82873	4.92826e-15	1.06538e-13	hypothetical protein BT_1488
BT_1489	1502.76	2.70829	0.488133	5.54826	2.88523e-08	2.39893e-07	vitamin B12 receptor, outer membrane
BT_1490	1243.68	3.1367	0.470925	6.66072	2.72496e-11	3.47879e-10	surface protein
BT_1491	3588.65	2.22756	0.584927	3.80827	0.00013994	0.000561145	hypothetical protein BT_1491
BT_1492	2909.55	-1.27307	0.325894	-3.90638	9.3691e-05	0.000394215	tryptophanase
BT_1493	3153.73	0.872578	0.32034	2.72391	0.0064514	0.0168436	hypothetical protein BT_1493
BT_1494	4156.26	0.824659	0.299694	2.75167	0.00592915	0.0156396	hypothetical protein BT_1494
BT_1495	2032.9	-0.277378	0.330682	-0.838807	0.401578	0.526063	siderophore (surfactin) biosynthesis regulatory protein
BT_1496	2340.51	-0.849154	0.561336	-1.51274	0.130347	0.215795	hemolysin-like protein, partial
BT_1497	3816.76	0.0930456	0.217197	0.428392	0.668366	0.758822	single-strand binding protein
BT_1498	1183.36	0.424768	0.277924	1.52836	0.126423	0.211169	A/G-specific adenine glycosylase
BT_1499	6088.73	0.802648	0.431766	1.85899	0.0630288	0.117822	DNA-binding protein HU
BT_1500	24495.9	-0.103392	0.225109	-0.459296	0.646022	0.740747	ribonuclease G
BT_1501	486.821	0.0867507	0.27706	0.313112	0.754196	0.830332	major outer membrane protein OmpA
BT_1502	4336.87	-0.815402	0.243223	-3.35249	0.000800875	0.00265902	hypothetical protein BT_1502
BT_1503	1424.7	0.708092	0.355961	1.98924	0.0466746	0.0923243	integrase
BT_1504	242.054	1.08221	0.392045	2.76043	0.00577261	0.0152764	hypothetical protein BT_1504
BT_1505	152.038	1.72554	0.338723	5.09426	3.50104e-07	2.45115e-06	hypothetical protein BT_1505
BT_1506	60.0449	1.40343	0.331746	4.23043	2.33245e-05	0.000113792	hypothetical protein BT_1506
BT_1507	1865.44	-0.458408	0.258105	-1.77606	0.0757237	0.137279	hypothetical protein BT_1507
BT_1508	319.599	1.06436	0.303048	3.51218	0.000444453	0.00158259	hypothetical protein BT_1508
BT_1509	2389.9	1.31401	0.368993	3.56107	0.000369341	0.00134467	integrase
BT_1510	4706.17	1.0421	0.35685	2.92029	0.00349709	0.00980393	hypothetical protein BT_1510
BT_1511	54.81	1.43484	0.348622	4.11575	3.8593e-05	0.000177258	outer membrane protein OmpA
BT_1512	819.991	-0.0439672	0.256632	-0.171324	0.863969	0.908984	surface protein
BT_1513	2852.63	1.49816	0.327514	4.57436	4.77689e-06	2.67374e-05	integrase
BT_1514	140.448	0.619656	0.35168	1.76199	0.0780714	0.140853	hypothetical protein BT_1514
BT_1515	53.0155	3.4156	0.570654	5.98542	2.15833e-09	2.10806e-08	hypothetical protein BT_1515
BT_1516	89.0098	2.79699	0.433082	6.45833	1.05863e-10	1.25896e-09	replicative DNA helicase
BT_1517	4832.54	1.32232	0.404778	3.26679	0.00108774	0.00348726	hypothetical protein BT_1517
BT_1518	301.509	2.05992	0.315792	6.52303	6.89e-11	8.44155e-10	hypothetical protein BT_1518
BT_1519	229.972	2.45825	0.26699	9.20727	3.34518e-20	1.32284e-18	N-acetylmuramoyl-L-alanine amidase
BT_1520	17.5595	2.71909	0.667966	4.0707	4.68723e-05	0.000211099	transcriptional regulator
BT_1521	293.355	1.31368	0.302231	4.34659	1.38268e-05	7.04961e-05	hypothetical protein BT_1521
BT_1522	654.081	0.851458	0.361819	2.35327	0.0186092	0.0423562	aureobasidin A resistance protein
BT_1523	287.72	0.512792	0.604237	0.84866	0.39607	0.519969	CDP-diacylglycerol-inositol 3-phosphatidyltransferase
BT_1524	184.18	-0.0948317	0.605661	-0.156576	0.875579	0.917054	hypothetical protein BT_1524
BT_1525	480.692	-0.264939	0.631163	-0.419763	0.674659	0.764362	phosphatidylglycerophosphatase A
BT_1526	18031	-1.01563	0.377344	-2.69152	0.00711266	0.0183436	myo-inositol-1-phosphate synthase
BT_1527	285.264	1.78066	0.293171	6.07379	1.24926e-09	1.28388e-08	hypothetical protein BT_1527
BT_1528	886.167	-0.151738	0.302008	-0.50243	0.615365	0.716919	two-component system sensor histidine kinase
BT_1529	2125.46	-0.701571	0.232282	-3.02034	0.00252492	0.00736725	two-component system response regulator
BT_1530	978.871	-0.476415	0.364687	-1.30636	0.191428	0.293461	outer membrane protein OprM
BT_1531	3221.08	-0.308598	0.22193	-1.39052	0.164371	0.259157	two-component system sensor histidine kinase
BT_1532	282.153	-0.877771	0.387254	-2.26666	0.0234111	0.0515257	ABC transporter permease
BT_1533	412.444	-0.717868	0.35566	-2.01841	0.0435484	0.0871326	hypothetical protein BT_1533
BT_1534	347.616	-0.465444	0.328811	-1.41553	0.156912	0.250207	hypothetical protein BT_1534
BT_1535	417.058	0.142102	0.442778	0.320934	0.748261	0.825849	ABC transporter ATP-binding protein
BT_1536	862.32	0.224535	0.457614	0.490664	0.623664	0.722606	ABC transporter permease
BT_1537	11880.6	0.872931	0.324747	2.68803	0.0071874	0.0185167	NADH dehydrogenase
BT_1538	1665.73	-0.203467	0.248884	-0.817519	0.413632	0.537225	hemagglutinin
BT_1539	6558.04	-0.243629	0.358887	-0.678846	0.497236	0.615408	cytidine deaminase
BT_1540	6686.65	-0.349194	0.356122	-0.980545	0.326817	0.451689	transcriptional regulator
BT_1541	577.248	-0.72865	0.256363	-2.84225	0.0044796	0.0122541	hypothetical protein BT_1541
BT_1542	21172.7	2.29881	0.330689	6.95156	3.61259e-12	5.24526e-11	pyridine nucleotide-disulfide oxidoreductase
BT_1543	1022.98	3.59045	0.325088	11.0445	2.32945e-28	2.13782e-26	ABC transporter ATP-binding protein
BT_1544	686.738	1.36086	0.252717	5.38491	7.24802e-08	5.74176e-07	NADH pyrophosphatase
BT_1545	251.393	1.72833	0.268891	6.42763	1.2961e-10	1.49744e-09	hypothetical protein BT_1545
BT_1546	533.77	1.53308	0.273301	5.60949	2.02924e-08	1.70765e-07	acyltransferase
BT_1547	1257.6	0.457713	0.288126	1.58859	0.112153	0.190806	hypothetical protein BT_1547
BT_1548	71870.6	-0.892186	0.343004	-2.60109	0.00929272	0.0231913	phosphoglucomutase phosphomannomutase
BT_1549	4929.52	-0.411043	0.252004	-1.6311	0.10287	0.177118	secreted peptidase
BT_1550	1854.72	-0.257437	0.246299	-1.04522	0.295922	0.418541	hypothetical protein BT_1550
BT_1551	1302.77	1.00961	0.522343	1.93284	0.0532553	0.103078	hypothetical protein BT_1551
BT_1552	1401.64	1.33147	0.47774	2.78701	0.0053196	0.0142461	hypothetical protein BT_1552
BT_1553	665.938	1.97157	0.315429	6.25042	4.09358e-10	4.3954e-09	hypothetical protein BT_1553
BT_1554	7368.7	-2.4476	0.342766	-7.14073	9.28363e-13	1.49522e-11	alanine dehydrogenase
BT_1555	5432.9	0.586322	0.372269	1.575	0.115257	0.194995	dioxygenase, related to 2-nitropropane dioxygenase
BT_1556	707.105	1.8914	0.301453	6.27429	3.51244e-10	3.8306e-09	hypothetical protein BT_1556
BT_1557	1548.89	1.00095	0.25993	3.85086	0.000117706	0.000480706	hypothetical protein BT_1557
BT_1558	2654.29	1.73065	0.315499	5.48544	4.12445e-08	3.36599e-07	hypothetical protein BT_1558
BT_1559	474.935	1.0581	0.281362	3.76064	0.000169478	0.000664254	RNA polymerase ECF-type sigma factor
BT_1560	7452.33	-0.2268	0.262332	-0.864554	0.387284	0.512301	nicotinate-nucleotide pyrophosphorylase
BT_1561	3047.57	0.0261035	0.257561	0.101349	0.919273	0.944518	hypothetical protein BT_1561
BT_1562	621.76	0.780999	0.227608	3.43134	0.000600605	0.00206894	rRNA large subunit methyltransferase
BT_1563	444.832	0.99624	0.3052	3.26422	0.00109766	0.00350752	hypothetical protein BT_1563
BT_1564	326.477	0.782568	0.363786	2.15118	0.0314624	0.0660479	7-cyano-7-deazaguanine reductase
BT_1565	541.897	-0.574954	0.274296	-2.09611	0.0360725	0.074283	hypothetical protein BT_1565
BT_1566	570.31	0.273285	0.240144	1.13801	0.255118	0.37108	aluminum resistance protein
BT_1567	669.967	1.19094	0.269761	4.4148	1.01106e-05	5.25965e-05	hypothetical protein BT_1567
BT_1568	754.498	-0.193439	0.407751	-0.474405	0.635211	0.732322	hypothetical protein BT_1568
BT_1569	1432.03	0.208776	0.36722	0.568531	0.569675	0.679641	hypothetical protein BT_1569
BT_1570	137.708	-0.273258	0.289546	-0.943745	0.3453	0.472178	hypothetical protein BT_1570
BT_1571	32.2627	0.150923	0.432836	0.348684	0.727327	0.808252	hypothetical protein BT_1571
BT_1572	1044.08	0.264818	0.439772	0.602171	0.54706	0.659763	RNA polymerase ECF-type sigma factor
BT_1573	24438.4	3.15519	0.321701	9.80784	1.04177e-22	5.63019e-21	hypothetical protein BT_1573
BT_1574	4557.87	0.919444	0.485641	1.89326	0.0583233	0.110771	hypothetical protein BT_1574
BT_1575	12990.4	1.08767	0.32262	3.37136	0.000747979	0.0025039	D-lactate dehydrogenase
BT_1576	23791.2	1.78303	0.345096	5.16675	2.38203e-07	1.72671e-06	hypothetical protein BT_1576
BT_1577	3019	0.893155	0.274813	3.25004	0.00115387	0.00366587	pyridoxamine 5\'-phosphate oxidase
BT_1578	2248.62	-0.309093	0.257586	-1.19996	0.230154	0.340886	metal dependent hydrolase
BT_1579	14499.3	-0.924595	0.221883	-4.16703	3.0859e-05	0.000145726	hypothetical protein BT_1579
BT_1580	5392.48	0.0497166	0.236556	0.210168	0.833536	0.885997	lactoylglutathione lyase
BT_1581	390.254	0.266209	0.271998	0.978717	0.32772	0.452592	hypothetical protein BT_1581
BT_1582	1832.39	-0.42826	0.234771	-1.82416	0.0681278	0.125568	methyltransferase
BT_1583	3334.84	0.910831	0.262919	3.4643	0.00053162	0.00185628	protein disulfide isomerase
BT_1584	88.796	3.28637	0.462118	7.11155	1.14751e-12	1.81807e-11	hypothetical protein BT_1584
BT_1585	376.484	2.4769	0.353915	6.99856	2.58601e-12	3.8822e-11	hypothetical protein BT_1585
BT_1586	1148.11	0.954129	0.221082	4.31573	1.59076e-05	7.99325e-05	hypothetical protein BT_1586
BT_1587	2294.42	0.219057	0.266816	0.821004	0.411644	0.535516	hypothetical protein BT_1587
BT_1588	1182.34	0.404672	0.331599	1.22037	0.222326	0.331513	hypothetical protein BT_1588
BT_1589	28.9946	4.82514	0.717706	6.723	1.78016e-11	2.35291e-10	hypothetical protein BT_1589
BT_1590	2645.73	0.955975	0.486347	1.96562	0.0493423	0.0968108	hypothetical protein BT_1590
BT_1591	7399.67	0.149189	0.448308	0.332782	0.739299	0.819309	hypothetical protein BT_1591
BT_1592	4609.22	0.959522	0.367394	2.6117	0.00900936	0.0225535	ferrous iron transport protein
BT_1593	2148.85	-0.098016	0.234329	-0.418283	0.67574	0.765084	cell-cycle protein
BT_1594	2989.51	0.87183	0.270348	3.22484	0.00126044	0.00397586	ferredoxin
BT_1595	7690.76	1.79551	0.453319	3.96081	7.46959e-05	0.000319825	transcription termination factor Rho
BT_1596	784.774	0.10171	0.390412	0.260519	0.794463	0.859491	sulfatase yidJ
BT_1597	1249.8	0.35858	0.326151	1.09943	0.27158	0.390126	two-component system sensor histidine kinase
BT_1598	942.447	-0.424418	0.298549	-1.4216	0.155142	0.24782	two-component system sensor histidine kinase
BT_1599	305.032	0.973568	0.250919	3.88001	0.000104451	0.000431648	cation effux pump BexA, partial
BT_1600	481.678	0.577266	0.247991	2.32777	0.0199244	0.0450297	cation effux pump BexA, partial
BT_1601	5660.93	0.23219	0.408719	0.568093	0.569972	0.679829	signal recognition protein
BT_1602	1805.76	0.285736	0.385233	0.741721	0.458256	0.580005	transposase
BT_1603	0.76434	0.463843	1.01156	0.458541	0.646564	0.741019	transposase
BT_1604	332.436	0.294547	0.457192	0.644252	0.519412	0.635897	hypothetical protein BT_1604
BT_1605	321.905	0.406803	0.470253	0.865073	0.386999	0.512068	cytochrome c biogenesis protein
BT_1606	2095.15	-1.02351	0.406988	-2.51484	0.0119087	0.0288754	cytochrome C peroxidase
BT_1607	5293.74	-0.696068	0.292216	-2.38203	0.0172176	0.0395216	bifunctional 5,10-methylene-tetrahydrofolate dehydrogenase/ 5,10-methylene-tetrahydrofolate cyclohydrolase
BT_1608	719.496	-2.38654	0.241457	-9.88391	4.88859e-23	2.86483e-21	capsule biosynthesis protein capA
BT_1609	412.819	0.153202	0.360628	0.42482	0.670968	0.760955	hypothetical protein BT_1609
BT_1610	6819.14	-0.252515	0.245686	-1.02779	0.304046	0.42708	DNA polymerase III subunit gamma/tau
BT_1611	957.657	0.559991	0.246964	2.2675	0.0233595	0.051482	hypothetical protein BT_1611
BT_1612	516.328	0.597637	0.288436	2.07199	0.038266	0.0780075	hypothetical protein BT_1612
BT_1613	7179.98	-0.4614	0.357964	-1.28896	0.197413	0.301533	hypothetical protein BT_1613
BT_1614	958.608	0.924456	0.357312	2.58725	0.0096745	0.0240331	hypothetical protein BT_1614
BT_1615	13334	-0.0683385	0.246107	-0.277678	0.781259	0.848982	aminoacyl-histidine dipeptidase
BT_1616	279.091	0.880448	0.368903	2.38666	0.017002	0.0391191	hypothetical protein BT_1616
BT_1617	448.682	-0.59707	0.257104	-2.32229	0.0202174	0.0456112	RNA polymerase ECF-type sigma factor
BT_1618	1242.1	0.664057	0.449627	1.47691	0.139701	0.227792	anti-sigma factor
BT_1619	1355.98	-0.611372	0.436284	-1.40132	0.16112	0.255605	hypothetical protein BT_1619
BT_1620	829.278	-0.92905	0.409689	-2.26769	0.0233479	0.0514797	hypothetical protein BT_1620
BT_1621	594.833	-0.870683	0.351767	-2.47517	0.0133173	0.0318307	beta-hexosaminidase
BT_1622	834.622	-0.604517	0.277907	-2.17525	0.0296115	0.0627037	N-acetylgalactosamine-6-sulfatase
BT_1623	11203.1	1.38923	0.322678	4.30529	1.66764e-05	8.3194e-05	hypothetical protein BT_1623
BT_1624	5074.3	-2.51587	0.359508	-6.99811	2.59442e-12	3.88284e-11	secreted sulfatase
BT_1625	3777.78	-2.18437	0.367796	-5.93908	2.86622e-09	2.76613e-08	hypothetical protein BT_1625
BT_1626	836.559	-1.63228	0.314812	-5.18494	2.1608e-07	1.57338e-06	beta-galactosidase
BT_1627	951.374	-2.08609	0.312797	-6.66915	2.57289e-11	3.31073e-10	beta-hexosaminidase
BT_1628	1631.96	-2.12717	0.404074	-5.26431	1.4072e-07	1.06854e-06	sulfatase yidJ
BT_1629	401.77	-2.30075	0.306784	-7.49956	6.4033e-14	1.16758e-12	hypothetical protein BT_1629
BT_1630	364.322	-2.59046	0.409457	-6.32659	2.50637e-10	2.78333e-09	hypothetical protein BT_1630
BT_1631	879.994	-2.33339	0.394319	-5.91752	3.26836e-09	3.11712e-08	hypothetical protein BT_1631
BT_1632	439.483	-1.94375	0.400169	-4.85732	1.18985e-06	7.58509e-06	chitinase
BT_1633	1753.09	-1.2912	0.30614	-4.21767	2.46837e-05	0.000119583	mannose-1-phosphate guanylyltransferase
BT_1634	4267.29	-1.167	0.27414	-4.25694	2.0724e-05	0.000101739	hypothetical protein BT_1634
BT_1635	4859.36	-1.0864	0.244386	-4.44542	8.77194e-06	4.62763e-05	two-component system sensor histidine kinase/response regulator
BT_1636	1881.15	-0.901495	0.347363	-2.59525	0.00945213	0.0235408	arylsulfatase
BT_1637	29.5958	2.03335	0.537727	3.78139	0.000155957	0.000617733	hypothetical protein BT_1637
BT_1638	493.74	0.975671	0.233533	4.17787	2.94246e-05	0.000139903	hypothetical protein BT_1638
BT_1639	536.402	0.220509	0.270757	0.814416	0.415407	0.53881	hypothetical protein BT_1639
BT_1640	121.841	0.936803	0.370645	2.52749	0.0114881	0.0279809	hypothetical protein BT_1640
BT_1641	365.345	0.279638	0.390619	0.715884	0.474063	0.595056	N-acetylmuramoyl-L-alanine amidase
BT_1642	4055.52	-0.214321	0.237356	-0.902952	0.366551	0.492658	hypothetical protein BT_1642
BT_1643	6.35437	0.649477	0.712785	0.911183	0.362199	0.488015	hypothetical protein BT_1643
BT_1644	18.3209	1.15244	0.535513	2.15202	0.0313957	0.0659649	CPS biosynthesis glycosyltransferase
BT_1645	12.9898	1.72125	0.651708	2.64114	0.00826271	0.020954	glycosyltransferase
BT_1646	22.5229	1.9532	0.549653	3.55352	0.000380106	0.00138179	glycosyltransferase
BT_1647	32.528	0.671006	0.504231	1.33075	0.183271	0.282725	hypothetical protein BT_1647
BT_1648	53.9697	1.25886	0.35555	3.5406	0.000399218	0.00144157	glycosyltransferase
BT_1649	101.836	1.59351	0.33275	4.78891	1.67693e-06	1.02987e-05	hypothetical protein BT_1649
BT_1650	67.2302	1.45888	0.380403	3.83509	0.000125517	0.000508764	teichoic acid biosynthesis protein F
BT_1651	191.438	0.673056	0.3417	1.96973	0.0488697	0.0961579	pyrophosphorylase
BT_1652	63.6497	0.437949	0.329914	1.32747	0.184354	0.284215	lipopolysaccharide biosynthesis protein
BT_1653	33.011	1.19897	0.403707	2.9699	0.00297899	0.00850841	hypothetical protein BT_1653
BT_1654	88.2794	0.906163	0.403486	2.24584	0.0247145	0.0540276	polysialic acid transport protein kpsD
BT_1655	72.0919	0.30162	0.358596	0.841114	0.400284	0.524791	hypothetical protein BT_1655
BT_1656	123.769	0.93267	0.322036	2.89616	0.00377754	0.0105295	transcriptional regulator
BT_1657	1189.62	1.86424	0.258796	7.20351	5.86838e-13	9.54642e-12	integrase
BT_1658	33631.7	0.0951379	0.372171	0.255629	0.798237	0.862231	translaldolase
BT_1659	41225.7	1.1367	0.337142	3.37156	0.000747434	0.0025038	fructose-bisphosphate aldolase
BT_1660	22517.4	1.38795	0.342159	4.05646	4.98223e-05	0.000222326	phosphoglyceromutase
BT_1661	3552.67	-0.315111	0.207907	-1.51564	0.129611	0.215164	two-component system sensor histidine kinase
BT_1662	1628.81	-0.271708	0.413363	-0.65731	0.510981	0.628106	molybdenum transport ATP-binding protein
BT_1663	2973.71	-0.527642	0.283908	-1.8585	0.063098	0.11786	pullulanase
BT_1664	1044.63	-0.264469	0.285749	-0.925527	0.354692	0.48204	Holliday junction resolvase
BT_1665	818.297	-0.0775704	0.26396	-0.293872	0.768856	0.839631	hypothetical protein BT_1665
BT_1666	815.28	1.18811	0.260297	4.56442	5.00872e-06	2.78746e-05	hydrolase
BT_1667	6477.63	2.22222	0.296563	7.49325	6.71867e-14	1.20589e-12	hypothetical protein BT_1667
BT_1668	1067.1	0.0480077	0.218535	0.21968	0.82612	0.880422	hypothetical protein BT_1668
BT_1669	4900.46	0.331551	0.446874	0.741934	0.458127	0.580005	phenylalanyl-tRNA synthetase subunit alpha
BT_1670	801.575	0.714171	0.459027	1.55584	0.119747	0.201052	transmembrane transport protein
BT_1671	714.891	-0.12074	0.355684	-0.339458	0.734265	0.814287	endonuclease III
BT_1672	19840.5	-0.319238	0.372395	-0.857254	0.391304	0.51608	phosphoglycerate kinase
BT_1673	349.202	0.8453	0.449896	1.87888	0.060261	0.113873	thiamine biosynthesis protein
BT_1674	240.732	0.484625	0.501201	0.966928	0.33358	0.458991	hypothetical protein BT_1674
BT_1675	2750.73	0.86258	0.231004	3.73404	0.000188429	0.000732044	hypothetical protein BT_1675
BT_1676	886.205	-0.179411	0.388878	-0.461355	0.644544	0.740099	Maf-like protein
BT_1677	670.652	-0.465203	0.341168	-1.36356	0.172706	0.268555	hydrolase
BT_1678	1168.73	-0.476942	0.303668	-1.5706	0.116276	0.196172	hypothetical protein BT_1678
BT_1679	495.626	-0.268024	0.242334	-1.10601	0.268721	0.387391	hypothetical protein BT_1679
BT_1680	1289.62	0.0283416	0.229358	0.123569	0.901656	0.934709	NADH dehydrogenase/NAD(P)H nitroreductase
BT_1681	3164.15	0.258572	0.319758	0.808647	0.418718	0.542094	carbonic anhydrase
BT_1682	195.598	-0.946895	0.422418	-2.24161	0.0249868	0.0545494	hypothetical protein BT_1682
BT_1683	392.842	-0.609638	0.460254	-1.32457	0.185314	0.285243	hypothetical protein BT_1683
BT_1684	5373.66	0.443639	0.275661	1.60936	0.107537	0.183788	hypothetical protein BT_1684
BT_1685	4801.97	-1.40527	0.415468	-3.38238	0.000718615	0.00241725	lactoylglutathione lyase and-like protein
BT_1686	22424.8	-1.19215	0.470904	-2.53162	0.0113536	0.0277089	propionyl-CoA carboxylase subunit beta
BT_1687	11300.3	-1.13592	0.514906	-2.20608	0.0273784	0.0588719	hypothetical protein BT_1687
BT_1688	7415.87	-0.976444	0.498037	-1.96058	0.0499275	0.0976559	biotin carboxyl carrier protein
BT_1689	12646.8	-0.894264	0.532287	-1.68004	0.0929495	0.163629	oxaloacetate decarboxylase subunit beta
BT_1690	1270.97	0.00576114	0.251839	0.0228763	0.981749	0.987229	hypothetical protein BT_1690
BT_1691	39968	0.217374	0.385966	0.563194	0.573303	0.682798	fructose-bisphosphate aldolase
BT_1692	7337.84	0.534385	0.439456	1.21602	0.223979	0.333773	50S ribosomal protein L31
BT_1693	4138.25	1.38027	0.295239	4.67507	2.93847e-06	1.72617e-05	multidrug resistance periplasmic linker protein
BT_1694	6877.32	0.703824	0.329923	2.13329	0.0329006	0.0684467	AcrB/AcrD/AcrF family transporter
BT_1695	2615.85	0.375392	0.323465	1.16053	0.245832	0.359942	outer membrane efflux protein
BT_1696	6456.85	-1.61501	0.270632	-5.96753	2.40874e-09	2.33854e-08	oxaloacetate decarboxylase subunit beta
BT_1697	9655.56	-2.14764	0.373386	-5.7518	8.82995e-09	7.88053e-08	pyruvate carboxylase subunit B
BT_1698	1342.62	-1.87153	0.365627	-5.11867	3.07692e-07	2.17531e-06	hypothetical protein BT_1698
BT_1699	1133.84	-0.213563	0.359383	-0.59425	0.552345	0.664508	hypothetical protein BT_1699, partial
BT_1700	6635.85	0.313969	0.350139	0.896698	0.36988	0.495346	hypothetical protein BT_1700
BT_1701	19.9095	1.73669	0.649317	2.67464	0.00748102	0.0191615	hypothetical protein BT_1701
BT_1702	43.5977	1.36186	0.424692	3.20669	0.0013427	0.00421077	hypothetical protein BT_1702
BT_1703	360.979	0.794684	0.230543	3.44702	0.000566817	0.00196767	hypothetical protein BT_1703
BT_1704	447.497	-0.933832	0.256908	-3.63488	0.000278105	0.00104214	hypothetical protein BT_1704
BT_1705	123.809	1.95811	0.330186	5.93035	3.02299e-09	2.90589e-08	hypothetical protein BT_1705
BT_1706	1716.97	0.334132	0.231921	1.44072	0.149665	0.240652	N-acetylmuramoyl-L-alanine amidase
BT_1707	4314.31	0.580485	0.393367	1.47568	0.140029	0.228099	hypothetical protein BT_1707
BT_1708	21.0218	0.766731	0.490265	1.56391	0.117838	0.198465	capsular polysaccharide biosynthesis glycosyltransferase
BT_1709	6.84181	1.47894	0.719861	2.05448	0.0399294	0.0809574	glycosyltransferase
BT_1710	34.116	0.247929	0.49395	0.501931	0.615716	0.717117	hypothetical protein BT_1710
BT_1711	26.2967	0.690042	0.463	1.49037	0.136127	0.223161	hypothetical protein BT_1711
BT_1712	32.2142	0.190741	0.478572	0.398564	0.690215	0.777851	glycosyltransferase
BT_1713	6.97614	0.0293379	0.786348	0.0373091	0.970239	0.980966	acylneuraminate cytidylyltransferase
BT_1714	23.714	0.0803179	0.531928	0.150994	0.879981	0.920677	sialic acid synthase
BT_1715	12.2111	0.320452	0.665707	0.48137	0.630253	0.72816	polysaccharide biosynthesis protein
BT_1716	47.8244	1.24686	0.445748	2.79724	0.00515414	0.0138814	teichoic acid biosynthesis protein B
BT_1717	23.653	0.583158	0.506894	1.15045	0.249957	0.364118	lipopolysaccharide biosynthesis protein
BT_1718	101.24	0.0214401	0.296247	0.0723723	0.942306	0.962076	2-aminoethylphosphonate pyruvate aminotransferase
BT_1719	62.7123	0.250733	0.35258	0.711137	0.476999	0.597668	sulfopyruvate decarboxylase subunit beta
BT_1720	92.1759	0.633926	0.384407	1.6491	0.099127	0.172321	phosphoenolpyruvate phosphomutase
BT_1721	9.65706	1.30306	0.653461	1.9941	0.0461415	0.0915178	glucose-1-P-cytidylyltransferase
BT_1722	13.18	2.37688	0.710636	3.34472	0.000823656	0.0027272	hypothetical protein BT_1722
BT_1723	30.3279	1.89308	0.528516	3.58188	0.000341136	0.00125419	polysialic acid transport protein kpsD
BT_1724	5.72013	0.621485	0.718296	0.865222	0.386917	0.512068	hypothetical protein BT_1724
BT_1725	16.6699	1.57343	0.617528	2.54795	0.0108359	0.0265519	transcriptional regulator
BT_1726	695.04	1.7721	0.250295	7.08006	1.44091e-12	2.24634e-11	integrase
BT_1727	546.633	0.891233	0.272907	3.2657	0.00109194	0.0034938	transmembrane sensor
BT_1728	598.313	0.530479	0.392969	1.34993	0.177039	0.274679	RNA polymerase ECF-type sigma factor
BT_1729	1583.54	0.138124	0.562471	0.245566	0.806018	0.867422	peptide chain release factor 3
BT_1730	565.306	0.0146357	0.490528	0.0298367	0.976197	0.984292	dTDP-4-dehydrorhamnose reductase
BT_1731	691.429	0.0301633	0.333937	0.0903265	0.928028	0.952707	hypothetical protein BT_1731
BT_1732	617.344	0.555802	0.317275	1.7518	0.0798087	0.143412	hypothetical protein BT_1732
BT_1733	18951	0.0649232	0.398818	0.162789	0.870685	0.913592	phosphoribosylformylglycinamidine synthase
BT_1734	5402.32	-0.235826	0.252657	-0.933381	0.350623	0.477846	two-component system sensor histidine kinase/response regulator
BT_1735	654.504	-0.54711	0.393093	-1.39181	0.16398	0.258625	chromate transport protein
BT_1736	663.592	-0.247982	0.498261	-0.497695	0.618699	0.719252	chromate transport protein
BT_1737	6387.11	0.455301	0.219024	2.07877	0.0376386	0.0768895	hypothetical protein BT_1737
BT_1738	654.419	0.560029	0.386782	1.44792	0.14764	0.238419	two-component system sensor histidine kinase
BT_1739	7521.8	0.347459	0.310161	1.12025	0.262606	0.38038	excinuclease ABC subunit A
BT_1740	4107.43	-0.721496	0.239262	-3.0155	0.00256554	0.00745004	hypothetical protein BT_1740
BT_1741	869.423	-0.761904	0.266307	-2.861	0.00422313	0.011644	hypothetical protein BT_1741
BT_1742	3213.97	-0.315955	0.252375	-1.25193	0.210596	0.317133	carbon starvation protein A
BT_1743	222.255	-0.404012	0.344546	-1.17259	0.240959	0.353552	hypothetical protein BT_1743
BT_1744	1416.49	-0.147256	0.328521	-0.448239	0.653981	0.747407	hypothetical protein BT_1744
BT_1745	327.448	0.441382	0.29011	1.52143	0.128153	0.213684	hypothetical protein BT_1745
BT_1746	5292.03	-0.936408	0.218771	-4.28032	1.86627e-05	9.24184e-05	hypothetical protein BT_1746
BT_1747	92934.3	-1.34314	0.254226	-5.28325	1.26911e-07	9.72119e-07	pyruvate-flavodoxin oxidoreductase
BT_1748	2290.51	3.42937	0.415492	8.25376	1.53491e-16	3.86828e-15	hypothetical protein BT_1748
BT_1749	2105.33	3.09968	0.336847	9.20204	3.51203e-20	1.37762e-18	glycine betaine-binding protein
BT_1750	700.057	3.32724	0.340644	9.76751	1.55223e-22	7.94743e-21	glycine betaine/L-proline transport system permease
BT_1751	796.036	3.0793	0.294549	10.4543	1.4007e-25	1.01687e-23	glycine betaine transport ATP-binding protein
BT_1752	1767.72	-0.0654819	0.330056	-0.198396	0.842735	0.892847	hypothetical protein BT_1752
BT_1753	703.183	-0.423193	0.239381	-1.76786	0.0770839	0.139433	methylated-DNA methyltransferase
BT_1754	8434.02	-0.410366	0.276979	-1.48158	0.138453	0.226292	two-component system sensor histidine kinase/response regulator
BT_1755	410.788	2.44793	0.427334	5.72837	1.01397e-08	8.95094e-08	hypothetical protein BT_1755
BT_1756	4.39195	0.119205	0.798774	0.149235	0.881368	0.920852	transposase, invertase
BT_1757	9276.15	-2.10015	0.444261	-4.72729	2.27531e-06	1.36127e-05	fructokinase
BT_1758	3799.52	-3.46414	0.418803	-8.27154	1.32243e-16	3.35016e-15	glucose/galactose transporter
BT_1759	4212.39	-1.79646	0.373194	-4.81373	1.48137e-06	9.22582e-06	2,6-beta-D-fructofuranosidase
BT_1760	4790.76	-1.5329	0.436397	-3.51263	0.000443691	0.00158104	glycosylhydrolase
BT_1761	2229.6	-0.848964	0.466646	-1.81929	0.0688677	0.126692	hypothetical protein BT_1761
BT_1762	2530.32	-0.0915651	0.442808	-0.206783	0.83618	0.887642	hypothetical protein BT_1762
BT_1763	3831.63	-0.329475	0.46491	-0.708686	0.478519	0.598795	hypothetical protein BT_1763
BT_1764	5180.81	0.241616	0.297119	0.813194	0.416107	0.539574	hypothetical protein BT_1764
BT_1765	650.501	0.966565	0.315294	3.0656	0.00217231	0.0064467	2,6-beta-D-fructofuranosidase
BT_1766	2838.7	1.24965	0.312074	4.00432	6.2196e-05	0.000271807	ribonucleoprotein-related protein
BT_1767	2235.01	-0.315706	0.280483	-1.12558	0.260344	0.377778	hypothetical protein BT_1767
BT_1768	1942.68	-0.324491	0.283734	-1.14364	0.252771	0.367997	beta-galactosidase
BT_1769	2233.02	-0.782615	0.26788	-2.92151	0.00348339	0.00978245	hypothetical protein BT_1769
BT_1770	5956.82	-0.748345	0.242564	-3.08514	0.00203453	0.00607487	hypothetical protein BT_1770
BT_1771	452.391	-1.46506	0.340289	-4.30533	1.66737e-05	8.3194e-05	cell surface protein
BT_1772	221.329	-1.36162	0.416818	-3.2667	0.00108809	0.00348726	hypothetical protein BT_1772
BT_1773	446.818	-1.3913	0.394263	-3.52885	0.000417366	0.00149931	hypothetical protein BT_1773
BT_1774	1018.37	-1.10134	0.44213	-2.49099	0.0127389	0.0306439	hypothetical protein BT_1774
BT_1775	294.35	-0.368324	0.457089	-0.805804	0.420356	0.543635	hypothetical protein BT_1775
BT_1776	684.123	-0.722364	0.227977	-3.16858	0.00153185	0.00473374	beta-galactosidase
BT_1777	1733.68	-1.77183	0.360915	-4.90926	9.14221e-07	5.95284e-06	hypothetical protein BT_1777
BT_1778	140.657	0.243127	0.36435	0.667288	0.504588	0.622765	beta-glucosidase
BT_1779	101.939	-0.00722425	0.399078	-0.0181023	0.985557	0.989501	sialic acid-specific 9-O-acetylesterase
BT_1780	154.731	-0.305039	0.379629	-0.803517	0.421676	0.545197	beta-glucosidase
BT_1781	128.888	0.943036	0.345826	2.72691	0.00639304	0.01675	xylosidase/arabinosidase
BT_1782	2548.29	-0.239452	0.343911	-0.696262	0.486265	0.605683	phosphoesterase
BT_1783	8894.88	0.248635	0.359862	0.690919	0.489616	0.608766	cation/H+ antiporter
BT_1784	27591.6	0.0381371	0.471806	0.0808323	0.935575	0.958029	hypothetical protein BT_1784
BT_1785	89.0024	-0.0923497	0.374636	-0.246505	0.805291	0.866963	hypothetical protein BT_1785
BT_1786	16.721	0.704644	0.491712	1.43304	0.151846	0.243626	hypothetical protein BT_1786
BT_1787	49.4531	0.514723	0.450559	1.14241	0.253284	0.368633	hypothetical protein BT_1787
BT_1788	4.72717	0.078714	0.905673	0.0869122	0.930741	0.954486	hypothetical protein BT_1788
BT_1789	4666.27	-0.127732	0.327418	-0.390117	0.69645	0.782961	aminopeptidase
BT_1790	495.402	0.968813	0.326988	2.96284	0.00304815	0.00868553	hypothetical protein BT_1790
BT_1791	57.0608	1.73453	0.394072	4.40156	1.07474e-05	5.57307e-05	hypothetical protein BT_1791
BT_1792	1517.42	0.624589	0.219751	2.84226	0.00447951	0.0122541	cell surface protein
BT_1793	1742.13	1.26839	0.257274	4.9301	8.21862e-07	5.40519e-06	integrase protein
BT_1794	204.342	2.14669	0.415054	5.17209	2.31496e-07	1.68262e-06	two-component system response regulator
BT_1795	515.48	0.65822	0.354739	1.8555	0.0635242	0.118475	two-component system sensor
BT_1796	845.088	0.161726	0.269301	0.600537	0.548148	0.660603	hypothetical protein BT_1796
BT_1797	960.378	-0.30917	0.277451	-1.11432	0.26514	0.383244	transcriptional regulator
BT_1798	10416.3	-0.514752	0.258204	-1.99359	0.0461973	0.0915662	hypothetical protein BT_1798
BT_1799	20115.6	-0.360835	0.258617	-1.39525	0.16294	0.257653	vitamin B12 receptor
BT_1800	770.201	0.0800313	0.228495	0.350254	0.726148	0.807126	two-component system sensor histidine kinase
BT_1801	312.704	0.300185	0.338671	0.886363	0.375422	0.5007	two-component system sensor histidine kinase
BT_1802	275.681	-0.666218	0.272527	-2.44459	0.0145016	0.034224	two-component system sensor histidine kinase
BT_1803	271.058	1.4878	0.353071	4.21389	2.51006e-05	0.000121361	hypothetical protein BT_1803
BT_1804	9994.29	-1.65741	0.318588	-5.20236	1.96773e-07	1.44142e-06	electron transfer flavoprotein subunit beta
BT_1805	11575.7	-1.78696	0.346299	-5.16017	2.46721e-07	1.77824e-06	electron transfer flavoprotein subunit alpha
BT_1806	22037.2	-1.43253	0.400724	-3.57485	0.000350422	0.00128058	acyl-CoA dehydrogenase
BT_1807	1501.12	-0.265294	0.221564	-1.19737	0.231163	0.342067	hypothetical protein BT_1807
BT_1808	295.794	-0.633073	0.295631	-2.14143	0.0322395	0.0672773	hypothetical protein BT_1808
BT_1809	6124.37	-0.33371	0.244673	-1.3639	0.172599	0.268475	hypothetical protein BT_1809
BT_1810	1284.2	0.291426	0.302174	0.964429	0.334831	0.460191	GAF domain-containing protein
BT_1811	1289.14	2.24583	0.316622	7.09311	1.31131e-12	2.05749e-11	hypothetical protein BT_1811
BT_1812	4890.71	2.4293	0.327544	7.4167	1.2007e-13	2.12479e-12	molecular chaperone DnaJ
BT_1813	3011.59	0.359429	0.253938	1.41542	0.156945	0.250207	hypothetical protein BT_1813
BT_1814	2012.06	0.897819	0.250354	3.5862	0.000335538	0.00123547	hypothetical protein BT_1814
BT_1815	1624.26	-0.00891432	0.221131	-0.0403124	0.967844	0.979524	low-specificity L-threonine aldolase
BT_1816	450.89	-0.440907	0.289954	-1.52061	0.128358	0.213886	hypothetical protein BT_1816
BT_1817	732.577	0.0846542	0.279059	0.303356	0.761619	0.835386	RNA polymerase ECF-type sigma factor
BT_1818	5114.72	0.00573995	0.361102	0.0158957	0.987318	0.990168	hypothetical protein BT_1818
BT_1819	44728.4	0.539507	0.431761	1.24955	0.211464	0.318047	hypothetical protein BT_1819
BT_1820	13725.7	1.49507	0.32264	4.63388	3.58881e-06	2.06824e-05	pyruvate dehydrogenase, partial
BT_1821	485.631	1.22435	0.348659	3.51159	0.000445432	0.00158492	transposase
BT_1822	691.736	0.631243	0.352218	1.79219	0.0731019	0.133371	pyruvate dehydrogenase, partial
BT_1823	2463.59	-0.809019	0.32787	-2.4675	0.013606	0.0324092	hypothetical protein BT_1823
BT_1824	1548.89	-1.03154	0.322078	-3.20275	0.00136121	0.00426561	permease
BT_1825	937.486	-1.21072	0.265636	-4.55783	5.16843e-06	2.86404e-05	hypothetical protein BT_1825
BT_1826	1087.72	0.256753	0.275232	0.932861	0.350892	0.478078	hypothetical protein BT_1826
BT_1827	1288.12	1.48815	0.292695	5.08429	3.69003e-07	2.57878e-06	transposase
BT_1828	4331.54	0.145713	0.235432	0.618915	0.535973	0.649631	hypothetical protein BT_1828
BT_1829	15306.9	1.96225	0.349961	5.60706	2.05793e-08	1.72881e-07	molecular chaperone GroEL
BT_1830	2609.41	1.95638	0.321497	6.08523	1.16328e-09	1.20644e-08	co-chaperonin GroES
BT_1831	6732.11	0.350985	0.325562	1.07809	0.280994	0.400926	hypothetical protein BT_1831
BT_1832	1057.71	0.0254021	0.38645	0.065732	0.947591	0.965455	hypothetical protein BT_1832
BT_1833	4955.6	0.0478874	0.224274	0.213522	0.83092	0.883844	two-component system sensor histidine kinase
BT_1834	1805.17	-0.333355	0.36168	-0.921684	0.356693	0.483752	hydrogenase
BT_1835	490.074	0.0184784	0.412089	0.0448407	0.964234	0.976684	biotin synthase
BT_1836	449.304	0.288261	0.492512	0.585287	0.558354	0.670246	thiamine biosynthesis protein ThiH
BT_1837	295.916	0.836609	0.431965	1.93675	0.0527757	0.10219	GTP-binding protein
BT_1838	9884.33	-0.267756	0.368158	-0.727285	0.467051	0.587468	alanyl dipeptidyl peptidase
BT_1839	747.833	0.0509545	0.235872	0.216027	0.828967	0.882104	hypothetical protein BT_1839
BT_1840	3130.89	0.147476	0.257156	0.57349	0.566313	0.67669	histidyl-tRNA synthetase
BT_1841	2807.88	0.821619	0.234764	3.49977	0.000465655	0.00164843	hypothetical protein BT_1841
BT_1842	2026.94	-1.77757	0.218589	-8.13201	4.22214e-16	1.0372e-14	alpha-L-fucosidase
BT_1843	7182.63	-0.299195	0.319122	-0.937557	0.348472	0.475314	adenylosuccinate synthetase
BT_1844	1602.72	-0.102623	0.260046	-0.394636	0.693112	0.780212	iron uptake transcriptional regulator
BT_1845	987.777	0.194241	0.223104	0.870631	0.383956	0.50915	hypothetical protein BT_1845
BT_1846	3361.76	0.0938202	0.350965	0.267321	0.789222	0.855467	dipeptidyl-peptidase III
BT_1847	57961.4	0.905178	0.245717	3.68383	0.000229758	0.000876503	AraC family transcriptional regulator
BT_1848	635.649	0.0386064	0.240284	0.160669	0.872354	0.914665	ATP-dependent DNA helicase RecQ
BT_1849	3.21825	-0.961053	0.87642	-1.09657	0.272831	0.39146	hypothetical protein BT_1849
BT_1850	370.266	1.24725	0.433207	2.87911	0.00398803	0.0110592	hypothetical protein BT_1850
BT_1851	1204.66	0.597343	0.357934	1.66886	0.095145	0.166649	hypothetical protein BT_1851
BT_1852	1476.38	0.559943	0.242951	2.30476	0.02118	0.0474964	cysteine synthase A
BT_1853	1489.86	-0.215803	0.325871	-0.662234	0.507821	0.625169	sulfatase
BT_1854	648.139	-0.307667	0.432646	-0.711129	0.477004	0.597668	membrane-associated phospholipid phosphatase
BT_1855	810.006	-0.0843308	0.377118	-0.223619	0.823054	0.878888	methyl transferase
BT_1856	2056.5	0.17776	0.257659	0.689904	0.490254	0.609404	hypothetical protein BT_1856
BT_1857	7489.36	0.040236	0.338575	0.118839	0.905403	0.936706	3-isopropylmalate dehydrogenase
BT_1858	5285.6	0.246435	0.253071	0.973778	0.330167	0.455196	2-isopropylmalate synthase
BT_1859	3080.41	0.375598	0.211141	1.7789	0.0752568	0.136535	3-isopropylmalate dehydratase small subunit
BT_1860	7886.88	0.553777	0.225926	2.45114	0.0142403	0.0336727	isopropylmalate isomerase large subunit
BT_1861	7688.99	0.785005	0.217234	3.61363	0.000301936	0.00112108	2-isopropylmalate synthase
BT_1862	14399.9	0.992999	0.363494	2.73182	0.00629854	0.0165243	hypothetical protein BT_1862
BT_1863	0	NA	NA	NA	NA	NA	hypothetical protein BT_1863
BT_1864	0.105928	-0.13071	0.876656	-0.149101	0.881474	0.920852	methyltransferase
BT_1865	14.7699	-1.17521	0.673503	-1.74492	0.0809994	0.145166	fiber protein
BT_1866	0.18605	0.282549	0.876656	0.322303	0.747223	0.825083	hypothetical protein BT_1866
BT_1867	16.2839	1.63334	0.576167	2.83483	0.00458502	0.0124869	hypothetical protein BT_1867
BT_1868	16.4164	0.0878423	0.592469	0.148265	0.882134	0.921344	hypothetical protein BT_1868
BT_1869	0	NA	NA	NA	NA	NA	hypothetical protein BT_1869
BT_1870	82.4126	2.77931	0.405966	6.84617	7.58558e-12	1.04819e-10	integrase
BT_1871	254167	2.49599	0.212969	11.72	1.00683e-31	1.08827e-29	alpha-glucosidase
BT_1872	174809	2.72908	0.261165	10.4496	1.47089e-25	1.05212e-23	beta-glucosidase
BT_1873	273.725	-1.59251	0.421268	-3.78027	0.000156659	0.000620008	endo-arabinase
BT_1874	433.743	-2.02706	0.311599	-6.50534	7.75171e-11	9.37918e-10	hypothetical protein BT_1874
BT_1875	779.236	-2.17151	0.428949	-5.06239	4.14033e-07	2.86059e-06	hypothetical protein BT_1875
BT_1876	914.697	-1.23629	0.37553	-3.29213	0.000994313	0.003215	anti-sigma factor
BT_1877	437.766	-1.21696	0.279547	-4.35334	1.34082e-05	6.85057e-05	RNA polymerase ECF-type sigma factor
BT_1878	5633.41	-0.278576	0.272323	-1.02296	0.306325	0.429385	hypothetical protein BT_1878
BT_1879	9785.02	-0.253058	0.260335	-0.972049	0.331026	0.456122	endopeptidase IV
BT_1880	2800.35	-0.671148	0.299758	-2.23896	0.0251582	0.0548496	tetraacyldisaccharide 4\'-kinase
BT_1881	3077.67	-0.817507	0.329993	-2.47735	0.0132363	0.0316681	purine nucleoside phosphorylase
BT_1882	2756.05	-0.636319	0.533539	-1.19264	0.233011	0.344383	thiamine-monophosphate kinase
BT_1883	1043.83	0.248533	0.259237	0.958709	0.337705	0.463356	alpha-1,6-mannanase
BT_1884	164.218	2.41116	0.349878	6.89143	5.52361e-12	7.78749e-11	cold shock protein
BT_1885	275.02	3.51355	0.333072	10.5489	5.13878e-26	3.96746e-24	ATP-dependent RNA helicase
BT_1886	499.512	2.73371	0.586222	4.66327	3.11225e-06	1.81728e-05	hypothetical protein BT_1886
BT_1887	3652.09	-0.344849	0.502322	-0.686509	0.492392	0.611905	RNA-binding protein rbpA
BT_1888	645.413	-0.100739	0.277511	-0.363008	0.716599	0.799069	LuxR family transcriptional regulator
BT_1889	265.027	0.566303	0.293661	1.92843	0.0538022	0.103806	hypothetical protein BT_1889
BT_1890	71.1729	2.53143	0.399625	6.33451	2.38092e-10	2.65006e-09	hypothetical protein BT_1890
BT_1891	1.06138	1.59983	1.05268	1.51977	0.128568	0.214089	hypothetical protein BT_1891
BT_1892	0.195781	-0.13071	0.876656	-0.149101	0.881474	0.920852	integrase
BT_1893	175.125	0.665239	0.315458	2.10881	0.0349613	0.0722396	receptor
BT_1894	3423.7	0.589509	0.372932	1.58074	0.113937	0.193299	hypothetical protein BT_1894
BT_1895	3042.08	2.32662	0.273031	8.52145	1.57567e-17	4.51872e-16	hypothetical protein BT_1895
BT_1896	14776.7	1.94788	0.254016	7.66833	1.74256e-14	3.37683e-13	cell surface antigen
BT_1897	1451.42	0.119263	0.31177	0.382534	0.702065	0.787375	hypothetical protein BT_1897
BT_1898	1220.25	-0.443262	0.293476	-1.51039	0.130945	0.216491	hypothetical protein BT_1898
BT_1899	558.048	0.341673	0.243443	1.4035	0.160467	0.254819	hypothetical protein BT_1899
BT_1900	87.5375	3.5541	0.45473	7.81585	5.45938e-15	1.16467e-13	cation effux pump BexA
BT_1901	36.4668	2.19086	0.446966	4.90162	9.50487e-07	6.15602e-06	lysine-sensitive aspartokinase III
BT_1902	43.6295	0.940821	0.383159	2.45543	0.0140716	0.0333062	pyrroline-5-carboxylate reductase
BT_1903	26607	-0.339748	0.42469	-0.799991	0.423716	0.546818	hypothetical protein BT_1903
BT_1904	486.925	1.90872	0.338682	5.63572	1.74327e-08	1.49283e-07	AraC family transcriptional regulator
BT_1905	388.437	0.694246	0.391145	1.7749	0.0759136	0.137521	hypothetical protein BT_1905
BT_1906	230.664	0.363633	0.254317	1.42984	0.152763	0.244743	transcriptional regulator, partial
BT_1907	2431.95	0.567972	0.238899	2.37745	0.0174328	0.0399401	RNA polymerase sigma factor RpoS
BT_1908	8080.84	2.04991	0.295509	6.93688	4.00845e-12	5.78548e-11	hypothetical protein BT_1908
BT_1909	29.1788	3.98866	0.665871	5.99015	2.0965e-09	2.06008e-08	hypothetical protein BT_1909
BT_1910	1686.77	0.250128	0.221324	1.13015	0.258415	0.375427	hypothetical protein BT_1910
BT_1911	8719.35	3.03095	0.289907	10.4549	1.39115e-25	1.01687e-23	7-alpha-hydroxysteroid dehydrogenase
BT_1912	43.1393	3.58922	0.576751	6.22318	4.8719e-10	5.20811e-09	hypothetical protein BT_1912
BT_1913	5962.26	0.420957	0.28024	1.50213	0.133064	0.219347	nicotinate phosphoribosyltransferase
BT_1914	9729.78	4.60771	0.253038	18.2096	4.33384e-74	1.62152e-71	thioredoxin-like protein
BT_1915	2581.35	3.1661	0.492511	6.42849	1.28874e-10	1.49248e-09	pyruvate carboxylase subunit A
BT_1916	714.622	3.42646	0.527049	6.50121	7.96753e-11	9.59259e-10	hypothetical protein BT_1916
BT_1917	4292.22	2.92318	0.399778	7.31199	2.63216e-13	4.46091e-12	propionyl-CoA carboxylase subunit beta
BT_1918	4227.94	-2.40001	0.3417	-7.02373	2.16026e-12	3.2836e-11	arylsulfatase
BT_1919	1372.33	0.942743	0.253831	3.71405	0.000203965	0.000786121	hypothetical protein BT_1919
BT_1920	19550.9	2.00503	0.385965	5.19484	2.04894e-07	1.49416e-06	hypothetical protein BT_1920
BT_1921	202.393	-0.489509	0.278098	-1.7602	0.0783738	0.141346	hypothetical protein BT_1921, partial
BT_1922	657.344	-0.1137	0.219321	-0.518419	0.604166	0.707139	N-acetylmuramoyl-L-alanine amidase
BT_1923	4574.65	-0.58317	0.33632	-1.73397	0.0829232	0.148232	O-acetylhomoserine (thiol)-lyase
BT_1924	4398.49	0.152294	0.294363	0.51737	0.604898	0.707741	metal-dependent hydrolase
BT_1925	150.973	0.276509	0.30682	0.901211	0.367476	0.492941	hypothetical protein BT_1925
BT_1926	711.128	2.3371	0.364182	6.4174	1.3862e-10	1.59396e-09	hypothetical protein BT_1926
BT_1927	888.346	1.3626	0.257038	5.30115	1.15076e-07	8.89869e-07	hypothetical protein BT_1927
BT_1928	361.871	3.33432	0.391298	8.52118	1.57932e-17	4.51872e-16	transposase
BT_1929	256.583	3.38419	0.364843	9.27576	1.76354e-20	7.1482e-19	transposase
BT_1930	102.808	1.6139	0.415609	3.88322	0.000103083	0.000427447	hypothetical protein BT_1930
BT_1931	4793.18	-0.0338726	0.22909	-0.147857	0.882456	0.921482	type IIS restriction/modification enzyme
BT_1932	744.989	0.859037	0.349837	2.45553	0.0140676	0.0333062	hypothetical protein BT_1932
BT_1933	282.032	-1.39393	0.431545	-3.2301	0.00123748	0.00391148	transposase
BT_1934	3383.68	-1.67667	0.370324	-4.52757	5.9666e-06	3.26819e-05	hypothetical protein BT_1934
BT_1935	3335.03	-1.58834	0.373672	-4.25064	2.13159e-05	0.000104202	hypothetical protein BT_1935
BT_1936	3616.75	-1.51266	0.363954	-4.15617	3.23621e-05	0.000151647	hypothetical protein BT_1936
BT_1937	1886.32	-0.970206	0.24795	-3.91291	9.11923e-05	0.000384367	hypothetical protein BT_1937
BT_1938	1548.57	-0.863802	0.232869	-3.70939	0.000207763	0.000799494	hypothetical protein BT_1938
BT_1939	2711.71	-0.835381	0.250332	-3.33709	0.000846603	0.00279368	outer membrane receptor
BT_1940	3739	-0.544033	0.244088	-2.22884	0.0258249	0.0560768	hypothetical protein BT_1940
BT_1941	111.953	0.0605656	0.320527	0.188956	0.850127	0.898874	hypothetical protein BT_1941
BT_1942	96.9113	0.916397	0.365791	2.50525	0.0122366	0.0295967	hypothetical protein BT_1942
BT_1943	19.2175	1.1043	0.510894	2.1615	0.0306567	0.0646636	hypothetical protein BT_1943
BT_1944	30.2016	0.340979	0.502177	0.679002	0.497137	0.615408	transposase
BT_1945	53.7027	1.9487	0.50291	3.87485	0.000106691	0.000439783	conjugate transposon protein
BT_1946	27.5298	1.28907	0.481811	2.67547	0.00746236	0.0191339	hypothetical protein BT_1946
BT_1947	39.7179	1.21618	0.474153	2.56496	0.0103188	0.0254389	hypothetical protein BT_1947
BT_1948	15.75	3.16021	0.701587	4.50438	6.65684e-06	3.60968e-05	hypothetical protein BT_1948
BT_1949	233.043	2.85193	0.612548	4.65585	3.22646e-06	1.87497e-05	hypothetical protein BT_1949
BT_1950	344.51	2.30591	0.67768	3.40266	0.000667338	0.00227147	iron ABC transporter ATP-binding protein
BT_1951	543.902	2.60829	0.52701	4.94922	7.45111e-07	4.93091e-06	iron ABC transporter permease
BT_1952	1548.66	2.7151	0.427856	6.34584	2.21217e-10	2.47926e-09	iron ABC transporter substrate-binding protein
BT_1953	4475.95	2.82379	0.333811	8.45925	2.69106e-17	7.23167e-16	TonB-linked outer membrane receptor
BT_1954	1435.89	2.65813	0.637557	4.16924	3.05623e-05	0.000144554	surface layer protein
BT_1955	6368.33	2.57947	0.647637	3.9829	NA	NA	cell wall biogenesis protein
BT_1956	7805.48	2.7142	0.587216	4.62215	3.79778e-06	2.17578e-05	cell surface protein
BT_1957	21295.7	2.46434	0.290597	8.48026	2.24701e-17	6.14013e-16	hypothetical protein BT_1957
BT_1958	2349.14	1.15722	0.27757	4.1691	3.0581e-05	0.000144554	hypothetical protein BT_1958
BT_1959	30.9674	2.24881	0.443908	5.06594	4.0638e-07	2.81571e-06	hypothetical protein BT_1959
BT_1960	20.9052	2.03181	0.535097	3.79709	0.000146403	0.00058369	integrase, partial
BT_1961	22.3067	1.88648	0.683751	2.75902	0.00579744	0.0153285	transposase, partial
BT_1962	3299.95	0.669112	0.336955	1.98576	0.0470599	0.0930107	hypothetical protein BT_1962
BT_1963	1527.56	-0.404541	0.2214	-1.8272	0.0676704	0.124819	transcriptional regulator
BT_1964	272.783	1.23576	0.347916	3.55188	0.000382486	0.00138941	hypothetical protein BT_1964
BT_1965	154.315	1.98131	0.32338	6.12689	8.96133e-10	9.47563e-09	multidrug efflux pump channel protein
BT_1966	191.159	3.127	0.314962	9.9282	3.13874e-23	1.8848e-21	AcrB/AcrD/AcrF family multidrug resistance protein
BT_1967	42.6587	3.45412	0.566146	6.10111	1.05335e-09	1.10898e-08	multidrug efflux protein
BT_1968	621.15	-0.291702	0.234584	-1.24349	0.213689	0.320995	transcriptional regulator
BT_1969	12336	-1.07629	0.310196	-3.4697	0.000521041	0.00182327	malic enzyme
BT_1970	10648.5	0.592554	0.570226	1.03916	0.298732	0.421536	glutamate dehydrogenase
BT_1971	18877.8	0.296426	0.346847	0.85463	0.392756	0.517703	catalase
BT_1972	6360.22	-0.485818	0.258435	-1.87985	0.0601291	0.113668	phosphoenolpyruvate synthase
BT_1973	14495.1	-0.339724	0.374953	-0.906044	0.364912	0.491127	glutamate dehydrogenase
BT_1974	9261.86	-0.528286	0.240295	-2.19849	0.0279143	0.0597002	M24 family metallopeptidase
BT_1975	2480.3	0.202258	0.287958	0.702387	0.482438	0.601925	tRNA nucleotidyltransferase
BT_1976	2740.1	0.00551277	0.311973	0.0176707	0.985902	0.989564	hypothetical protein BT_1976
BT_1977	2432.29	0.214107	0.270799	0.790649	0.429149	0.552802	hypothetical protein BT_1977
BT_1978	1283.87	0.0242578	0.290361	0.0835435	0.933419	0.956425	Holliday junction DNA helicase RuvA
BT_1979	12050.8	1.03597	0.352725	2.93705	0.00331351	0.00936485	meso-diaminopimelate D-dehydrogenase
BT_1980	7347.22	0.628908	0.394294	1.59502	0.110708	0.188742	transposase
BT_1981	113.18	-0.123038	0.381216	-0.322751	0.746884	0.825083	hypothetical protein BT_1981
BT_1982	158.968	-0.534694	0.41109	-1.30067	0.19337	0.29605	hypothetical protein BT_1982
BT_1983	388.245	-0.0205853	0.240321	-0.0856577	0.931739	0.955106	hemolysin III
BT_1984	197.172	0.478925	0.302423	1.58363	0.113278	0.192383	transcriptional regulator
BT_1985	571.208	0.203028	0.397926	0.510214	0.609901	0.712259	hypothetical protein BT_1985
BT_1986	5888.37	1.23794	0.357905	3.45885	0.000542479	0.00189284	ribose 5-phosphate isomerase
BT_1987	95.6966	0.858498	0.315718	2.71919	0.00654414	0.0170565	hypothetical protein BT_1987
BT_1988	295.696	1.72037	0.449505	3.82726	0.000129579	0.000522615	hypothetical protein BT_1988
BT_1989	328.421	-0.237542	0.291009	-0.81627	0.414346	0.537864	hypothetical protein BT_1989
BT_1990	8.26364	2.83423	0.762227	3.71835	0.000200527	0.000774097	hypothetical protein BT_1990
BT_1991	6.3778	1.59437	0.827786	1.92607	0.0540962	0.104208	N-acetylmuramoyl-L-alanine amidase
BT_1992	49.7853	1.08282	0.352311	3.07347	0.00211587	0.00629692	hypothetical protein BT_1992
BT_1993	4953.68	0.600486	0.373086	1.60951	0.107504	0.183788	cell wall-associated protein
BT_1994	951.607	0.803097	0.324914	2.47172	0.0134466	0.0320923	hypothetical protein BT_1994
BT_1995	2094.25	0.665176	0.325973	2.04058	0.0412922	0.0832691	hypothetical protein BT_1995
BT_1996	9.46088	1.98087	0.639118	3.09938	0.00193924	0.00582611	transposase
BT_1997	165.76	0.830378	0.363118	2.2868	0.0222076	0.0493231	hypothetical protein BT_1997
BT_1998	7012.27	1.40398	0.363471	3.86271	0.000112135	0.000461053	anaerobic ribonucleoside triphosphate reductase
BT_1999	330.172	2.54957	0.532736	4.7858	1.70306e-06	1.0446e-05	anaerobic ribonucleoside-triphosphate reductase activating protein
[truncated: 2,816 more rows]
