# Supplementary material for: A Master Regulator of Bacteroides thetaiotaomicron Gut Colonization Controls Carbohydrate Utilization and an Alternative Protein Synthesis Factor
Source: mBio. 2020 Jan 28;11(1):e03221-19. doi: 10.1128/mBio.03221-19 (PMC6989115; doi:10.1128/mBio.03221-19)
Supplement: TABLE S3 [file mBio.03221-19-st003.xlsx]

## Sheet: Table S3A
reference geneome	peak start	peak end	peak length	abs_summit	pileup	"-LOG10(pvalue)"	fold_enrichment	"-LOG10(qvalue)"	name	type	sequence
gi|29345410|ref|NC_004663.1|	99564	99857	294	99723	1935	38.7381	1.36691	37.2095	IP1_10_bam_peak_6	intergenic	TACAGCAATACAAGTTTTTAAATGTTTCATAAGTTGGTATCAAACAGTTTTTAGTTATAAACTGTTCGCCAGTACGTCTAAAAAAAGCGTGAACTCACACTATTCCAACGTAGAGGCACTGGTACGCCTAAGAGAAGAAACAGGCAAGCCCACGCTATACAGAAGTATAGCATGAACATTGCGCATAAATCTCTTCTCTTTGAAAATTACCAGTTTTCTACGTTGAGACGTTCTGCGAACGCTATGTTATATATAAAAGCAATCGGCTTTTCAACCTATGCTGTTATTGTCTT
gi|29345410|ref|NC_004663.1|	1639933	1640181	249	1640019	1659	9.88502	1.17204	8.68469	IP1_10_bam_peak_119	intergenic	GAAATTATTTCTATTTGTGACACTTTCTTTGGCTAAAACAAAATAAATGACGTACTTTTGCAGTCTAAAGCAGTTGGCCGGTCTGTCGCGTGCGCGTTTCGTGCAGGAGGAAAGTCCGGGCAACACAGAGCATCCTACTTCCTAACAGAAAGCTGTCCGCGAGGGTAGAGTAACGTAGAAGAAAATAACCGCCGCTCCTTTCGGGGAGAGGTAAGGGTGAGAAGGTGGGGTAAGAGCCTACCAGCAGC
gi|29345410|ref|NC_004663.1|	2403617	2403866	250	2403691	1808	19.9899	1.25284	18.6273	IP1_10_bam_peak_231	intergenic	TTCGTGCAAAAACAGAACACAGTATTCAATATTTATTTATCTTTGCCCCCCGAAATGGTTCGGAGTCCGTGTCCAACGGACAACGATTAAAAGGGAATCGGGTGTAAATCCCGTACAGTCCCGCTGCTGTGAAGCTCTATACAATGTCTTATTAATGAACTAATTTATCGCCACTGATGTTATTTCGGGAAGGCACTATAAGACAAGAGTCAGTCAGAAGACCTGCCACTTCGCGTAAAGCGTTCTTCT
gi|29345410|ref|NC_004663.1|	2628394	2628633	240	2628501	1787	14.056	1.20501	12.7762	IP1_10_bam_peak_272	intergenic	AGGAATGAACTATACCAGTTGATTTCTACCCGAAAACCCGCGGGTATAAATCTGCAGCGTCAAGGCAGGTCTTCTGACTCGTCCCCATTTATCACGCCTTCCCAGTGATGTCACCAGTGGCAAAGAATGTGATAAACTCATCTCCCGAAAGAGAGGACTTACAGCAGCAGGTACTGTCCCGGATTTACACCGGATTCCCTTTTCATCGTTTTGGAAGGTTAGACAACTCCAAATACGAA
gi|29345410|ref|NC_004663.1|	2917450	2917940	491	2917686	2407	67.27	1.4565	65.5947	IP1_10_bam_peak_326	intergenic	TGATTTTTTCGGTTCAGCGAAAAAGGAGGGGGAACCACTTCACATAAACGGCGGTATCGAGGCGGACGGAAAGGCTGTAGGACTGATGCAACATCCGCCCGGTGCAAGGGGCAAACCTATCCATATATATAGGTTCGCCCCTTGCACTAGGGATCTTTTTTTAAAGATTTAATAATCAAATGTTTGGAAAATAAAAAGTAATGCTCTATCTTTGCGGCATCAGAGAACGGCTGACAAACGAATGCCTCTCACTGACAACAAGCGTTCCTATAAATCGTTACTAATTCGTTACGGTACAATTTTTTAAGGTTTACAAGAGCTTATAAATCAAAGATATAGACCGCTACGGTGAAAGCCCCAGCTGGATCACTGAAAACAAAAGAAAAATCAAGCAAATCC…
gi|29345410|ref|NC_004663.1|	3787040	3787693	654	3787551	2801	186.037	1.83142	184.055	IP1_10_bam_peak_450	intergenic	GGGATTTAGTGAGTTTCATAGGAGATAGCTAAATTCGTAATTGTTTGATACACAGTAAATATTGAGAAAACTGACCATCGCAGAATATCACTTTGTCGTTCTCATAATCTGGAGGTCCCTGGTTCAAGCCCAGGCTGGTCCACAAAAAAGGTTGTAACACAAGTTGTTACAACCTTTTTTTTATATCCGGTATCGGAACCGAATCTATTGCTTCCTCTAATTTTTGCCCCCTTTCAGAGAATTTATTCCATGCCCAAAGTATATGAGAATATACTAGTTCCCACAAAATTATGATTTTAAAGATACGGAAGAGGTAAATAAAACGGGCATCATTAAAGAAACCCTAGATAGGGACTAACTAAAAAGGCAATAGTATCTCCAATTCCCCTCCCTTCGGGA…
gi|29345410|ref|NC_004663.1|	4102175	4102434	260	4102388	1893	19.531	1.24275	18.1742	IP1_10_bam_peak_488	intergenic	TATATGTTCTATTTTGAAGATTACTTTTAAAAAGGGGATGTTCAGACTTATCCTGATAGAAGAAATACTGCATAAAAAGCTGCAAGAATATGCAGGAATGATCTTGCTTTTGGATATAAATAGGTGAAATATGCATGATAACTACCAATGTTAGGAGACGTTTCATTTAAAGAAAAGCTTCGTTGGTTTTAAAGGAACGACTCGTTGGTCGGTGAGAAGCACTTCGTTTCATTTAAAGGAACGGGTAAAAAGGTACTTT
gi|29345410|ref|NC_004663.1|	6024268	6024753	486	6024508	4605	976.8	3.25206	973.958	IP1_10_bam_peak_818	intergenic	TTTGCCCAAGATATGTGTGTTTTTGGAAAAAGAATGGCATGAAGTAGGATATTTAATTTTATTTTTATAGTTTTGCATTGTCTCTCACGCCGATACCTCAATTCGTGAGGTTAGGGTGGTGTGGGAGATATATTATATAAAGAAAGACGTTTACTTGACGTTTTGTCTTTGGCTGTTTGAAACTTCGAACACTTTAAGCAGTAGTCAAAACAAAGCAACAGTAGATGTCTACGGGATATGTTTATACCCTTGAGTGTACTTTGAAATAAAAGTATACGTGGATTGTTATACATATCGGCGTGGGCTTCTGCGTTGCTCGTTCAGACTACTACGGGCAGTTCGAAGGCCTCAAACAGCGGGACGAGTAACAGGTACAGATTCCCGCGCTTTTTCTTTTAT…
gi|29345410|ref|NC_004663.1|	509438	509786	349	509519	1687	11.9681	1.19181	10.7256	IP1_10_bam_peak_35	intragenic	CCCGATGGCTCCGTTCGTGAGTATAACGAAGGAGTGAACGGTTTACAGATTGCAGAAAGTATCAGTTCGCGCTTGGCACAGGATGTACTTGCATGTGGCGTGAACGGTGAGACTTATGATTTAGGACGTCCTATTAATGAAGATGCTGATTTCGTACTTTACAAATGGGACGATGAAGAAGGCAAACATGCATTTTGGCACACAAGCGCCCACTTGCTGGCTGAAGCTTTGCAGGAACTTTATCCGGGTATCCAGTTTGGTATCGGACCGGCTATCGAAAACGGTTTCTACTATGATGTGGATCCGGGAGAAGCTGTGATTAAAGAAAGTGACCTGCCTGCCATCGAA
gi|29345410|ref|NC_004663.1|	522061	522495	435	522107	1751	17.4656	1.237	16.1356	IP1_10_bam_peak_39	intragenic	TATTATAGGTGGAGGTGCCAGTGGTGTAACATCCGGCATCCAGTCTGCTCGTATGGGAGCCAATACACTGATTCTCGAAGAAAGCACCTGGTTGGGTGGGATGCTGACTTCTGCCGGTGTGAGTGCTGTGGATGGAAATTACAGATTGCCTGCCGGACTTTGGGGAGAATTTAAGAATAGATTGTCTGATTATTATGGCGGGCTGGATTCTTTGAAGACGGGTTGGGTAAGTAACGTATTGTTTGAACCGTCAGTTGGAAATAAGATTCTTCACGAAATGGTAGCGGCGGAAAATAATCTAAAAGTCTGGAAACAGGCTTGCCTTGAAGAAGTAAAAAGGACGGGAGATGAGTGGGTCGCTAAAGTGAAGGTGGAAGGACAAGGTGTGAAAACGGTTCG…
gi|29345410|ref|NC_004663.1|	687192	687442	251	687320	1672	10.8275	1.18122	9.60699	IP1_10_bam_peak_46	intragenic	GCCATGATACGCCTGCTCCAACCCCTGGAGTATTACGAGAAAAAGTACGGAACATGGATGTACGGTCTCAACAAGCTCTATCTGTTGATGGAGAAACAGCATAACCGGGGGCAGGAAGGGGCAGGACTGGCATGCGTGAAGCTGGAAGCAAATCCGGGTGAGGAATATATGTTTCGCGAACGCGCGTTAGGTTCCGGTGCCATCACCGAAATCTTCGAAGCTGTACAGAGTAACTTCAAGGACCTCACTC
gi|29345410|ref|NC_004663.1|	873790	874076	287	873922	1661	10.0275	1.17345	8.82397	IP1_10_bam_peak_60	intragenic	GGACAAAGAGTTGCTTGCCAAGAAAGGCATCACGGAGGCGCAGATAGCAGAACAGCTGGCTTGCTTCCAGACGGGTTTTCCTTATTTGAAACTGGACGCTGCCGCTTCCATAGAAAAAGGCATATTGGCTCCTGACGCAGAAGAAAAGAACGCATATCTGGCTGCATGGGATGCTTATAAGAATACGGATAAAATCATCGTGAAGTTTGTTCCTGCTTCGGGCGCTGCCAGTCGTATGTTCAAGAATCTGTTCGAGTTTCTGTCCGCAGAGTATGACAAACCTACT
gi|29345410|ref|NC_004663.1|	885292	885784	493	885387	1849	27.8129	1.30619	26.3679	IP1_10_bam_peak_61	intragenic	CGGACATATCTCACAGGTGATCGGCCCTGTGGTCGACGTGTACTTTGAAGGTACGGACGCAGAGTTAATGCTGCCAAGCATTCACGACGCACTGGAGATAAAGAGGCCAAACGGCAAAATACTGGTTGTAGAAGTTCAGCAACACATCGGCGAGAATACGGTTCGTACCGTGGCTATGGACAGCACTGACGGACTTCAGCGAGGCATGAAGGTGTATCCCACCGGAGGCCCGATCACAATGCCGATAGGCGAACAGATTAAAGGACGACTGATGAACGTAGTGGGCGACTCTATCGACGGTATGAAGAGTCTCGACCGTACAGGCGCATATTCCATCCACCGTGATCCCCCAAAGTTTGAAGATTTGACAACTGTGCAGGAGGTACTCTTCACGGGTAT…
gi|29345410|ref|NC_004663.1|	959340	959603	264	959421	1670	10.6796	1.17981	9.46209	IP1_10_bam_peak_66	intragenic	AATAATAATCGTGAGTGGTTTAATGAGCACCGGTCAGAATATGAAGTAGCCCGTGCCGAGTTTGATAACTTTCTGGCAACAGTAATCGCCCGCATTTCTTTGTTCGATGAAACAATCCGGGGAATCCAGCCCAAAGATTGTACCTATCGTATTTATCGGGATACCCGCTTCTCTGCGGATAAGACACCCTATAAGATACATTTTGGCGGTTATATCAATGCCAAAGGCAAGAAGTCCGATCATTGCGGATACTATGTGCATCT
gi|29345410|ref|NC_004663.1|	1438721	1439080	360	1439022	1645	8.91905	1.16216	7.7409	IP1_10_bam_peak_94	intragenic	TAATCTTTCGGGATGTAAGTATATGTAGCTTCAGCGGAAGAAGCAACTTCTACGACTTCACCAAACCCCTTAGCTTCTTTCATTGCTTTCTTTGCCCACACACCTGTATTCAGATAAGCAGCCTTTTTTTCAAGGAAGTTGAAAGGTACCATGCAGAACTCCATACTAGCACCACCACCAAGGAACAGTACCGAATAACCTTCGGGGATATTGAGTAATTCCTTGAATAATGCCTCTGCTTCGTCAACCACAGGTTGGAAGTCTTTGGCACGGTGACTGATTTCCATCAGGGAGAGACCAGAGCCGTTGAAATCTAAAATAGCCTTCGCTGTATCCTCTATCACCTCACGCGGAAGAAT
gi|29345410|ref|NC_004663.1|	1466666	1467274	609	1466951	2270	96.4136	1.60344	94.6306	IP1_10_bam_peak_98	intragenic	ATGTGACCGGAATGCTGACAGGGATATTTTATTTCGGTACACTGACAGCTGTAGCCATATGTATCGTGATAACTTTTACTATCAATTTCGTACAATGCTATTGGATGATGTATCGAGTTACATTCCAAAGAAACGCATGGATATTTATCAGACAACTTCTTTCTCCACTCCTTGTCAGCCTACTAATAACAGCATTCCTCACGCCTATATATTATATGATGGAAAATATGAATATTTTCGTAACACTTATTGCAAAAAGTTTCGTAAGTTTTATTATCTTTGGGACATATATGCAAGTAACACACACCTATGATATCACAGGCAAAGTGAAGACTCTTGTAAGAAATAGAAAGTTAGTACAAAAGAACAAACAATGAAAGGATTATTCCTCATATTCCA…
gi|29345410|ref|NC_004663.1|	1473821	1474071	251	1473920	1718	14.5041	1.2137	13.2167	IP1_10_bam_peak_99	intragenic	CGGCTATCTGAAAAGAAAAAAGGAAGCGGCGCCTGGGAAAAAGCAAAACGTGCCGAAAAATAAGAACAGAGAATCAAATATTTTGCTATCTTTGCATGAAACAGAATCTTATAAATCTAATCGGACAAGCATGAACAGAACATTACATGAGGCAGATAATGCGCAAAGAATACTGAAGTTGACCGCCGACACCATGCTATTAGTCGATAGAAATGGCATTTGCATTGATATTGATATTCATAGCAATTTA
gi|29345410|ref|NC_004663.1|	1490578	1491532	955	1490651	1775	19.7873	1.25394	18.4272	IP1_10_bam_peak_101	intragenic	AGTATAACCATGATATTCAGTGGCTGCGCAAGCATGAACAATACGGGCAAAGGTGCCGCAATCGGCGGTGGTTCGGGTGCTGCATTGGGTGCTATCCTCGGCGGTGTTATCGGTAAAGGCAAGGGTGCTGCCATCGGTGCGGCTATCGGTACTGCAGTAGGTGCAGGAACAGGTGCCCTTATCGGAAAGAAGATGGATAAAGCGGCAGCAGAAGCAAAACAAATTGAAGGCGCACAAGTAGAGCAGATAACTGACAACAACGGATTGCAGGCAGTAAAAGTTACATTCGATTCAGGTATTCTTTTCACTACCGGTAATGCGACTCTGAGTGCTGCTGCCAAGTCTGCATTGAGCAAGTTCGCCAACAACGTACTCAACCAGAACAGAGACATGGACGTA…
gi|29345410|ref|NC_004663.1|	1562331	1562609	279	1562582	1556	3.96347	1.09932	2.95976	IP1_10_bam_peak_111	intragenic	CTGGCACTTTCTAAAAAATGGAAAATGCCGGAAGAAGCCTATCGCCAGTGGTACAAATCACAGGAAGAATTTACTTTGGGAGCTGTACAGTTTGTAAATGTTGAAAATAAGTTATATGTCGCCAATATGATAGGACAACATGGCATTTATAAAGACAGTAAAGGACTCCCTCCCATCCGTTATGACGCCGTCCGGCAATGTTTGAAGGAGGTAGCCCTGTTTACAATTGCCCACAAGGCAAGTGTACATATGCCCCGTATTGGCTGTGGACTGGCAGG
gi|29345410|ref|NC_004663.1|	1582422	1582692	271	1582484	1550	3.70396	1.09508	2.71316	IP1_10_bam_peak_114	intragenic	AAAGAGTATTTTACCCGTTTTTGTGAGGAACAAGGATTTTTATGCGAAATTCAGGAAGATATCGAGAATCTGACCGTACGCAAAGGAGTAGTCTACATAGCCATCAAGCAACAAGATGTAGTGAAGGTTGTGAAACAAGGAAGACTGGAAGGACTGAAATGCGGAAAAGATTTCGGTCTGTTGGCATACAATGATATTCCTTCCTACGAAGTGATCGACGAAGGAATTACTTCATTGAGTATTGATTGGGAGATGATGGGAAATGAAGCG
gi|29345410|ref|NC_004663.1|	1637892	1638167	276	1638033	1594	5.8264	1.12615	4.74345	IP1_10_bam_peak_118	intragenic	GCAGATATCGCACACGAAGTCTCCGTCATACACCCCACCATCACGCGCATTCCCAAAGCATGTGCCAGCGTGACCATCTTCCATGCTTCACGCATTCCGGTACATTTCATCAATTTAATATTGATTCCCGTAAATGCACCTTTCAAAGCGGCTACATCCCCTAAACGCTGCAACGACTCGTCGGCAAATACAGGCAAAGGACTTTGTTGCGTCACCCAAGCAATGTCGTCCAACTGCTCTTTCGGCATAGGCTGCTCTATCATCACAATCCCTTT
gi|29345410|ref|NC_004663.1|	1658990	1660160	1171	1660035	1830	25.6293	1.29278	24.204	IP1_10_bam_peak_123	intragenic	GGCTATCCAGATAAGGCTGGTCAATCTGCTGGATATCTCCTGTGAATACCATCTTCGTACCTTCACCTGCACGGGTAATAATCGTTTTTATTTCATTCGGGGTAAGGTTCTGCGCTTCGTCAATGATACAGTACATTTCGCTCAAACTACGTCCGCGGATAAAAGCCAATGCTTCAATCACCAGTTGCTCGCTTTTCTGCATATCTTCGATACGCTTCACTTCGGTCGAGTTGGCGGCAAACTGACGCTTGATCACATTCAGGTTATCGAATAGCGGCTGCATGTAAGGAGCCACTTTTTCCTGGGCATCTCCCGGAAGGAAACCGATATCCTTGTTGGACAATGCCACTACCGGGCGTGCCAGCAATACCTGTTTATAGTCAGTCAACTTGCCTAAAG…
gi|29345410|ref|NC_004663.1|	1674648	1675033	386	1674916	1953	41.2357	1.37962	39.6915	IP1_10_bam_peak_125	intragenic	AAAAGCCAACCATAAACCCGGAGCAATAGTCAAGCGATAATATCTACTATCCGGAGAAAGAGTAACTTCTTCGAATTTACCATAAGTCATACTTCCTTCTCTATCATCATAAATTATAAACTTAACCATTCCGACTGGCACCACCAAATTCAAGGTCATTCTATTATGTCTTTTCCATCCCTTCACTTCTCCATACTCGATCCAAGAGAAGTAGGTCTCACCAAACCCTACATATCCTAAATCTGTAGATTTTAGTGCATGATACACATCCCCCTTTGAAACACGAATCTGTTTTAAAGGATATATACTAACTCCCAACATCATTTTGTCCATTGAAGTCGCTGTTTCTGAGCCTCCCCTAGATATTCCTTAATCTGTGCAACAG
gi|29345410|ref|NC_004663.1|	1681916	1682671	756	1682162	1661	9.80831	1.17109	8.61012	IP1_10_bam_peak_128	intragenic	CTCAATCTGTTTCTTACCACTTCCCTTAACCTTCGTCACCTGACCATTCATGTAAACAATGAACTTCTTACTCTTCCTTGCATTATCAGAATAACCACCGGCCTGATTCAGGTAATAATCCACATTCTTTCCCTTCATATAAGAAACCGTATTCGGAACCATGACAGCACCATTGATAGTTACAGTATTAGTATTCTTAGGTATAAAGACCACATCACCTTCACGTAGGACAAGGTCGGCACTACCCTTAGGATTAGTCAAAGCCTTCTCCAGATCAATGCCTACCGTAAAGGTATCCTCAACACCAATACCCAAAGAGTCAATCATGGCTTCACCCAATTGCCTGCTCATCAGGCGAATCACATCACCCATACGTTTCTTCTCACCCGCACTTGCCAC…
gi|29345410|ref|NC_004663.1|	1705242	1705498	257	1705377	1632	8.06673	1.15298	6.9111	IP1_10_bam_peak_133	intragenic	TGAAACACAATTCCCAGCTTTCTTCTCAACTGAGGGATATGCTTGCGTTTGATTGAACGCATATTATAGCCCAGCACTTCCGCTTCGCCGTCGATTACGTCCAGTTCGCCGTAAAAGGTTTTGAGCAGGCTCGTTTTCCCCGAACCTACCTTCCCGATCAGATAGACGAACTCTCCTTTGTGCAATTCCAGATTGACATCGCTCAGTACACAGAGTTCCTGTTGATGGATTTCTACGTTTTTATATTGAATTAATG
gi|29345410|ref|NC_004663.1|	1744768	1745079	312	1744796	1620	7.31902	1.1445	6.1849	IP1_10_bam_peak_136	intragenic	TGTATGTGCGACTGGGTGGTGAGTGAAGAACGCAGAGCAGCAATCGATAAACGAATACAAAAAGCGCTAAATGCTCAGTACGCAATAGAAAACTCTGAAGTGATAACGCAAACGATCAGCCAGCTAGATGAGTATTTTTCCCGTCAAAGGACTACGTTTGATATTCCTCTGCTTCTTGTCGGGACAGAGTTTCAAAAGAGTGTATGGAATGAATTATTAAACATTCCCTACGGAACAACGATATCTTATGCTCAATTATCACAGAGACTGGATAATCCTAAAGCTATCCGTGCGGTAGCCTCTTCGAATGG
gi|29345410|ref|NC_004663.1|	1863516	1863883	368	1863684	1569	4.55813	1.1085	3.52706	IP1_10_bam_peak_147	intragenic	AAAGCCGTATATGGTGTGTTCTTTATGAACTTCCGGTTGGACAATTTGCCGCATAAGCTTCGTACGGATATTGTGCTTACAGATCGTGACACGCACGAACAATTTTCCGACAAGCTTCGTTTTATTTTTATCGAGTTGCCTGCTTTTTCGAAGGAGGAGCAAGAGTGTGAAACTGACTTTGAACGATGGATTTATGTACTGAAGAATATGGAAACGTTGAAAAGATTGCCATTCAAAGCCCGTAAATCGGTTTTTGAGAAATTAGAGAAGATCGTAGATATCGCTTCGCTTTCAAAAGAGGAGCGGATGAAGTATGATGAAAGCATCAAAGTGTACCGGGATAATCTCGTGACGCTGGAATTTGCAG
gi|29345410|ref|NC_004663.1|	1940672	1941265	594	1940766	1777	19.9871	1.25535	18.6245	IP1_10_bam_peak_158	intragenic	CCAATATGACTGGCTGGATAGTTACCATACCTTCAGTTTCGACGAATACTTCGATTCTGACCGTATAAACTTCGGTGCCCTCCGCGTATTGAATGACGACAAAGTCGCCCCCGGAGAAGGGTTCCAAACCCATCCGCATAAAAATATGGAGATTATCTCCATTCCATTGAAAGGACATCTGCAACATGGTGACAGCAAGAAAAACAGCCGTATCATCACTGTCGGAGAGATTCAGACGATGAGTGCCGGAACGGGTATTTTCCACAGTGAAGTGAATGCCAGCCCTGTAGAGCCGGTAGAATTCCTGCAAATATGGATTATGCCGAGAGAGCGGAATACACATCCTGTCTACAAGGATTTCAGCATCAAAGAGCTGGAACGACCGAACGAACTGGCAGT…
gi|29345410|ref|NC_004663.1|	1949282	1949520	239	1949282	1515	2.37918	1.07037	1.4725	IP1_10_bam_peak_164	intragenic	ACACCGGATTTGCCTTTTTCTTTGGCGTCTGTCAGGCAATATTCCATCAAAGCTCTTCCATACCCATTCCCCTTAGGACTTCCTAAGACCCATAAGCAATACAGATAATAATAGTTATCACCAATGATGGGAACCCAAGCTGTCTCAAGAGGTGCATACTCAATAAAAACCGTAGCTTTTGCATTTAGCTTTCTAAAAACATGACCTTCATTTAGTCTGTCGGAAAGCCATTGCCGCT
gi|29345410|ref|NC_004663.1|	1952455	1952881	427	1952750	1605	5.62478	1.12287	4.54975	IP1_10_bam_peak_165	intragenic	TTCAAACAGTTCTTCGATAATGCCGTTGCTTTTGCTGACACATACCCACGTGAGAAGGTATACTTGCATTTTGATAATAGTAGTTATTATGTAGGAGATACTATATGGTTTAAAGCCTACACGGTATATGCTGAGAACAATATGCCAAGCACCATCAGCAAACCCCTTTATGTAGAAATGCTCGACCAGACAGGGCATATTACCCAACGCCAAATCATTGAATTGAATAGCGGTGAAGGACATGGACAGATAATCCTGAATGAAAGTACCATGTCCGGCTATTATGAAATCAGAGCTTACACCCGTTGGATGCTCGCATTCAGCGAACCTTCTTACTTCTCACGTACATTCCCGATCTATCAGTCTGCACAAGAAGAAAGACCAGAACGGAGGATTTCG…
gi|29345410|ref|NC_004663.1|	2155162	2155653	492	2155380	2015	50.382	1.42339	48.7871	IP1_10_bam_peak_188	intragenic	ATGAACAGATAGCCAAAGGAGTACTTTCCAAAGTACGACCGCTGGATTATTTTCAGGATTACCTGCATCATGGTTTCTACCCTTTCTTCCTTGAAAAACGTAATTTCTCGGAGAATCTGCTGAAAACAATGAACATGATGGTAGAAGTGGATATCTTGCTGATCAAACAAATTGAGCTGAAATATCTTTCAAAGATAAAAAAATTACTATATTTGTTGGCTGTGGACGGACCGAAAGCTCCGAACGTGAGCCAACTGGCAAGTGACGTACAGACATCCCGCGCTACGGTAATGAACTATATCAAGTATCTGGCAGACGCGCGTCTGATTAATCTGGTTTACCCGAAAGGAGAAGAATTCCCAAAGAAACCGTCAAAGATTATGATGCACAACTCTAACC…
gi|29345410|ref|NC_004663.1|	2155942	2159365	3424	2158745	1744	16.4867	1.22926	15.1703	IP1_10_bam_peak_189	intragenic	ACCCCATCACTCCTTCTTCGACTATGGCTGAGTACGTAGACGAATGGGCTGCCGCAGGACGTAAGAACATCTTCGGCGAAACAGTATTGGTACAGGAAATGCAATCTGAAGGTGGTGCTGCCGGTGCAGTTCACGGTTCTCTTCAGGCTGGTGCATTGACTACTACTTACACTGCTTCTCAGGGTCTTCTTTTGATGATCCCTAACATGTACAAGATTGCCGGTGAATTCTTGCCTTGTGTATTCCACGTTTCTGCTCGTACACTGGCTTCTCACGCATTGTGTATCTTCGGTGACCATCAGGACGTAATGTCAGCTCGTCAAACCGGCTTCGCTATGTTGGCAGAAGGTTCTGTACAGGAAGTTATGGATTTGGCAGGTGTTGCTCATCTGGCTACTA…
gi|29345410|ref|NC_004663.1|	2178818	2179487	670	2179254	1568	4.51084	1.10779	3.48189	IP1_10_bam_peak_194	intragenic	CAGACTCTGCACCGTTTTCATATTGCGGCAGGAAGTTCATGCTATAGTCCGTTTCCAGTCCGTAACCACCTTTAGCCATGATCAGGGGATCGGTGTATTTCACGACCTGTTTCAGGTCTTCTTCGTTGATTCCGGTAAGGGCATTATCGGCTCCGTCCTGGCGGTAAGCTTTATACAGGTAAGTTTTTGCAAGGTAAGCAGCAGCGGCTGCCTGTGCAGGGCGTCCTTTTTCTATTTGTACTTCCGGCAGGTTGTCGTAGGCAAACTGGAAGTCGTCTGCTATCTTTTGCCATTGCTCGTCATTGGTATAAGTGGTATTCGACAGTTCATTGTAAGCATCCGGTTCCATGTTTTCATCGTTTACAATAACGATCTTCTTGAACAGCTGTTTCAACATGA…
gi|29345410|ref|NC_004663.1|	2179882	2180525	644	2180335	1565	4.37072	1.10567	3.34813	IP1_10_bam_peak_195	intragenic	CCTAACTGGATATTGCGCAGTTTCAGGAAAGAACCGTTTTCTACGAAGTAAGTAGAGACACGCTGTTCATTGTTCGTATCACTGCGGGTCAATGCCGGAATATCAGAGTTTGGGTTCGTAGGTGACCAGGCATTAAGCAAACGGGTTCCCTTATTCAGGAAGCCGACATTGGAAGCACTCCAAAAATCGCTTTTCTTCTTCACGTCACTGATTATATCCACTCCCTGAACGCCTTGCCAGAACATTGTCAGATCGAAGTTCTTATATTCCAGATAAATATTCAATCCGTAGCTGAAAGAGGGAGTAGGATCATAAATCCAGTTCTGATCTCTTTCGTCAATCACACCGTTATGGTCAATATCACGGTAACGGATACGGCCGACAGCAGCGCCTTCTTGA…
gi|29345410|ref|NC_004663.1|	2185147	2185535	389	2185226	1567	3.25286	1.08649	2.28769	IP1_10_bam_peak_196	intragenic	CTTCGCCAAAGCTACTCAGGTAGTTCCAGTCTTTCAGATTATGGGAGTCATAGAAACGCATTTCCTTATCGGCAGAGACAATCATCACCCATTTACTCTCCGGTGCATACCAGAAGACTTTCGGGTCACGGAAATCTTTCAGACCATCGGAAGGACGCAGAACAGGATTCTTTTCGTATTTAGTAAATGTCCGTCCGTTGTCTTTGCTATAAGCCAGACACTGAATCTGTCCGTTCTTATCGCTGGCAGAAGTATAGTAAGCGAGGATGGAACCTGCTCCGTAGCCCGCCACATTCTCCTGATCGACAATAGAACTACCGGAAAAGATATGCCCTAATGTATCACGGGCAATGGCAGGAGCCAAATGTTCCCAATGCATCAGGTCTTT
gi|29345410|ref|NC_004663.1|	2250517	2250759	243	2250686	1574	2.9256	1.08011	1.98048	IP1_10_bam_peak_203	intragenic	GGAGAGTCGGACAATCAGATACTGACAGCAGCCCTTTATACCGACATGGATTTAGAGATGGTAAAGGAGGCGGGAAGTTTGTACGCAACCGTATCCGTTATTATAAAAGGCATGGGAGGATACCTCCTGCCGCAATTACTCAAAAGTGTCACTCTGGAATCCGACGGAAACATTACGGCCGAATATACATCGGACGAACTGCAATTGGGGGAACAGAAGTTCAGCGAAATCGACATGGATAA
gi|29345410|ref|NC_004663.1|	2282354	2283240	887	2282778	1941	10.0978	1.15987	8.89318	IP1_10_bam_peak_207	intragenic	ATAAATATGTGAAGCACTTCACCTGCTGGAATCAACTACTTGCTTTGATGTTTGGTCAACTTTCTAATCGTGAAAGTCTGCGAGATTTGATAGTTGCTCTTGAAGCTCATCATTCCAAATGTTATCATTTAGGAATGGGTAAAAATGTATCAAAGTCATCGCTGGCAAGAGCAAATCAAGATAGAGACTATCACATCTTTGAAGAATATGCTTACTACCTGGTTAGCGAAGCACGACAAAAGTGTGCTAATCATATTTTCAAACTTGGCGGTAACGTTTATGCTTTCGATTCGACAACTATTGACCTGTGCCTTTCAGTCTTTTGGTGGGCAAAATTCCGCAAAAAGAAAGGTGGTATCAAAGTGCATACATTATATGATGTGGAAACACAGATTCCTG…
gi|29345410|ref|NC_004663.1|	2296114	2297118	1005	2296232	1883	31.9313	1.3302	30.4518	IP1_10_bam_peak_208	intragenic	AACTGTATAGATTATATGAATAAAATAAGTTTTGGCATATCCATCGCTTTTTGCGTACTCTGTTCCTGCACTTCACGTACAGGACAAAAATCTTCTGATGAAACTTTGCAGGTCGATTCGCTGGCACAGGATACAATTGCGGAAACTGTGGCAGAACCTGTCGTCAAAAAGATTACTCCGGAAGAAATTCAAATCACCAAAGAGCTGCTGTATGATAAGTACACGCTGGAAGATACATATCCTTATAAAGATACGACCCGCAGTTTCCAATGGGAGAAAATAAAGGAACAGCTTGCTTTGCTCGAAAATATACAAATACAGCCGTCTCAATGGGCTATCCTCCAGAATTACAAGAACAGAAACGGTGAAGCTCCATTGGTGAAAAACTTCAAAAGAAAT…
gi|29345410|ref|NC_004663.1|	2362965	2363239	275	2363206	1599	3.19576	1.08452	2.23397	IP1_10_bam_peak_217	intragenic	CAGATGTAGCACAATCTTCGGTAACTGAGGAGCTCCGAATACATAATCACCGCTTACCGGATCTACCGGATAGAAACCCATTGCACTGAACATATACCATGCGGACATCTGACCACAGTCATCATTACCACAAAGTCCGTCAGGCTTGTTCTTATATTGAGTATCAAAGATTTCACGGATTAGTTCCTGTGTACGTTCCGGACGCCCTGCCAAAGCATATAAATAAGTAACATGATGACTGGGCTCATTACCATGTGCATACTGTCCGATCAAA
gi|29345410|ref|NC_004663.1|	2365823	2366065	243	2365944	1652	5.39422	1.11778	4.32881	IP1_10_bam_peak_219	intragenic	AGTAGGTACTTATAAATCCGCCGTAGAACCGTTTATTTCTACAGAAATGAGTCCTGCCAATCGTGAACAGGTGACAGCTTTTATCAACTCGATCTGGGGACAGGTTACCGAAGGGGTATCTGCTTCCCGCAGCCTCCCCGTAGATTCACTGAATGCTTTAGCTGACCGTATGCTGATGTTTTATCCGGCAGAGGAAAGTGTGCAATGTGGCTTGGCGGACACATTGATTTACCGCAATGATG
gi|29345410|ref|NC_004663.1|	2367064	2367435	372	2367145	1620	7.31902	1.1445	6.1849	IP1_10_bam_peak_220	intragenic	ATCAAGATACATAAGTGGCTTTACCCTGTCTCATGGATTTACGGGGCAGTGGTAACAGTAAGAAACAAACTCTTTGACTGGGGATTCCTCCGGTCAAAGAGTTTTGGTGTTCCTGTCATCTGCATCGGCAACCTGTCTGTAGGCGGCACGGGAAAGACGCCGCACACCGAATATCTGATAAAGCTGCTTCGTGATAACTATCATGTGGCAGTATTAAGCCGGGGATATAAAAGGCATAGCCGAGGATATGTGCTTGCCACTCCCCAAAGTACTGCACGCAGCATCGGTGACGAGCCTTACCAGATGCATACCAAGTTCCCGTCTGTCACACTAGCTGTCGATGAGAACCGTTGCCATGGCATAGAACAATT
gi|29345410|ref|NC_004663.1|	2375632	2375944	313	2375676	1689	12.1242	1.19322	10.8789	IP1_10_bam_peak_222	intragenic	GAAGAATTGTGGGCAAAGCAACGTTTGTCCTTTACCGACATCGACTATGCCGTGTGGGAACGGAATAAATCCATGCTTCATCAATTCTCGAAGATGAACCGGAACTGTACATTTGTAGTAGACGTATATAAATGCAGATATGCCTATGCTTCTCCGAACTTTGTAGATTTACTGGGATATGATGCCCACAAGATAGCAACATTGGAAAGGCAGGGTGATTATCTGGAATCGCGCATCCATCCCGACGACCGCGAGCAATTGCTCATCTTACAAATAAAATTAAGTCAGTTTATATACAGTTTGCCTCCGGAA
gi|29345410|ref|NC_004663.1|	2381240	2381929	690	2381687	1852	20.7804	1.25538	19.4085	IP1_10_bam_peak_224	intragenic	CTTCTTTCTAATATCTGCTCCCAGAAAACCGGGATCGTTGCAGCAATAGCAGATTCTCGACTCATTCCTGCCATGTCCTTCCTCATGCGTCTCATATTTGTCAAATCGTACTGTTGTACCTTTTGATACAATACTTTCTGTTGCTGACAGTACTGTTTCCTTTAATTTCGGTTGATTATCTTTCACTATAAAAATGTAGTCACCTTCTCCCTTTATGACTTTCTCTGCAATTGTACGCTGGCATCCTAAAGCGTCAATTGTAATAATACAATCTTTTATACACAACATATCTAATAATTCAGGAATGACAACTATCTCATTTTCCTTTTCTTGTGTGCATAACTGTCCAAGGGAGATTCCCAGTTCTGTTGCAAATGCACTAATAACATGCAATTTGTA…
gi|29345410|ref|NC_004663.1|	2385872	2386319	448	2386015	1605	3.82786	1.09544	2.83133	IP1_10_bam_peak_226	intragenic	ATCGGGCTGGAAGCATTCCGGGAAAGTAGCATTACAACCGTGAAGTTACCGAATGGTGTTACAAACATAGCGCAAAGAGCCTTTTATTACTGTCCGGAATTAACGGAAGTGACAACTTACGGAACTGTTTTCAATGATGATCCCGAAGCTATGATTCACCCTTACTGTCTGGAAGGATGTCCCCAATTAACACGTTTCGAAATTCCACAAAGTATCCGGATATTGGGACAAGGATTATTGGGCGGTAACAGAAAAGTCACTCAACTGACCATTCCGGCAAATGTGACACAGATTAATTTTTCAGCATTCAATAACACAGGTATCAAAGAAGTCAAGGTAGAAGGGATAACACCCCCACAAGTATTTGAAAAGATATGGTACGGATTTCCGGATGACATT…
gi|29345410|ref|NC_004663.1|	2398695	2399032	338	2398783	1796	21.9329	1.26877	20.5468	IP1_10_bam_peak_228	intragenic	ATACAACCAATTTTACCGTAACTTTGAAATATGATAATTAGCGCCAGCCGCCGGACAGATATTCCGGCATTCTATTCGCAATGGTTCTTCAACCGGATTAAAGAAGGATATGTGTTAGTTCCCAATCCTTTTAATCCTAAAATGATCAGCAAGGTCAGCTTACATCCTGCTGTGATAGATTGCATCGTGTTCTGGACCAAGAATCCCGCCCCGATGATTGATAAACTGGATCATCTGCAAGACTACAAATACTACTTTCAGTTCACCCTCAATCCTTACGGAGAGAAATTAGAGAATAATCTGCCGTCAGTCAACAAACGAATAGACATATTCAAAC
gi|29345410|ref|NC_004663.1|	2476633	2476930	298	2476656	1609	6.6662	1.13674	5.5532	IP1_10_bam_peak_237	intragenic	GCGAACGGTCGTCCCATTGCCGACAATCAGAATTCGCAAACCGCAGGTCAACGCGGACCTGTCATGTTACAAGATCCATGGCTTATTGAAAAACTGGCTCATTTTGACCGTGAAGTGATTCCGGAAAGACGTATGCACGCCAAAGGTTCGGGAGCTTTCGGTACATTTACCGTCACTCACGACATTACGAAGTACACCCGTGCAGCTATTTTCAGCGAAGTCGGAAAGCAAACTGAGTGTTTCGTCCGTTTCTCTACCGTAGCCGGAGAGCGTGGGGCGGCAGATGCCGAACGTGAT
gi|29345410|ref|NC_004663.1|	2481679	2482092	414	2481764	1910	35.3895	1.34926	33.8838	IP1_10_bam_peak_238	intragenic	GTAAAAGAAGTTCTTCTTTCGATCGAAGATATATACAATCAGCATCCCGAATTTGAAAAGGTCAAGATCATAGAAAGACTGGTAGAACCTGATCGTATCTTCACTTTCCGTGTCACTTGGGTAGACGATAAAGGGGAAGTTCAGACCAATCTCGGTTATCGTGTACAGTTCAACAATGCAATCGGTCCGTACAAAGGCGGTATCCGTTTCCATGCTTCCGTCAACCTCTCCATTTTGAAATTCCTCGGCTTCGAGCAGACATTCAAGAATGCGCTGACTACCCTTCCGATGGGTGGCGGCAAAGGCGGTTCGGACTTCTCGCCCCGTGGCAAGAGCGATGCTGAAATCATGCGTTTCTGTCAGGCGTTTATGCTTGAATTGTGGCGCCATCTGGGACCG…
gi|29345410|ref|NC_004663.1|	2506954	2508019	1066	2507171	2601	121.597	1.64587	119.746	IP1_10_bam_peak_247	intragenic	AAGCAGTTACGGATTAATTGACGACCTATCTCTTACTTACACAGGCAATCAGCTCAAGAAAGTGACAGACAGCGCCACAAGTTCAGCATACGCGAATGGTTTCGAGTTCAAGGACGGTGTGAATCTGGACACGGAATATTCCTACGACGAAGACGGTAATTTAACAAAAGATTTGAATAAAAACATTTCTGATATCCAATACAATTTCTTAAATTTACCACGTCGGATACAGTTTAAAGACGGTAGTGAAATTTCTTACCTATATAGCGCAGACGGAACTAAACTCCAAACTACACATATAATCGCAGGAAACACCACTACAACCGACTACTGCGGCAATGTGATCTATGAAAATGGAAGCCGGGACAAGCTATTGACCGAACAGGGATATTTCTCTAT…
gi|29345410|ref|NC_004663.1|	2672385	2672684	300	2672546	1562	3.41742	1.08962	2.44231	IP1_10_bam_peak_277	intragenic	AAGAACGCTTCAAAGAACAGATGCGTCTTGCCGACAAGGGTGACGACGAGGCAATGATTATCGACCAGGATTTCCTGCGTGCTTTGCAATATGGTATGCCTCCTACATCCGGCATCGGTATCGGTATCGACCGTCTGGTGATGCTGATGACAGGACAGACCACCATTCAGGAAGTACTGTTCTTCCCGCAAATGCGTCCGGAGAAAGTAATCAAGAAAGACCCTGCCGCCAAATACATGGAACTGGGTATTGCAGAAGACTGGGTGCCGGTCATCCAGAAAGCCGGCTACAACACAGTA
gi|29345410|ref|NC_004663.1|	2697472	2698017	546	2697593	1880	30.9681	1.32422	29.4964	IP1_10_bam_peak_282	intragenic	ATGTTGTACTTTGGAACCGCTGTCTCGAAGTAATTAAAGACAATGTTCCAGAGACGACATATAATACTTGGTTTGCCCCGATTGTTCCATTAAAATATGAGGACAAAACATTGATCGTACAGATCCCGAGCCAGTTTTTCTATGAAATACTGGAAGAGAAATTCGTGGATTTGCTGCGAAAGACATTGTACAAAGCTATTGGCGAAGGCACCAAGTTAATGTATAACGTCATGGTCGACAAGACTTCGATTCCGAATCAAACCGTGAATCTCGAAGCAAGCAATCGTTCTACAGCTGTTACTCCTAAAAGCATCGTCGGTGGCAACAAGGCGCCCAGTTTCCTGAAAGCTCCTGCCGTACAGGACTTAGACCCGCACTTGAACCCGAACTATAACTTCG…
gi|29345410|ref|NC_004663.1|	2699356	2699623	268	2699570	1817	24.1837	1.2836	22.7729	IP1_10_bam_peak_283	intragenic	AACCAACAAGGTATCCATAGACGCATTCATAAAAGACATTAAATTATCGTAGCCGGGAACAGCGTTTCTCTGTTCACACCACTTGCTGAAACGGCGGAAATCGGCACAAAAAGTAAGCACGACAGGTGCCCCTTTTACCATCGGCTGATTGAAATGAGCAGGAGAAAGTTTCTCTTTCATTTCTGCATCGCGAGTCACTATAACACTATAAAGTTGCATCCCTCCCATCGTAGAAGCGCGGAAAGAGGTTTCGAGCAAATCATTTAA
gi|29345410|ref|NC_004663.1|	2702960	2703209	250	2703168	1601	2.2388	1.06535	1.34383	IP1_10_bam_peak_284	intragenic	TTCACGGAAGCCTTGTTAGCCCATCCCGACAGAGCTGAAATTCCGCCTTGTCACAGAAAAGGGCTGGTCATCAAGGCATACGCCCCACGCATCAACAAAGACTATTGCCTGGCAATTTGCGGAAATCAGAAAGCATTGGGAAACTGGGACCCGGACAAAGCGATTCCCATGAGCGATGCCAACTTTCCGGAATGGCAGATCGAGCTGGATGCAAGTAAGCTGAAATTCCCGCTGGAATACAAATTCATC
gi|29345410|ref|NC_004663.1|	2738271	2738788	518	2738604	1727	9.11048	1.15998	7.92816	IP1_10_bam_peak_293	intragenic	ATCCTCAGCTCTACGCTGACAGCAGGTTTGATGGCAGCAGGCTTTCCATCCTTGAAAGCGATCAGCTGGACAGCTACCCGTTCCATTTCATTCAATACATCCTTGGTGAATTCTTCCAGTAACAGTTTGGTATTCGGCTCTACCAGTCCATGTGAACGGTTGTTCCAAGCCTTTCCTTCCGCACTCAGATAAGTATAATACAGATAGTAATTGCTGTCATTCACCAAATATGCCTCGAAAGGAGTAGTCATCATCGCTTTGGCATCTTCGGGCACATAAGCCAAAAACACATTCAACGTATCACCGCCACGCACTTCCGGCTGGCGCTGTATAACCGGCATTTCCGGTTTGGCCGGCTTCGCGGGTTCCTCCTGCTTCGGAGCTGTCGCGGCAGGCTTG…
gi|29345410|ref|NC_004663.1|	2781490	2782230	741	2782198	1621	4.04087	1.09845	3.03396	IP1_10_bam_peak_297	intragenic	GCCTCCGTGCTGTAAACACCATAAAGAGCAAGATAGCGAACATCGACAGATAGATCGCCCAGCGAAGCGGCCTTTGCGACAGAAAATAACGCAAAGGAGATCGCTGCGTCTGTGCAGTCTCCTTCATATATCCTTCGGTGCGGACAATAGGCAACTCTCCCATCTGCGACAGGATGCGGAATATGTAAGTCGCATTTTTCTCATCCAGCACTCCATAATTGGTAAAAAGCAAAGGAGTAGAAACCAGAATGATTTCACCCTTTCCCCACGGACGCACCATAGCCACCAACGGATGATAATTGCGGGAAACGGTCGTAGAATCCAGTTCATCCAATGCGTGCCCCATATCGCTTGCCAGATTGATCTCCGCCAGTTTACGTACCGGCAGCGAATCATAAC…
gi|29345410|ref|NC_004663.1|	2790338	2790860	523	2790816	1872	3.42781	1.08169	2.45227	IP1_10_bam_peak_299	intragenic	TTCCAAGACAAATACGTTTTCGCTCAATTGGCTTCATTTCTGAATCGAAGTAAGTTTAACCGCATAGTCACCAAGTATGATGGTGATAAATATGTGAAGCACTTCACCTGCTGGAATCAACTACTTGCTTTGATGTTTGGTCAACTTTCTAATCGTGAAAGTCTGCGAGATTTGATAGTTGCTCTTGAAGCTCATCATTCCAAATGTTATCATTTAGGAATGGGTAAAAATGTATCAAAGTCATCGCTGGCAAGAGCAAATCAAGATAGAGACTATCACATCTTTGAAGAATATGCTTACTACCTGGTTAGCGAAGCACGACAAAAGTGTGCTAATCATATTTTCAAACTTGGCGGTAACGTTTATGCTTTCGATTCGACAACTATTGACCTGTGCCTT…
gi|29345410|ref|NC_004663.1|	2800001	2800460	460	2800205	1638	3.50065	1.08888	2.52086	IP1_10_bam_peak_303	intragenic	TACCATTTTCGTCCTGTGTAAACTCATCGAACAGGTCTTTCTCCGTATATTTGGCACGATATCCTTCTTCTGTTCCGAAGTCTTCAGGAATAGCGAAGGTAGGCATGATAGGTGCATGGTCAATCGAATAATATTCGACTTTATCTAGAATTTCCAGCGTATTGCTCAGTGCCTCGGGAACATCTGCAAAGAGTTCATTCATCTCTTCACGGGTCTTCATCCATTCCTGTTTGGTATATAGCATACGGCTGGGGTCATCCAAGTCTTTACCCGTACTCAGGCAGATCAAACGGTCGTGTGCCTCGGCATTCTCTTCATCCACAAAGTGGACGTCATTGGTGCAGATCAGCTTGATATTATACTTCCGGGCATACTCCTGCAAGTATTTGTTCACATTTA…
gi|29345410|ref|NC_004663.1|	2829921	2830160	240	2830064	1730	9.3394	1.1623	8.15143	IP1_10_bam_peak_308	intragenic	CCTTTTCACCGTGGATAATAGCAGTACCGGTATCCTGACAGAATGGAAGTACACCTTTGGCAGCCACTTCCGCATTACGCAGGAAAGTCAGTGCTACGTACTTATCGTTCTCGCTGGCTTCCGGATCACTCAGAATCTTAGCAACCTGTTCATTGTGCGAACGGCGAAGCATGAATGACACATCACGAAAAGCTGCATTTGCCATCGCAGTCAAGCCTTCTTTCTCAATTTTCAGGATA
gi|29345410|ref|NC_004663.1|	2833391	2833819	429	2833776	1642	5.85476	1.12454	4.77104	IP1_10_bam_peak_310	intragenic	TTTACCGCTTCCGCTACCGGAGCCACCACCCTGACGTTCCAGGTGAGTCCAGAGTCGTTGCAAACGTGGTAACATGTATTTGTACTGAGCCAGTTCTACCTGCGTTTTCGCATTGGCAGTCTGTGCACGCATCGCAAATATATCGAGGATCAATGAAGTACGGTCTAGTATCTTTACTTTCAGTTCGGCTTCAATGTTACGTATTTGTTTCGCGGAAAGTTCATCATCAAAGATAACCATTCCCACTTCACGTTCTTCTTCCTCTTCTGTCCGTATATATTGTCTGATCTCTTCCAGTTTTCCTTTTCCGACATAAGTAACCGAATTGGCTGTCGGCAATTTCTGTGTAAATCGTTTCACTACCTCCGCCCCAGCCGTCTCAGCAAGGAAAGCCAATTC…
gi|29345410|ref|NC_004663.1|	2842657	2842951	295	2842717	1721	2.36614	1.06561	1.46092	IP1_10_bam_peak_312	intragenic	TAAGCGTTGACACCTCCTAGAGGGAAAGTCAGAGAACCGAAAGGTATTCTATTGGAAGATTGTGCATACACAGGATTAACCATATACACATCAGCATCGTTACCTGTCTTACCCCAGCTGGCGCGTATCTTACCAAAAGTTATCACATCTTGCAGATTGTCATTCAATAATTCGCTGAAAATAAAACTACCGGTAATACCAGGATAGAAGAAACTGCGATTTTCTTTTGGAAGAGTAGAAGACCAGTCATTACGGGCAGTAACCGTTAAATAGAGCATATTCTTCCATGAACCT
gi|29345410|ref|NC_004663.1|	2843630	2844418	789	2844264	1734	14.9085	1.2162	13.6151	IP1_10_bam_peak_313	intragenic	CTCCTGCCTTATGGCTGCCGCGTGCAGAAAAAGTATATTTATCGTAGCTGTCAGCATCTGTCGGGATCATACCATCATCGCTGATCTGAGAGAATGATACATAATAATCACTTTTATCTGTAGCTCCATTGAATGAAAGGCTGTTGCTATATCTGAATCCCGCATCAAAAAAGTCTTTGATGTTATCAGGCATTGCCACATAAGGTTTCAGTTTCTGAGAGTTGTTGTACACATTACCCCACAACTGCATGGAACCATCGAAACGAGGTCCCCAGGAACCGTTCTCCAATTCTGTATGGTTGCCGTTCCATCCCATACCAAATTCATTTTGAAATTCCGGCAGACGCAGAACAGTTGACCACTGAACTCCACCGTTATACTCGATTCCAACTCCTTTTT…
gi|29345410|ref|NC_004663.1|	2848241	2849031	791	2848425	1726	3.38248	1.08447	2.4095	IP1_10_bam_peak_315	intragenic	ACGTAGCTCTCAAGCAAATGATAGCCGCTACATCGCAAGATGGTTTCCGCGATCAGGGAGACCAGGCTCAAGGAATGGGTACTTCTTCTCCGATAGGTATTTTATTCGCAATGGACCCGACTGCTCCGGTAAAGAATGAAGATGGTTCATATAATAAAAATGCAGCATGGGGTAAAGTTACCAACCCGCATCTGATGCTAGGTGGTAAAGACAGCGATACAGCTCTGGAGTGGATTCAGACCAAAATGTTCCGTAGCATGACCAATGCAGATGTAACAATCAAATTCTGTGATAAGTTATCACTTAACTCTATCTTTGGTTATGACTATGTAGACAACAAGCACTTTGAATATTGGGATCGCAACAGTGTTAACGGTGGTTCCGTCAGCGGAATGGGTT…
gi|29345410|ref|NC_004663.1|	2882290	2882542	253	2882396	1562	2.73608	1.07669	1.80356	IP1_10_bam_peak_321	intragenic	AACGCCACTCCATCTCCATCAACCGGCAGGACGTTTCCACCTCCATATCCACCCAAATGGACAGTCTCATTCCACCCAGCAAGATCAGCGGACTGACACAGGGAATGTTCGTCGGCTCCGTAGCCGACAACTTCGGGGAGAGGATTGAACAGAAAATCTTCCACTGCGAGATTGTCGTCGATGCCAAGAAAATAGCCGAAGAGGAAAAGGCATATCAGAAGATACCCGTTATCACCGGCTTCGTGGACGGTG
gi|29345410|ref|NC_004663.1|	2891674	2892116	443	2891857	1553	2.77043	1.07761	1.8355	IP1_10_bam_peak_322	intragenic	AGCTCCGCACACGAACCTGATGGCGGTCAGGGCATGCCTGAAGGTGAGCGGCACGGCAGCGTTGGTGTTCCCGTCCAGTTCATCCGTCTTTGCCACGAGAAGGTCTTCCTGCTCATTGACATCGACCGGAACGGTCACACTGATGACAGGAGAACCGGCATATGCGCTGCCGGAAAGCACATAATGCCCGTTGTCTTTCGGAGCGTATGCGAAGAACCTCATTTTGTATGAAGCCCCGGGCCAATAATAGGCGGAGGAAAGGACATAGTCACTGCCGGACTTGCTGGCAGTGGCATTATAGAAGTAGTCGGGGGTTCTGCTTTCGCTCCACGAACCGGTGTAGGAGTAAGCGGAGACACCGAAACTGTTGTACATATTGTCATTCTTGATGGGAGTGGC…
gi|29345410|ref|NC_004663.1|	2928014	2928354	341	2928080	1731	4.52775	1.10253	3.49824	IP1_10_bam_peak_328	intragenic	GAGCAGGCGGCCGACATACAGGGAATATCCCCTGAAATGCGAATGTCAAAAAGGCAGAAACAGGCTCTTCCTATTCTTGACGAGCTGGAACAATGGATGGAAACAACCTATCCGAAAGTGCTTCCTAAAAGCCAGATGGGACAAGCCATTGCCTATGCCTATACCCTTTGGCCACGCATGAGAAATTACCTCAAAGACGGCAAGCTCAAAATTGATAATAATCTGGCTGAAAATGCAATCCGCCCAATAGCTTTATCGAGAAAAAACTTCTTGTTTTGTGGAAATCATGAAGCGGCGGAAAACACAGATGTCATCTGTTCATTATTGGCATCATGTAAAG
gi|29345410|ref|NC_004663.1|	2959189	2960125	937	2960046	1722	4.52378	1.10276	3.49438	IP1_10_bam_peak_332	intragenic	GCCTATCGCTTGTTGCAAGGCAGCCAACAAAGCAGCCTTCTCCGCTTCAGTTCCGTATGCCGAACGGATCACTTCGGAAGCCGGACGCAAAAGGTATCCGGTTTGCGACAGGGTCAGACGGCAATTTCCTAATCCTTCTACATAAGCAGTGAGTAACTCCTTTTTTTGTTCTGTGGTTTGTGCACCGGCAGTCAGCTTCTGTGCCAATTCGGTAACATCCTTTCCATTACTTTCCAGTTGTTGTTTTATCACTTTCAGTGCATCAGCCTTTGAAGCATAAGTGGACGCCACAACAGCCTGTACATTACCTGCCGGCAAAGAGACGTCAAGTGAATAAGGACGCGGTTGCACATTTTTCAGTGTCCAGGTCACTGTTTTCATGCCATCCGCAGTTTTCAC…
gi|29345410|ref|NC_004663.1|	2961524	2962087	564	2961968	2044	40.1469	1.36296	38.6096	IP1_10_bam_peak_333	intragenic	ATGCTTACTACATAAACTTTACGTACAGTAGGAGTGCTGCTCCAAAAAGGAACAATATCATAAAACTGTCCGCGCATAGGCGGAATAAAGCGTGATTCATCTTCATTACCGGCTGCAAGCAACGCATAGGTAAAGCCTTTCTTGGCTATTTCGTAATCCACAATATCACCCGGCTGCAAGGCGCCCACTTCAATCATGATTTGTCTTGCGCCCCAATAAATAGCACGCGCAGGAGCAGCATAATCACAGGTTTTCCTGACATCAAGTTCATCTACTTTTCCATTGGCACGATGGATGGTTACACGTTTAAATTCGGCATAAGCAGTCAAAGGGTCATAATCGTATTTAATCACCCGATTATCCACTGCTCCCCTCGGAGTCTGTACCTTTATCACTTTG…
gi|29345410|ref|NC_004663.1|	2997666	2997946	281	2997934	1607	2.22412	1.06489	1.33008	IP1_10_bam_peak_338	intragenic	AAAGTATCTATCGTATCGTAAAATTCTTGGGGAAGAGGCTTGATAGTCATTGGCATGAAAAGTCCTCTGTCGGCGGCAAGCCCTTTTACTACAGCCTCCTGCAAAGAAGCCATCGGCGCTTGTTTATTTGTACTATAGTATTTCATTGGATATTCTTTTGATTCATAAATTCTTTTATAAACTCATCTTCTTTCAGCACACCGTAACTGCCATCGCAAGCCGATATCTCGTCATACGTCTGCACTTCATCCGGTTCGATGCCCGGATACCAGATAAGGAA
gi|29345410|ref|NC_004663.1|	3064038	3064340	303	3064337	1558	2.33375	1.06837	1.43109	IP1_10_bam_peak_349	intragenic	ATTCGGGCAACTCAACGAGCAGTTCATCCGCGACTATCAGGATTTCATCCTCATGGAAAAAGGACATGCCGTGGACACGCTTCGCGGCTACCTGGCCATCCTGAAAAAGATCTGCCGTATCGCCTACAAGGAGGGACATTCGGAGAAATACCATTTCTGCCACTTCAAACTACCCAAACAGAAGGAAAGTACACCGAAAGCACTCAGCCGGGAGAATTTCGAGAAACTGCGTGATCTGGAGATTCCAGAGAAACGCAGGTCGCATGTCATCACCCGGGACCTCTTCCTCTTCGCCTGCTACA
gi|29345410|ref|NC_004663.1|	3065518	3065831	314	3065752	1617	3.86035	1.09561	2.86206	IP1_10_bam_peak_350	intragenic	GATGATGGAGCTGGCACGCAGGACATTCATATTCTCCTCTTTCACAGGGCTTGCCTATGTGGATACGCGCAGACTCCATCCACGCCACATTGAAAAGAGTTCCCTAGGAAGAAGATACATCCGCATCCGCCGGGCTAAGACGGGCGCAGAAGCATTTATCCCGTTACACCCGGTAGCCGAACAAATACTAGAACTTTACAACACCACGGATAACGAGAAGCCGGTCTTTCCGTTACCGGTCCGGGATATCCTCTGGTACGAGGTCCACGGGCTGGGTGTAGCACTGGGGATGAAGGAAAATTTATCCTATCAT
gi|29345410|ref|NC_004663.1|	3152583	3152880	298	3152773	1656	3.63552	1.09067	2.64856	IP1_10_bam_peak_360	intragenic	TCGTATCGTAGAAACAATACCGGCAAAAGCGCTTAAGAAAGTGAACGACACAACGTATGTATTCGACTTTGCCAGAAATATGTCCGGAGTGACCCGCATCAAGGTATCCGGAGAAGAAGGAACGGTAGTAAGGCTCAAACACGGCGAACGCCTCTATGACAACGGACGGGTGAATATGTCAAACATTGACGTATACCATCGTCCGGTAGATGACAAAGACCCATTCCAGACGGATATTCTCATCCTGAGCGGAAAGGGAGAAGACGAGTTTATGGCACGGTTCAACTACAAAGGCTT
gi|29345410|ref|NC_004663.1|	3158227	3159414	1188	3158301	2071	50.3942	1.41624	48.7992	IP1_10_bam_peak_362	intragenic	TCATAGGCTCGTTAGGGCTCTTCCTTTATGGCATGAAGATAATGAGCGAGGGCTTACAAAAAGTCGCAGGTGACAGGCTACGAAGTATCCTGACAGCTATGACCACCAATCGGGTAACGGGGGTATTAACAGGAGTGTTAATCACAGCCCTTATCCAGTCCTCCTCGGCGACAACAGTAATGGTCGTCAGTTTCGTCAACGCCGGTTTGCTTACACTGGCCGAGTCCATCAGTGTCATCATGGGTGCCAATATCGGTACGACGGTTACGGCATGGATTATTTCAATTTTCGGATTTAAGGTTGACATGGCCGCCTTCGCTCTTCCACTTCTGGCCATCGCCCTTCCGCTCATCTTCTCCGGCAAGAGCAACCGCAAGTCCATCGGTGAATTCATTTTCG…
gi|29345410|ref|NC_004663.1|	3175810	3176427	618	3176390	1672	4.34607	1.10165	3.32496	IP1_10_bam_peak_366	intragenic	ATCACGCTGCTCGACGACTCGTTCAACAGCATCGGCACCGCTGTCATGTGGGGACGTTCTCTTTATAAGAATATCCAGCGTTTCATCGTATTCCAGCTGACAATCAACTTTGTAGCCTTGCTGATCGTGTTATTGGGATCGATGATCGGAACGGAACTTCCGCTGACAGTGACACAAATGCTGTGGGTGAACCTGATCATGGATACTTTTGCCGCTTTGGCCCTCGCTTCCATCCCTCCCAGCGAAACCGTCATGCAGGAAAAGCCGCGCCGCAGCACTGACTTTATCATCAGCAAAGCGATGCGTAACAATATATTAGGTGTAGGTACGATCTTCCTCGCCGTATTGCTCGGAATGATTTATTATTTCGACCACAGCGCACAAGGTATGGATGTACAT…
gi|29345410|ref|NC_004663.1|	3178558	3179184	627	3179034	1701	3.53893	1.08778	2.55698	IP1_10_bam_peak_367	intragenic	ATCTGGTAGCCACTACCGGAAACTTAGACAAAGACACGCTCATTACCATGCTTATGATTCCGGCACAACTGGCCGGTCAGCTGATGATGGGTATCTATTTATGGAAAGCCGGATACATCAGCACAAAGAAAATAACCTGGTCGCCCGTTTCATCCTCGTATCTGTTCTTCAGCGCATTGGCTGTCCTCACCTGTGGCTTCGTCGTATCCGCATTGGCAGAACTGATGAAGTGGATTCCCAACATCATGGAACAATCCTTCGATATCCTCCAGTCCGGCTGGGGAGGCATTCTTGCCATAGCCGTCATAGGTCCCGTACTCGAAGAACTGCTATTTCGCGGAGCCATCACCAAAGCATTGCTACAGCAGTACAGCCCGACAAAGGCGATTCTGCTTTCAG…
gi|29345410|ref|NC_004663.1|	3182299	3182600	302	3182538	1667	4.62954	1.10614	3.59563	IP1_10_bam_peak_368	intragenic	AGGGTCTTCTTCCGGCTCCACGCTCAGATGACGCGCCATCAGCGAATGCAGGGAGGCATATCCATTCTTCTGAAATAAATTATGCAAGGCAGTGATGTCGCTGAATCCCAGCAACCACTTCGGATGTTCACGAAAGGCGGTGAAGTCAATCTTGTCCACCAGATGCACGGCCCCGTATCCTCCTCTGCTACAAAGAATAGCTTTCACTTTAGGATCATCCATCGCACTCTGCAAGTCTTGCAGACGTTGCCGGACCGTTCCGGCATAACGTCCGGAAGAGCCACCGGCATATTTCCCCACA
gi|29345410|ref|NC_004663.1|	3183086	3183457	372	3183428	1649	3.48697	1.08833	2.50843	IP1_10_bam_peak_369	intragenic	GTCGTCATTCAGACGCTCCATCACATCTATTTCGCCTCCCGACGGCCATTTGGCATTTTCGGGCAACAGCCAGATAGCCGGCCATGCTCCTTTTGCGGCATTCAGCTTGGCGCATATCTCGATGCGTCCGTCAAGGAATGCCTTTTTACCTTTGGTATAAACGCCTCCTGTCAGATAAGGTGCCGTATCATTGGGCAGCGTCTGATTGGCAATGCCTCTTAACACCAGCTTGCCTTTGCGCATGGCAAAGCAGGAATCAAAGTCTGTCATATAATTATTCCAGTCGGCCTTCCCTCGCGGAATCTTGCTCCAGACCTGCGGGTCAAAGCCTTTTTTCTGATTAAAATTCTCTTCCCATACCAGCGACCAGC
gi|29345410|ref|NC_004663.1|	3183743	3184063	321	3183805	1864	20.6137	1.25317	19.2434	IP1_10_bam_peak_370	intragenic	ACTTTGCCCAGCTAACAGCCCATCTTAAACAACAGAATCGTAGGAAACGAATTGCCGTAGTCTGCGCCAACGACCCTAATACGGAATATGCCATTACCCGTGCTTTGGAAGAAGGAATTGCAGAGTTTCTCATGATCGGGGATTCGGCTATTCTGGAAAAATATCCTGCCTTGAAGCAATATCCCGACTATGTGAAGACCATTCACATCGAAGATTCGGACGAAGCGGCACGCGAAGCTGTCCGCATCGTGCGTGAAGGGGGAGCGGATATTTTAATGAAAGGTATCATCAACACGGACAATCTGCTGCACGCCATCCTC
gi|29345410|ref|NC_004663.1|	3198575	3198866	292	3198585	1670	2.9475	1.0781	2.00076	IP1_10_bam_peak_373	intragenic	TGACCGGCAGGAACAGTGACCGTCTGCAACTGTGCCAATTTATCATACTGATATTCATTAATCAGAAATCCACAACTGACAGCTACAATTACAGCAGCAGCTATACGGGCACTCCACCTTAACATGGGAATGATGCGAGCGCCCGCGCCTGCTTTCTCTCTCATTTTTCTCTTAGAGTCAGTAAAAAGGGCGATGTCAAACAGCATACGTTCTTTCTGCAATGTCTTCCGGTTTTCTTCCGATTCGTCCACCCAGTTAAGAATGCGTTTTTCTTCGTCGACAGAAGTCTCG
gi|29345410|ref|NC_004663.1|	3236166	3236635	470	3236445	1738	8.92668	1.15742	7.74839	IP1_10_bam_peak_379	intragenic	GGTATAAAGCCCCCTAAGTAGGAACTGGACCCCGAAACGTTTACAGCCGATATGTCTGACCCGTCTTTTGTCCTGCCTGTGCACGGACTTCATAATCAGGCGTACCAGACGCGGGGACTCATTGCCCAGTTCCTGCAAATAGATTTCCATGGCATTGTTCGGACGGTTCACCGTTTCACCGTCATGAATGAAATCGCACATCTCCACGTTCAACAGGAGCGGTTCATCCGCATACCTGACATTGAACGTGTAAAAATTTCCATCTTCAGTGATCACGCTCATGTTCGTCTCATCCCGGAAATGCTTTTTAGCAGCTTTCACACGGATCACGTTCTCCGCCGCATCCGCCTTTCCGGCTATCAGATTGGTGGACCCCAGGTCCACATACTTGATCGGGGA…
gi|29345410|ref|NC_004663.1|	3300542	3300930	389	3300735	1590	2.48728	1.07091	1.5726	IP1_10_bam_peak_381	intragenic	GGCGACGGCAGGAGAGATCAGACGCAAGGCCGCACTTGCCAGACTGTATGAAAAAGGGAAGGCGCACCGTATACTGAAGAGAATGGACAATCCAAAGGGATTTCTTGCGGATCTGGAGGGGGAAATACGGAAATACCATACGAAGAAGAACAATGAGCGGGCATTGCTGGAACTGCTCACGGAAGGTACGGCATACATTTCATACGGCAGCCCGAGCATCATGCAATACTCCTACGACTGGGCATACGAGAAGGCAGCAGATTTCAGGCCGGTGGGACTGGATACGCAGATAATGGTCACCTGGTCGGTAAAGGACGCCATGAACGACGAAATGGAAAGCTATTTCAACTCGGACTACCAGGAATCATATGTGATCACACCCGTCACG
gi|29345410|ref|NC_004663.1|	3320527	3320797	271	3320597	1717	3.92445	1.09366	2.92269	IP1_10_bam_peak_386	intragenic	GCGCACTGCGAGGATCATTCAGTAATGCGTAAATGGGTCGTGCCAATGGATAGTTACCGTAATACAAGTAAGCCTGATAAGGCTTATAACTGTTAGCAGGAGTAGCTACATCCTCCGCACTCACTGCCATTACTCTGATTTCCTCGGTGAAAGAAAGGTTGGTGGTGTCGCTGCGGTTGCCCAGCCAGTTCACACCAATGACTCCCATTGCTCCGGGATTCTCTGCTACATACTTTATCACCTGCTGATTGGTCTTCAAGGCACTGACAT
gi|29345410|ref|NC_004663.1|	3345422	3345710	289	3345594	1755	5.91869	1.121	4.83276	IP1_10_bam_peak_390	intragenic	GGCTGCAAAGATAGGGAAAAGCAAGAAAAAAGAAGGGAGAATCTACATTATTTATAGATTCTCCCTTCCGATTATTTATTCACTGTTCGAACGCTAGATGGTCCGTTCAATATTCCATACAAATGCACGTAATCCCAGCTGTTCGGTCTGTAAGTCCATCTTATGCAGTGTATCCAGCAACGGATCGACTTTATTGTCATCGACCACCGTAAGGATAGCCGAACACATACTGGGCCAGGCATGGCTGCCGAAGTGCGGATCGCCTGTCTTTGAGCCACGTCCCTGCAC
gi|29345410|ref|NC_004663.1|	3355341	3355815	475	3355629	1669	4.57854	1.1053	3.54686	IP1_10_bam_peak_392	intragenic	TTATTTTCAGTTGCAGCAGCTCTGTTTCCCGATCGAGTCCATAACCGCTTTTACCTTCTACCGTGGTGACTCCCATAGCACTCATCTTCTTCAGAAAGCCTTCGGCTGCCGAGCGAAGTTTCAGGAAATTCATTTGCCGGGTAGCTTTTACGGTACTGGCTATCCCTCCGCCACGTTCCATGATGGACATATAGCTTTCGCCTTTCAGCCGCCATGAAAATTCTTCGGAACGTTCTCCGCCAAAAACAAAATGGGTATGCGAATCGACAAAGCCCGGAAGCAGGCAATGTCCCCGGGCGTTGTAATGCCAGTAATGCTGGTAGTAGCCGTCACGATCTTCGCCACGACTCTCGCCGACGTAAGTGATGATGCCTTTGGTCACTTCTACCGTTCCGTTTT…
gi|29345410|ref|NC_004663.1|	3388280	3389285	1006	3388854	1930	14.1947	1.19752	12.9124	IP1_10_bam_peak_398	intragenic	ATTCGGAATATCAGAAGTCAATTCTTCCATACCACGCTTCGTTTCACGAACTTCCAGAGAGTATTCTTCTACGTGAACAGAAGTCAACAAGTCCTCGCGAACCACGCGTTCGTTCAATACGATAGCATCCTCATAGTTATATCCCTTCCATGGCATATAAGCAACCAACAGGTTTTTACCCAAAGCTAATTCACCCTTTTCGGTAGAATAACCTTCAGTCAGGATGTCACCCTTCTTCACGCGCTGACCTTTGTCACAAATCGGACGCAAGTCAATAGTCATGTTCTGGTTCGTCTTACGGAACTTCGGAATTCTATATTCTTTCAAAGCAGGCTCGAAGCTTACAAATTCTTCGTCCTCTGTACGGTCATACAAAATACGGATCGTAGTAGCATCAAC…
gi|29345410|ref|NC_004663.1|	3404451	3404773	323	3404722	1804	4.2137	1.09568	3.19865	IP1_10_bam_peak_401	intragenic	CATTCCGCGGTTTATCAAACGGCAGATAGCAGACAATGTCCGCTCCCCGGTAATGCTTGCGCACTTCGTAACCGGACGGAGAGAAAAATGTAAGCAATATCTTATAATCGGGATATTTTTCCCTGATCATTTCTATTAATGGACGCCCTTGTTCAAACTCGCCAAGCGAAGCAGCGTGAAACCAAATATACTGCTCCCCTTTCTCCACTTGCTGTCGTAGAAGTTCATACACCACCCAATGCCCTTTCATCATTTTTCGGGGCTTACGGCTGAACGGAGCAGCAAAATGAACCAAAAGGTCATAAATAACTATTGCCAGATT
gi|29345410|ref|NC_004663.1|	3414669	3415014	346	3414937	2016	25.4425	1.27536	24.0192	IP1_10_bam_peak_404	intragenic	ATGAACGACTTTCGGTTCGCCCTGTGGACCACACTCCCGATAATCAAGGAAAATCATATCATGTCCCACAGAAGGACAGTCGCAGATAGCCACTCCAATGTCCGGATACCCCCATTCTTCAATCATGAAACGGCTGCCGAGCTGTCCGCAAAGAGAATAAATCTTATCCTTATCGACTCCCATAATGCCAGTGATAGCCACATGGTCGTCCGCCCAACTGGTAGGTTCGTCGCAAGGAAAACAAACATTGAAAGGTATTCCACCGTTATGCTGCTTCATCAGCCAAATATAAGATTCGGGGAGTTTGTATCCCAGTTCACGTTCTGTTTCTTCTATCATCTCTTC
gi|29345410|ref|NC_004663.1|	3417002	3418095	1094	3417039	1815	7.90976	1.14262	6.75867	IP1_10_bam_peak_405	intragenic	GAGGCATCGGACTCGGTGTCATGGGAGGAGTAGGATTGGGAATACTCACGTTTGTTTTTGGTTTACAACCCACCGCACCACCTATCGACGTTATGTTGATGATTGCCGCCGTTATTTCCGCTGCCTCCTGTATGCAAGCAGCCGGCGGACTGGACTATATGGTGAAACTGGCAGAACATTTGCTACGCAAAAATCCTTCGCACGTCACGTTGCTCAGCCCATTGGTGACTTATCTGTTCACCTTTATTGCCGGAACCGGGCATGTAGCTTATTCCGTATTGCCCGTGATTGCTGAGGTAGCTACCGAAACAAAGATTCGTCCGGAACGTCCGCTGGGTATTGCTGTGATTGCTTCGCAACAGGCTATTACAGCCAGTCCCATCTCTGCTGCAACGGTAG…
gi|29345410|ref|NC_004663.1|	3438953	3439382	430	3438985	1747	7.57078	1.14168	6.42908	IP1_10_bam_peak_410	intragenic	ATGCGGGACAACGGAGGGACACCAACCATGCGAACGTTGGACATAAACCTACAAATAGAAGCGATGAAGCATGAAACGAAAGCCCAACCGATCAGCAATCTACGGACAAGCATACGTTACGCATCACCGGACGCCAAGCTGGACGACGCCAAGAAATTGACAAAAGTCATCCCGGCTGCAGCTTTTCGCAAAACGGCCAACGGCATACAGATGACCGCATACAACGGAATCATACAAATAGAAGTCAATCATCTGGCAAACTTGATGGAAGTGAACCGGGTGAAGCAGGAAGCGGAAGAGCTTTCGCAGACTTATCTTGCTTTCATGGGTTCCAGCGGACATTCCGTAAAAATATGGGTACGGTTCACACGACCGGACAAATCACTTCCCAAAAACCGG…
gi|29345410|ref|NC_004663.1|	3443465	3444133	669	3443999	1782	4.24943	1.09684	3.23264	IP1_10_bam_peak_411	intragenic	TAATTACAGCCTGCTTCTCCTCTTCCGAATGCCAGTAAGCCGCTTCAAACACATTATGTAGAAGACAAACCGGAACTTTCGGATTATTCTCCTGCAGCAACTTCAGAAAACGATTGGAAACCTTCGATATAGCAGAATTTGAACTTTGCACAAATATCACGAAATCTGCCCTTTGAGAGATCGTTTCATAAATAGGATTATCCAAATTCACATACCCGCCATCCAGCCCGGGCATATCCACCAGAAATATATTATCTTTCAAAAGCTCCCCACCGGAAGTTGTTATGGATGTCACCAGCGTATGATCTGTATTTATCACGCTTTCTTCCAAAGCTAACGAAACACACTCCTCCAGATTAGCATCATTCAATTCTTTCTTTTCAATGCTTATCTCGGAAA…
gi|29345410|ref|NC_004663.1|	3452645	3453039	395	3452746	2394	65.2846	1.44923	63.6178	IP1_10_bam_peak_414	intragenic	TAGTATTATTCCTCTCAATCATTTTTTGCAGTTGTACGAAGGAAGACAGCCCTGTTAGTATAGAAGCGACCAGTAAAGTGGTAACAACAAGAACGAGCCAGGACGAGTATTTTGAGCATGCAAAATTACCTCAGATTATTAAAATAGAATGGAGTCAATATATTCCATTTCCACCTTTGCTAAATATTCAGATACGACAAGGTCAAGGGAAATATGATCAGATTCAATTAGGAGCAAGTCGTGATTTTGATCCTAATCCAGTTGAATATTCCTTCTTTCCTGTCCGTGAAGTTTTGGTTCAAGAAGGAACCTATGAAACAATCCAAATACCTGTAACCGATCTACAACTTCCCGAAGGAGGAGGATATATTGCGGTTCGTGCTACCTGCTCAGA
gi|29345410|ref|NC_004663.1|	3498248	3498585	338	3498329	1766	4.19747	1.09652	3.18294	IP1_10_bam_peak_418	intragenic	CTTACTACATAGCAGAAATCTATGCTATCAAAAAGAACTATGATAAGGCGCAGATCGTAGCACAAAACTACCTGTCGGCCTATCCGAACAACGAGCACGCTGCCGAGATGTACCGCATTCTGGGAGACGCTTACTACCATTTCGGACAATATCACCAGGCAGTGGAAGCATTCACCGGCTATCTGGACAGAGATCACTCTGCTCCCCGCCGGGATGCACTTTATATGCTGGGACTCTCCTATTACCAGACAAAAGTCTACTCCAAAGCAGCCGAAATGCTGGGACAAGTGACGACCGCCAACGATGCCCTGACCCAGAATGCTTACCTGCACATGGG
gi|29345410|ref|NC_004663.1|	3501477	3501976	500	3501624	1881	5.07359	1.10564	4.02085	IP1_10_bam_peak_420	intragenic	CCAGGTATACGAGAACCGTACCGCTCTGGCACTGAATCCGCATTATAAACTCAGCAGCGACAGCTGGAACCTGCGTGCAGGAGCCAATGTGGATATCTCATTCGGCAGCGGTAAATCATTCCGCGTGTCTCCGGATGTAATAGCACAGTATATCTTCTCCGACAGCTACGTACTCTATGCGCAAGCTACCGGAGGCAAGCTGGTCAACGATTTCCGCAGACTGGAAACGATCTGTCCTTATGCCTTGCCGGCAGGCCCTATTCTCGATACGTACGAACAGCTGAATGCAGCAATAGGATTTAAAGCGAGTCCTTATCCCGGATTATGGATTAATCTGTATGGCGGTTATCAGGATTTGAAAGACGATTTCTTTGAGGTGCAGGAAGAAACATTTGTCAA…
gi|29345410|ref|NC_004663.1|	3678638	3679065	428	3678867	2700	57.9043	1.38582	56.2721	IP1_10_bam_peak_434	intragenic	TGACAACCACACGATTATTACCTTGATGATCCTGAATAAAGTAATGAAATTGATTATTCGAAACGGTAATGTAACCATCTTCTGTCAACACCTTTATCAACACACCATTTTCATAGATCGCATTGCCACAATAGTCTGTTATGATAGTGGCATTTCCTGTCTTATACGTAGTACGGAGTTTTGTTCCATCAGCCGCGTAGAGGTAAGAAATACTGTTACCACCTTCAAACTGCACCTTCTCCGGCAAATTTAAACAATTGTATTGAATGTCAGCTATCTTTTTATTCAAATCTTTCGTCAAATTACCATTTGCATCGTATTCATATTCTATCTCTTTACTTGCGCCATCCTTGAATTCCATACCGTTACCGAATACATGGCCCGTAGCATTGTCGTTGA…
gi|29345410|ref|NC_004663.1|	3694879	3695122	244	3694900	1729	2.7049	1.07215	1.77466	IP1_10_bam_peak_437	intragenic	GAACTGCGTAGGAGTAGGCATACTGAACGAATATTCAGCGAAAGGCCTGGAAACATTTCAGCGCCACATTCTGCTGTTTCCCGACTTTGCCGATCTTTCGGCTCCCGCCACAAACTACCCGTTGCTGCGCAAACTGAAGGAGAGAGCCAGAGGAAGGAAGGTGATATCCCTGCTCGGTTCCATCAATTTCCGCAAGGGGATAAAGTTACTGTTAGAGAGTATCCCTTTATTGCCAAAGGATGA
gi|29345410|ref|NC_004663.1|	3706118	3706518	401	3706366	1945	11.4927	1.17287	10.2595	IP1_10_bam_peak_438	intragenic	GTAAGGGTTATGTGTTTCGGACATCCGCTTATACATTTCTTTATCAAGGAGCAGGGCAGTGACATTACTGACAATTGCCTCCGCATTCGTGCCGACCAGCTTCACCGTACCCGCCTCAACAGCTTCCGGACGCTCGGTCGTATCCCGCATCACCAACACGGGTTTGCCCAATGAAGGGGCTTCTTCCTGCACACCGCCGCTATCCGTCAGCAACAGAGTAGAATGTTGCATGGCATAGATGAAAGGCAGGTAATCCAGAGGAGAGATCAGATAGACATTGCTCAGACCGGAAAGCAGTTCATACACTGGCTTCTGCACATTAGGATTCAGATGAACGGGATAGACTATGTCCATCTCCGGGTGAAGAGCCGCCAGTTCTTTGATCGCTTTGCAGATATGC
gi|29345410|ref|NC_004663.1|	3709467	3709709	243	3709620	1890	6.32643	1.12131	5.22508	IP1_10_bam_peak_441	intragenic	TATTAAGAATGAGCATGAGTTGGTGGATATATACAATGCCGTAGACCTCTTCGCCATCCCTTCTCTCGAAGAGAATCTGCCGAATATGGTGATGGAAGCAATGTCCTGCGGTGTGCCCTGCGTCGGTTTCAACACCGGAGGCATACCAGAAATGATCGATCATCTGCACAACGGATACGTAGCTCAGCGCAAGTCTTCCGAAGATCTAGCCAACGGCATCCATTGGGTACTGACGGAACCCG
gi|29345410|ref|NC_004663.1|	3775819	3776565	747	3775830	1809	2.67654	1.06995	1.74848	IP1_10_bam_peak_447	intragenic	GAAGAGAGCAAGGGTTGGACGATGGATGACTGGGCACGTTTGGCAGACGAGTTCATCCAAGCGTTTGATTCCATAGACCTGTCTAAAAAGACCAAACGCGCTTCTTCAAAGCAGACCAACCTCAAAGGTTCGCAATACGTTGTTGCCCTACATCGAGATGCCAAGAGTGGCATTCTCCATCTGCACATTGATGCCAACCGTGTAGATATGGAGGGCAAGATAAATGACGGACACCTGTCCGGCATGAGGGCTGTAATGGCTGCGAATATCATCAACGAGCGTTACGGCTGGGTGCAGTCCGAAGAAATAGGCATACGGCACAGGCAGGAGGTTTCAGACTGTTGCATGGAGATACTGCGCAAGATGGATGAGTTCAGTTGGGAACGCTACGAAGCGGAA…
gi|29345410|ref|NC_004663.1|	3841154	3842226	1073	3841952	1844	3.87451	1.08945	2.87573	IP1_10_bam_peak_454	intragenic	CGAAGCTGGCACGCGAACGTGCCAAGAAGGCCAACCTGCACAACCGCAAGTTGCGCGACTGCCGCATCCACCTCAACGACCCGAAAGGGAAAGGAATGGAAGAAGACTCCTGCATCTTCATCACCGAGGGAGACTCGGCGAGCGGTTCCATCACCAAAAGCCGTGACGTAAACACTCAGGCAGTATTCAGCCTTCGCGGTAAACCGCTGAACTCGTTCGGACTGACGAAAAAGGTAGTCTACGAAAACGAAGAGTTCAACCTGCTGCAAGCTGCGTTAAATATAGAAGACGGCATAGAAGGACTCCGTTACAACAAAGTGATCGTTGCCACCGATGCCGATGTGGACGGTATGCACATCCGTCTGCTGCTCATCACGTTCTTCCTGCAATTCTTCCCCG…
gi|29345410|ref|NC_004663.1|	3900439	3900881	443	3900505	1950	8.41037	1.14249	7.24559	IP1_10_bam_peak_462	intragenic	TTTTTCCATGCCAAACCCAGCGAAACGCTTAGTATGAAGTATATTTTCTCGGAGTTGCATCTCACTACCCATCCGCAGAAAATGCTATGCGCTGACCTGTTACACGACCTTTCAGATGACGATTATATTTCCGAAATTGAAAAAGGAAAGTTCCGCCTCAACAATCACGGAACGGAGATGATCGGTACCTTCCAACGCAAGAGCAACGGAAAGAACTCATTTATCCCCGAAGGTGGAGGCGATCCGATCTTTGTTGCCGAACGCAATTCGGCACATGCCATGAACAATGACAAAGTAAAGATCACTTTCTACGCCAAGCGGAAGAATAAAGACGCGGAAGGAGAAGTCATCGAGATTCTGGAACGTGCCAATGACACCTTTGTAGGTACACTGGAAGTA…
gi|29345410|ref|NC_004663.1|	3906782	3907294	513	3907125	1856	4.27148	1.09511	3.25399	IP1_10_bam_peak_465	intragenic	TCGATAGAGGTGCGGTCAATGTAAATATCGGCACTCAACTCCATGCTGGTCGGGTCTTGGGGAGAGTAGAAACGGCCGTTCAGGGTATTGGAGTTCATGTCGTAGCCGATCATGCGCTGGCCGAAAAGGTTGAATCCGGCATCCGTGGCATGAGAGAGTTTGATCGTTGTCTTAATGCGGAGACAGTCGGCATCATAAAACTCTTTCAGATGGCGGTTGGCCTCATCCGAAGAAAGAGATTTCCAGGAACGAAGAGGCTTACACAAGGATTCGACCTCCTTTACGGGAACGTTGACAAGGCGGATGCCGTCTTTGGTGGTACGCAAAGTCAGTTCGGTGGGGAGCATCATCATTCCGTTGAAAGGCATACCGGGGTGGGAGATTCTTCCCCAGCCTATC…
gi|29345410|ref|NC_004663.1|	3907720	3908153	434	3908078	1910	5.45514	1.10979	4.38674	IP1_10_bam_peak_466	intragenic	CGAACCGGAGAACATCGTTCCTAAATGGTCGGGATACAGAGCGTCCGGTAATTCTGTCCAGTGTATCAAGTCCTTGCTGACCGCATGGCCCCAGTGCATATTCTCCCAGTCTCTTTCGAAAGGATTGTGCTGGTAGAACAGGTGGTATTCGCCCTCATAATAGATTAATCCGTTAGGGTCATTGATCCAGCCTCTCCGGGTAGTGAAGTGGAATTGCGGACGGTTCTTTTCCTTATACAGTTCAGCTTGTCCTTCGATTTCGTCGGACTGGTATATTTTACTCAATCCCTTCTCATTGCCGTCGTAGGTTATCTTGATCGTCTTTCCTTTGAAAGCCGACACATCTTTAAACACCCAGTATTCCGCTTCATCCGGCGCCAGACGGATAACGACGGATAA…
gi|29345410|ref|NC_004663.1|	3981907	3982233	327	3981976	1782	3.24056	1.08064	2.27618	IP1_10_bam_peak_472	intragenic	ACAAAGGCAGGCATAAGGCTCTGGTAAAGATCGGCATTGTCACGGTTGCTTTCGCCCTGATACCACAAGAAGCCTCTCACTGCAAAATTAGTCAAAGGAGCTATCTTGCCATTGTAGAGTACACACGGAGTGGCGGTAGGATTCTTCACTTCAGCATCGTTATCGAGGATGGAAAGATCAATGCTACTAAAAGGCTTTATGGATTCTCTGCTCATCCATGCCTCTATTTTTGATCCTCCCCACGTAGAAACGACGATGCCGACCGGAACTTCCAGCACTTCCTGTATATAACGCGCAAAATAATAAGACACGGCGCTGATATGGGA
gi|29345410|ref|NC_004663.1|	3985910	3986255	346	3986202	1850	3.26665	1.07954	2.30049	IP1_10_bam_peak_474	intragenic	AAAGACCAATACGAAGTGACTCCACTTCATGTGGATGTAAACATCGTATCCAATGATATCCTCGACCTGGAAGCATTCAAGGCATGGCGTCCCGAATATGCGGAAGCAGAGTTTATCCTCGAAGACGGAAAATACATCTGCGGATGGGCGGTTGAGAAGATGAGTAAATCAATGTTCAACGTAGTCAATCCGGATATGATTGTGGACAAATACGGTGCAGACACCCTTCGTATGTACGAAATGTTCCTCGGTCCGGTTGAGCAGTCCAAGCCTTGGGATACGAACGGTATTGACGGTGTACACCGCTTTATCCGTAAGTTCTGGTCATTGTTTTACAGCCGTACC
gi|29345410|ref|NC_004663.1|	4095774	4096499	726	4096207	2776	109.89	1.57644	108.071	IP1_10_bam_peak_485	intragenic	CGGATACGATAAGATGAGTAATATTTTAGGGATCAAACGTTCCGGACAGACTTCATCTACCGGATACGGCTTGATAGATGATCTGGCAATGTCCTATAATGGGAACCAACTAAAATCAGTATCAGATAGGGCTACAAATTCTGTTTACGGCAATGGCTTTGATTTCAAAGACGGAGTAAACAAAGAAGCTGAATATGAATATGATGAAAATGGTAATATGACGAAAGATTTGAACAAGAAAATATTGAATATCCAATATAATTGTTTAAATTTACCGAGTCGTATAGAATTTGAAAACGGTCATGTCATTTCTTATCTTTATGATGCTGATGGAATAAAACTTCGTACGACGCATATCATAGGGAGTGATACTACAGTAACTGATTATTGCGGCAATGT…
gi|29345410|ref|NC_004663.1|	4103825	4104213	389	4103940	1850	5.97478	1.11835	4.88669	IP1_10_bam_peak_490	intragenic	ATAAGTCGAAGTCACTGTTCGATATGCAATTCATAACGTCCAGTATCAGTACGACATTGGTGTTGTTGCTGTTGGGGCTGGTTGTGTTCTTTGTGCTCACGGCGCACAATATGTCTGTATACGTCCGCGAAAATATCAGCTTCTCCGTTCTCATCAGTGATGACATGAAGGAGGCGGATATTCTGAAACTCCAGAAGAAACTGAATCAGGAACCTTTTGTGAAACAGTCCGAGTACATCTCCAAAAAACAGGCTCTGAAAGAGCAGACGGAGGCGATGGGCACCGATCCCGAAGAGTTTCTTGGCTATAACCCTTTCACGGCCTCCCTTGAAATCAAGCTTCACTCCGATTACGCCAATTCCGACAGTATCGCGAAGATAGAGAAAAT
gi|29345410|ref|NC_004663.1|	4105108	4105347	240	4105146	1937	5.79819	1.11329	4.71657	IP1_10_bam_peak_491	intragenic	GGCATTTACGATTGTCGTGCATGTAGCTACCGTATGTAGTACGCTGGTGATTCTGTGGAAAGAGATTGACTGGATTTTTAAAGGATTATTCAAGTTCCAGATGAACGATGAGACTCGTTATGTGATCAATATCGTGATTTCGATGATACCGATTGGTATTGTAGGCGTATTCTTTAAAGATTATGTAGAAGCTATTTTCGGTTCGGGACTGATGATTGTAGGCTGCATGCTGTTGCTGA
gi|29345410|ref|NC_004663.1|	4115835	4116125	291	4115893	1971	27.7384	1.29434	26.294	IP1_10_bam_peak_495	intragenic	TACATTCCGTATGCGTATACAGCGCATCCAGCACTAAGATAGCCCCCGTATATTTTGAAGCAGCCGAAAAACTCGGCCGCCTGCTTGCCAAACAACATATCCGTCTGATAAACGGTGCCGGAAGCATCGGACTGATGCGCTCCGTAGCCGACGCAGTTCTGAAGAATGGCGGTGAGGTGACAGGTGTTATCCCCCACTTCATGGTCGAACAGAACTGGCATCACACAGGGTTGACGGAATTGATCGAAGTCACTTCCATGCACGAACGCAAGCAGAAGATGGCGAATCTG
gi|29345410|ref|NC_004663.1|	4124518	4124851	334	4124616	1924	5.52851	1.1103	4.45745	IP1_10_bam_peak_499	intragenic	TAAGCCTTTGAATTGAGCGCGTATGCATATCATTTGTTTGTTTTTCCGCGAAAGTTTGAAGTTTACTCCCGCATTGGCGTAATAGCCAGGGTAGACACCATCCAGCCATCTCTCGCTCTTATCATTTATCTTTATCTTGGCATTGATCATTCCACTGAAGTCTGCTCCAAGCTCAACAAATGGTCGCGCCATTCCTTTCGGATAGGTATAGCGTATTCCTAACTTACCCGAAAACATTGTTCCGCTATGTTTAAATATAGTGGATGAATTTTCATTATTCAATGATCTTGCAGAGGATGTTATGCGGGAAAAAGACACATCAAAACAACCACT
gi|29345410|ref|NC_004663.1|	4134408	4136843	2436	4134614	2278	44.467	1.36239	42.9042	IP1_10_bam_peak_503	intragenic	ACGATAAGAATTCTGATGAAACCAGATGCAGAAGTTCTGGAGGAAGTAGTGGTAACCGGTATGCAAAAAATGGACAAACGCCTTTTTACTGGTGCAACTCAACAATTAACAGCTGATAATGTAAAATTGGATGGTCTCCCTGATATTAGCCGTGGACTTGAAGGGCGTGCTGCGGGTGTGTCAGTCCAGAACGTATCCGGTACGTTTGGTACTGCTCCTAAAATTCGTGTACGTGGTGCTACCTCCATTTATGGTAGCTCCAAACCATTATGGGTGGTGGATGGAGTTATTATGGAAGATGCTATTGATGTGGGACCTGATGATTTATCTTCTGGTGATGCTGAAACTCTGATTAGTTCGGCTATTGCTGGTTTAAATTCCGATGATATTGAGAGCTTT…
gi|29345410|ref|NC_004663.1|	4137541	4139015	1475	4138508	2048	7.66637	1.131	6.52223	IP1_10_bam_peak_504	intragenic	GCTTGCTATTGTCGGTAGCTCTTGTAATGATTTTCTTGACGAATTACCAGATAACCGGACGGAGCTGAATTCTGAGCAAAAAATAGCTAAAATGCTTGTTTCTGCTTATCCGGAAGGATCTGCGAATGAACTGTTTGAACTTTATAGTGATAATACCGACGATAACAGTGCCAGATATTCTTATTATAAGTTATCTGAGGAAGAGTGCTATAACTGGAAAGATACCCAGGAAGAATATCAGGATACGCCTACAAATCTTTGGGAAACCCATTATATAGCTATTGCTTCTGCTAACATGGCTTTGGAAGAGATTGAGAAACGGGGAAATCCGGAATCGTTGATGCCGCAGCGAGGAGAGGCTCTTGTTTGTCGGGCGTACAATCATTTTGTATTAGCAAA…
gi|29345410|ref|NC_004663.1|	4139284	4139841	558	4139431	2120	14.4161	1.18916	13.1305	IP1_10_bam_peak_505	intragenic	AATCTGGTACCGGCGGATTACGATAAATCGGTTGCTTTGGCCAAGATTATCAAGCATGTATGGATGGAGGCATATACTGAACTTGCCGGACCGGCTTTTCTTCGGTCTTATGTGCCAAAAACTTTTCACTTGATAGGTTCTCCGGCTTATGATAGCAGTGGTACGAAGGTGTTGGGTACTGCCGAGGGAGGAAAGAAGATAACATTGTACGAAGTGAACAGTCTGGACTTTGAGAATGTCGATATCGAAGTTTTGAATGAGTATTACTTTAAGACGATGCACCATGAATTTGCACATATCCTGCATCAGAAGCGTAATTATGACCCATCGTTTGATCGCATTACCGAAGGAAAATATGTTGGTTCCGACTGGTATTTCTATGTTGCTGAAAATGGAAAT…
gi|29345410|ref|NC_004663.1|	4140099	4140751	653	4140386	2065	5.00202	1.0996	3.95201	IP1_10_bam_peak_506	intragenic	CCGTGCAACAGAGGAAGTGAAGCAATATAGTGAGCTATTAGAATCGGCATCTAATGGTTGGAGAATGGAATATTACATAGGTCAGGACTATGCTTTGGGAGGCATAACTCTTCTGTGCAAGTTTGATGGTCAGCGAGTTACAATGGCATCTCAAGGATACGAAGGCGATGAGACTATTTCCTCTCTTTATAAGGTTGTATCGGAGGAAGCTACTATGCTTACATTCGACACTTATAATGCTTTTATTCATGCATATGCCAAGCCACAAGGCGGAGGTTCCAACCCCAATGCCAACCTGCAAGGAGATTACGAGTTTATTATAAAGGAAGCTTCAGCCGAGAAAATTGTAATGCAGGGCAAAAAGTATGGAAATACGATAGTAATGTATGCGCTTCCGGA…
gi|29345410|ref|NC_004663.1|	4142643	4143123	481	4142735	1894	10.8064	1.16893	9.58665	IP1_10_bam_peak_508	intragenic	ATACTTAGCAAAGAAGGAGACGGTTGAAATTCGGCTGTCCGGCAAGGAGTGGCAAAGCGATTCCAAGGGCAAGCTTTCAGACATTCGTCACAGCCATATATTTTATTACCCATTTTTTTTCCTGTATTGAGCGAAAGTTCCCCACGATACTCAATGGTAAGATAAGAAAGACATCTCTCGGAATTGAGCCTGAAAGGGGCTTCCAGCGCTTTTGTCGGGCAGGCATCCAGGCAACGTGTACACGAACCGCATTGATTTCGTTGTGGAGAGTCATAATTGTCAGCTTCCCTATCAAGAATAATTTCCCCTAAGAAGAAGCAGGAGCCGGCGTGAGGAATGATGAGATGTGTATTCTTTCCTATCCATCCCAAGCCGGTACGCCATGCCCAATAACGTTCG…
gi|29345410|ref|NC_004663.1|	4144983	4147712	2730	4145485	2012	29.2324	1.3004	27.7755	IP1_10_bam_peak_510	intragenic	ATGTAGATGGGACGTTCCCAGTTGGCGTTGGCAAGCATTTCGAGCATCATCAGTTCGCTCTTGTAGAGGGCGCGTTTCGGGTTGCCGTTGGCGTCTCTCAGCAAGATGGTCATGTATTCGGGGATGGAGTCGCCCAGCGCTTCCGGTATTTTCATGCCGGAACGGCGGACAGCTTCCTTGTCGATCTTCATTACGATGCTGTCGGTAGGGATGACGCGCAGCCCTTCCTTATCCGAACGAACCCAGTATTTGAGGATATTCTTCAGTTCATACGGGTTTTCTCCGAACTGTTCTTTCAGTTCGTTCATCGCTTCCGGATTTCCGTTTTCGAGCGCGCTGTCTGCCTGTGCATACATCTGGTCGATATTCTTCTTTACTTCCGGACGGATGGGGATGTAT…
gi|29345410|ref|NC_004663.1|	4150978	4151458	481	4151032	1776	3.54736	1.08596	2.5651	IP1_10_bam_peak_512	intragenic	TTCCGCCTGCCGTATTGCCGAGGGTGGCAGCCAATATACAGGCAGTGGGTGGCAGTCCGAGTTTTACCAGTGCTACCAACACCAGTTCGGAACTGAATGGTACAATACTCCCTGCGAGTAAGGCCGAGATAAACAATCCCGGAAGTCCCCATTCGATGAGGAGTTGTATCGTTGAATCTATAAAAGCGTCCATACGTTAAAACCAAATAAAAGGATGAGGCAGACCGTGGCAACAATGAAGAATATATTCGATGTTTTGTTGTTGGTCAGCACAAAAAGGTGTCCGATCAGTATGCTGTTGCTTATCATGAGCAACGGCAAGAGATTGCTGCATTGTGACGGCTGTAGCACAATCAGTACGAAGAGAAAGAGTGTCACGTCTATGAGAAACTGTAAATA…
gi|29345410|ref|NC_004663.1|	4154445	4155638	1194	4155149	1847	7.83639	1.14045	6.68722	IP1_10_bam_peak_514	intragenic	AACGGAAGCTGAACGGGAGGCTGCACTTTCCTGTGTTGACATTTACTGCAAAGTTATTGGAGCCTGTGCCATCTACTCCTTGGAAGATGACTTCTTTCCTCTTGGCGTTGAAGCCCAGAATGTCGCCTACCAGCCATTTGCCCTCGGTCAGTTGCTTCGTCGGGATGTATTCGATGTGCTTGCCGCCTGCGGCATCGCTTTTCCATTCGCCTTTGAGGCTGGAGGTGAGGTCGCATAAATATAGATGGTTATATCCGTCACGCTGGCTCTGGTAGATGAATTTGCTGCTGTCCCACGGTAAGAATACGATGGGGTGCTGAGGCTCTACATATTTGGGGTGCGTTTCTTCCAGCAGTTTGCTCAGTAACTTGCCTGTCGTTGCGTCATATTGGCAAAGTA…
gi|29345410|ref|NC_004663.1|	4159622	4159875	254	4159640	1804	3.272	1.08067	2.30564	IP1_10_bam_peak_516	intragenic	CCGTGTAGCCGAACTGGATATGCGTTACCGTCAGGACACGATTGTATTGCGCAAGGAAATGCAGATTCAACGGCAGGCGGGTGAAGTGCGTGTCTTGAAACTGAGCATGTATATCTGGGTGCTTGTCTGCCTGTTGCTGGCAGCCGGAACGGTGGTAATCATCTGGTATATGCGGAAAAAGCGGGAGTTTCTTCGTGAACGTTTCTTCCAGCAGATAAATCGTGTCCGTATGGAGAATTTGCGGAGCCGGATT
gi|29345410|ref|NC_004663.1|	4175717	4176609	893	4176339	1905	4.31554	1.09445	3.29601	IP1_10_bam_peak_520	intragenic	ACAACGTTTATCTATGCATCCGGAACTGAAAGCCGTGTATGAGAAATTGCAGGATAGTGAGGAATTGAAAGATGCTTTTAATAAGTATAAAAAATATTCATCGGAAAAGGCTTACGAGCATTTCCTTCAACAAATTCAACAAAAAGAGAATTCGTCCGCTGGAAAGATCCACCGTATCCGGTCATGGTGGTATGCTGCCGCAGCGGTGGTAGTACTGGCAGTAGGAATTTCTTTTTATGCCATAAATCATTATCAGGCAGTGGAGGAGTCCCAGACACGTATCGCGCAAATCAAGCCGGGTAGCAAACAGGCAGTGTTGACTTTGCCCGATGGAAGCACTATTGATGTACAAAAGAAAGATATAAATGTAATAGTAGACGGCGTCCAGGTGAAATACAA…
gi|29345410|ref|NC_004663.1|	4202479	4202722	244	4202564	2093	14.3906	1.19032	13.1053	IP1_10_bam_peak_521	intragenic	GCGAACATCAGCTGACTTCACGGGAGCGGGATTTTGAAAATGCGCTCCGTCCGTTAAGCTTTGAAGACTTTAGCGGGCAGGATAAGGTGGTGGAAAACCTTCGCATCTTTGTGAAGGCGGCACGTCTGCGTGGCGAAGCACTCGACCACGTTCTGCTGCACGGGCCTCCCGGATTGGGTAAAACAACGCTTTCCAATATTATAGCTAACGAATTGGGAGTAGGCTTTAAAGTAACTTCCGGTC
gi|29345410|ref|NC_004663.1|	4203676	4203937	262	4203727	2000	6.83235	1.12351	5.71437	IP1_10_bam_peak_522	intragenic	GTCTCTTCCACAGGAGATTCTTTGCCTTACCGGATGATTCGCCCCGAGTCAATGAAGGCGGGGAAGAAATATCCGCTGGTCCTGTTCCTGCATGGAGCCGGTGAGCGTGGAAATGACAATGAAAGACAACTGACGCATGGCGGACAGATGTTTCTGAATCCTGTCAACAGAGAGAAATATCCGGCTTTCGTACTTGTTCCTCAATGTCCGGCAGGTAGCTACTGGGCTTATACGGAACGTCCGAAATCACTGTTTCCGGCA
gi|29345410|ref|NC_004663.1|	4297337	4297722	386	4297657	1832	2.62941	1.06862	1.70444	IP1_10_bam_peak_533	intragenic	GTGCTTCCTCACGAGCCATGCCTCCTAGTTCATAAGTGTAACCTGCCGGAAGGTTTTCTTTGGCCACTTCTGCCAGTGCAGCCAGTGCCTGACCGGAAGTATAACCGGAAGCCGGAGCTACCATCACCTTCATGGAAGTATACAAGTTGAAACGGCTGATAATATCAGGTCCGTATACCTTCTCTACAGAGATGAACTGGGAAATCGGAGCCATTTCGCCTTGGTTGTTACGAACCTTGACATTATTCAGTGATTCCAGATTCTTGCGTGATAACGGGTCCGACTGAATCATTACGCGGTACATCTTACCGAAACGGTTGAAGTTGGATGCGTACAAACCTCCGTAATATCCCTGCATCGTGCTAAGAATATCGCTTGGGCTGAT
gi|29345410|ref|NC_004663.1|	4299395	4299778	384	4299697	1876	3.90086	1.08904	2.90052	IP1_10_bam_peak_534	intragenic	GACCCATCACACTGGCATCACCTACACCCTGTACACGTTGAACCTGAGGAATCAGGTTGATTTTTGCATAGTTCTCGATGAAAGCATCTGTATATGTATCGGTTTCATCGTAAAGAGAGAATACTACCAGCATGGATGTCTGACGTTTCTGAGTAGTCACACCAATTCTGGTAACTTCGGCAGGTAGCAAACCTTGTGCCATGGAAACACGGTTCTGTACGTTAACGGCAGCCATATCCGGATCAGTTCCTTGTTTGAAGTAGATCGAGATATCACCGGAACCGGTATTGGATGCGTTGGAAGTCATGTACATCATGTTTTCTACACCGTTGATCTGCTCTTCCAGAGGGGCAATTACAGAGTTCAATACGGTTGATGCACTG
gi|29345410|ref|NC_004663.1|	4305270	4305799	530	4305428	1943	3.02373	1.07348	2.07207	IP1_10_bam_peak_536	intragenic	CCCCGTATGGAAGAAAGACTCCGTATGGATACGGCTTGGGTGGATTCATTGACTTATGATACGATCGTTGAGAAGAAATATATGCATTATTTGCCGGATGATGTGATTCTCCGTGCTTTTAAAGAGCTCAATTATTCGCAATATTTGATTAAGTCCGAACGACTGGTTCCCCAGAAATTCACCTTTTATTTTGCTGGTAAAGCAGATACCCTGCCTGTGCTGAAAGGTTTGAACTTCGATGAAAAGGAGGCTTTTGTGATAGAAAAGAACCAACGGAACGATACGATTCATTATTGGGTAAAGGACTCTTTGCTCTATAAACAGGATACTCTGGCCCTTAGCCTTACCTATCTTTATACGGATACGCTGAACCAGTTAATTCCGCGTACAGATACCTTG…
gi|29345410|ref|NC_004663.1|	4322304	4322921	618	4322718	1866	5.60835	1.11315	4.53447	IP1_10_bam_peak_538	intragenic	GCCCAGTCTTTGTTGGCTTTTGCTTTCATGCGTTGTTCAAGAAGCATATCAACGACTTTGCCATAAGCGGCTTCGCGACCGTCGGAAGAACCTTTCTCTTCTTTCAGCCCCATGATGTCGAAGCAGAACAGGTGGAAAGTTTCTTTCAGGTCTTTCAGATCTTCTGCGGAGATCGTTGCATTTCCTGCGTTGATATTATTGATGATGCGGGCACCTTCGAAAAGCTGTGCGATGACAATAGGAGTATTCAAGTCGTCATTCATAGCTTCGTAGCATTTAGCACGCAGCTCTTTCACGTTGATACCTTCCGAAGTTGTTGCGGCCGGAGTGATCTTGTCGAGTCCTTCGATTGCTTCTATCAAACGTTGCAGCCCTTTTTCCGAAGCTTGCAATGCTTCG…
gi|29345410|ref|NC_004663.1|	4329270	4329556	287	4329384	1818	2.91272	1.07409	1.96819	IP1_10_bam_peak_541	intragenic	TCCTTGCCAGCCAGTCATGGAACAATCCCGGACGCGCAACGATGACTTCCAGTGGTTGCAGAGCAATATCTTTCCAACGCTTCGCCTCATAGTCTGAATTTACTTCTTTCAATGTAGCATCAAGTATTGCGGCAAATTTCTCTACGGAATCCGGCATCTTGGCAAATTCTATCAGCCATTGATGACGGCATTTGGCGTGTTCGTCCATAAATACCGGTGCTGCAGAGTATTCGCAAACCTGCGCTCCCGTCTCGGCACAAGCTTTAGCCAGGCCTTTTTCGGCATT
gi|29345410|ref|NC_004663.1|	4341366	4341705	340	4341624	1994	17.6661	1.22161	16.3334	IP1_10_bam_peak_546	intragenic	ATCCGGATACAGTTTGCGGAAACGTTATCCGGAAGATTCATATGGATGGAAATTCTTTTTCGGTATATAGAAAGTGGACGAAAGTGTTTACGATGCCGGTGAATAGCTCTTTGCAGAATGTGGCAATCGGATGTGGCGGGATTTATTATCCTCCCCATTGGTATGGAGAGGAGTTGTTTGACTGGAAAATAATCAGTGAACATTGTCCGTCTGCGGATGATTTATGGTTGAAAGCGAATGAATTAAAGAGGCGGGTCAAGGTGACAGGAGGGGGTGAATTCTATCCCCGGCCGATAGAGTTGCCTCAAACACAGAATAATAGCTTACAAAAGAAAAATA
gi|29345410|ref|NC_004663.1|	4342015	4342298	284	4342119	2419	81.5243	1.51645	79.7931	IP1_10_bam_peak_547	intragenic	GGACTATTTGAAGACTTGTCTGCAATCTATACTGGAGCAGACCTATAAGAACCTTGAGATTATCTTAGTTGATGATGGTTCTGACGACGGCTCTTCCGGTATCTGCGATGAGTATGCGCGTATGGATCAGCGCATTAAGACTATTCATTTGCCTCATAGTGGGGTGAGTGCTGCCCGTAATGCCGGTTTGGCTGCAGCTACGGGAGAGCTCTTGGGTTTTGTTGACAGTGATGACTGGATTGATCATGATATGTATCAGTATCTTTACACTTTGATGCAAGAG
gi|29345410|ref|NC_004663.1|	4422539	4422868	330	4422867	1828	2.52762	1.06674	1.61008	IP1_10_bam_peak_558	intragenic	AACACTGCTTTGGGCATTCAAGCGGTCGGCAATGTATGTGAAGCAATTTTCCCATTCTCCTTTGTATGCCATTCGTTTCATTCGGTCCACCAGCTTATCTGTCTCCAGATATAGGTCGGCGGAATCTTTGTAGATGTCTGCCATGTAACCGTAAAGTTGTTCGCGCACTGCCCAGTTGGGGACGCTCAGTATGGGCTCACCCATTTCCATTCCGCTGATGGTTAGCATGCCGTAATAGTAGAGTAGGCTTTTAAAGTTTTCCGGTTTGATAATGTCTTCGGCTGGGAAACTGTTTGCAATGATTCCGGTAGTAGAACCTTTTTCAACAA
gi|29345410|ref|NC_004663.1|	4440654	4441148	495	4441055	1738	4.71845	1.10511	3.68057	IP1_10_bam_peak_560	intragenic	ACCGCGGAAGCTGTTCATTCCTTGTCTGATCTCTTCGTCGGTCACTCCGTTGAGGTGGGCGAGTGCCATGGCGGCTACACCATTCTCGATGTTAATGCTTACCGGAACTCCCAGTTGGATATTGTTGATACGTGTGTCGGGGGCAACGAAGTCGATGAAGATTTCACCGTTTCCGATGCGGATATTCTCGGCGTGGAAGTCTCCTTCGTCACGCGAATAGGTATAGACACGGACTCCGGCCTGTACTTTCGGTTGTAGTGAGATACCTTTTCGGATAATCAGTGCACCGCCCGGCTGGATCAGTGTTGTATAATGTTCGAAGCTTTCGAGGTATGCCTTTTCTGTTCCGTAGATGTCCAGATGATCGGGGTCTGTGGCAGTGATGACAGACATATAAGG…
gi|29345410|ref|NC_004663.1|	4458811	4459947	1137	4459424	1922	10.7267	1.16681	9.50854	IP1_10_bam_peak_566	intragenic	GGGATATGTATCATACGCAGAAGCAGATGAAGGAGGCTTATGCCGCCTATGACTCGGCGTTGGTGTACAACCCTTCCAATATTGGCGCACTGAACAACTATGCCTATTATCTGTCAGTAGAGCGTCGTGATCTGGATAAAGCGGAAGAAATGAGCTATAAGACCGTAAAGGCTGAGCCCAATAATGCCACTTATCTGGATACGTATGCCTGGATTCTCTTTGAAAAGGGGAACTATGCGGAAGCTCGTATTTACATCGATAACGCCATGAAAAGTGAGGGCGGCGATAAGAGTGATGTGATTGTAGAACATTGCGGAGATATCTATTATATGACCGGAGATGTGGACGGCGCGCTTACCTACTGGAAGAAAGCACTGGAAATGGGCAGTGAGTCGAAAA…
gi|29345410|ref|NC_004663.1|	4465978	4467092	1115	4466040	2017	17.7103	1.22051	16.3772	IP1_10_bam_peak_569	intragenic	TATCTGTGGGTAACCACCGATATTACCGATATGGCTCATTCCACTTGTAAAGAGGTCTGGGTGCCTAAAGATCCTTCGAATAGCCATAACCTCTGGAATCCGGAAATACGGAATATCAATGGTAAATGGTATATCTATTTTGCTGCCGATGATGGAAATACAGATAATCATCAGATTTATGTGATTGAGAATGATTCTCCTGACCCTATGCAGGGAGAGTTTCGCATGAAAGGAGCGATCATGACCAATCCCGATTGGAACTGGGGAATACATCCCTCAACTTTTGAACATAAAGGGGAGCTTTATCTTCTATGGTCCGGGTGGCCTAATCGGAGGATAGGCAGTGAAACACAATGCATCTATATTGCCCGCATGGAAAACCCCTGGACATTGGCTACG…
gi|29345410|ref|NC_004663.1|	4480332	4480823	492	4480576	3028	165.578	1.72234	163.633	IP1_10_bam_peak_570	intragenic	CCAGGTATTCTCACGGTCGAAAGCAAGGCGGTAATGATCACCTTCATTTGCCATTTCTTCCCATTTCACCGCCATTTTCTTGGCTATACCTGCATATTTCTCTGCAACATCATATAAACCAAGCATATGCGCCATTTCGCTATATCCGGCTACACCCATGATCGCTTTTACTGAAAGATTGGCATTATGAGCCCAATGACCGGCGAAGTCATCCGTGCATAATTGGTTCTCCGGGTCCTGTCCATACTCTACGAGATAGTTTGTCCAAGTAGTTAAGAGATCCCAATATTTTTTTACATAGTCAGCGTTTCCTTCGATTTTGCTAATAGCAGCAGCAAGAATTACCATGTTACCTCCTTCTTCAATTGGCATGTCACCTCCATACACTTGACCATTAGC…
gi|29345410|ref|NC_004663.1|	4538615	4539557	943	4539482	1974	23.5434	1.26576	22.1394	IP1_10_bam_peak_573	intragenic	GGAGAACGGGAATCGGATGCGCCAGGAGCGTCATTCGGTATCTGGCGGGCATGATATAGCATATACCATTCTTTCCCATCCGGAGACGGAGTGAAAGATATTCCGCCGGGACCGTATACATTGTTTTCAGGGTCTTGTTGTAGTACCGGAACCGGAGACTTCTTCCAGGAAGCCGGATTGAGTAAGTTAGCTTTTGCGTCTGCAGTCAGTAATCCGACACAATAATAAGGAGTCCAGCTACCACTGGCTGAATAGAAGATGCATGCTTTGTCTTTATTCTTTGATTCAAAATATTGGGGTGCTTCGTTTACATGTATCGGATAGGCTGTTTTGCTGCCATCCGGATTTACCCATTGGCATTCCCATTCATATTCAGGTTTGGAGATGAGAATCCTGTCA…
gi|29345410|ref|NC_004663.1|	4607457	4609059	1603	4608865	2036	26.2101	1.27883	24.7795	IP1_10_bam_peak_582	intragenic	AGGAAACGGCGAAGGACCTGCCTTGACTGGAGATGGTACGAAAGAGAATCCATATGACATAGCAAGTGCTATGACGAAACAGGATAACTCAGAAGCTTGGGTGATGGGATATATTGTAGGGTGCATTAATGATAAGAGTATTTCGACTGATGCTGTATTTGCACCTCCTTTTACAAATGCCGCAAATATTTTGATTGCTGCTGATGCGGATGAGACAGATTACAAGAAATGTATTCCAGTACAGCTAGTGTCTCAAACAGATGTTCGTGCTGCATTAAATTTGGTTGACAATGGTGGAAACTTGGGTAAAGCTGTTGTAATTAAAGGACAGTTGACGAAATATTTTGGAGTTGCTGGTCTTAAGAGTCCTACTGCTGCGGTTCTTGATGGTAAAGATAT…
gi|29345410|ref|NC_004663.1|	4615243	4616104	862	4615321	1750	7.21543	1.13735	6.08475	IP1_10_bam_peak_584	intragenic	GACTCATGAAGAGTTTCCATAACAGCCCTGTCCGGTAATTCTCGATCATGACTGCAATTGGTCCCTGGTCGATGGCAAGGTAACGTTGCGGATACCAGTTGTCTGTTTCGCTGAAAGCATCGTAGAATCCGAAAGGACCGAAGACTGTGTCCCCCATATTATACAGGTGGCGCATCACTTGCATCGAATATTCCGGTGTATAGACGATGGATGAAAGGGCGGCGGTGGGAGAGATGACCCCTTTGTCATCCTGTTCATTCGGTGAATGAGCAGCGTATCCATCGACGGAATAGCTGGCAGTCAGTCCCCAGCAGTCCGGTCCGAAACCTTTGTAGTGTTTGGGGTTGCGGATGCAGTAAGCACGGTTCACTAATGTCAGATTGCGCATTTCGTGGAAGT…
gi|29345410|ref|NC_004663.1|	4617152	4617427	276	4617262	1685	5.71422	1.12093	4.63612	IP1_10_bam_peak_585	intragenic	ACATTCTTCGGGAAACTCATTGTCAGTTTTCCACCCGGATTGACATATCCGAAGAGTGCGTCACCGATGGCATAAGCAGCTTCGCTGCCTCCGAACCATACGTTCAGAATAGCAGGTACGTGTTCCTGTTCCCAAGTCAGCGTCAGCGGGCGACCTGTGAATAATACCAGTACGACAGGTTTTCCGGTTTTCAGCAACTCCTTCAGCAGGTTTTGCTGTACATCCGGAATGTTCAGGTCTGTACGGCTGCTGCTTTCTCCGCTCATCTCGGAAGA
gi|29345410|ref|NC_004663.1|	4618195	4618589	395	4618472	1691	6.47667	1.13072	5.37053	IP1_10_bam_peak_586	intragenic	CACACCGTCTACTTCGTTGAACGAAGCCATTACACTACCTACACCGGCTTCAACAGCAGCTTCGTAAGGCAGCATATATTCATTGAACATCCGCTGGCGGCTCATGTCTACTGTGTTGTAGTCACGTCCGCCTTCCCCTGCGCCATACAGTGCAAAGTGTTTTACGCACGCCATGATTTCGTCATTCCGTTGCATGTCCTTTCCCTGATAACCGAGTACCATCGCTTCGGCGATCATGGCTCCAAGGAAGGGGTCTTCACCGCTGCCTTCGGAAACACGTCCCCAACGAGGGTCGCGTGAGATGTCCACCATCGGACTGAATGTCCATGAGATACCGTCGGCACTGGCTTCTATGGCTGCGATACGTGCCGATTCTTCTATGGCGGTCATATCC
gi|29345410|ref|NC_004663.1|	4621522	4621795	274	4621736	1658	3.87472	1.0946	2.87594	IP1_10_bam_peak_588	intragenic	CAAGCAAGTCTTTGGTCCTCTTCTTATAATATACTCCTTCGAAGTGCAGACGGTTGCGCAGCACGTTCGTTTCGAAACCTGCTTCCCAAGCTTCTACTTTTTCCCAACGCAGATTGGGATTGGGCAGATAGGAGAGCTGGTAACCGGGATAGATAATGGACGGCTTGCCGAAAACAGCCGAGTAAGCATTTGACAACAGCGGTTCGGCGGGATAGGCCCTGTCCAGATTCTGATTGCCTAATGTACCGTAAGATGCTTTGATTTTCAACATAT
gi|29345410|ref|NC_004663.1|	4704004	4704315	312	4704025	1726	3.49185	1.08632	2.51308	IP1_10_bam_peak_593	intragenic	CTGGCGTGACCATGAGAGGTTGATCCGCAGGAAATGTTCGGTACTGCCTTTGGCGAAACGGTATCTCAGATGCGATGTAATCCGGTGTGCCGGAAACTTAAACCAGATAACCTCTTTCTCTCCGGCGGAACCGGAAGAATGCAGATACTCCACATCTCCGTAAAGCGATCCCCATTGGACCTGAACTGCTGCTCCGTGAGACAGTTCCTTGATGGGGAATCCGTTGATACCCGATTCGCTCAGATGGACTCCGCTTCCCGACCATGCTTCGTAGGCACCGTACATCAGTCCTTTATCAAGGAATGCGTAAT
gi|29345410|ref|NC_004663.1|	4711568	4711859	292	4711593	1697	3.27985	1.08343	2.31316	IP1_10_bam_peak_595	intragenic	AGACCCTCGCCTTTGGCGAATGCTTCACGGGCTTCTTCTACCGAGATCGGACGTTCTGTTTCCACCCAGATGCTTTCAGAGTGAGCACGAAGTGCGGGAACACGTACGCAGGTTGCACTGACTTTCACGTCAGAGTGCATAATCTTGCGTGTTTCGTTATACATCTTCATTTCTTCTTTGGTATAACCGTTTTCCGTGAACACGTCGATCTGCGGAATCAGGTTGAATGCCAGCTGATAAGCAAACTTCTCTACTGTCACAGGCTCGTTGGCCAATACCTGACGGTATTGT
gi|29345410|ref|NC_004663.1|	4713904	4714159	256	4714132	1777	5.82041	1.11892	4.73821	IP1_10_bam_peak_596	intragenic	GCACCTGGTAGATTCCCTGAAGCGGGGTGGGGTGCTTACCGATCCATAGATTGCCGAACCGTTCTTCAAAACGATCTTTCTGTGAAATATCGTAATAGGCACGCATCATGGTGAGAAATACACTCTTGCCGAACCGTCGGGGACGAATAAGGAAAAGGTAGTTTGCTATTTCTTCTATCTGGGGAATGAAATGCGTTTTATCTACATAATAATAATTTTGGTCTATCAGCCTGCTGAAGTCCGATATGCCGTATG
gi|29345410|ref|NC_004663.1|	4714636	4716012	1377	4715859	1776	11.0177	1.17714	9.79362	IP1_10_bam_peak_597	intragenic	GGATGAAGAGCGTTGTCTTCGGCTTGCTTACTTTCCTGATTCCTATGGCGCTGGGTATATGGAGCAGTATGAGCATGCTGGGATACGGTTTTCTTACCGCAGTGCTGCTCGCCAGTATGTACGCTTCTCACACTTTGATTGCTTATCCTATTATCAGCCGTTACGGATTATCCCGTCTGCGCAGTGTCAATATTACTATCGGTGGTACGGCCATTACGGTCACTCTTGCCCTTATCATCCTTGCCGTTATTGGCGGAATGTTTAAAGGCACCGTCGATGGTCTGTTCTGGGTGTTCCTCGTTGCGAAAGTAGCCTTCCTTGGTTTCCTTATTATCTTCTTCTTCCCCCGCATCGGACGCTGGTTCTTCCGGAAGTATGACGATAGCGTGATGCAGTTCG…
gi|29345410|ref|NC_004663.1|	4719205	4720355	1151	4720245	2014	34.4574	1.33263	32.959	IP1_10_bam_peak_599	intragenic	TGATCTTAGCCGTGACAAAGTCGAATAAGTCAAAGATTCCCAATCCGAAGATGGTGAATCCTTTCATCACTCCGAGCGACAAAGAACAAAGGATACCTAAGAAGATACATCCTCCGGTCACCAGTCTGGCTGCCTTGCCGCGTGTGAAGTTGAATTCTTCGTGCAGATAAGCGGTGACCACTTCGTGCAGGGAAATGGTGGAAGTCAGTGCTGCCATGGCAAGCAATACGTAGAACATGACGGAGAAGATATAGGCCAATATCGGTACTCCGCTGAATGCCTGCTGGAATACATTGGGCAGTGTGATAAAGATAAGGCTCGGACCCGCATCCGGTTGTATGCCTACAGAAAATGCGGCCGGAAAGATAATGAAGCCTGCCAATACTGCCACAAATGTAT…
gi|29345410|ref|NC_004663.1|	4727111	4727402	292	4727267	1782	4.60553	1.10209	3.57252	IP1_10_bam_peak_601	intragenic	GTCATGGGTGCCGGAGGATCGGGTATCTTGCTTCACGAGGCTATCGGACATACTTTTGAGGCGGACTTCAACCGGAAGAATGTTTCCATATTTGCCGATCAGCTGAATAAGAAAGTATGCAACGAACATATCAACGTGGTGGATGACGGTACGATTCCGTTCAATCGGGGTTCGGTGAATTTCGACGATGAAGGTGCCGAAGGACAGAAAACTTATCTGATTAAAGACGGAGTACTGACTAGTTATCTGCACGACCGTATCAGTGCAAAGCACTACGGAGTGGAACCAACC
gi|29345410|ref|NC_004663.1|	4744677	4745131	455	4745116	1659	2.31191	1.06571	1.4112	IP1_10_bam_peak_603	intragenic	GACGGCATCCATACATTTCTTGAAAACATTTGCTTAGGTAGCTGGAACTGCTGAAGCCGGTACGCTCCGCTATTTCGGTTACGCTCAGTTTGCCTTCGGCAAGTAGTTGCGCTGCTCGTTGGAGGCGGATGTTGCGGATAAAGAGGCTGGGGGACTGGTCGAGCAAAGTCACCAGTTTGCGGTAGAGTCCGGTGCGTTCCATGCAGAGGTCACGGCTTAGTTGCTCTACGGAGTAGCCGTTGACGTCAAGGTTCTTTTCTACCAGTTCTATCGCTTGCACTAAAAAGGCGGATTCTGCACTGTCCGGTTCTATGCCGTTTGGCTTTTCATTATCATCTGCCGTTTCGTTCCTGTCGCAGACGGAAGGGTGGCTTTTCTTCTCCGAACGGGCTTTCTGTT…
gi|29345410|ref|NC_004663.1|	4825222	4825975	754	4825621	1796	9.43323	1.15998	8.24325	IP1_10_bam_peak_609	intragenic	ATAGTAACTATCGGATCTATTCGGGCAATTACGTTGCCTATGACTTGCTGAAGGGTACATCCGAGTTTGCCGGTCATTACACTCCCGAAGAGAAACAACGATTCGTTACCTATATCGAGCAACAACTGGGCAAAATAAAGATTCCGAATAAAGACGAAGACTTTTTGCGTGGAAAATTGTTATTAATGTATGCCAATCCGTTGGTGAACTATTTAGCTGCTTGCCAATGAATAAAGTAAAGTTACATACACTCTGGCTTTTGGGAATGCTTTTCCTGATGACTGCCTGCGGGGATGATGATGATTACTATTATCCTTCTGTGAAGTTGGAATTTGTCACTGTGAAGGCTGGGGCGGATGGTCTTATACAGAGTCTGCTTCCTGACAAGGGAGAGCTGTT…
gi|29345410|ref|NC_004663.1|	4837311	4837713	403	4837407	1753	7.28313	1.13802	6.15035	IP1_10_bam_peak_613	intragenic	CATATATAATGGTTTCTGTCAACTACCATTGTGTAGTTTACTTCTTTTCCCTTGAAGCTGGATTCGTGAAGAGAAGGATGTTGTGTTACTCCTCCTTCAAGTTTCACCGGAGGAAGAATTCCGGGAAGCATGAACATTCTGTCTACCCCTTTCCATACAAGTAATGTCGGGGAGGTATAGAATTTCTGGAATCCCTTAGCATCATCTTTAGTTTCTTTTCCACAAATGTAAAATGCGTCGTTATAATGTATAATAGACGGGTCTACTAATTTCGGACAGTTGTTATTTGATGGAATCTCCATTGGAATCCAGGCTTTACCATCTTCTGAAGCCCAAACGACTGTAGCTGTGTCATTGTCTAAACCGTCTTCTGTATTACCCACAACGATTGCATTCAAC…
gi|29345410|ref|NC_004663.1|	4838954	4839293	340	4838976	1695	4.11928	1.0974	3.10852	IP1_10_bam_peak_614	intragenic	CGGAATTCAGCTTGCACGGACATTTCTCAATATATACTTCATCCCATAGTTCGGCATCAATAAATGATTGGAGCAGCTGACTTCCTCCCTCTACCAGTAAGGACTGTATTTTTTGTTGATATAGCACTTTCATGATCTGTGGCAGAATATCCTGTGTGAATTCAATCGTGCGGTATGTGACGTTCTTCTTGTCCGGATGTTTTTCTGCTGTAAATACGATGGTGGGTACTTCTCCGTCAAACAGACGCAGGCTGTGGGGAAGAGACAATGCACGGTCCAAAACGATGCGTACCGGATTCCGGCCGTACCAGTTGCGGACTGTCAGCGACGGATTGTCCA
gi|29345410|ref|NC_004663.1|	4848184	4848681	498	4848261	1999	40.9283	1.37245	39.3864	IP1_10_bam_peak_619	intragenic	TTGAACAACCAGAAAATCTACCATATTCAAAAAGACCGACGCGGATATATGTGGTTTTTGACTCAGGAGGGGGTAGATCGTTATGACGGTAAACACATCAAGCATTATACTTTCTCGGATGACAGTATGAAGCTGGACTCACGGATAGCTTTGAACTGGCTTTATATGGATCAGGAAGATGTATTATGGGTAATCGGGCAGAAAGGACGTATTTTCAGGTATGATTCACAACATGATAAATTTGAATTGGCTTATGTACACCCTGAATTGATCCGAAATAAGTTTCAAGCATTTCTTGATTATGGTTATCTGGACAAGAATGATCATATTTGGCTATGTTACAAAGATACAATTACCTGGTATAATATTCGTACTGGAACAACACAACATATGCCAAAG…
gi|29345410|ref|NC_004663.1|	4852348	4853621	1274	4853089	1846	9.49966	1.15828	8.3081	IP1_10_bam_peak_620	intragenic	TTAGGTGGTGTACTAATTGGTAATATCATTGCCAGCGATGATCCGATGGCGACTCCAATTAATAAAGTCTCTACACCTCCCAACGATGACAGGTTTTCACGCATGCTGATTCCGGCAATGGCGAGAATAGGGACGAGTAATGCTGCGGTGGCTGTGTGTGAAATAAAGTTGGCCATAGCATAGCAAATCAGTCCGGAACCGACAATCATCAGTACAGGGGGCCATGTGCTGAATGGGATGGCTTCGATCATATGCTTTGCCAGTCCGGTCTCTTGCAAGGCTACGCCCAATGCGAAGCCGCCGGCTACCATCCAGAGTACACTCCAGCTGATCTCTTCCAGGTCACGTTTGGTAATAACGCCTGTTATACAAAAAACAGCTACCGGAATCATTGCCACT…
gi|29345410|ref|NC_004663.1|	4858377	4858621	245	4858518	2112	61.7227	1.46904	60.0718	IP1_10_bam_peak_621	intragenic	ATAAGTTTATTTGTGAGTTGTAGTGATGATGATGATGTGAAATATCCTGTTGATAGTGAACTTGCAGGTGCATATAAGGGAACGATGGATGTATATTATGTGGGAGTATCTACTCCTATTGCTTCTGATATGGTTCAGAAGGTTTATATTTCAAAGGCTTCAGATACTGCCGTTAAATTAGAATTGAGAAACTTTACTATTACCGTGGCGGGTACTGAACTTCTTATTGGTGATATAACAGTGG
gi|29345410|ref|NC_004663.1|	4934564	4934809	246	4934748	1637	2.52513	1.07062	1.60773	IP1_10_bam_peak_629	intragenic	AGAGCGGGAGGGTGAAGGATTGATTGTCTATCTTCAAGAAGTCAAATCCATACTCCTTCATGGTACGGACATAATATTCGTACCATGTTTCTATCTTTTCTGTACTGGTGCCGGGCAGTAAACTGCCGTTGTAGGAGTGTAGAACTTGCCGGATTTCCGGCGGAAAGTCATTCTCGGCAGAGATTCCCATCCAATAGCCGGAAAGGCTGTACCATAGCCCTATCCATCGGATTTTATCTGCTTGT
gi|29345410|ref|NC_004663.1|	4949644	4949887	244	4949786	1708	4.1126	1.09691	3.10204	IP1_10_bam_peak_630	intragenic	GATGTACTGCTGACCGATATACAGATGCCTGCTATCAACGGTTTTGATCTGGTCAAATTATTGCGTGCCTCTAACATTCCGCAAGCCCGCAATATTCCTGTTATTGCTGTCACGGCACGTAGCGAAATGGATGAGAAGGCTTTGCATGAACATGGCTTTGCCGGATGCCTGCACAAACCTTTTACGGTGAAAGAATTGCTGGTAACTCTGAATGAAGGACAAATGTCAGCTGATGAGGCGCAT
gi|29345410|ref|NC_004663.1|	4952819	4954464	1646	4954336	1707	5.54865	1.11785	4.47703	IP1_10_bam_peak_632	intragenic	ACAGGATACTACCCGTATGAATCTCCGTGCCGGAGTAATCAACGGACCGAAGAATCCCCAGTTTTCCTTCTCCACTATTCTGACAGGCGAGATTCGCGACCGCGATGCCGAGCTGCTGGCAGAATATAAGAACGAAAAGGGGAAAACCGGTGTGTTGCTTGGAGTCAATGCCCGTCCGCTGGTTGGAGGACGTGGAAAAGGGGATGGACTGGCTTTTACACTGATTCCGGAAGAACCGATTATTGCGTTCCGTAAATTCCACTTCAACGAAGATCATAACTGGATTTATCTGCATAAGAATATGCGCGTGTATGCCAATGTGGATATGTGGGATGATGAAGGTATGGGCTTCCGTGTGCATTCGGTACAGGGAGATACGGTTTCTTTGCAGAATATCGA…
gi|29345410|ref|NC_004663.1|	4963868	4964295	428	4964170	1755	5.63576	1.11728	4.56043	IP1_10_bam_peak_636	intragenic	CAAACTGCCTAAGAAACAGTTCCGTGCTTTGTTGAACGGTGTATTGGTGCAGGACAAAGATATGAATATTGAAACGGTTGCCGATCTGAGAACTGTGACAGACAAAGCTCCTACTCCGGAAGAAGTGGAAGATCTGTTGTTTGCCAACAAGATCGTTAAGAACAGTAAATCAAACGCTATCGTGCTGGCAAAAGGCAAACAGCTTCTTGCAAGCGGTGTGGGACAGACTTCACGGGTAGACGCCTTGAAACAAGCGATTGAAAAAGCCAAATCATTCGGATTCGATCTGAACGGTGCGGTAATGGCTTCAGATGCTTTCTTCCCCTTCCCGGATTGCGTAGAAATAGCAGACAAAGAAGGTATTACGGCAGTCATCCAGCCGGGCGGCTCGGTGAAAGA…
gi|29345410|ref|NC_004663.1|	4994853	4995168	316	4995037	1813	9.82469	1.1632	8.62575	IP1_10_bam_peak_641	intragenic	GTCTTGATGGGGAAGAAGGAGAAAAAGATGCTTCGCAAGGAGATGGGGATGATTTTCCAGAGTGCGGCGCTTTTTGACTCCATGTCGGTGCTGGATAATGTAATGTTCCCGCTGAATATGTTTAGCAACGATACACTGCGTGACCGTACCAAGCGTGCCATGTTCTGTCTGGAACGTGTGAATCTGACTGAGGCGAAAGATAAATTTCCGGGTGAAATCAGTGGCGGTATGCAGAAGCGTGTGGCTATTGCCCGTGCTATCGCATTGAATCCGCAGTACCTGTTCTGTGATGAACCGAACTCCGGGCTGGACCCC
gi|29345410|ref|NC_004663.1|	4998433	4998749	317	4998635	1729	7.09445	1.13679	5.96767	IP1_10_bam_peak_643	intragenic	ACTCAGGCTTATGAGATTACTCAGGAAGCCCTGGGCGAAGGCAGAAAAAGGGCGGGAGCTACCAAACTCAACTTAAAAGAACTGCCCAAACCGGTAGAAATAAAGAAATTCCTCGACCAGTACGTAATCGGACAGGACGATGCGAAACGCTTTCTTTCTGTATCAGTTTACAACCATTACAAGCGTCTTTTGCAGAAAGACAGCGGTGATGATGTGGAAATTGAAAAATCAAACATTATCATGGTGGGTAGTACCGGAACCGGAAAAACATTGCTGGCACGTACTATTGCCAAGTTGCTTCATGTCCCGTTTACGA
gi|29345410|ref|NC_004663.1|	5009566	5009819	254	5009686	1689	4.01961	1.096	3.01344	IP1_10_bam_peak_647	intragenic	TCTGTTATTAAAGAGCTAGTGGAGAATGCGATCGATGCAGATGCTCAAAATATACATGTGTTAGTTACGGATGCCGGTAAGACCTGCATCCAGATTATAGACGATGGAAAGGGAATGTCCGAAACGGACGCGCGACTTTCCTTTGAACGCCATGCGACTTCTAAGATTCGGGAAGCAGCGGATTTGTTTGCTTTGCGTACGATGGGGTTTCGTGGAGAAGCACTGGCTTCCATTGCAGCTGTGGCGCAGGTTG
gi|29345410|ref|NC_004663.1|	5013400	5013646	247	5013640	1664	2.26573	1.06463	1.36843	IP1_10_bam_peak_650	intragenic	TTTAAGGATATCAAGATCTATTTCGGAGGCAGCAAGCATCCCCGTTTCTTCTCTACAGATGTACCTCCTATGACCATTCGTAATATAGAACTTGCTGATATTCAAGGTAAACTGCTTTATAAATGGGAATTGGCTGCTCATGATAAAGATGTGACTTACGATAGTGTCAGAAATAAACAGGCTTTTGTACGTAATGGCGTCTGGGAGATAGATAAACATACTAAATGGGCGGCATTAGCTTCGTTG
gi|29345410|ref|NC_004663.1|	5039853	5040143	291	5039943	1633	5.61428	1.1216	4.53956	IP1_10_bam_peak_654	intragenic	CACTTTACCGTTGACTCTCAGCGTTGTGCTGCGATTGTTTCCTTCTATCTGAATTGTTGCTTTTTCTCCCGGATTCACTTTGTAGGGGAAGGTATTCAGATAGCCGTCGCGTGCAAATCCCATCATCCCCCGAATAGGGTCTGACAGATAGAATACGGCGTTAGGCGAACGGAACAATTCGGTTCCTTCACTTTCTTTTGCTCCGGTAATGTCGAAACTGACAGTGTAATTATAGCCAATTTCCGGATAATCGGAAGTGCTGCCGGGAGCGACTGTGGAACGTTCGTATA
gi|29345410|ref|NC_004663.1|	5045840	5046238	399	5046090	1706	7.81836	1.14643	6.66957	IP1_10_bam_peak_657	intragenic	GATTACGATCCGAATGCTAAGTATAGCATCAAGAAGCAGATTGAGTACAAGGAACAGTTTGTTGATCCGAACGAACCGATTCGTCTGAATAAGTTCTTGGCTAATGCCGGTGTTTGCTCACGTCGCGAAGCTGATGAGTTTATCACAGCAGGTGTGGTTTCTGTAAACGGTGAAGTAGTAACTGAATTGGGTACAAAGATCAAACGCTCGGATGTGGTGAAGTTCCACGATGAACCGGTAAGCATCGAACGTAAGGTATACGTACTGTTGAATAAGCCGAAAGATACGGTTACTACATCGGATGATCCGCAGGAACGCCGCACGGTAATGGATCTGGTAAAAGGCGCTTGCAACGAACGCATTTATCCGGTAGGGCGTCTTGACCGCAACACGACTGG
gi|29345410|ref|NC_004663.1|	5050492	5050801	310	5050790	1715	2.71111	1.07257	1.78054	IP1_10_bam_peak_659	intragenic	TGAAGCTAACCGTCTGGGTATCCCTGTATTCGGTATCGTTGATACTAACTCTGATCCTACAAACGTTGACTTCGTAATTCCTGCTAACGATGACGCTACTAAATCAGTAGAAGTTATCCTGGATGCTTGCTGTGCTGCAATGATCGAAGGTTTGGAAGAAAGAAAAGCTGAAAAGATCGATATGGAAGCTGCTGGTGAAGCTCCTGCAAACAAAGGCAAGAAGAAATCAGTAAAAGCAAGACTCGACAAGTCTGATGAAGAAGCTATCAATGCAGCGAAAGCTGCTGCCTTCATCAAGGAAGACGAAGA
gi|29345410|ref|NC_004663.1|	5060573	5061150	578	5060734	1632	8.06673	1.15298	6.9111	IP1_10_bam_peak_662	intragenic	AGTACTGTCTTGTATGGCAATGAATCAGCCGAATGTCATGGTCGGCACCGCACCGGAAGCCTCCTACTGGTTGCTTCGCAGTGAGGATGAGGCTTCCGAGCATTTGGTAGAGCAGGATTACTGGGCGGCAGCCATCGAATTTGCCGATAGTGTGGGCGTGGATGTTGTGAATACCTCACTGGGTTATTATACCTTTGACGACCCGACCAAGAACTATCGTTACCGTGACCTGAACGGACACTATGCACTGATGTCAAGGGAGGCTTCGAAGGCGGCAGATAAGGGTATGGTCCTCGTTTGCAGTGCCGGTAACTCTGGCAGCGGCTCATGGAAGAAAATCACTCCTCCGGGCGATGCCGAGAATGTACTGACTGTGGGTGCTATTGATAAGAAGAAGTT…
gi|29345410|ref|NC_004663.1|	5061426	5061739	314	5061467	1592	2.78013	1.07681	1.84474	IP1_10_bam_peak_663	intragenic	GCCTGCCCGATGAATATTGGATACAGGCAGAACTGAGCGATGTCCGTTCCAACACTACCGGACACTGCTATCTGGAGTTTGTGCAGAAAGACCCGCGCAGCAACAATCTCGTAGCCAAGGCACGGGGTATGATCTGGAGTAATATCTACCGCTTGCTGAAACCTTACTTTGAGGAAACTACTGGACAGTTATTTGCTTCCGGCATCAAAGTCCTGGTGAAAGTAACAGTCCAGTTTCACGAACTCTACGGTTACAGTCTGACTGTTCTCGATATCGACCCTGCCTATACGCTGGGCGATATGGCCCGCCGCCG
gi|29345410|ref|NC_004663.1|	5073267	5074141	875	5074065	1663	3.40782	1.08657	2.43383	IP1_10_bam_peak_668	intragenic	ATGGCGGCTCCCGGCCACGAGATACCGGAAATAAACAGCAGCGGTACGGAAGTGAATACAAAAATCAGCATACAGGTTTCCCGGTTGCGAATGGCGATGGAGGTGGTCATTGCAAAGAAAATGCAGGCTGCCAGATAGGGGGCGACAAATAATACCAGTGAACCGGGTTGCCCGATTTGGTTGAGGCTGAATAGTCTTGGCACGATATGCAGCACGTAAAATGATACCAGTACGTACACAAGGAAGTAACTTAGCCCCTTGCCAAGTACAATTCGCAACGTTCCGTTATAATGCCGGTTGATGGGGACAAGGTCTTTAAACCGGTTGTTTTCCCGGGCAGTTCCTGCTGCCAGTCCGATTCCGAGCAATAGCGTTTGCTGTATGATCAGCACCAATACG…
gi|29345410|ref|NC_004663.1|	5105128	5105443	316	5105436	1592	2.39397	1.06888	1.48646	IP1_10_bam_peak_675	intragenic	TGGAAAGCCAGGTCGTCTTCCTTCAGATCATTCACCACATATTCGATAACGGTTACCGGAATTTCATTTCCTTCTTCGTCGGTAAGGTTGCACATCACTTTTTCACCATAACGGACTACTGCCTGCAGGATCAATCGCTCAAACTTATAGAACTCCTGACCTTCTTTTCCTTCCTGCGGAATAAAGGAGGTATAAGAATCTCCGGGAACAGTGGTATCCGTAGTGGAGGCAGGTGCATTGCCGGGAGGAAATCCTGCTGCACCTCCTGTAGCAGCGGACATCGGATCTGCGAAAGATACGATATTGCCATCGTCA
gi|29345410|ref|NC_004663.1|	5172211	5173186	976	5172883	2053	47.5503	1.40317	45.9704	IP1_10_bam_peak_683	intragenic	TCAATGTGACCACGATTGATGGTAAGGAATTTCCGCTTTCTTCTTTGAAAGGAAAGAAAGTGCTGGTAGTAAATGTAGCCTCCAAATGCGGACTGACGCCACAGTATGCCAAACTGCAAGAGCTATATGATAAATATAAGGATAAGAATTTTGTAATCATCGGCTTTCCTGCCAACAACTTTATGGGACAGGAACCGGGAAGCAATGAAGAGATCGCTCAGTTCTGCTCCTTAAAGTATGACGTTACTTTTCCGATGATGGCCAAGATTTCCGTCAAGGGCAAAAACATGTCGCCACTTTACCAATGGCTGACGGAAAAGAAACTGAACGGCAAAGAAGATGCGCCCGTCCAGTGGAATTTTCAGAAGTTTATGATTGACGAGAACGGAAACTGGGTCG…
gi|29345410|ref|NC_004663.1|	5173625	5173972	348	5173822	1626	5.78308	1.1242	4.70185	IP1_10_bam_peak_684	intragenic	CGCAACCGTCATGATCGATCAGCTTTTTGATCGTAGCCCGATTGACGGAGATATACTCCGTATGCATCTCATGCCCTTCTATCTCTTCGCTTTTCACGGGCTTGAAGGTTCCCGCGCCTACATGAAGTGTCAGTTCTTCCAGATCGATGCCTTTTTCCTGCAATGCTTCCAGTACACGGGGAGTGAAGTGCAGTCCGGCTGTCGGTGCGGCTACCGAGCCTTTTATTTTGGAATAAACGGTCTGATAAGTTTCTTTATCGCTCTCTTCCGTATCCCGGTTCAGATATGGGGGAATCGGCAGTTCTCCGAACACTTCGAGGATATCGGCAAAGGTTACTTCCGGATTG
gi|29345410|ref|NC_004663.1|	5181016	5181584	569	5181218	1716	5.16833	1.11227	4.11169	IP1_10_bam_peak_688	intragenic	ATGCGTAATGCAGGTATTGAAGTCAGGAGTTTCTTGAAAGTACGCTTCCCTTTGTTTACAAGCAGGGTCAATTATCGTAACCACAGAAAAATAGTCGTGATAGACGGACGTATCGGTTTTGTGGGAGGTATGAACCTGGCAGAACGTTATATGCGTGGTTTCTCATGGGGGATTTGGCGTGACACCCATATTCTGATAGAAGGAAAGGCTGTGCATGGTCTGCAAACGGCCTTTTTGCTCGACTGGTATTTCGTTGACCGTACATTGATTACAGCTTCACGTTATTTCCCAAAGATAGAATCTTGTGGAAGTTCATTAGTTCAGGTGGTTACCAGTGAACCCATTGGCCCCTGGAAAGAAATCATGCAGGGGCTGACTATGGCGATCAATGGAGCGAAG…
gi|29345410|ref|NC_004663.1|	5203674	5204120	447	5204101	1571	3.64655	1.09341	2.65916	IP1_10_bam_peak_690	intragenic	GAACGTTTGTAGAATTCGTCCGCTATCTCCTTCTTGCCCATCTTGTTCGCCATCTCAGCGATGCAGTAATCGTCAAATGCATATTCCAGTGTTTTGGACAGTGACCAATTTTCGGCATTGTAATGATCTGTCACGTTGTAAGGAATATAGCCTAATTGCTTGTATAGCCCGATGCCCCGGTAGTTATCCAAGTTGGCGGTAGCTACGCAGGCGGCCAGTGCTTTCTCCGCATCAAAGTTGCCTATACCTTTCAGATAAGCGTCTACAATCACGGGAACGGCATGATAGCCGATCATCATATCGGTTTCACTCCCGTAGAAGTTCCATACGGGCAGGCGTCCGTTCTGTTCAAAGAAGGCGATGAAGGATTTTACCATGTCGTTGACACGTTCCGGTTCG…
gi|29345410|ref|NC_004663.1|	5219369	5219758	390	5219606	1866	17.8855	1.23189	16.5502	IP1_10_bam_peak_694	intragenic	TTGTAGCTTACGCTGCTATATTCCGGATCAGTATGAAACGCCAAGACATTAAGCAAGGCAAACGGCAGGCCTATATAAAGCTGGCTGAGCATGGAATATGCCCAGTTAAGCATTGAACTTGCCTTTTTCAGATACAATTCGCTGATCATCAAATAGAGCAGCAACAGCAAATAAGGAATGAAAATCTTGGAGTCGGCTGCGTCGATACAGAATCCCATCACTGCGAGGAACAGGTAAGCTCCTCCCAGCATGATAATGGTTTTGTTTACGTTGACTCCTTCTGCACGGCTGTTGATTAACTGTCCGAATTCATAGATCGTCAGTGCACTGATCGCCATGAACAGAATGCCGAAGCTGAAAGAATTATAGAGTATACATCCCACCAGAAT
gi|29345410|ref|NC_004663.1|	5264176	5264812	637	5264720	1869	30.203	1.32031	28.7375	IP1_10_bam_peak_703	intragenic	ATCGATTTGCAGTGTGTGTACCTCTTGTTCGGTAATGCCGCATATAGCGCTATATTCATCCCACATACTGATATTTTGCAAGTTGTTCAGTTCGCTAAAGATACTCATTTGACTGAATTTGCTGATACCTGTGATAAAAAGGAAACGGATATATTGGCCTTGCGCTTTCAAAGGGCTGAAGAAATCGCGCATAATATCACGAATTTCTATTTGCAATTCCGTATTGTTATTACTGTCCAGCATGGGAGCATCATATTCATCTACAAGTATCACAACTGGTTTGCCGGTCTGTGTATATGCGCGTTGTATGATTCCCTTTAAACGAAGGCTGAAAGTCGTTTCTCCTTCTTCGCGTCCATATAATTTTTCCCATTGCAGTAACTGGTAATTAATGACGGC…
gi|29345410|ref|NC_004663.1|	5265787	5266344	558	5265838	1799	22.2475	1.27089	20.8576	IP1_10_bam_peak_704	intragenic	TTATGTCTGGGAGTGATTCCGGCAGTGCAGGCACAAACTTACGACAAATTATGGAAACAAGTGGAGCAGGCAGAAAAGAAGAGCCTGCCTGAGACTGTGATAAAACTGACTGGCGAGATTTATCAGAAAGGGGAGAAAGAAAAGAACTCTCCACAAATGCTGAAAGCGTATATGTGGCGGATGAGATACCGGGATATGCTGACCCCAGATAGCCTGTATACGAACCTGAATGGTTTGGAACTGTGGGCAAAGCAAACTGACCAACCCATGGACCGAGCTGTATTACATTCGCTGATAGCCGAGATTTATTCAATGTATGCTTTTAACAATCAATGGCAACTCCGGCAACGGACAGAGATTGTAGGTGAAGCTCCTTCGGCAGATATGAGGGAGTGGACA…
gi|29345410|ref|NC_004663.1|	5267344	5267667	324	5267602	1690	4.27291	1.09995	3.25536	IP1_10_bam_peak_705	intragenic	GGATATTACGGAGATGAAAACAAGGTCTCCGAAGGAATGACTTTGTTGACGGATCGTTCTTTGTACCGTCCTGGTCAGATCGTATATGTGAAAGGAATTGCCTATGTACAGAAATCTGATACGGCAAATGTACTTCCGAACAAGGACTATACTGTTGTTTTGATGGATGCAAATAATCAGGAAGTTGGACAGAAAGCGGTTCGTACCAATGAATTCGGCTCGTTTACTGTCGATTTTGCATTGCCATCCGCTTGTCTGAATGGGATGTTTTCGTTGAAAGCCGGCGAGGGAAGAACGAATATTCGCGTGGAGGACTATAAACG
gi|29345410|ref|NC_004663.1|	5267996	5268250	255	5268177	1648	4.3298	1.10218	3.30923	IP1_10_bam_peak_706	intragenic	CTACAGATGTGATAGCAGCAGGTAACCGTTCACTGATTCTACAAACAGAATTAAAAGAGAAGACCTGTAAGAATCAACCGTTTAACACTGTATTTAAGGTACAGAATCTGAATGGGCAGCCTGTTGAAGTAAAAGGTACATTCTCCCTCTATCAGGCGAAAGATGCGGACTTCAAGCAACTGGACGAGAATCCGGCTGCAACAGGTACATTTACTTCCAACGAAGAAATGACGATTGAGTGGGGAAACCTTCCT
gi|29345410|ref|NC_004663.1|	5268957	5269932	976	5269851	1642	4.63103	1.10702	3.59707	IP1_10_bam_peak_707	intragenic	GATGGACCAGGCGTTGAATGGAATGGTGCCGGGAGTGATGGTCAGAGGATATGGCGTGCAAAAGCAGGCCTCAATGACGGGCAGTATGATGATACGGGGCGTTTCGAGAAGCAAGGCGGAAGCAAAATATGTACCTGCTTTGGCTGGAAGTGTTGCTGAGGATGCGGTATTTGAATCAGAGTTAGTGTCAGTAGAGGCAGGCAAGCTGGACGGCGCATCCGAAGAAGAAACTCTTCCCGAAGCTCCCGCCGATTTGCGTACGAACCTTGCGGAAACAGCCTTCTTCTACCCACAACTTCGTACCAATGAACAAGGCGAAGTTTCCTTCTCCTTCACTATGCCCGAAAGTCTGACCCGCTGGAACTTCCGCGGTTACTCTCATACCAAAGGTATGCTGAT…
gi|29345410|ref|NC_004663.1|	5301434	5301680	247	5301625	1803	22.6714	1.27371	21.2769	IP1_10_bam_peak_716	intragenic	GCTGGCTTTTGTATTCACGGAAATAAGTAATCAGCAATTGCACGCTTTTATCTGTAGGGATGTGTGCAACATCCGCATGACTCATATCACAAGACTGGGTAGAATAGAAATAATGAAGACGTTCAAGAGCATTATGAACAGGATGATCCTGAGATACGTAGCACTTCTCCTGGCGATATGTCGGGGGGGATACTCTGCAGTTATCTTCCATTGCTTCATTGGAAACAACATGGATCAGCAAAGCAA
gi|29345410|ref|NC_004663.1|	5356579	5356952	374	5356680	1591	5.66581	1.12403	4.58905	IP1_10_bam_peak_717	intragenic	TCGTCGCAGCTCATGCTCATTCATAGGGGAGGCGATGGTCAGATTAGGTATCGGACGCAGATAAGCCATGTCGAACGCACCGTGATGTGTCGGACCGTCTTCGCCTACCAGTCCGGCACGGTCGAGACAGAGAACTACGGGAAGATTCTGAATAGCCACATCATGGATAATATTGTCATAAGCCCGTTGCATGAACGATGAATAGATGTTGCAGAAAGGCTGCAAGCCATCTTTTGCCATTCCTCCGGAGAAGGTGACGGCGTGGCCTTCGGCAATACCCACATCGAAAGCCCGCTTGGGCATTTTGGACATGAGGATGTTCATCGAACAGCCGGAAGGCATGGCGGGAGTCACACCTACGATCCTTGGATTG
gi|29345410|ref|NC_004663.1|	5376468	5376818	351	5376569	1675	4.71998	1.10722	3.68205	IP1_10_bam_peak_722	intragenic	AGACGGCATGAATCAGGCATTTTATGCGGTCCGGGAATGTGAAGACGATATCTGCTTTGCTTCAGACAGAGGGAGAATCTGGTGTTATCAGAAACAGGGCGGAGAGTTTCGCCTGCTCGAACTTCCGACGAAAGCCCGCATTACTTCTATACACACCGTGAGCAATGGCAATACTGTAGTGACAACAGATTCGGACGGGTTCTTTCTTTGCAACCTGAAGACAAACAAACATACGCATTATTCTCCCGTGACCTGTAAGGAATTGTCTGCACAACCGATTCTTTCGGCTTATGTAGACCGCACGTCAGAGGTATGGTTCGAACAGGAAGAGCCGGGAGTTGTCGTTCATT
gi|29345410|ref|NC_004663.1|	5389780	5390319	540	5390070	2671	118.52	1.62307	116.678	IP1_10_bam_peak_723	intragenic	CACTGCCGTCGTTGGGATTCAGCCCGTTGGCTGTTTCCCATTCGTCCGGTATCCCGTCTTTGTCACTATCCTGCTGTGTAGTGGTAGTGGATGCGTATTCACTCCATCCTTCCACATCAGCTTGTGTATCGATCAGTCCGTTCGTTCCTCCGTTTGAGCCTGTGTATGTGAAAGTGCCTTCCTGGGTTTCTTTTACAATACGTTTATCAATCTTGTCACGCAGATTGGAAGCACCAGCGTATAGTAATACAGACTGATAGGCATCTTGTGCAGACTGAACGAACGAATAATCATCTAAGATAGGAAAACGCAAAGATACAAGCAAATCTTTTGTTGAAACTTCGTTGTTTTTTACGCAAAAAGCGGTTGAGGAGGTATTATCTGCATTTGCATTGGCCA…
gi|29345410|ref|NC_004663.1|	5529818	5530173	356	5530124	1760	18.3199	1.24335	16.9787	IP1_10_bam_peak_733	intragenic	TATATAATGCACAGCTGTGTATGAATGCCGGTATATCGGGGTCGTTTTGGTAGCGATCAGTAATTTGTCACCATCGGGTGAGAACTGATAGCTGTCGAAATTCTTGAAGTCACATTCGCGTGCCTGGTTCACGTCAAAGATCACCTCTACCTTTTCTCCTGTGCGGAATGAGTATTTGATGATTTGCGTACCATCGGCGTTCATTTGTGTGTAGTGCTCTCCATCTGGTGTGGGGATGACTCCCTGAATATTTTCCGGGCGGAAGCGTCCGGAGGTAATATCTTTTAAATCAAGTGCCTTTTGTCCTTGTGCCATTCCGGCGAGGCAGAGAAGGCAGAGGAGCAGGGCTAAACTT
gi|29345410|ref|NC_004663.1|	5607315	5607930	616	5607413	1630	7.93913	1.15157	6.78695	IP1_10_bam_peak_746	intragenic	ATTATAAAGTATTTCGCGTAGATCAGGGTGTAATTAATGAAATGGGAGCTGAACAATGAAACGTAACGATGCCGAGCAGATAGGAAAACTGATTCAGCAATACCTGCGTCAGGAGAGTCTGGAGTCTCCTCTCAATGAGCAGCGGTTGCTGGATGCCTGGCCGCAGGTGTTGGGACCGGCGGCAAGCTATACCAGTAATCTCTATATCCGTAACCAGACGCTGTATGTACATCTCACTTCCGCCGCCCTTCGTCAGGAACTGATGATGGGACGGGAACTTCTGGTGCGTACTCTGAATCAGAGAGTAGGGGCTACGGTTATCACAAACATTATTTTTCGTTGAGGAAAGGAATTCTGTCTGTCACTTTCATCCCCAGCTTTTGGAGAGTCTCATTTGCC…
gi|29345410|ref|NC_004663.1|	5609751	5610237	487	5609921	1573	4.74994	1.11132	3.71044	IP1_10_bam_peak_747	intragenic	ATACAACGAGTGGCATTTTCTGGCAACTGCCCGTACCGTTGGCAAATTCTTCCGCACGGGGATATTTACGTCCTTGTGTATATACAATCAGTTTACCTTCGGGCAGGAATTCATTCACCATGCGGATGGCAGCTTCCATGTATCCTCCTGTATTGCCGCGAAGGTCAATAATCAGTCCTTTACATTTCTTATGATTGAGCTGGGCCAAGGCGTTAAGCAATTCTACGTGGCTTGTCCGTCCGAATTTGCTGACTTTTACATAACCGATATCATCGTTCAGCATATAGGCAGCGTCTACTGTATTTTGAGGAATGTCTCCGCGGGTGATGGTGAAGTCCAGCAATTTCGGTTCTCCTACGCGTTTGACACCCAGTTTCACCTGCGATCCCTTAGGACCTT…
gi|29345410|ref|NC_004663.1|	5668241	5668711	471	5668640	1721	14.7619	1.21582	13.4705	IP1_10_bam_peak_755	intragenic	ACTTTGAAAGTCTTTTCCCCTTGCGGTTTTTCGCAATGTGACAGAAAGAAACGGATAATTTTGCTTTTTAAATCCAGCGTGGGTTCATCCCATAAACGGGAATAGAGATTTTGCGCCCGGTTGCTGACGATATTCATATAGTTGAGGCGGAAAATATCATATCTGAACAGATCACTGAGTACGAATGCTTTGCTGATACAAACAGTATGCACTTCCGTATGTGCCACATAAGAAGAAGCATAGTTGGTATTCATACCGAATAAAGACTGAGGTTCTATCAGATAGGGAGCTTCGATTTGTTCGATGACCGTATAAATGTTTTCTTTTGCATTGGTGACAATAGAAATCTCACCTTTCAACAGAAAACAAAGCTGGGTACAGGGATTACCACTCTTTATG…
gi|29345410|ref|NC_004663.1|	5699549	5699804	256	5699689	1652	7.1121	1.14042	5.9849	IP1_10_bam_peak_760	intragenic	TGCTTTCTCAGGTCTACCCATTGCTTCACGGAATATGCTTTGATATTGGTTTCATCGAAATTGATAATTCCTTGATAATCGTTGCGATAGCCGTAAAGATAGCTGCACAACGATGATTTTCCGGTGCCTGAGGCGGCTTCTATCAGATACATTTCTCCTTTCCGGAAGATAAGGTCCTGATGCCATACATCAGAGGTCACCGAATTACGGTCAGCAAACACTTGGGGAAGTGTTTGCTGTAAGTGAATACTATTC
gi|29345410|ref|NC_004663.1|	5712033	5713701	1669	5713615	1873	30.6921	1.32314	29.2227	IP1_10_bam_peak_763	intragenic	TGCGTATTGATGTTTACGTCGAAGAAGTTGAGGCAGGGTTTGGTATCCATGACTTCCAGGCGCTCAAATTCCGTAACCATGCGTTCGCAGAAACTCTTCCAGTTTTTGTTGGCATCCAGTGTCCATCCCGTTTCCGCGATAGCCATCGCACGTGGGAAGGCCTGATAATCTACCCGGTCGGAAGTTTTCATATACTCTCTCCAGAGGTTGCCTTGCATACCGATGATATGTTTCTTCACCAGTTCGTCGGCATTATCCGGAACAGGATTGTAGCTATAAGTCTTCTTCAGCGTTGTGTATCCGCCGATGGTAGTCGGGGCGATTTCCGGATCTTCCTGATAGAAGTCCAGATAAGCATAAGGCATGGGAGCCATGATTGCGTTGTGTCCTGCTTTGGCC…
gi|29345410|ref|NC_004663.1|	5721735	5721999	265	5721965	1519	2.38873	1.07048	1.48151	IP1_10_bam_peak_767	intragenic	GAGGCGTAGTGGTATGAACTTACTTTAGTACTATTATAATTTTGTACAAAGATAGGAGAGGGGCTTGTGTATGCGGACTTTAGCTGCATCGGCTTTTCCTGCACCCTTTCTTCTTCTTTTTCTTGTTTTTCCTGTACTACGACCGGTTTGGGGGCTTTCATTCCCTGTACAATCGCTGTCTGTATGGATGCAATCACTTCATCCGGCTTTTCCCACCAGTCCATCGTCCATATACGGCAGATATTCCATCCCAGTGCTTTGAGT
gi|29345410|ref|NC_004663.1|	5736519	5736894	376	5736747	1572	2.34828	1.06836	1.44405	IP1_10_bam_peak_772	intragenic	GCGCTACTCTCTGCTTCCTCGATAACCTGTTGCATCTGCTTCATCCGTTTATGCCGTTCATCACAGAAGAATTGTGGCAACAGATGTACGAACGTAATGCGGAAGAAGGAGAAAGTCTGATGGTAAGTGCATTGAGCATGGATACTTATGTAGACACCGCATTCGTTGCACAGTTTGAAGTTGTCAAGGGAGTTATCAGTAATATCCGCAGCATCCGTCTGCAAAAGAACATAGCTCAGAAAGAACCGCTTGACTTGCAGGTGCTGGGCGAAAATCCGGTTGCAGAGTTCAATGCGGTGATTCAGAAGATGTGTAACCTTTCTTCCATTACAGTGGTAGAGAGCAAGGCGGAAGGTGCTTCTTCCTTCATGGTAG
gi|29345410|ref|NC_004663.1|	5739694	5740057	364	5739998	1755	17.843	1.23982	16.5081	IP1_10_bam_peak_773	intragenic	ATGACAAATGCTTGCCGGTAACTTTCCGGCAATGCAGCAACCGCGTCTTCAATTCGTTTGGTTAGCTCTTTAATCTGATAAAAGTCCATATCATGTATCATCTCTTGCATTTCTTCATAGAAACGCGTATCAGCACGTTTGATGGCATCAATGTGTGCAAGCTTATTTAAAGCCTTGTGATGTACCATTTTAAAGAGATAAGAACTTAATGATGATTCAATGATTAAGTTTTCCCGGTTTTCCCATATCCATAGAAGGGAGTCTTGCACTATTTCTTCTGCATCGTGGAAGTCAACGTATTTATGACCATAGGCACATAGCACTGCATAGTATTGCCTGAATAGCGTTTCAAAGGCTTTTAGG
gi|29345410|ref|NC_004663.1|	5740310	5740648	339	5740370	1660	9.95596	1.17275	8.75403	IP1_10_bam_peak_774	intragenic	GCGAGGGGGAACGTCTGGAAGTGGAAGCGTGGATGGACGAGTCGGAGGAGAATAAACGAGTTGCTACTCAGACTTTTGCTCTTTATTTGGCTGTGGACACGGTTCAGGTAATGAAGAAAGTTGATACGGAGAAAGCTTTACTGAAAGTAAAGGGAAAAATGTCGGACCGTGAAGTGAGAAGGACAGTGTGGTGGGAGTGGGCACAACGTGCTGCTGCAATTCTGTTTATCCCGCTTCTTACCTTATTTATATGGCAGAACTGGAAAGGGGATACCGGAGAGGTAGCGGAGATGATGGAAGTAAAGACCAGTCCTGGAATGACAACTTCGTTGACATTG
gi|29345410|ref|NC_004663.1|	5747270	5748236	967	5747914	1622	7.44063	1.14592	6.30276	IP1_10_bam_peak_775	intragenic	AGGATCAAATCCTTTTCCGGTTGGTTACTGATGAAGCCGATCCGGCAAAAGACTACTTTGAGATAGACTCCAAGGATGGCAAAGTACTGATAACCGGAAACTCCGATCTTTCACTGGCTACGGGCTTGAATTGGTACCTGAAATACGTGGCAGGTATTCATCTTTCGTGGAATAATCCCTCGCAGAAATTGCCGGAAGTACTGCCTCTGCCTCAAAAGAAAATCCGACAGGCGACGGCTATGAAGAATCGATATTACCTGAATTACTGTACCTATTCCTACTCCATGGCTTTCTGGGACTGGGAGCGCTGGGAGAAAGAGATAGACTGGATGGCGATGCACGGCATCAATATGCCTTTGAGTATAACAGGGATGGAGGTTGTCTGGTATAATCTGCTGA…
gi|29345410|ref|NC_004663.1|	5756367	5756863	497	5756622	1751	17.4656	1.237	16.1356	IP1_10_bam_peak_778	intragenic	AATGTATATTCTGCATTGTGGAATACTCTTCCCTCTTTCCAAAGGCGTTTGAAGCCTCTCTCGCCGTAGAGCGACGAAAAAGCTTCCAGATAGTCCGTACGCAACTGGTCAATCGTGAGTCCTACCACAAGTTTAGGGGCAGTAGGCAACGACTGAGCTTGTAGCCCGGTGAAGGTCAGTACGGTAATCAGGGAAGTTAGTAGTCCTTTCATTATTTCTTTTTAGAGGTCAATATCAAATTGCTCGCTGAACGTATCAGCAAACAGAGTGCCAAAGGTACAACAGCTAAGTCAAATCTCTGCGGAATTAGCGGAAAAAGCACCATAAAAAGTGTTAAAACGACTAAATTCAGCGTCAAATACCAGCATTTCTTTCCTTTTCGGACACAATAAATGATGT…
gi|29345410|ref|NC_004663.1|	5757511	5757880	370	5757859	1522	2.6187	1.07531	1.6943	IP1_10_bam_peak_779	intragenic	CTCACCGAGTGAAAAACGGAGGATGAAGTTGGGAGTATTGAAGCTGAATAGTCCATAGTTGAATACGGCATCTATTCCGTTGGCCGGATCTTCGTAGCGGATGGCTGTATGTCCGAACAGGGAGTATATTTCTTCACCGGGGGCGCAAGTCAGCAGGCTGAGGCGGATGGAGTCGTTGCCAGAAGCTATGGCTTGTCCGTTTGAAAAGATAAGCAGATAAAGAGTCAGTAATGGATATAGAATTGTCCGTTTCATCAGAAATGCCCGTTTATTATTTTGGTGGCGAATATACGAAGAATAGTTGGATTGTAGAAACGGAGGCTTCGTTTTATCCAAACAGAGGCTTTGTTTTACCCAAACAGAGGCTTC
gi|29345410|ref|NC_004663.1|	5758274	5759522	1249	5758865	2278	98.0659	1.60908	96.2782	IP1_10_bam_peak_780	intragenic	GTGGAGGTGTTGACCGAATCCAATCAATCATTGGATAGCTTGGAGGCTCTTTGCTCCAAATACCGGATTGAGCGGGGGATTGTAGCTACTGTCGTCGATTTGAACGAACGGATACTTGCCGAACTGGCTGCTTTGCCGTTCCCCCTGTTATGGCTCAATCATGAGACTCCGCTGCCGGTAGGTAATCTGTACGAAACTCCCGAGACATTGGGATACGACCGGATAGCTGCCGTAGTGGGGGCCAACGAGCAGTTTCCTCATAATGACATCTTGGTCATTGATGCGGGCACTTGCATCACTTATGAGTTTATTGACTCGAAAGGACAATATCATGGCGGTAATATTTCTCCCGGCATGCAGATGCGCTATAAAGCGCTTCACCAGTTTACCGGACGCTTG…
gi|29345410|ref|NC_004663.1|	5781056	5781317	262	5781096	1621	7.38004	1.14521	6.24402	IP1_10_bam_peak_786	intragenic	AAGATATACTGTCGCTCAGGCAAGGGCGGAAGAGGCTCTACGCACATGAGGCGCGAGAAATATTGTCCTAACGGAGGTCCCGATGGGGGCGATGGTGGAAGAGGAGGCCATATTATCTTGCGCGGTAACCGTAATTACTGGACATTGCTTCACTTGAAGTATGACCGTCACGCGATGGCAGGTCATGGCGAATCGGGCAGCAAGAACCGTAGTTTCGGGAAAGACGGTGCGGATAAAGTGATCGAAGTACCCTGCGGAACG
gi|29345410|ref|NC_004663.1|	5784954	5785878	925	5785597	1869	7.5781	1.13667	6.43627	IP1_10_bam_peak_787	intragenic	AATGCCGAAACTGTTTCCAACTGTGCGTCCTCAATCATGAATCCCTTTCTTTTGAGCACTCTGAACAACTCTTCAATCAGCCATCTACAACGATACCAACCGATACATTCAATTGCTTGTTCTACAGTCTCCACCACATGTGTAGTTAGCAGTCTCCATTCAATAGGGCTCTCATTTACCGGTGTACTGGAAGATTTTTCTTTAACATGTATGCAATAAAGACTAACAGGGGGACTGCCCTTTGCCGGACCGTTAACAGGAGCGCACAAGGTGACTCTTTCAAAGCGAAGTTCCATGCACGCTACCCGTTTCTTACGTCCGCTTCCCGGGAGCACTTCAAAGCTATACTCTGCCCGTAGAACAGCCTGCTCCATTAATGTATTCAGATGGACAGAACAG…
gi|29345410|ref|NC_004663.1|	5799696	5799991	296	5799945	1554	3.87599	1.09791	2.87653	IP1_10_bam_peak_789	intragenic	ACAGTCCATATTACGGATGCAACAAAATCTGGGAATGCAGTCTGTCGGTTCCGGTAAAAAGTATCAGTTACTTATATGGAGAGCAGCAGCTATTTTCCTGTTGGCAGTATCGTCTGTTTCTATCTATCTGATGTTGGAGAAAGACAAACTGCAAAAAGACTTGGTAGAATGTTTCATACCAACGGCGGAAATACGTGAACTTACATTGCCCGATGGTACCCGGGTGATGCTAAATTCGAGAAGCACCTTACTGTACCCGGAGCAGTTTGCCGGTAAGACCAGAAGTGTATATTTG
gi|29345410|ref|NC_004663.1|	5814424	5814755	332	5814457	1558	4.052	1.10073	3.04409	IP1_10_bam_peak_791	intragenic	GTGACCGAAGACTTTGAACAGAAAAAGCAGGCACTTCCTCATGGAGACCTGTTTACTGTTTTTTCGAATCCTGACTTGTCTGTATATGAGCAGGAAGCTCTGATGTTTCTCTATGCTTATATGCCGATAGGGGATGTGACGGATTATTCAGGAGATTATTATTTGGAGAATGTTCGTTTGTCCGGGCAGACGCGTACTGAGATGCCTTGGGGAGATCTGATTCCGGATGAATTGTTCCGGCATTTTGTGTTGCCTATCCGGGTGAATAATGAGAATTTGGATGACTCGCGTCGGGTGTTTTATGGAGAATTAAAGGATAGGGTGAAGCATC
gi|29345410|ref|NC_004663.1|	5869199	5869526	328	5869333	1758	16.2404	1.22611	14.9275	IP1_10_bam_peak_794	intragenic	CAAACACTTAAAACGACTGAACGGCTTGGAGTAGTAGATGCTCTGCGCGGATTTGCCCTGCTGGCTATTGTATTGTTGCACAACCTTGAACACTATAATCTGTTTTTACCGCTGGATTATACGTTGCCGGCATGGTTGCAGACCATAGATAAGTATGCGTGGGATACCATGTTCTTCCTGTTTGCAGGGAAAGCATACGCTACGTTCTCTTTGTTGTTCGGATTTAGTTTCTATATCCAGTTTCATAATGCGGAAAAGCGCGGAACAGATTTCCGTGGACGATTTGCGTGGCGGATGTGCCTGCTTTTCCTGTTTGCACAGTTACAT
gi|29345410|ref|NC_004663.1|	5874526	5874805	280	5874728	1662	10.0989	1.17416	8.8938	IP1_10_bam_peak_795	intragenic	TAAATCTCCGTTGGCACTTTTCTTTCCTCCTTCTATAGCCACCATTCCGTCAAACAGATTACATAGTAACCGCGACTGCATACAGACGATGAACAGAATATAAGCGACGTATTTATTGAAATCGGGATAGATAACAGTGCCCGTCAGCAGAAGGCAACCAGCCAAAGCGAAGAATACACTCATCATTGAAATCTGGTTGGGAGTGATGCCCCAACCGGTTAGTTTACGGGCGATAATGTTAGCCCAAGCGGTGTTTCGTGAGGCTATTTCCCGCCTTCC
gi|29345410|ref|NC_004663.1|	5905013	5905254	242	5905160	1705	13.4111	1.20452	12.1422	IP1_10_bam_peak_803	intragenic	GAGTCAGATAGCGCAGATTTACTCCGTCCGTGAGTACGAGCACTTTATCTTCTATTGTAATCTCTACCATACCTCCCTGAGACTGCGCACTGTTTATCCTCTTATCGACTAGCCATTCGGCAAACTCATCGGAATTGCCGTTAAACCAAGCGAATTTGTGAGGGCTGAATTGAATAAATACATCTGATATTCTTTTTCCTACAACTGTCTCAGTGAGTTGTTCGCAGAGATAACGGGCTTC
gi|29345410|ref|NC_004663.1|	5910288	5910554	267	5910370	1655	9.60362	1.16922	8.40952	IP1_10_bam_peak_804	intragenic	CGAAAAGGGTGGACACCGGATCATTCCTTTGGGAAGAGCGATGTTTCGGGAAGGTATGTCCGGACTTTTGGTTCAGACGCTGACGCATTGTGATGTCATTATAAATTTGGCAGGCGCTCCCATCAATCAGCGCTGGACGCCGGAACATAAACAAGAGCTTTTCAATAGCCGGATAACGGTAACACACCGCATAATCCGTGCCTTGAATGCAGTCAAAACCAAACCGAAACTAATGATTTCGGCCTCTGCCGTAGGGTATTACCCCT
gi|29345410|ref|NC_004663.1|	5928882	5929121	240	5928924	1710	13.8267	1.20805	12.5503	IP1_10_bam_peak_807	intragenic	AACCGAAAATTACGGATGCACGGGATGCAATCGTGCGTGTGACTCTTGGCAGTATCTGTACCAGTGACCTGCATATCAAACACGGTAGTGTGCCGCGTGCAGTACCCGGAATAACGGTTGGACACGAGATGGTAGGTGTCGTGGAAGAGGTGGGAGCTGAAGTTACATCAGTCAGACCCGGCGACAGAGTAACCGTGAATGTCGAGACTTTCTGTGGAGAGTGTTTCTTTTGTCATCAC
gi|29345410|ref|NC_004663.1|	5976340	5977027	688	5976978	1579	5.04565	1.11556	3.99371	IP1_10_bam_peak_809	intragenic	TATGCCCCATCAGTCGGCTAAGTCCTGCAAGTGCCGAACTTTCCATTTCGAAGTTGGTAATCTTAAAGCCTTTATATTCAAATGCTTCAATCTTATCATTTTGTTTCGGGTCCGCTAACGGAATACGGAGCTCACGTCCTTGTGGCCCAAAGAAGCCTCCCGCGGCAATCGTTACACCACGTACCATATCTTCTTTAGCAATCCGGTCAATCAGTTCTTCACTGGCATCAATAACATAAGGCGCAGGGGCACACATATTTCCCGACCAGCCCATGTGATTAAGGAAAGCACGTTCGAAAGGAAGATCGCATACCGCATTGCGTCCGGCGTAAAAATTCAATAATCCGTCGAAACCGATAGATTTCTGTGAACAAACGAAGGTGCCTACCGGAGTATTTG…
gi|29345410|ref|NC_004663.1|	5999588	6000357	770	5999663	1896	28.7662	1.30806	27.313	IP1_10_bam_peak_814	intragenic	GATAGAGCGTTGTAAAAAGCATCAGGCCAGTACCATTGTTCTTATTGCCATTTCTGCTGTTATATGTGGCGCTGATACTTGGAATTCAATAGAAGACTTTGGTAAAAGTAAAGAATCTTTTTTTGCAGCCAAGCTTTCCAATTTTAATGGCATCCCTTCTCATGATACATTTAATCGCTTTTTCTCGGCATTAGATCCTTTAAAATTTGAAGAATCTTATAGACAATGGGTCCAAAGCATTCTCAAATGTTATTCGGGTCATATAGCCATTGATGGTAAAACCATACGAGGAGCCTATGAATCCGAAGAGGACAAGCGTCGTCGTAAACAAGGAGTACTTCCTGATTCGAATACGGGAAAATACAAATTGCATGTTATTAGTGCATTTGCAACAGAACT…
gi|29345410|ref|NC_004663.1|	6113313	6113626	314	6113496	1621	7.38004	1.14521	6.24402	IP1_10_bam_peak_824	intragenic	AGGTACAGCAGATACAGATCTTGTATAAAGCCGTATGGATTATCTTTTTAATTGATGTCACCCTGCATATTTCGCTGGAATACCGGAATACGAAAAAGCAATATCGAAGGCTGGCATGGATATTGAGCGTATTGCTTTACCTAACTTTGGTTCCCGTCATCTTCCATCGTCCGGAAGAAGAGGGAGCGATTCTGCAAGTCTGGGAATTCCTTCACGGGAAGTTTTATCATTTAATATTATTGTTGGTTTTTTCTCTGCTGAACCTGTCCAATGGCTTGGTGCGTCTTTTAGGACGCCGTACGAATCCGTCTTT
gi|29345410|ref|NC_004663.1|	6133608	6134291	684	6133895	1620	7.31902	1.1445	6.1849	IP1_10_bam_peak_826	intragenic	ACCGGAGATGGACGCATTGAACTTGACAATGTTTCCAATTAGCCCAGCTGTAGCCAAGGCGCGAAGAATCCGCATGTCACTGAAGTCACGGCTTTTTTGTAAATGATAAAGTACTGCCGGCATCACTCCGCAGGAACCACAGGTAGGGGCAGTCACGATCTTTCCACCGGAAGCGTTTTCTTCGCTGACTGCCAGTGCGTAAGAGAAAACGAGTCCTCTGGATTGCAGAGATTGTTTGTATCCGGTAGCACGTATATAATAGGTGGAAGCTTTTCTACGTAAGTTCAGCGGTCCGGGCAATACACCTTCCGCTTCCAGACCTCGGTGGATAGCGTCTTTCATTGTGTCCCATACTTCTGCCAGATAGTCCCATATATCCTCGTTCTCACATTCCTTGAC…
gi|29345410|ref|NC_004663.1|	6165746	6166177	432	6165923	2610	176.889	1.84349	174.923	IP1_10_bam_peak_828	intragenic	GTGTTTAACCAGCTCCTTTTCGCCGACAAAACTATAGAGAATGATTCGCTATATACCAGTGAGTATATAAGTCGAATTTATATGGCAGAACCTGAACGGGCTTTAAGTTTGTTGGATGGAGCTGAAAGTAAGAAGACTATCCCTCTGCGTATTATACATGAATTACGCAGCAGGGTTTATCGTAATATGTATATGACTAAACTGGCTTTTTTGTATGCCAAAAAGTCTTATTTGCTGGATTCCGTTTCTCAGAAAGATACTAAGCACTTGTTGACCATGACTGTCGACCTGGCAGAATTAGCAGTGCTTATGAGTGACCATAAAGAGAGTATGAGGTATGCTCTTGATGGTATCAAGCTAGCACAAAAAGAAAAGGATAAAGGGGCTGAAAGTAAGCTG…
gi|29345410|ref|NC_004663.1|	6169235	6169589	355	6169419	1777	19.9871	1.25535	18.6245	IP1_10_bam_peak_829	intragenic	AACTTGACAACTATTGATGCACTTATTCAGCGGAAACAGCCCTTTGCTGTTTATCGTGTTCCCGGGGAGAAGTATCCTCGTCTGTTGACAGAAGATGTCGGAGCTGTCCGCTTGATTTTCGATTTGAAAGAACTGAATGGACAAAGAGGATTTGTGATTGCTCCGTTCCGTATAGATAAGTCATGTCCGATTGTGTTGATACAGTCCGACAGGACTGGACAACCGTTGCCTATGGAAATCGTGGCAGAGGAAGAGCAGGACTTGCAAAGTTATCCGGAGGAATCTTTTCATACCCTTTGTACTGGGAAGTATGCGACCTGTTTTCATACATTTATTGAAGCCTTGCGTGATGCT
gi|29345410|ref|NC_004663.1|	4692	4965	274	4842	1754	12.5102	1.19287	11.2583	IP1_10_bam_peak_1	mix	CTTTGACAGAATGGGACATATACGGAAATAAAGATAACCCCTTGACCGTTTGTGTATTTGCATAAATAGCATTACCTTTGCAGATAACAATAGAGAAAGGAGGCAATAATGGCAAGACCGATAAAAGAAACTCCGATACTCTTCGGGGAGGATGCACGGAGATTTGAAGCGCGGATGAAAAATCCACCGAAAGAGACTCCGGAAAAGCTGGAAGAGATAAAACGGGATTATAAGTACATCATGAGCATTTTTAAAGAAGAAACTGATGGCAGA
gi|29345410|ref|NC_004663.1|	19472	19776	305	19590	2175	77.7389	1.53636	76.0222	IP1_10_bam_peak_2	mix	GAGTAAGGAACTTTAGAGTTAAGGATGTGTAAATTAAACTGTGTCATGCTCTATTCTCATTCAATCTCATCGGTCTAGGAACGGCCCGGCGCCAATGGGCGGGACTAACCGTCCCGACGAGCGTAAAATTACAAGAATTTAAACTTATCTCCAAATTTTATCGCCAGTTGTTGAGTAATGGCTTCCCAGTTAGCCAGTGGCATAGTCCATTTCTTACGTATGTTGCGATAAGCGAGGTAAACCAGTTTTTCAAGGGTGGTGTCGTTAGGGAACACACCCTTGTTTTTTGTCACTTTCCGTATCT
gi|29345410|ref|NC_004663.1|	30041	30330	290	30145	2124	68.4488	1.50035	66.7683	IP1_10_bam_peak_3	mix	TTTATTGCGAGTTAGTTGCTTTTTTGTATCTTTAAGCATTGCCCCCAAAAACGGTTTGACGGCCAAAACGGGGGTAATCTAAACTAAAAACACATGGTAAAGATACAAAAAATCTCCGGAATCGAACCTTGTTTAGGTTTTACCGAGTTCGATATGCTAAAAAATATCGTCAAAGTTTTGCAACGAGTGAATTAGGTCGACTCCATGCTCTCTTCCCTTTTTCGGAACTGGTCCGACAAATGCATTTGAAGTCTTCTCCTTTGGGTCGTAAAAGTTATTTTTCTCCCGA
gi|29345410|ref|NC_004663.1|	70788	71605	818	71410	1834	26.0822	1.2956	24.6527	IP1_10_bam_peak_4	mix	TGCAGGACGATGCATCCCGCCATGGCCGCCAGTCCCAGGATGATGTTCCCGTCCGCCTGATGGGTGGCGGTATCTATCAGGTGCTTGCAGAACCAGACGAACGTGAGGGACACGCCGATGCGAACTGTCCCGGCAAGAATACCCGCCAGAATGGGGGAGCGATATCCCCGTGAGGCGTTCCACAGCCATTCCGCTCCTTCTTTCATACTCATTCCCGCCTTCATATCCATACCCGTCTGTATATGTACAGCAAATACCGGCGAATAGGGAGCAGCCTGCCCCATATCTTCGCCTTGCACCGTTCACCCCCTGCGTCGCAGTCCACATAACGGCCGTTACGGATAATTCTTGTGACAACTCCCGTTATATCGGGAAACCGACAACTTTCCGTTTCCTTTA…
gi|29345410|ref|NC_004663.1|	72595	73066	472	72910	2348	113.038	1.65851	111.209	IP1_10_bam_peak_5	mix	GCAGGACTTTGCAAAAGTTGCAGGATGAAAAGGGGATAGCTTATACTGTTATAGGTGGCAAGTTCCTTTATCCTCTTTCCAAATTGCAATCGGTATTGGAAAAAAATTATAGAAGTTATCTTCGTTAAATCAAGTGATGAATTTGTATTTATACTGCTTTTTTCGTATATTTGCAAAAGTAAGTAAAAGTGTAACAGGAAGAAAGTTGCAGCATATATGCGGTGAATTATGCGGTGTCATAGGAATTGAGGATTTATGTAAGATGCTGATAATGAGTAAGGAACCTTAAAGTTAATCGTTCCCTGTCTCTCCGCAGAACCTACTGGACAAAACAGGACAGTAAGTGGACAAAAACCTACAAATCAGCGATTTGTAGGTTTTTTTTATTGCCTATAAGTC…
gi|29345410|ref|NC_004663.1|	110978	111524	547	111183	3221	368.392	2.27489	366.155	IP1_10_bam_peak_7	mix	AAATAAAACAGATGATATTTTTTAGATTAAACATTTTTTAGGTGCAAGGTGCAAGTATATATCTATATATATAGCTTGCACCTTGCACCTACATGGAAACATTTATATTCAGGCATTTGCGTAATTCGGAAAAGAGTTGTATCTTTGAACCCGTGAGATAGGCAGACAAACAGCGGACAAAGCCGGACAAAAGCGTTAATAAAAATCGTTACTGTTTCGTTACCTATTTGAAATATTGGAAAATAAAAGACTGATTTATAGGCGGTTGGGCGTTTGGGTTCAGTACCCTGTCTCTCCGCTGGGAAGCAGCTTTTGGGCTGCTTTTTTGTTTTTATGGAGGGCGACGCCTCCGATGTCGTGAAACGAAAACGGGAGCGTTTTCTTAGTGTTTATTGAGTT…
gi|29345410|ref|NC_004663.1|	116725	117366	642	117148	1975	44.3857	1.39515	42.8233	IP1_10_bam_peak_8	mix	CAACCGGTACCTCCGCAAATAAGAATCTGGAGGTGTGTTGTTCCGGACGCCAGCCCGCAACATTTTTCGGAAACCTTTTCATTACTTTCTTCGCGCAATGAAAGATGGTGCTCCGCTCTCTTCCTGATTATTTGCAAATCATGGATAGATAGTATTTTCATAAGTATCAGAATTGTTAGATTTCTGCAAATATAATTCTTTGTTCGGAATTAGCGCTTTGTTTAGAGAAAATAAATATTCTTCTTTGGTGTCGGCTTGCGGAAGTATGGTATGAAATCTTTATTTTTAACACTTTTAATAGACGGTGTTAACTATAATAGTAGCATAAAAAAATTATCTTCGCATCGAAAAAGGGCGAATACCCATATGAATCCAACAATAGTTGGGGAGATTCGCAAG…
gi|29345410|ref|NC_004663.1|	126554	126799	246	126663	1654	9.53428	1.16851	8.34171	IP1_10_bam_peak_9	mix	TCTGAATCGAAGTAAGTTTAACCGCATAGTCACCAAGTATGATGGTGATAAATATGTGAAGCACTTCACCTGCTGGAATCAACTACTTGCTTTGATGTTTGGTCAACTTTCTAATCGTGAAAGTCTGCGAGATTTGATAGTTGCTCTTGAAGCTCATCATTCCAAATGTTATCATTTAGGAATGGGTAAAAATGTATCAAAGTCATCGCTGGCAAGAGCAAATCAAGATAGAGACTATCACATCT
gi|29345410|ref|NC_004663.1|	156110	156454	345	156198	1779	20.1875	1.25677	18.8224	IP1_10_bam_peak_10	mix	ACATTGATAAATTCCAATGGCTGACGGCTGGATTTATCAATGACTGTTCCCTTCACTTGGTGGACAGGCTGTGCCAGAAGGAAGGATATGGTTATGTTGCAAAACAGCAGAAGCGACAGTAGTCTTTTCATGTTATTTGTAGTTTAGCGACTGCAAAGTTAATGGAAAATAGTTTCACATTTCAATTTTATGTTCTATTTTTGTGGGAATAATAAAATCTGGTTAAGTATGAAAACCGTAAAATTGATTACCTGTAATGACGCGATGAAGGCGCATATCCTTCAAGGGGCGCTGGAGAATGAGGGCATTGAATCTATTCTGCATAATGAGAACTTTTCTACTTT
gi|29345410|ref|NC_004663.1|	157414	157894	481	157663	2237	89.7282	1.58014	87.9669	IP1_10_bam_peak_11	mix	ATTCAGAACGGGGATTTGGCAATTATCTTTGATTGTGGCGAGGCTGACTTCTTCATTCAGGTGAATAAGGATTTGCACAACCGCTTATTGGAAAAGAAGATCGATCATGATTTTATCACCCGTCCCGGAGGACATACCGGAGAATACTGGAATAACGCTATCGATTACCAGATTTTGTTCTTTGATAAATTCTTCAAGAAATAAAACCGGAAAAGCTTGACTTTTGCATCCGGATGTCGTATCTTTGGAGACATAATCATATAGTAGATTGAAATTAAACTACGATAGAAGGAGGAAGTGAAAACTTTCTCCTTTTTTTGTGTACTACTTGGTGAGGAACTGTTCAGATCGGTGCTGGGAGTGGTTCAGCTTGGTGCTTATTGAAATTTAGAAGGGATG…
gi|29345410|ref|NC_004663.1|	174880	175654	775	175322	1973	44.0949	1.39374	42.5341	IP1_10_bam_peak_12	mix	GGTCGGGCTGGGTGGCTGTGACGGTTATCGGATCGGTATGAATACTAAAGTTTCGTTCCTGCACGCGGAAGGAGAAGTTGAATTCTTCCAGCTTTTTGTCTACATCGACGAAATCTCCCAGGTGGAAGGTTCCTTCGTAAAAGGCACCTGGTTTCAGTGCCCCTTCTTCGGGGACAAATTCAATGGTATTGTTGCTGACCCAATACGTTTTTCCTTTCAATGAAGGAGAGAAACTGAACGGATTGTCTTTCAGTTCCTGATTCAGGTCTACCATCGGCTGGTCCTGTGTCAGCTCTATGCGTATCGTTGAGTTTTGCGAAATCACTCCTCCCGTATAAGCATTGACGTATGGAGCGTATTCGGCAGAAGGAATAATGTCTTTCTGATTACTTTTACAGG…
gi|29345410|ref|NC_004663.1|	177288	178438	1151	178313	2291	100.777	1.61826	98.9808	IP1_10_bam_peak_13	mix	AACATGAGTTCAAATAGAGAAGCATGGACCAGTAGGCTATTTGGCGGATGAGATAAAGGAGACTGTAGTAACAGAGTATGTATATCATCCTGTAGATGTCACCCTATTCAATATACTATTACCGTTTCTTCCGAATCTTAAATGTAGCAAGATTCCCTTTATGGTCGCTGGGCCAAATACAAGAAGGCGTCAGAATCTTATCCTTAGAATCGTTTTCTGTTATTTTTCCCCGGACAACTGTTTCGGAGGGACCTACCAACTTGCTATCCTTCATGGAAAGCATCGACTCCAATGGATAATAATAAATGAAATCAATCCGGTCACGTTCGTCTGCCTCAGGCGCCCAAGCTAACTTTTCCAGTTTAGCCTCTTCTGCGAGTTTGTTTCCGGCAGGGAATG…
gi|29345410|ref|NC_004663.1|	178698	178949	252	178808	2176	77.9262	1.53707	76.2089	IP1_10_bam_peak_14	mix	CGGGTCTACTACGGTCTTTAGTATGTCTGATGCAATTAGAAATTCTAATCCCAATAAGAGGTAACTGCCGAAATCAGCTCTCAGCTGCCGGACATTATTGATGGTATAGGTTCCGTTGATCCGTTTGAATTCGTTACGGAGAAAAGCTATGAATCCTACGAATACTCCATAGGTTACAATCAATAAACTGATTACGCCAATGATGGTGGCCAGTATGTTTAAAAATGTCAGTAGCATCGTTTCATGATGTT
gi|29345410|ref|NC_004663.1|	183485	183848	364	183729	2031	52.8782	1.43469	51.271	IP1_10_bam_peak_15	mix	GTTTACAAGCACCCTGCTGAGGTGCACACCAACCGATACCGTGTGTCAAACCTGAAATATCAACGATTTCTTTAGATTTTACCCATTTGCCTTCTTCGGGTATGGGAGCCGGTCCGTGGTTAGGACCCTTCTTTACAACACACATGTGTTCCACTTCGTGTGAATAAGTCATAATTAGCTCTTTTTTTTAGTGATATAATTAAAAATACGTAGTCACGATTCTCTAAATCGCCCACAAAGGTAGTCGATTTATTTGTTTCTGCAAATCGCCATATCTTACTTTTTTGTGAAAAGTGACAAATCCGTTTACGTTTTTTCTTCGTTTGCTAAGTCGGGATTGCATTTGTGAAAGATTACTATGTG
gi|29345410|ref|NC_004663.1|	194192	195392	1201	194664	1901	34.2187	1.3429	32.7216	IP1_10_bam_peak_16	mix	TGTTAATATATCGATAGCTACTGCATTGCTGCCGCCTTCTGGAACGATAAGGTCCGCATAGCGTTTGCAGGGTTCTATGAATTGCAGGTGCATCGGTTTCAGAACACGGGTATAGCGTTCCATGACAGCTTCCGCTGTCCGTCCTCTTTCGATGACATCCCTTTGGATGACACGTATCAGGCGTTCATCGGGATCGGCATCTACAAATATCTTTAGATCCATCATATTGCGTAGCTTCTTGTCGCACAAGGCAAGGATACCTTCAATAATGACGACTTCACGAGGCTCGATGTGGATGGTTTCCGGTTGGCGGGTACAAGTCAGATAAGAATAGGTCGGCTGCTCGATGCTTTTTCCTTCTTTCAGCATCATCACATGTTTGGAAAGCAAGCTCCATTC…
gi|29345410|ref|NC_004663.1|	214218	214805	588	214496	1849	27.8129	1.30619	26.3679	IP1_10_bam_peak_17	mix	AGAGGGAAACACCGGGTTAGACAAAGCTTACGCCATTCGTTGCATCCGAAAGTAAATCGTGGAAAATTGTTCTTCTTTTTTATATTTTGCTTATATTTGGGAAGTGAAACTTAAATAGAAGTCATAGATTATGAAGAAAATAATAAATCCCTGGAAAGGTCTGGAAGGGTACAATTGCTTTGGTTGCGCCCCTAATAATGAAGCCGGAATAAAGATGGAGTTTTATGAAGATGGCGACGAAGTGGTAAGTATCTGGAAACCCCGTCCTGAATATCAGGGATGGATCAATACCTTGCACGGTGGTATTCAGGCTGTTCTCATGGATGAAATTTGCGCTTGGGTGATACTTCGTAAATTACAGACAACGGGAGTAACTTCAAAAATGGAGACTCGTTACCG…
gi|29345410|ref|NC_004663.1|	238519	239897	1379	238611	2122	68.0955	1.49894	66.4167	IP1_10_bam_peak_18	mix	GTTAGAGCATAATATAAAGCCTTCCATGCAGCGCATAGCGATCATGGAATATTTGATGAATCATCCCATTCATCCTTCGGCTGATGATATCTATACAGCGTTATCTCCTTCTATGCCGACACTTTCGAAAACGACGGTATACAACACTTTGAGATTGTTTTCGGAACAGGGAGCTGCATTGATGCTCACGATTGATGAGAAGAATACAAATTTTGATGCGGATACTTCTGTTCACTCTCATTTCTTATGCAGGTATTGCGGACATATTTACGACTTAAAATCTCCGGAAGCCGTGAAGAAAGTTGAAAGTCTGGAAATGGATGGGCATCAAGTGACGGAAGTTCATTATTATTATAAAGGTATATGCAAGAATTGCTTAAGAAAAGATAAAGAAACACG…
gi|29345410|ref|NC_004663.1|	264180	264515	336	264233	1608	6.60852	1.13603	5.49749	IP1_10_bam_peak_19	mix	GTTCTTGACGAAGGCCAAAGAGAACATGCAATTGATAGAAGAGCATCAACGGATGCAACAAAATGTAGGTTCGAAGAAATAAATCTTGAGTTTTTTGCGTATTTTTGCATAAAACTCAAGATAAGATGAAAACGTCCTTTTCTATTCGTATTGCTTTTTTCTTTATTCTTTCTTTTTTGGCAGTTTCCTGTCATAGAGATACGGACGCTCTCAACATGACTTTTTCAAAAGTGGAAAAGTGTATGGATCTATGTCCGGATAGTGCTCTAAACCTATTAAAAGGTATTCATGATCCTGAAAAATTGTGGGGTGAGTCACAAGCGACTTATGCTCTT
gi|29345410|ref|NC_004663.1|	265970	267824	1855	266845	5163	1276.92	3.64604	1273.88	IP1_10_bam_peak_20	mix	GATTCTGTAACGAGGGCAAAAGGCAGGCTTAAAGGTCGATTAGGCATTTCTCCGCAAGATGATTTGGACCTTTTTTTGAAGGAATTCTGAGAAATAAAAAATGGATTGTCCGGGTAAATGTTAAATTGATAATTAATAATATGTTGATTAATAGGTTGTTACTTTTCATTAACCTCTTGTAATTTGTCCGGGTTGATTTTTTTGTTTTTTCGAATACATACCGTACTTTTGGCGAAACAAAAAAGCAATATAATTATGAAAGTACGTTTTATTTTATCTTTTCTAGCTGCATTATTTATTGCAGGGAATATGATCGCTATTGAGAGTACAGAACGGGTAGAGAGAAAACTGCCTCTTGTGTTAAAAGGAGAAGTTCCGACTACGACAAGTCGTTCTATT…
gi|29345410|ref|NC_004663.1|	284606	285163	558	284881	2238	89.928	1.58084	88.166	IP1_10_bam_peak_21	mix	CTCGGAAAGATATTCCTTTAAGTCTTGGAAAGCATCTGCATGATTCATGATAATTTCGAGCGTTTCACCGAAAGGAGCCTCGCATATAGCTTTGATTGCAGGAATCAAAGGACTGTAAGCTGTTGTTCCGCAGGTATCTACCGTAATCATTATTCTTCCTCCTCTTCCGCATCCTGAGTGGAAAGCCAGGTGAGATAGAGCTTGATGAGTTGTTGCAGGCCGAATGCTTTCATGTTATTGTGATAAATAACATCTATGCAAAGATCCAGCAATTCTTTACTGTCCTCTTCCTGACTGGCAATCAGGGAACGAATATTTAGTTTCAGTTTATCCAGTACGGGTTCGTCTACAATTCCGGTACTATCGATGAGATGGCGGAATAAGGCATATTTCTCGATT…
gi|29345410|ref|NC_004663.1|	290062	290566	505	290233	1648	9.12151	1.16427	7.93851	IP1_10_bam_peak_22	mix	GCATGCGGATCAGTTCCGAATAGACATGGCTGGGTGAGTTACCTCCGGGGAGTGCTAGTACGCAAAAGCGTCCTGCTTTCTGTTTTTCGCGGATGGTTTGTGCTATTTCGCAAGCAATGTAGTTAGCCCCTTCTTCTACAGACTCATAAATGTCTGTAGGTATTTTCTCGAGTCTTGTCAAGACTGATTTTTCAAATGCATTCTCCGGTCTGTAGTATCTGGGGGAGACCCTGTGGAGAGTGATTTGAGAACTAAGATTTGTTTTCATAAAGTTGTTAATTAAGTTATGTAAGATTAGAGTCCTTACGACTGTATTTTCACGACAAAGATACAAAAGAAGTCTATATAATTAACTACTAACTTCTAGGTATTGTTGCACCTTCAAATCGTTTTTAACAT…
gi|29345410|ref|NC_004663.1|	324622	326166	1545	325795	2038	42.2443	1.37554	40.6943	IP1_10_bam_peak_23	mix	AAGACGGAGCCTTTGGTCCGTTGCTAAAAGAGTTTTTAGAGGCCGCTTTAGATGGCGAGATGTCCTCCCACCTTGATGATTCAGAGCGTCTTAAAGGCAATAAGCGGAATGGTCGTGGCAGCAAACGTGTCAAAACCATGGCCGGCGAGATTGATATCGTGACTCCTCAAGATCGTCACAGCAGCTTTAGTCCTGAGATCCTTAAAAAGCGCGAGACGATTCTTGCGGACAACATGTCTTCCAAGATTATCAGTCTGTATGGTATGGGTTTGAGCCTTAGGGATATTTCCTCCCATATCGAGGAGATGTATGATGTTGAGATCTCCCACAACACCCTAAGTGAGATTATTGAACGCATAGTTCCCAAGGTGAAGGAGTGGCAAAGCCGCCCCCTGGAAT…
gi|29345410|ref|NC_004663.1|	378547	380434	1888	379181	2099	64.0871	1.4827	62.4253	IP1_10_bam_peak_24	mix	TCATCGCATAATGCCTGTTGTATGTATGCAGTCAGTCCGCCTTCGCTTTCAACAAAACTTTCAAATCCGGCTTCACCTAATACGGCAGCCAGTACGTCATTTACTGTTTCTGTGCATGGACTTGTATGGAATGTGAACTCAAAATACTTCATAGTTGTTTTTAATTTGGTGAATCTTTTGCAAAGATAGTTAGAAATAGGGATTTCCCTATTATCCTTTGGGGAAAATCTCCCTAGAGTGGCGAATCTCTTCCTTATCTTTGTAATGTGAATAAGTTTAAGTAATTACATAAACCGAGATGATATGAAAAAGATTGTTTATTTCTTGCTAATTGCTTTATGCCTCCCTATAGGCTTGATGGCACAAAGCGTTGATGACGACCTTTATTTCGTACCTTCT…
gi|29345410|ref|NC_004663.1|	382023	383273	1251	382205	4652	1001	3.28524	998.133	IP1_10_bam_peak_25	mix	TTATTTTCTTGTTATTTAAAATAAATTCATATTTTTGTAATCGTAGTCAGAACCAAACTATGAAATATTGACGTCCTCTCTACACACAGACAATTTTTATTAACCTTAAAAGAGCAGTATTATGTTTAAACCACTCAAATCAGTAAGTGTGCTGTTGCTCTTGTTTGCCATGCCGGCAGCAATTTCCTATGCAGCCTCTGAGAATGGAGCAACAAGTGTGAGTGTCACACAGCAAAACGGTACGTGTAAAGGTGTAGTAAAAGACAAGGCAGGTGAAGCGGTTATTGGAGCTTCAGTTGTAGTCAAGGGTACTACAAATGGTGTAATTACCGACTTGGACGGTAATTTTGTTCTTTCCAATGTTCCTGATGGAGCAACGATTCAAATCTCTTATGTAGG…
gi|29345410|ref|NC_004663.1|	388223	388671	449	388444	1824	24.9568	1.28854	23.5382	IP1_10_bam_peak_26	mix	GCACGTATGGCACTAACTTCGGCATGAGCAGTGGGATCACATGAAGAGGTTACTCTGTTGACTCCTGTAGCTATAATTTCTCCTTCTTTTGTTGCAATGACAGCTCCGAACGGGCCTCCACCATTAGCAACATTTTCCTTCGAAAGCTCTATTGCTTTCCTCATTAGTTCTTCTTTGGTCATAGTTATAAAAAATAAATATCGTTAGTTTTGCTTTTATTGCTACCTTTCGCAAATATAAAGAAAACTAACGATAGAATAAAGTGATTAAATTATTTTAAGAAACAAACGAGGGAGCATTATCTTAGAGCTTCCCTAATATTTTGTCCATTACCCAGTTAGTCAAGGTAGCACTTTCTCCGTCGCATGAGCAGACTGACTTACCGAGCAGATGATCTAC…
gi|29345410|ref|NC_004663.1|	389072	389544	473	389322	1651	9.32641	1.16639	8.13864	IP1_10_bam_peak_27	mix	ACCGATAGAACCGTTCTCTACCATTTCTTTCACTTTCTGAAAGTAGGGGAGATAGCGGCGGTAATATGCGACGAAACAGGGAACACCCGTTTCCTTAGAAATACGGTTGATGCGTGTACACTCCTCATAAGTGACAGCCATTGGTTTTTCAATATAGGCAGGCTTGCCTGCTTTCATAGCCATAATGGCGTATGTAGCGTGTGAAGAAGGAGGAGTGGCGATATAAATGGCATTTACTTCCGGATCGTCTATCAGTTCCTGAGCGTCATCATACCATTTTCTGATTCCTCTTTCTTTCGCATAAGCCTTTGCTTTGGCGCCATCACGGCTCATTACAGCTACTACTTCAGAATGTTCTACCTTTTGAAAGGCGGGGCCACTTTTGGTTTTGGTTACTTC…
gi|29345410|ref|NC_004663.1|	391272	392591	1320	391878	1959	42.0844	1.38386	40.5352	IP1_10_bam_peak_28	mix	CGAATGGGGCGAGTTCTGGCATTTCGACGGCATTACCTATACCGGAGATTTCCGGAAGTTCCTTCTGTTCCGCTTCGAAGAAAGCGAACACCGGGCGATATACCTCCAGATGTTCCGGTACGAGCCCTTCGGCAAAGAAACGTCGTAGTCTGCGCTCTTCCTCGCAGGTGGTTTCTCCTTCGAAATATTTGTTTAGCAAGGTTTCTATATCTTTCATGCTTTGTTCCTCCTTTTTCGTTCTTGTATCGTTTGCAAATAGACTTCCCTTACTTTCTTGCGGGCCCTCGACAGATTACTGCGGATGGCTTCTGCGTTGCAGCCGGTGATTTCGGCAATCTCTTCCGTCTCGTACTCTTCGATGTCTTTCATGCGAATAATCGTTCGTTGCAGCGTAGGCAG…
gi|29345410|ref|NC_004663.1|	429582	431744	2163	429974	7186	2567.43	5.07437	2563.83	IP1_10_bam_peak_29	mix	ATAGAAGCACCGAAATCACTGGGTACATTAATATAATCAGCAATGCTGTCAAAACCTAAAACTACATCCTGCATCTTGCCGTTCTTGTCGGGCACCATGATGGACACGATGCGTCCGCCGAAGTTAGTGATGCATACTTCCATACCCGCCTTATTCTTTAAGGTATAAAGAGCTGTTTGGGCATTGTTCACTTCTGTTTGAAATTTTGCCGGGTCAAGACCGGATAAAGTCAGCTCGGAAGCCGGCTTGTTATTGCACGCGGCAAGCATCAGCGCGGCAATTCCTGCAATTAGAAAATGTTTTTTCATGGTTTTATTTTTAATGTAAATGAGATGCTTATCTTATTTTGGGTGTAAAAGTAACACTTTTGTTTGGTGTATCAAATACACTCTTATATGT…
gi|29345410|ref|NC_004663.1|	459369	460969	1601	459438	1946	40.2567	1.37468	38.7186	IP1_10_bam_peak_30	mix	TGGGGGGGCGACAAAATTATTCCGTTCAAGCATTTGAATTCAGACTTGAAAGGAGTAGGAGAAAGCTGGGAGATTTCCGGCGTAGAGGACAATGAATCTGTTGTGGCTAATGGCCCGGACAAAGGTTTAACTCTGGCTGATATGGTGAGAAAGTATCGCGAGGAACTGGTTGGCGAAGCGAATTATGCTCGTTTTGGCAATAAATTCCCACTGCTTATCAAATTCATCGATGCAAAGCAGGATTTATCCATTCAGGTGCATCCGGCAGATGATTTGGCAAAGAAAAGGCACAACTCAATGGGTAAAACCGAAATGTGGTATGTAGTGGATGCTGATAAAGGAGCGAAACTGCGTTCTGGATTTTCCGAGCAAATCACCCCGAAAGAATATAAAGAGCGC…
gi|29345410|ref|NC_004663.1|	489689	490135	447	490070	1946	40.2567	1.37468	38.7186	IP1_10_bam_peak_31	mix	ACTGTCTTTTGAGAAGAAGCTGCCTAATCTTTGTACTGTCATTAACGGCGTAGACCTGAAGAAGCGAAAATACGGTTATTACTACGGCTACGGTAAGTATGGCAAGCATTATGGATATGGTAAACGTTATGGTTACGGCTATGGATATGGTCAGACCAAAAGTGAAAGAAAAGACTAGTAAATTTGAAATAAAATATGAAAAAAGCGTAGGAAATGGGTGAATAATTTTGTATCTTTATTGCTTATAAACCAAGCATAAAGATACAATGAATCAACCTGATTTTGTAGTGAAATGCTACAATAAACAAGACTTAGCCCAAATGTATTTCCCTGATATAACTGTTCGCGCTTCAGTAAATAAACTTCGTCGCTGGATGCGTAGATGTCAACCATTAATGG…
gi|29345410|ref|NC_004663.1|	494334	495782	1449	494923	3128	335.739	2.20923	333.539	IP1_10_bam_peak_32	mix	TATTTGCAGCCCATTGTGATTTAGTGATCGGTACGATTCCACATCGGCTTTACGGAAACGGACAGCCGGCAGAATGGGTGGTAGTGATGAGATGGGACGGGGTAGGGGTCTGATCCTTCTTGTCATACCCGGATTGCTATCTTAGTCTTCTAAAGTACGTCCGCATTTTTTTCATGATCTTGATACCCAAAACTACTCCGTCAAAGATGGCCATGCCGGTATTGAACGAACGCATGAGCGAATCCGCTTTGTTGGCAGCGGGTGCAAGAGGCGAGAATATTTCGCGGGTGGTGGCCGTCATAGCTCTTTTTTGAGCCTGAATTTCATTCAAGAGCTTCTTTTTGCGTTGGGTGATCTCTTCTAATGTAATTTTGGCAGGTGTTTGCGCACTCATAACTT…
gi|29345410|ref|NC_004663.1|	496159	496875	717	496248	1721	14.7619	1.21582	13.4705	IP1_10_bam_peak_33	mix	GGAATCCGCCCGCTGACCGGAGACGATATTGCCGAAACGGTATATTATGCTGCCTCGGCTCCTGCGCATATTCAGATTGCAGAGGTGCTTTTGATGCCGACTTATCAGGCAACGGGCACTATTTCTTATAAGAAGAAGGCAGAATAGACGTTTTTTCGCTCATTTTCTTTGCCGGATGATAAAATTTCTATTATTTTGTTGCCCGAAAACTAAATGTGAACGAACAAGATTATTGAATTATTAATTAAATACAGAATATTGGATATGAAAAAATTGGTCGTATTAGGAATGGGAGTATGCATGGTGCTTGCGTTTGCATCTTGTAAATCCAGTGAAAGCGCCTATAAAAAAGCTTACGAAAAAGCAAAACAGCAAGAATTGGCAGAACCGCAGGTGGAA…
gi|29345410|ref|NC_004663.1|	504906	506396	1491	505082	4130	744.357	2.91669	741.703	IP1_10_bam_peak_34	mix	AGCCTGTAGAGTTGTGGTTATAGCGTAACACAAACTGCATTATATTATTTACTAAAATAAATTGAGATGAAAAAGGGTTTATTGTTTATTTTAATGGTAGGGGCTTCTGTGTGCCTGTCTGCTCAGGAAAAAGGAAAAACAGAAGGTAAAGCCTACACTGTAGAGACTAATCGTTTTGGGGCCAATTGGTTCATTAGTGGTGGCGTTGGTGGTCAAATGTACTTTGGCGACAACGACGGTAAAGCGGATTTCGGAAAACGCATTGCTCCGGCACTTGATATTGCCGTAGGTAAATGGTTTACTCCGGGTATCGGATTGCGTGTTGCATACAACGGTCTTCAAGCTAAGGGAGCTGCTCCTAGTGCTAATGACTTGTATACAAAAGGTGGCAAGTATTCT…
gi|29345410|ref|NC_004663.1|	510310	512007	1698	511357	2739	212.593	1.93457	210.565	IP1_10_bam_peak_36	mix	TATCGGTAATAAGTTGCTGTATGTGACTTCCGGTCACTATGCAAAATACGGTAAGGATGCGTTCCAGCCGATCCATACTCCGGAAGAAGGAGAGGAGTATTTCCTGAAACCGATGAACTGTCCGCATCACTGCGAGATATATAAGAATTTTCCGCGTTCATACAAGGACCTTCCGTTGCGTATTGCAGAATTCGGTACGGTTTGCCGTTATGAACAAAGTGGTGAGCTTCACGGTTTAACTCGTGTACGCAGCTTTACTCAGGATGACGCACATATTTTCTGTCGTCCGGATCAGGTGAAAGATGAGTTCCTCCGTGTGATGGATATCATTTCTATCGTGTTCCGTTCGATGAATTTCCAGAATTTCGAGGCTCAGATATCACTCCGTGATAAAGTGAA…
gi|29345410|ref|NC_004663.1|	512312	513372	1061	513022	5907	1717.43	4.17134	1714.08	IP1_10_bam_peak_37	mix	AAGCGTACAAAGTATTATTAAAGTATTAACCGAATGCTTTAGCCTGAAGTTCGTTGCGTGAAGTAACGGCGCTAACATTCAAAAAAAGTAAAACTATGCCAAGATCAGTAAATCATGTTGCTTCAAAAGCAAGAAGAAAGAAAATTTTGAAATTAACCAGAGGTTACTTTGGTGCAAGAAAAAATGTATGGACCGTAGCAAAAAACACCTGGGAAAAGGGTTTGACTTACGCGTTCCGTGACCGTAGAAATAAGAAAAGAAACTTCCGCGCTCTTTGGATACAACGTATCAACGCTGCTGCACGTCTTGAAGGAATGTCTTATTCTAAATTGATGGGCGGTTTGCACAAAGCCGGTATTGAAATAAATCGTAAGGTTTTGGCTGATTTAGCTATGAATC…
gi|29345410|ref|NC_004663.1|	520125	520531	407	520314	2159	74.7684	1.52507	73.0626	IP1_10_bam_peak_38	mix	ATCTCCTGCTCTTACCTCGTTTCATGCGATTTGCTTTGGGGGTTAATAAGAAAAGCGCTAACTATTCTGTAGTTAGCGCTTTATTGTCAAGAGCCGCTAGCCAGACTTGAACTGGCGACCTACGCGTTACGAATGCGTTGCTCTACCAACTGAGCTATAGCGGCGGTTTGTTTCTCGTTTACGGCGTGCAAAATTACAGCTTTATTTGAGAAAACAAAAGGATTCTGAATATTTTTTGAGCTTTAATTTAAAATCTTCCTTTACCATAACTCTTTGCATAAAGTAACGGTAGTTTAACTTTCGAACATTCTGCTGCGTGCCAGCATACACGCGCCTACAATACCTGCTTTATCCTTCAATTTGGATGTAATGATGGCAGAGTCTTTGTTGACCAGATTG…
gi|29345410|ref|NC_004663.1|	563056	563500	445	563231	2126	68.8034	1.50177	67.1215	IP1_10_bam_peak_40	mix	AAGGTGTATAGTAAAGAAGTGCCAAATCCCCGCTATGTACGTTATGGCTGGCAACCTTTTACGCGGGCTAATCTGATCAATCGGGAAGGACTGCCTGCTTCGACATTTCGTGCCGAATTTTCGATGAAATGAGATATTTTGTAGCTTCAATAGGAAATATTTAACAAAAAAGCAATATCTTTACTCCGTTAATATCTAATGCCCCCACTATGATCTTAAATTTGACAGGAAAGATAGCCCCGATAGCATGTGGATTGCTATGTTGCTGTAGTATGGTTTATGCTCAAGGTAATGACACTTCGGAAGTCATGCTACTGGATACCGGTTGGGAATTTTCTCAATCAGGGACTGAAAAGTGGATGCCAGCCACGGTTCCTGGTACGGTTCATCAGGACCTGA…
gi|29345410|ref|NC_004663.1|	572758	573297	540	573115	1972	43.9498	1.39303	42.3899	IP1_10_bam_peak_41	mix	ACCCTTGAAGCTACGGGCAAAGGCTTGAAAAAAGGAGCCTTGATCATTGAAAGCTGTCAGGAAGCTAAGAAGTAAGAAATATCGTTGTAATATGTGTAATTCCTCTAAGTGTTTCATTGCGATACACTTAGAGGAGTTTTTGTTTAAGCAGGCAGGAGTTTAACATCTTTGCAGGCAAAATAAAAGCTGTAAAAGTATGTTCTTTTATTAAATTGTATTACTTTTGCATCGTTTTAGTACTGTATCCGTTTCTCTATGAACCTTGGTTCTTATATGGAGATAAGATAAAAAGGCTAAATCCTTAAGAGATGCGCTACTGCTTCATAAATGGATTTCATTTATGAAAGTCAGGGCGCTTTTGTCTTTTAAGTAAGTGATGAAATAAAAAACAAGGGGTAA…
gi|29345410|ref|NC_004663.1|	595478	596550	1073	595778	2229	88.139	1.57449	86.3834	IP1_10_bam_peak_42	mix	ACCACAGTATATCCCCCAAGATATAGTCAGTCAGATATAGCCGACCGCTTGATTTTCCCCAATCAAGCGGTTTGTTGTATTCATCTACGTTGACAATATAATTTTTATATCCCATATCAAAGAAAAGCGGGTATCCGGACAACCAGATGCCCGTTTTTTTTGTTATATTTGTATTATCCCTTAAAAAATGATAATTATGAAACAACACTACAGACTTACTATTTGGAGCCTTTTCTTTCTGATCACTTCCAGTGGAAGTGCCTTTGCCCAGAGAAAAACGATCACTCCGATAGACTCTCTGATAACGGTAGGATACGCCACCGGAAGTTTAAAAACCATATCCGGATCAGTGGAGAAAATCACGGAGACACAGATGAATAAAGACCAGATCACGAATCC…
gi|29345410|ref|NC_004663.1|	600380	601443	1064	601022	1914	8.2508	1.14224	7.09057	IP1_10_bam_peak_43	mix	GCAACTCTCTTAATAGGAGAACCTAGCCAGTTAGAATTGTAGGCTCACGACCTAATAAATGTATTAGCTGTTTCTCCTTCATGTTTAATACTGTAAATACAAAGTTATGAATTATTCTCATTTTGTAGGTCTTGATGTAGGAAAAAAAACTTTCGATGCATCATTAATGTCCGCAGACGAAAAAGAGTTGTCTCACAAGTCTTTTGATAACACTCCAACTGGGATCCAATCTTTATTGGATTGGATAGCTGGTTATCATCTCTCTTTATCCAAACTCTTGTTCTGTGCTGAAAACATGGGAAGTTATGTCACAGAGTTATCTGTTTCCAGTGTCTCCATGGGATTTTCCCTGGCTTTGGTTTGCCCGTTGACCATCAAGAAGTCCATAGGCTTGCAACG…
gi|29345410|ref|NC_004663.1|	622732	623317	586	623030	2995	291.132	2.11532	288.987	IP1_10_bam_peak_44	mix	TGCAGGTGAATGCCGGAATACAGAATATCTTCAATGCTTATCAGAATGACTTTGATAAGGGAGCCGACCGTGATTCGGGCTATATTTATGGCCCTTCACTGCCGAGAAGTTTCTTTGCTGGAGTGAAAATTAGCTATTAATAATGGTTTAATAATCTTTTTAGCTTATAAATCCTTATAAATGGGGATTGTTTCGGAACCGGACAATCCCTATCTTTGCCGCAGAAGATAAACCTTATCTTCGCTGCACAAAAACTGACGAATGAAACAAATATACCTGAATATAATGAAGTGGTTTTTGCCTGTACTGTTTATTTCGTACATGGCAGGGATTACTTTGTTTACTCACTCCCATGTGGTAAACGGGGTTACGATTGTTCATTCACATCCCTTTAAGAAA…
gi|29345410|ref|NC_004663.1|	642912	643553	642	643067	2407	126.359	1.70017	124.497	IP1_10_bam_peak_45	mix	GGAAACGCTTAGCCAACGGGAGAAAGAGATAGTGGTCTGTGTGGTGAAAGGTATGACGAATAAAGAGATTGCAGAGAATCTTTTCTTGTCTATCCATACTGTCATTACTCACCGAAGGAATATCAGCAAGAAGCTGCAGATACACAGTGCGGCTGGTCTGACTATTTATGCGATTGTAAATAAGCTTGTTACGCTCAATGATGTGAAAGATTTATAACCTTCAAAGAATGTTATAAAATCTGAAACCGTTTGCGAACACGGAATCTTTTTGTACCTTTGCAGTGCAATTGAGAAATTGCTATTAGTTTAAAAGGTAAAAGAAAAGATTATTAAGGTATTAGATTTAAATAATTAAGGTTTTAAATTTTTTAGTATTCAATAGGACATTTTTGGTAAAAG…
gi|29345410|ref|NC_004663.1|	704155	704786	632	704398	2138	70.947	1.51024	69.2566	IP1_10_bam_peak_47	mix	TGGCATGATCTTGCCGGGTGAGTAAAGTATCATTTTCTTCAAAACGTTGCATGAGCTTTTGAAATTCCGTATTGTGATTAGTCACGTACTCTTTGATGGCCGGATAATCCACTTTTAATATTTCTTGTGCGGAACAATAAACCTGAAGGCTAAGTATGCTTATAAAGAAAAGGGTAATGAGCTTTTTCATGACAGTGTTTTTTTAGGGTATTATGATTCACAAAAATACCATTCTTTTTTAGGAAACCAAGCGTATAGGCATAAAAAAAGGAGCAACGCCTTGCTCCAACCTTTGTTAACCTTAAATCTAATACTATGAAAAACACATTGCAAAGATACGGACTTCTGTGAACTTTGCAAATTAACCAAGAAAAATCTTATGTTATATAACATAGATTA…
gi|29345410|ref|NC_004663.1|	705283	705767	485	705535	2831	239.671	1.99953	237.599	IP1_10_bam_peak_48	mix	AAAGATGGGGTACATCCTACAGGAGAAGGATATGATATCATGGAAGCACTCATTAAACAGGCTATTGAAAAAGCGCTTTAATTATAGATAGAGTGTAGATAAAAAATGCCCTTTGATAAGATTTCAAGGGGTATTTTTGTAGGATTGGAAGATGCTAAGATGGGGTATGGGCATAAAAAAAGGAGCAACGCCTTGCTCCAACCTTTGTTAACCTTAAATCTAATACTATGAAAAACACAGTGCAAAGATACGGGCTTTTGCGAAATCTGCAAATTATTTCTCTTAAATAGGTGTTTTTATAACACTAATTAGCAAAAGCTCGGGTTTCTTATAGATTTATTGATATTTATAAGCCGTTTATCCCCACTTTTCTTTCATCAAATCTTCCAGTTTCAGCAG…
gi|29345410|ref|NC_004663.1|	709674	710060	387	709867	2051	56.075	1.44881	54.452	IP1_10_bam_peak_49	mix	TAAGCGAACGGTGAACGAAGAACGATAGCGCTGGTATACCAATGACATATAGCGCGCTTGTTGATCGTTCACCGTTTATTATTGACTGTTTATAGCTTCCTGTTCGACGTCGTTTTTTCTCTTTTCGTCGATGTTTAACGCCTTTTATGTATTAAAAAACATAGATTAATTGGTTAATTCCCCGCGAATAAGTAACTTTGCGCAATATTTTTTAAAAGGATGAAGAAAAATATCATTATAACTTTGCTCGCAGCAGCCTCTCTGACATCGTGTGGAGAGTACAATAAGTTGCTGAAAAGTACCGATTACGAATACAAGTACGAGGCCGCCAAAAACTATTTTGCTAAAGGGCAGTATAACCGCTCAGCTACCTTGCTGAACGAATT
gi|29345410|ref|NC_004663.1|	717574	717930	357	717749	1905	34.7365	1.34573	33.2356	IP1_10_bam_peak_50	mix	AGAAACATTTTCCTACTTATATTCATGAAACCTGCCGGCAATTTCCGTATATTTATGTAAGTGCCGGTGTACGGGGGCTGCAGATAAAGCTTGCGCCGGGTGATTTAATCCGCGAATCGAGGGCAGAAATTTGCCGTTTATTTGAGGAATAAATCCAAAAAAGTATATATTTGCAGAATATATGTCATTAGAAAAATTATCAATCATTAATTAATAAATTTATATCTATGTTTGACAAACACCCTAAAGGACTGATAGCAGCCGCTTTAGCCAATCTAGGTGAACGCTTTGGCTTCTATACAATGATGGCGATCCTCGTGCTTTTCTTGCAAGCTAAGTTTGGAATGAATGGAAAA
gi|29345410|ref|NC_004663.1|	723238	723575	338	723376	2226	87.5459	1.57237	85.7924	IP1_10_bam_peak_51	mix	ATATAAATATTATACATTTGCCCTAAACTAAACTATTGTAACACAACTAAAACTAAGCGTTATGAAAACAAAAATGTTCTTTCTTGCAGGTATCTGTGCTGCACTCGCAGCTTGTAGTAGTGATTCGGATGATGTGTCTTCTTCTCCATCCAATACTCCGGCGATATTAGAGGTTGTTTCCTATAAGTTTGTGCAGGAGGAAACGGATGTAGTAGAGCGGGTTGAATATCCTGTAGTAGTCTTGCAACATAAAGTAAATGATAAAGATGAACCTCTTCCAATGATATATGCATGGGATGTGGAAGAGGAAGAGAACTCTTTATTTGTATTGACTGAA
gi|29345410|ref|NC_004663.1|	767304	769044	1741	768790	2874	252.774	2.02989	250.682	IP1_10_bam_peak_52	mix	AATGGCATTCATGGGCTTCTCTGGCGTCGTGTAAAAGACTAAGTTGATAATTAGATAAAGAGGCTGGAAACTCTGTCGTATGGCAACATACAGGCAGTTTGTTTCCGGCCTTTTTCTTTATATCTGTTCATACCGAATATGTTTTTTATCATACCAAAACGCCCTCAAATCGTCCCGTAAGTATCTTCCTGTGAATAAAATTGCGATAGTTTATTGCATTTCCATTTTATTTCCATACATTTGTACCTCAAACAAACTGAAAACCGAAAAACTAACCATATTTTAAAATTATATGAAAGAAAGAATTTTAGTAACGGGAGGAACGGGCTATATTGGGTCTCATACCGTTGTAGAACTACAAAACAGTGGATACGAAGTAATCATTATCGATAATTTATC…
gi|29345410|ref|NC_004663.1|	771547	771910	364	771720	1870	30.3249	1.32102	28.8586	IP1_10_bam_peak_53	mix	TTGTATTCTGATGGGGATAGGTGGCAAAAATGACAAAGAATACCCCTTTATTTTTTGCCACTTTGTCACCAACCATGAATTTATTGGGGAATAATACAGTCAGGTCCTTGTTAGTTTAGCTTCTCTTGACATTTTTCTCTCAAATCGTTCTATGTCAACCGAAAAATCTTATTAACTTTGCGAAACTTTTTGAGAAACAATAAAAATTTAATTATATGAATATCTCTTATAACTGGCTGAAAGAGTATGTCAACTTTGATTTGACCCCCGATGAAACGGCTGCTGCGCTGACCTCAATCGGCTTGGAAACAGGTGGTGTAGAAGAAGTGCAAACCATTAAGGGTGGTTTGGAAGGACTCGTAA
gi|29345410|ref|NC_004663.1|	777800	778243	444	778016	2028	52.4061	1.43257	50.801	IP1_10_bam_peak_54	mix	TGGGATTAAAGAAAAAAGAGCCGATTTCGACTGTTCCCGAAGAACGTAATACTCAATATTATAGCAAACGTCCGTGTGCTAAAATGGTGGAAGAGGCGGCAAGAATCTGGGTAGAATACCTCGAAAAACACCCTAAATAAGGGGATAAAATGCTTTTTTATTACAAAATCAGCAAAAAAAGATTCAATAAAGTGTTATATAACATAAAAATAACTATCTTTGTCCCCGAAATAAAATCTGAAAGCTTTCGGGCCGGATGATTTTTAAAGCATGTCTAACTATAATTTCAAAAGCAAATGTTGAAAGAAAAAGCAGGTGTAATCGCAGGTAATATCTGGAATGCACTGAATGAAACAGAAGGAATGACTGCCAAGCAACTGAAAAAAGCAACTAAATTGG…
gi|29345410|ref|NC_004663.1|	792875	796014	3140	793043	2379	119.959	1.6804	118.112	IP1_10_bam_peak_55	mix	GTGTTGGCAGAAAGGAACGGCACGTACGGGCGACAGCTCGTGGAATTTCACAGCTTCGGCTTCGGCGTATTTGTTCTTTTTGCGCTTGATCTGCAGGTCTACAACATCACCTGGCACTACATAAGGAACAAAAATCACCAGGTCGTTTACTTTTGCGATGGCTTTTCCTTCGGCAGCCACATCCGTTATTGTTACCTTCTCCAGCAGGGGAAGTTCTTTTCTCTTTCTTGCCACTTTTACACCAATCTAATAATTATGATGCAAAAGTAGGTATTTTTTTTGGAAAACTTTCGTGTCTATGAAAATATTCCAGATTGTAATGTCGAAATTGCATTTTAATAGAAAGTTTTTTCTCAAAAAGTTTTCTGGTTTGCGAAATATACTTAGATTTGCGAACAG…
gi|29345410|ref|NC_004663.1|	798117	798467	351	798292	1846	27.4629	1.30407	26.021	IP1_10_bam_peak_56	mix	GGAATCAGCGTCAGTAATCGTTCGGAATACATGGCCGGTGTCTCAGGTTTTCTGAGATGTAGAATATCCAGTCCCTCCTCGAAAAGAGCGGTAATAATCTTATCTTCTTCAACGAAGAACGTGGGCGTGGTAACTACAATTAGTTTCATTTCCTTTGTAAAGTTGTAAAGTTTAGCAAAGTTACTAATTAACTATTTCAGAAACCAACGTTTATAGTGAAAATTTGTTAGATTGCAATGTACGCAAGTCAATAGTCCATAGTTTACCCGATAATACTTCGCCAAAACCACAGATAATTTTCAGCACTTCCGTTGCTTCGATGCTTCCTGTTACCGCAGGAGTAATGCCCA
gi|29345410|ref|NC_004663.1|	805454	806861	1408	806384	4757	1055.79	3.35938	1052.89	IP1_10_bam_peak_57	mix	CTCGTCTTCGAGGTGCAGGAAACTGCTCCACGCTTCGCCACCCAGCAGGATAACCAGCTTGGCGTTCGGATGTTTGTCCAGAATGTTGGTAAGTCTTTTTTTCCATTTTCTGGATTGATTGAGGTCGGTAACATTCATGTTTTCTACGATGGTGGAATACTTGCCACCCAGTTGGCGGTACGTTTCTACGAACGTGTTGATATTATCGTAGGTATATTTAGTATCGGAATTATAGGACGTCACGAAAAGAATCTCCTCTTCCGGTTCTTCCGGAATAGCCGCATTGCCTGTAAAGGAGAATAAAAGAAAGGAAATAACGTAGACAATGCGCCATTTTTTATTTTTTAGCTGAAGTGTCATAATTGTCTGTTTTGATTTTCGGCTATTGCAAAAATACAA…
gi|29345410|ref|NC_004663.1|	835316	835854	539	835546	3367	421.995	2.37797	419.698	IP1_10_bam_peak_58	mix	ATGATTCACTATACTATGGTCAAGACAAATATGTTTAACGGAATCCATCATCCCGCCATCGCTTTGTGGACAAAAGAAGGGAAAGCGGAAATATACAAGCAATTTTCTTATGAAGACTATCGGGACCGAATGAGTTGATAATCAAAACAATTGTTTGTTTGCGGAAACAAAGTGTGCAGATTCTTGTGAAAAAAAGATGCAGAATGTTTGCAGAATTACGGAAAATCCCTACCTTTGCAACCGCAAACGAAAAAATGCGGAAATAGCTCAGTTGGTAGAGCATAACCTTGCCAAGGTTAGGGTCGCGAGTTCGAGTCTCGTTTTCCGCTCATGTTTCTTTGAAATGTTGGAAATATAATCTTTGCCCAGGTGGCGGAATTGGTAGACGCGCACGTTTCA…
gi|29345410|ref|NC_004663.1|	851200	851446	247	851304	1632	8.06673	1.15298	6.9111	IP1_10_bam_peak_59	mix	AAGTCGGTAGTATCTTAACTCTCCTCCTTCGGGAAGGAGGAGTCCCCGTAGGGGGAGGTGGTAGGTGAACACATAACTCTGTTGTTTACAATAGAATAGGAATAAACCTTATTTTACCTACCACCCCGGCTTTCAGCCACCTCTCCTTTCCGAAAGGAGGGGAATTGGAGATACTATTGACTTTTTAGTCAGTCCCTATAAACATCAGGATTCGCTGTTGGCTTCCTCGTCCTCTTTGGGCTTTTC
gi|29345410|ref|NC_004663.1|	886822	887075	254	886883	1578	4.99576	1.11485	3.94593	IP1_10_bam_peak_62	mix	ATTGCATTTAAGTATCGTATCGCCCGAAAAGAGCGTATTCGACGGAGAAGTGAAGATTGTCACACTGCCGGGAACGGTAGGATCGTTTTCTATCCTGCCGGGACACGCGCCGATCGTCTCGTCATTGAAAGCGGGAACGTTGGGTTATACCACGATGGACGGCGAGGAGCATACATTGGATATTCAGGGTGGTTTTGTTGAAATGAGTGACGGGACAGCTTCGGTGTGTGTCTCGTAAGGAAGACGAGATGGA
gi|29345410|ref|NC_004663.1|	900079	900627	549	900363	2842	242.996	2.0073	240.919	IP1_10_bam_peak_63	mix	CCCTTTTTCTTTTGCTCTTTTGCGAATTTAAGCATATCATTATCAGGTCCGATGCGCATGCCGGATGGATTGGATGAAGTACCGGGAGCTTACAAAGATATTGCGCAGGTAATTGCTAATGAGCGGGATTTAGTGAAACCTTTGGTGGAATTGGCGCCTATGGCGGTGATCAAAGGATAAAATTAGCTGACGAGATGAGGTATGGACATAAAAAAAGGAGCAACGCCTTGCTCCAACCTTTGTTAACCTTAAATCTAATACTATGAAAAACACATTGCAAAGATACGGACTTCTGCGAACTTTGCAAATTATCCAAGAATAATAGTATGTTTTATAACATTGATTAAGAATTTGAATTCTCAATTCTATTTTTATTAAGAGATTTCCTGATCTTATCTT…
gi|29345410|ref|NC_004663.1|	901837	902200	364	901952	2541	158.919	1.79478	156.986	IP1_10_bam_peak_64	mix	TAAAAAAAGGAGCAACGCCTTGCTCCAACCTTTGTTAACCTTAAATCTAATACTATGAAAAATACATTGCAAAGATACGGACTTCTGTGAACTTTGCAAATTATCCAAGGAAAATAGTATGTTTTATAACATTGATTAAGAATTTGAATTCTCAATTCTATTTTTATTAAGAGAAAAGTCAGTTAGGCATCTTGAAATCATTCGGCAAACAACCGGTGATCTTCTTAAACAGGCGGCTGAAATATTGCGGATTCCGGAAACCGAGTTCCTGCGCTATCTGGCTGAGTGTTTTATCTGTATTTATCAACCACTCTTTAGCTATCTCGAAACGCTTGAACTGAAGGTATTCTTTGTACGACTTCC
gi|29345410|ref|NC_004663.1|	951691	952002	312	951851	3213	365.537	2.26924	363.303	IP1_10_bam_peak_65	mix	ATTCAACCCTAGAACAGGGTTCTGAATAGTACTTTTATAAATTGCTGATTTCTAGCTATAAAGAAAAATATGAATAAAAAAGTGTCGAAAAGTTTTTGAGTTCTCGCAAAAAGCACTACCTTTGCATCCGCAAATAAGGATGGTTCCGTAGCTCAGCTGGATAGAGCAACGCCCTTCTAAGGCGTGGGTCAAGCGTTCGAATCGCTTCGGAATCACTGATGTAAACGTTGATTATTTAATAATAGTCAACGTTTTTCTTTTGTTTGGGGTACATCAATTTTATTGAATTCTGAGTGGTTTCATATTGCGAT
gi|29345410|ref|NC_004663.1|	978180	978587	408	978380	2058	57.2136	1.45375	55.5847	IP1_10_bam_peak_67	mix	ACCTCCGGCTTTTCCCCGTCCGCCGGTCAGCACTTGTGCTTTAATAACCACTCTGTCCGAGCCCATTCTCTTGTATGCGGCAACTGCGCCGGCAGCCGTTCGACATAGGGTATGCCTTTCAACAGGGATCCCATACTTGGAGAAAATTTCTTTTGCTTGATATTCATGTATTTTCATGGTCCGCGAATTTGAATAAATGATTCCTATAATGAAAACAAGTGAAAGATTCGGAATGTTTGCTCGTAGAGAAGACTAATGGTGTGTTTTACAGCATATTAATTGTCTCATGTTTGACTAATAAGCATAAAAAAAGCGTATCGGCAAACTAGTCGACACGCTCTATAGTTGAGAAAAGGTAAAGTATATCTACGAATGCTTATGCAATGCCGTGAGCGCTTA…
gi|29345410|ref|NC_004663.1|	999984	1000582	599	1000180	2086	61.871	1.47352	60.2194	IP1_10_bam_peak_68	mix	TAACCTTTTAAACTAGTAAAGTTATGGCAGAAAAGACTAGATATTCGGATGCGGAACTTGAAGAATTCCGTGCCATTATTATGGAGAAGTTGGAGTTGGCTCAACGTGATTACGATCAGTTGAAGATGAGCTTGATGGGATTGGACGGTAATGATACTGACGATACATCTCCTACTTATAAAGTGTTGGAAGAAGGAGCTAATACGCTTTCAAAGGAAGAAACGACTCGCCTGGCACAGCGCCAGCTGAAGTTTATCCAAGGATTGCAGGCAGCTTTGGTACGTATTGAGAATAAAACGTATGGCATTTGCCGTGAGACTGGAAAGTTGATTCCGGCAGAACGCTTGCGTGCTGTTCCTCATGCTACACTCAGCATCGAGGCTAAGAACAGTGGTAAAA…
gi|29345410|ref|NC_004663.1|	1007758	1008308	551	1008189	1988	46.297	1.40433	44.7239	IP1_10_bam_peak_69	mix	ATGAAACTGGTTGTACGGTTTCATCTCCTTTTTGTTTATGGTATATGCTTTTAACGAGCGGCAAACATCAGGTTGCTCATAGTAGCCTGACGGGCAGCCATCATACCTTGAGCGTCCAATGTAACGTTCATTTTTTCGCCGTTTGGTAAGAACAGATCAGCAGTACCGTCGTTATTCATCTTTAGCAACTCAGAGCTTTCGCCGTTTGCAACTACATTCCAGGTATTAGCTTCTTTGTTGTAGATCAAATCCATAGAAGCTGTTTCGCCTTCCTTCGTAATTGAATAGCCATTTTCAAGTGTTTTAACCATATAGTTACCGTTTTCTCCTTTTACCTTCTTCACGTCGCCCACATTAGCCATCGGGTTGGAACCACTCCAGAATTCGATAGAGTTGATT…
gi|29345410|ref|NC_004663.1|	1013345	1013702	358	1013523	1867	29.9597	1.3189	28.4962	IP1_10_bam_peak_70	mix	CGCGTACACTCCACAAGATTAAACGGTGCTTTTCTTGTTGTAACAATTTCAGCGTTTCAACTGCAAATGGAATTTCTTCACCAATACGTGGATAACGATGCTCTACAATCGTTCCGTCAAAATCAACAGCTATAGTCATTATGATATATTTAGAATACGTAATTTAGGACAAAGATACGGACTGTAAGCTAAAAAAACGTATATTTGCGCTGAATTAACATTTTAATAAAAAAACAGAGATTACATGAACAATTCCCCTCAGCGTGCCGCCAAAGGTTTTACAAGAGCCTTTTGGGTGAGTAACACAGTCGAACTGTTTGAACGTATGGCATATTATGCTGTTTTTATCGTTCTCAC
gi|29345410|ref|NC_004663.1|	1015683	1016180	498	1015926	3192	358.083	2.25441	355.858	IP1_10_bam_peak_71	mix	ATATCACCGAGCACCTGCGTTATATCTGGTTGTGTCATCTGAGCAAAGACAATAATCATCCGGAGCTGGCATATAAAACGGTAGAATGGAAATTAAAGAACAAAGGTGTAATTGTAGGTAAAGATGTGCAACTACTTGCTTTAAAGCGAAATACGCCTTCTGAGCTTTATGTGTTCGAATAATAACGAAAAAAAGATAGTAAAAAAGCTGCATTATTGTTTGGTCAAATGAAATAAAAGACCTACTTTTGCAACCGCAAACGAGGAAATAAGCACTCTTAGCTCAGTTGGTAGAGCAACTGACTCTTAATCAGTGGGTCCAGGGTTCGAATCCCTGAGGGTGTACAAATCCAAAGTTGCAATATAAAAAAATGTTGCACTCTTAGCTCAGTTGGTAGAG…
gi|29345410|ref|NC_004663.1|	1022592	1023136	545	1022819	2271	96.62	1.60414	94.8365	IP1_10_bam_peak_72	mix	CGTTTTCCAAATCGGCTTTACCTTCTTCATGAAGAATCTCGACGAAGGCGTTCACTTCTTTCTCCACCATACGGGTAGCATCGGCAAAACTGGTGTCATGCGCAGACATATAGGACTGTACCAACACGCCGTCATTCAGTTTAAGCTGAGAATTGAAACCGATGATACGGGTAGGAGGTAAAAAAAGATTTTCTTCTTTTACATAGGTTGCGGGAGCGTAGTGTGCTACGAATCCGCCAAAATTAGGAACGATTACGCAATCGTTCTCTAACAACAGAGCCTCTATGTGTTGTGCTAATTCAATCATAGTGCAAAATTAAGAGATTAATTGAATATATCCCAGAAAACTTCGAAAAAATCACTACTTTTGCATCGTTTTACTTATTACTACTAACGATG…
gi|29345410|ref|NC_004663.1|	1024833	1025547	715	1025000	2192	80.9514	1.54836	79.2224	IP1_10_bam_peak_73	mix	AGAGCTCGGATTTATTTATTCATGCATTGGTAAATAAGATAATTAGAGTATCTTTATACACAAAATTTAGACAAATGACGAAATATGTAGCGATATCGTTAGTAGCGATCTTGCTCGCAGCATGTAACAGCAGTAAGAATCCGCACTCTTCCTCCGGACAAGAGGAGGATTTGAGTGCGAAAGAACTGCTGCAAGGAATCTGGCTGGATGATGAGACTGAGAGCCCGTTGATGCGTATAGAAGGGGATACCATCTATTATGCAGATTCGCAGAGCGCTCCTATTACATTCAAAATTATACGGGATACTCTTTATACTTATGGCAATGATACTACCTATTATAAGATAGATAAGCAGGGGGAGCATATTTTCTGGTTTCATTCGATTGCAGATAATATGA…
gi|29345410|ref|NC_004663.1|	1028011	1028675	665	1028338	9628	4453.47	6.79854	4449.53	IP1_10_bam_peak_74	mix	ATCGGTTCGAAACGAATGGTTACTCCCAATGAAGATGCCTTAAACAGCAGCTCCTTCATAATGAATCCGGAATGCCTTTCTTCGCTTCTGAAAAGGATGCCTAACGACAAAGTATTATGGATGTCCGCCTGTCCGATATCAAGGATAGTAGCGTCATACTTGGCAAGTATTTCAGTTACGGAAGCGGTAAGTCCCGGGCGATCTTCGCCGGTAACTCGAATCAGAATCAATTCAGTATTTGATGGTTGCATAAAAAAATAGACTTTAACGCTGCAAAAGTAGGGAAAAAAGTTCGTTTTTATGCTAAATAACATAAAAAGTTATACCCCAAAAGTAAGAAAATGGCTTGTTTTTTTGGAAGTTAATTTAATAATTACTTACCTTTGCACCCGGTTTCAA…
gi|29345410|ref|NC_004663.1|	1041328	1041796	469	1041569	2868	250.93	2.02565	248.84	IP1_10_bam_peak_75	mix	CTTGAAATTTTCGTCGGGGTAGCGGGATTCGAACCCACGACCCCCTGCTCCCAAAGCAGGTGCGCTAACCGGACTGCGCTACACCCCGAAAACTTTTAACCGAACTCCCTTTTCCTTTGTAGTCGGGGTAGCGGGATTCGAACCCACGACCCCCTGCTCCCAAAGCAGGTGCGCTAACCGGACTGCGCTACACCCCGCTACTTTTAAAGGGTTGTTCTTTTCAAAAGCGGTGCAAAGATAGGGAGTATTTTTTAATTATCAATAACTAAATGAATGTTTTTTATTGATTAAATTACAATCGACTGAAATTCATCTGTTTGCAAGTCAACTTTTTTTCTTGGCAGAAATAAGAAGCATCATTGGACGCCGAAGTTCGTCTTGCATTTCCGGAATAGTATC…
gi|29345410|ref|NC_004663.1|	1099873	1100258	386	1100129	2740	212.88	1.93528	210.852	IP1_10_bam_peak_76	mix	CCGGCTGATCCGTAGTCAGCTACTCTATTCAGTTGAGCTACGCGACCTTGTTAAATGTTGGTAGAAGTGACCGCGACAGGATTCAAACCTGTAACCGGCTGATCCGTAGTCAGCTACTCTATTCAGTTGAGCTACGCGGCCATTCTGTTTTTCCGAAAAAGTGATCGCGACAGGATTCAAACCTGTAACCGGCTGATCCGTAGTCAGCTACTCTATTCAGTTGAGCTACGCGACCATTGTTTCGTTTTAACGGGTGCAAAGATACGTACTTTTCCCGAATTAGCAAGCATTCGGCGACTTTTTTTTGTAGAAAATTATTCGATGAAACGGTAATTAAACAGTTGGAAACCGATACTTAACCCGACATTCCACTCCCTTCTCGGTG
gi|29345410|ref|NC_004663.1|	1112173	1113640	1468	1113203	4418	882.625	3.12003	879.859	IP1_10_bam_peak_77	mix	GATCAAAATTGGTTAAGAAAGCAATACGTTTTACTTCATTGAATTCTTTGAATGGAGTATTTTCCGGAATAGCCAATACTGCTGTGCGGCTTCGATCAATAATTTCAGCTGTTACACTGCCAATTAAGTCAATGTCTTTCTGGCTTTTTCCACGCGTTCCCATAATGATAACCTTAGGACGTTGCTCCTTGGCATATCTTAAGATTTCTTCCTCCGGAATTCCTTCTCGTAAAATGCAACTATATTTGATATCCGGAAATTCTCCAGATGCAACTTTTTCCTTAATCTTATCAGATAGTGCGTTGAGATCTGAATGGACCTGCTGGATGATTGTTTTAACAGATTCTTCATCTCCGATCTGATAATTGAATACATCGCCATATGGTAATGACGAAGCGT…
gi|29345410|ref|NC_004663.1|	1126832	1127379	548	1127257	2392	122.913	1.68957	121.059	IP1_10_bam_peak_78	mix	ATCACAGAAACCTTTAGCTACTGCATCGTTCAGTGCAGCGTCCAGTCCTTTTTTGTTGATGATACGCAGACCGTTAGCACAAAGGCTAAGGCTGATCCAACAGTCTTGTTCTACATAATAGAACTTTTTGTTAAACAAGTTCAAATCAAAGGTTCTTTTTGTTCTTCTCTTTGAGTGTGAAACATTGTTGCCAATCATGGCTTTCTTTCCGGTAATTTGACAAATCTTCGACATTTCTATCTTATTTTTATAGTTTTATATCTATACTTATTTCAAACAGGACGCAAAGTAAGCACTTTTATCCGTATAAAACAAGGATTTCTTAAAATAATTCACTTCCAGACACCAATTTTTCCTTATTTGAGCAAATCACGAAGAATTAATAGCGCATTATTGCCC…
gi|29345410|ref|NC_004663.1|	1128802	1130096	1295	1128974	2064	35.6643	1.3349	34.1566	IP1_10_bam_peak_79	mix	AGAAAGGAACTCACCCTTTTTCCTCTTTCTATCCCGCTAGCAGGGCATTCTTGGTCTTTTCATAAGCAAATGTACATATTTATTTTTAAGCAAGTGCTACATTCAGATACTTTTCTCTGTAGCTTATCCATCTTTTCCTGATAGGTCCTTGCATTTCTCCTGCCTGTACCGGGGTAAGCATATCCAAGCTCATATGAGGCCTTTCGTTGTTATAGAAGTGAACGGCTGTTGCTACAGCTTTTCTGACTTCCTGTATTGAACTAAAGCGCATTCCTTGCAGCAATTCATTCTTTATAATGCCATTCACACGCTCAGCTATGGCATTGTCCTTGGGATTGCCATCCTCTGTCATGCTGGGAAGAATCCCGTTATGTCGTAATATGGCAATATAATCCGCAC…
gi|29345410|ref|NC_004663.1|	1163304	1163605	302	1163482	2906	262.708	2.05248	260.601	IP1_10_bam_peak_80	mix	GTCTTCCACTTACAACATACGACGTTAATAGTTGCATTCATGACAAATTTTGGTTGAACTCTTGGTTGAACTTTAGTCAGTTCAACCACCGTTTAACGTCTTATTCTATAAACAAAAATCAGGTAGTCATTTTAAGATAACTGCCTGATTTTCAAATGAGCGGTAAACGAGGCTCGAACTCGCGACCCCCAGCTTGGGAAGCTAATGCTCTACCAACTGAGCTACTACCGCATTACTTGTATCTTTCATAAAAGCCTTATGAAATGGTGATGCAAAGGTAAACATAATTTTTATATCTCAA
gi|29345410|ref|NC_004663.1|	1189261	1189584	324	1189357	1565	4.37072	1.10567	3.34813	IP1_10_bam_peak_81	mix	GAAGTTCGAATATCCACATAGGCAAAGAACTTGGCTTCGAAACCTTCCAACCAGAAAACGGTGCTGATTGGCGGCAAGAGTTGACCGTTATACTAAATAGTTGAGAAGAGGTATCTTTATGCTCCTCCCACCTACAGGAGGGGACCCCGGAAGGAAAGGTGCCAGGTAAGCAATTTCTAAAACCTTTTCAGCTCTTTCTTTTCAAATGTCCACTCCGGTGTATACAATCTGCCACTGTCTGTATCTGTCAGTTCATACCAAGGTGACAGATTTCGGTTGGCAGGATTGACGAGGATATGTATTTGCTGGGCGGGCATATAACT
gi|29345410|ref|NC_004663.1|	1189930	1190305	376	1190128	1755	17.843	1.23982	16.5081	IP1_10_bam_peak_82	mix	CATAGGTATTCTGCCCGCAAGCGCATGACTGCATCCGCACATTGCTGTAAATCGCGATTGCCTATTTCCATATCTACTACGGCGAATGCGGCTGCCTGATTCCTTTTCTCCTGTCCGTTGTAAAGTAAAACCTTACTCCCTTTGGGCAATAATGGGAGTTGACGCAGATAGGCGGCAAATGAATGTTCATCGCATACTTCACGAGTGTAGCCCGTAGGAGGAAGAATGGTGCTTTCCACTGACTGTCCCAGCGACACTATAATTGAAGTCAGACATACTATGCTGAATATAAGTATTCTTTTCATATCGTTATTTTTCCCGAAGATAGGATATCTTTTGCAGAAAACCAAGTTTTGCAGGAGGAAGCTTCTGAAA
gi|29345410|ref|NC_004663.1|	1346283	1347383	1101	1346670	2863	249.396	2.02212	247.308	IP1_10_bam_peak_83	mix	ACAAGGTTTCAGCACATCTCTTTCCTTCATCATAACATGAGCGATAACCTACCGGATTCACATTTCCCCAATAGCTTTCCGGCTGAGGATGAATAATTGGATCACCATACACTTCGCTAGTGGAGGCTTGCAGTATTTTGGCATCCAGTCTCATCGCCAGTCCGAGCATATTGATAGCCCCCATCACAGATGTTTTGGCAGTTTGAATCGGATCATGTTGGTAATGAATGGGTGACGCCGGACAAGCCAGATTGTAAATTTCATCCACTTCGGCAGAATAAGGATAAGTAACGTCGTGTCTTACAACTTCAAAATGATGGTTTCCCATCAAATGCTTTATATTGTCCTTAGAACCTGTAAAGAAGTTATCCAAACATATAACGTCGTGTCCCTCATTTA…
gi|29345410|ref|NC_004663.1|	1363617	1364139	523	1363853	2990	289.505	2.11179	287.361	IP1_10_bam_peak_84	mix	GTCTCAATATTCATATTCCCAATCAATTGCTTTTTCACTCAGTAAGATTAATAAGAAAAGCTCCGATCCCGTTAAGAACCAGAGCTTTTCCTAATTATAAAAATCAAAAGAAGCGGTGCGTACGGGACTCGAACCCGTGACCCCATGCGTGACAGGCATGTATTCTAACCAACTGAACTAACGCACCAAAATTTCCTTTTTAATTCGCATCTCTCTCGATTGCGGATGCAAAGGTAGACATTTTTTTGAAACCTACAATAGCAAGAGTATCTTTTTTCTGAAAAAGTGTGTTTATTAAGAATTATCATGTACATTTGCAAGCATTACTATAAATAGAAAATAGAATGAAAAATACACCAATCGAACGAAATGTGATTGACGAAACGATTAATGAGTTTC…
gi|29345410|ref|NC_004663.1|	1365123	1366177	1055	1365536	5800	1651.44	4.09579	1648.12	IP1_10_bam_peak_85	mix	AACTGATGTACTATGGAGTGAGCGCCATTTCACTGGTCACCACCGGAAGCCACCAGGAAGGATTACGCGCGTGTACCTCTTTTATTAAAGACCACCAGTACGCACAGCTCGACGAAAGAATGAAGCTGTTTGCCGAACATCACCCGATTGCCTGACAGCCAAATAGCGTATTTATGCCGGAACTGATGTTCATGTCAGATGCGAATATTCATAAAAGCTGCTCTTAAAACAAAAAAAAATGGGAAAGTATGGCTATTATTCCATTTCTTTTCTTATATTAGTGGCACGAATATCAATCTGATGGCATGAATATAGACTCTGACATATTTAAAATTCAATCGAATAATGTATTGCCATCACGAGGAAAGATTCTCATCTCCGAACCTTTCCTTCGTGATG…
gi|29345410|ref|NC_004663.1|	1370379	1371509	1131	1371204	2446	135.51	1.7277	133.627	IP1_10_bam_peak_86	mix	AAGTGAACTGCACTTCCAACTCTATGGATTTATTGTTCAACTCCGACAAGCTGCTTAAATTAATGACATTCCTCGGCAGCAAGACAAACAGCACAGCACTGAAAACTGTCAGCTCACTGGCTGAAAACTACGACGGGATGATGCTGGGATTCGGGTTGAAGAAATAGTGTTTTATTTGCAAAACCAAAAGCTCTGAAACGCCTTCTGGCAGGGCTCGAAAACCGAATCCTAACCGAAAGGGAAACCGAACCTTAACCAGTAGAGAAGAGTAGAGTATATAATTCTATTCTAAAGAAATAGAATTACTAAGAAAGAGAAGAAAGAATTTCGCCGCCGCCGATTCACTTTCGGTGTAGAAATGAATCAGACCAGTTCATCTTTGATTCGATGTTCTCTCTG…
gi|29345410|ref|NC_004663.1|	1376802	1377218	417	1376909	1696	12.6788	1.19816	11.4234	IP1_10_bam_peak_87	mix	AAGTATAGACGTGCGGATGTTCGCACATAATAATACGGTTTTCATACGCTTCTCCCTGCGCTTTTGCGCGGACAAGAGTATCAAACCATTCCGTCTGCCGCTGCCATGCCTCGGCGTACGGAATCAAATTCCAGTCTACTAACACAGTTTTCATGAGGACAAAAGTAAGAAATAAAAAGAAAAATCGTACATTTGTAGATCGAATATAACAAGCACTCTAAACCAAAGATAACAAACACTCTTATGAAAATGGAAGTTCCACAAGTAGATTTGCCACTGGAGGTGTTGGCATGGACTAAAGTAACTGAAGATATTCTGAACATCTACAAGCAATCGTGCCGGCTGCAGGCGTGTATTTTCGCCATCTGTACGGAAGGAACCATGAAAGTCTCCATCAAT…
gi|29345410|ref|NC_004663.1|	1380138	1380454	317	1380333	1882	31.8062	1.32949	30.3277	IP1_10_bam_peak_88	mix	ATGCTGTTCTTCTTCCCGACGTTCTTCTTTATTCGCTTCTTCTACTATCAGATCATAACCGGCAGCAAGTACCGCTGCACGGATTTCTCCGGGGGTGAGCTTGTCGTCCTCATAAGAAATCGTCAATGTATTTGAAGCAAAGTTGACGGAAGCATCAACGACTCCCGGCAACTTTTTCACTGTCTTTTCTACATTGTTAGCGCATCCCGCACAATGCATATTAAGCACGGGAAACGCTTTTTTTGCTATATTACCCATATAATCCTTTACTCTTTAATTAATTAGTATTTATAAAACAAGCAAATACGGGTATTTG
gi|29345410|ref|NC_004663.1|	1382211	1382680	470	1382353	2202	82.8672	1.55543	81.1312	IP1_10_bam_peak_89	mix	TATTTTTTTTGAATAAGAGAATAATTTCACAGGAAAAATAGAAATTTTATGGGGAAGTGTTCTGATAGCATGTCGTTGTAGATTGTAGGGAGGGGATGTAAAACGGCAGGCACATAGAATTTCCGATATTCAGAAAGCCGTATTCCCAAAATAGAGATTATTTTTGAAAGAATCACATAATCCGCTAAGAATAAAAGTTTATGCGGATCATCAAAAAACGAGGTAACGAGTTGGCAACCGTTCTGGTTTCTACATACTTGCATCAATTGCGTTGATGTGCAACTCACTTTATGTAAAGGTACGATTTTTTACGGAACATGCAAAACACCTTTGATTTTTCTTTTTTAGCAACCGTCAAAAACAATCTTTCGGTTTCATATCCCGGTCACAAAGGCGGTA…
gi|29345410|ref|NC_004663.1|	1397541	1398185	645	1397783	3647	532.377	2.57567	529.953	IP1_10_bam_peak_90	mix	ACCATAGCAGGAGAAGGCAGAAAAGTGCTTTGGCATGTAATTTGTATGATAATGAACGGTATGTTCCGAAAGAGACAGGAATGGAAATGAAAGGATAGAATATTCCACAAAAGACAGTAACAAACAAAGGGGGAAAGTCGTTGGAGACAGTTGTCTCGCTTTTAAAACAAGTTGCTTTCATAATGTTTATTATAAGCCAACCCTGTTCCCTGGAGTTGTGTTTATATAAAGTTAAGCGTGGGAACTTTGGTATTACCGTTCAGAAGTATCCCCATACTCAACAACATATAATACACAAAGCCCCACGTCTATATATAACAAAAATCTATATAGATAGAACGTGGAGCGTCCAATGTATTATCCAATTGTTGTTTCGAAATTGGGGATTTCCTGAACTTG…
gi|29345410|ref|NC_004663.1|	1407996	1408478	483	1408366	2260	94.3661	1.59638	92.5895	IP1_10_bam_peak_91	mix	TACTAACGGGTCATTGCCACCCATAATGGATGTGGTACCACGCACACGGATACTATTCAGCATAGCGAGCCTGTCAGTCCCATTAGTGGTGACGTTCACACCGGCAGACTGACCACTCAATACATCCAAAGCATTATTCAATGGTCCCTTCTTGATATTCTCGGGCCTGATATGCTCTAATGATTTAGTCGCCGAAATGGTATCTTGTTTCTCTCTGATATTCTGTACTTGTGCATCAATTTTTTGAGCACTACAGATGAAGAACATTATGACAAGACAAAGACTGACTCTTCCCATCTTGATTCGTTAAATCTCTGTAGATTCCCCAGACCAGACAGTTAATAAATCTTATACGCAATGTATTATAAAGAGGGGGATTGGGAATCTGTACTATTTCCC…
gi|29345410|ref|NC_004663.1|	1421407	1421691	285	1421612	1600	6.15535	1.13038	5.06004	IP1_10_bam_peak_92	mix	GGAAGGCAATTCCTCCGTACTTCCTTGTTATAGGCAAGCATGACACAATCATCATATAAAGAAATACCGTCCATTGCTGTTAATTGAACCGGAATGAACGGGATTTCTCCAATACTTTTCGCAACCGTTTCTTTGCCTCCACTGATAACCGGGGTGTTACCTTTGCGGCGTTCTTGTCTGCACTGCGTACGAAATCTTCCGCCGTAACGCCCTCCAAAACCGGAATGTTCTTGATAGTTATAGCCATAATATTATTTTTTGCAAAAATACAACTTTGTTGTTAT
gi|29345410|ref|NC_004663.1|	1427573	1428714	1142	1427700	2026	52.0921	1.43116	50.4886	IP1_10_bam_peak_93	mix	TCAATGTTGAATTTATAGAAAAAACGAGTATGAAAAAACAATATGTCAGTCTGCTTGCGGTTATACTTTCGGTAAGCGGCTTTTTGTTTTCTTGTCATGACAAGATGAACAAAAACACGGGAGCATTACAATTCGATAGTATACAGGTTAACGAGACGGCACACCTCTTTAATGACACCGCCAAACCCGCGTGCAATATTATCATCAACTTCGCCTATCCCGTCAAGTCATCGGATGATATGCTGAAAGACAGTCTGAACGCTTACTTCATCTCCGTCTGCTTCGGAGACAAATATATCGGCGAAAAACCGGAGGCGGTAGTGAAGCAATACGCCAAGAATTACATTGACGAGTATCGCCACGATCAGGAGCCGATGTACGCCGAAGACGAAAAGAATA…
gi|29345410|ref|NC_004663.1|	1446989	1447268	280	1447144	1588	5.50746	1.12191	4.437	IP1_10_bam_peak_95	mix	ATCGGGTACGAGTGCGTAAAATCCCGGCTCTTTCACTGTTGTGTACGTCTCAGCAGCTTTACCTTTCAGGTTTATGTCAAGGCCTTTACGTAACTTTATTACATTTGCCATGCTATATAAAATAATGGTTTCATAAAATTTGCCGCAAAAGTAATAAATAATAATGTGATTCGGGAGGAAAAAAGAAAGGAATTACGGAAAAATATCCGTAATTCCTTTTGTGTTCGCACACGTTCTTTAATAAAGTAGGCCGGAAGACCTTGCAGCGTACAAGTCTAT
gi|29345410|ref|NC_004663.1|	1458353	1458701	349	1458495	1725	15.1093	1.21864	13.8125	IP1_10_bam_peak_96	mix	AAAACTCCCAACCAACCCCGAATACCCCCCCAAAAAAAGACAAGCAGACAACGTGAATAACAACTAAATAATACAAGCATAAAAGCAACACTTTCATGAGCAACAAATTTGCTAAATCCAGTAAAAAACAGTAACTTTAGACCCATTACAACACCCTACAATTAAATCAAAAATGAAAGCAAATACAGATACCCTGCAAAAACAGGAAGAAGAAAAATCCTTCCAATACCGCAGCTACGGAAAAGGAGAACTCGCCATGCTATATATCCCCAACGTCCAGCAACAAAGCGCAGTAGACCGCTTCAACGAATGGATCGAAGCCGCACCCGGACTAAAAGAACGCCTGCT
gi|29345410|ref|NC_004663.1|	1463281	1463931	651	1463687	2934	271.525	2.07225	269.404	IP1_10_bam_peak_97	mix	AACTCGTTTCACAACTAAAGAGTGACAGAGAGATAAAACGGACGCACAAGGAATAAAGGCACAACACCGAAAAAAAGCAAAAAAGATGAAAAGTATCATATCTTTTATTACCTTTGTATGTGGCAAAAGCCCACCAAAAACAAAGAATCAAGCATGAACGACAATGAAATAGGCAATCCACCGATAAAAGCATTAATCGTTTTCAGAGAGAATGGAGATACGGACAATCTTTTTGTCCCCATTTTATGCGATGCTATCAGGACGACGGGGATTGACGTACGATGTTCCACGAATGAGTTCTGGAACTCGGATACACCTTACGACATCATCCACTTCCAATGGCCCGAAGAGGTGATGGAAGGGAATTGTGACGATCCGGACAGGATTTGCCGCCTGAAG…
gi|29345410|ref|NC_004663.1|	1482878	1483399	522	1483179	3286	391.91	2.32078	389.645	IP1_10_bam_peak_100	mix	GAATATCCCGGAGAGAAGACCACTTCTCCCTGATAGGATTTCTCCAGCCCCGCGATAATCTTCAATAAGGTAGATTTACCGGAACCGTTCAGACCGATAATACCAATCTTCGCTCCATAGAAGAACGACAGGTAAATGTCTTTCAGTACATTTTTATTTGGTTGGAAAGCTTTGCTCACTCCCACCATTGAGAAGATGATTTTTTTATCGTCAGCCATATATTAATGATTGTATATTGTTGATAATGGCACAAAGATAAGAAAAATGTTTGAAATGCTTTGGAGTTCTAAAAAAATGTTCTACCTTTGCACCCGCAATTCGAAAGAAAGCATAAAGGATTGATTCAGTAGCTCAGCAGGTAGAGCACAACACTTTTAATGTTGGGGTCCTGGGTTCGAG…
gi|29345410|ref|NC_004663.1|	1494052	1495688	1637	1494926	2062	57.8689	1.45658	56.2368	IP1_10_bam_peak_102	mix	TATTTATACAAAATCTTTCAACTCTTGTTGCAAACGTTGGCGTGTGAAGAAAATGCGGCTCTTCACCGTTCCGAGGGGTAGGTCCAGTTTCTCAGCGATCTCACGGTATTTAAAACCGGATACGTGCATTGAAAATGGTACTTTATATTCCTTCGGCAGCGCGTTGACGATGCGGTGCATCTCTTTCAAGTCATAAGCGCCTTCCGTACTTTCAAATCCTGAGTCTTGGGGGAGATTCAAATGATACAGATTGTCGGTCTGATCTACGAATGTCTGGTCACGTACTATTTTACGGTAGTTATTAATAAAGATGTTACGCATGATCGTGTACATCCATCCTTTGAAATTTGTATCGGGAACATATTTCTCCTCGTTATCCAAGGCCTTTAATGATGTTTC…
gi|29345410|ref|NC_004663.1|	1496085	1497933	1849	1496400	2168	76.433	1.53142	74.7208	IP1_10_bam_peak_103	mix	ATTTCACGGAAGCGCGAATATATGGCGGATGCCGGTTCGGCGGAGATGACAAAGAATCCGTTGGCATTGGCAAGTGCCCTGCGCAAAATTTCCGATGATCCGGATATAGAAGCGGTAAAACGTAGCGATGTAGCGCAATTATTCATTCAGAATCCGGGCGACCAGTCGAAAAGTGCCCTCAGCGGGCTTAGCGGACTCTTTGCCACGCATCCTCCTATCGAGAAACGCATCTCCATTCTGGAACAGTTCTAGGGATTTCTGTTTAATTTTCATTAAAGAAAGCAGGAGGACTCCTTATTTTTAGTATATTTGAGTGTTATACATATATACACTAAACTGTAACTGATATGAAAACAAGAAAACAAATCCTTATGCTACTGCTGGTTATGCTAGCAGGAA…
gi|29345410|ref|NC_004663.1|	1498953	1499465	513	1499300	2070	59.1897	1.46223	57.5509	IP1_10_bam_peak_104	mix	ATCGGAGCATGCCGGTTCGCAAGATGTGGCATACGTTGAAAAGGGAAGTATAAAAAGACAAAAACAATCTGCCTCCTTCCATTGTTGAATGATATAAGCTTGTAAATAACAAAAAACGATGGGTAAAAAAAGTTATATACTCTATTTTACTCAGACTTATTTGTTAACTTTGCAGCCCTACTACGAACGTTATGATACAACGATATAACAAAATACTGATACTGCTCTTAGTCGTATTTGCAGTTTCAAATGCTTTTGCGCAGCAAATAAAGGGGGTTGTAACTGATTCAGTCACTCATGAACCACTAATGTATATCTCTGTCTACTACCAAGACAAGAGAGATATGGGTACTGTCACCAATATTGACGGAGAATATAAGCTCGACGCGCGGAGAAACG…
gi|29345410|ref|NC_004663.1|	1507573	1508118	546	1507963	1934	38.6014	1.3662	37.0736	IP1_10_bam_peak_105	mix	AATAGCAAGCGGTGCACCGAAAATATCACCTACAAACCAAGAATAATTACTCCAGTTCGTACCAAACTCAAACTCCAGGATCAATCCTGTCGCTACACCAATGGCGAAGTTGATACCGAAAAGTTTCATCCAGAACTTGGCTGTCCGCTTCCAAAATTCATTGCCTGTTTTATAATACAACGTCTCCATTATTCCCATCACCACAGCCAGTCCGAGGGTGAGCGGAACGAAAATCCAGTGGTACATGGCTGTCATCGCAAATTGGGCTCTCGACCAATCGATCAGCGAGGTGTCAATACTTTCAATCATAATCTTATGTAGTTTAAGAGTTAAAAATCAGTGGTTTTCTCCGGAAGTGCACGCTGTATCAGCTCATTTCCCACATACGTACCCTTGTCG…
gi|29345410|ref|NC_004663.1|	1514818	1515172	355	1515027	2024	51.7792	1.42975	50.1773	IP1_10_bam_peak_106	mix	GTGTACACCGTTCATTCATCGTCCAAAAGGACAAAATACGGGTGATCGACCGTGGACGTATCGTCTTTGACAAAACGTATATCCCCATTAGTGATAGTTACAAGCAGGTTTTTCAGGCATTTTTGGATGAAAGAAGCTGATGATTGTCTAATTTATCGGCAAAAAAGTGAATTTTGTCGATTATAGTTTGTCAGAAATCGGTTTTATATGTAACTTTGCAACGAACAGAAAGGGATTGTGAAATTCCAAGAATAGAATAGTTTAGTTAAGTCTAGTTTAGTTTTTGTGTTGAGTGCTTCCTCGTCGGCGGACGATCTAGGAAGCACTTTTTATTTATCTATTTATAGAACAAGC
gi|29345410|ref|NC_004663.1|	1518040	1518429	390	1518151	1569	4.55813	1.1085	3.52706	IP1_10_bam_peak_107	mix	AAGGAGTAATATCAGCGTATTCATTTGCCCATAAATCAAACATCAAGGCGGGAGTGCTGCCACCACTCACTGCTATGTTGAACGTTTTGTCCGGTTCAGCATTCATGATATCCACCAGGTGGAATATCAACGAACGGGCTGTCTCCATAGACGACGGGAAAACAGATAGTTTCATAGTTCGCAATATTGGTCTGTATTTGTTAAATTCTTACACGGATTGGTCCAGTCTGCCCCATGCTCGTGCATCATAGCTTCACTTTCGAGAGGTCCCCACGTACCTGCCGGATAGCCGTACAAAGGTGCGTCCGGATTATCTTTCCAATAACGTAAGACCGGATCAAAGAAGTTCCAGGAAGCCTCTACAGCATCACTTCGAGTAAATAAGGTCG
gi|29345410|ref|NC_004663.1|	1518997	1521749	2753	1519871	2247	91.7321	1.5872	89.9641	IP1_10_bam_peak_108	mix	CTGCACCATATCCCGCAAAGCCCCCGCCGTCTCGTAAAAACCTCCGCGCTGCTCAATACCCAGATTCTCTACAGCAGTAATCTCCACATAATCAATATAATTACGATTCCATAACGGCTCAAAAATACCATTGGCGAAACGGAAAGCAAGCACATTCTGCGCCGTCTCCTTGCCCAGAAAATGATCGATACGATAAATCTGATGCTCATCAAACACAGAAGAGTAAATCTTATTCAACTCAAGCGCCGACTCCAGATCATACCCGAACGGCTTCTCAACAATAATACGAGAATGAGGAGTATTCAGCCCGGCCGCCTTCAAATGCAAAGGCACCACCCCATACAGCGAAGGCGGAGTAGCCAGATAGAACAACAAATTATCCGGATCGACCTCCTTCGT…
gi|29345410|ref|NC_004663.1|	1533564	1534351	788	1534156	2828	238.768	1.99741	236.697	IP1_10_bam_peak_109	mix	CTTGTTTAGGGGAATTCACCTAATGGAAGAGGTAAATTCCCCCAACGTACTGGATACCTTACAGATTCCTAAATAGCTAAGAAGACACGCTTCCGCCCTCCAAAACCTTAATAAACATTGAATCAAACATTCAATTATTTAATCAATGTTATAAATCAAGCCATTTAGCCCGATTTATTTGCAGATATCACAAAACTCCGTATATTTGCAATGTGTTTTTCATAGTATTAGATTTAAGGTTAACAAAAAGATTGGCTGTCTGGGATAGATAGCCTTTTTTTATGCTCTTTTTTTAATAAACTTCTCAAGAAGCCATGGAGACAAACGTAAAATGGCAAATACTGATGTAAAAAATCTGATGACACCACAGGCTTCTATAATAATTAATAAGGTAATCGT…
gi|29345410|ref|NC_004663.1|	1550801	1551296	496	1551006	1876	31.0616	1.32525	29.5892	IP1_10_bam_peak_110	mix	TTCGATAGTGTAATACCGCATAGTTCGCTATTCTTTTGGCGTCAATGCGGTCATTTTTGCCTCGTTGCAAGCCTATGGACTTCTTGATGGTCAACGGGCAAACCAAAGCCAGGGAAAATCCCATGGAGACACTGGAAACAGATAACTCTGTGACATAACTTCCCATGTTTTCAGCACAGAACAAGAGTTTGGATAAAGAGAGATGATAACCAGCTATCCAATCCAATAAAGATTGGATCCCAGTTGGAGTGTTATCAAAAGACTTGTGAGACAACTCTTTTTCGTCTGCGGACATTAATGATGCATCGAAAGTTTTTTTTCCTACATCAAGACCTACAAAATGAGAATAATTCATAACTTTGTATTTACAGTATTAAACATGAAGGAGAAACAGCTAAT…
gi|29345410|ref|NC_004663.1|	1580724	1581216	493	1580971	2194	81.3329	1.54978	79.6025	IP1_10_bam_peak_112	mix	TCTCGACCGGAGAAAAACAGCCAGTATCCTGGATACATTCTCCTGTCTGATACAAGGCATCATACCCTATGGGGCACAAATGCTGATCGCTGCCGGATTGGCCAACATCTCTCCTATCAGTATTATCGGCAATCTCTATTATCCGTTTACGATGGGAGTCTGTGCCCTGCTCGCTATCCTGTTCCGATATCCGAGGAGGTATTCATAAGAAAAAGAAAGGAAATATTTGTCAATCAAAAGAAAAGCTGTATCTTTGCGCCCGCTATTACGAGTTAGTAGCATAATTCAAATCATTAATTAAAAACAATTATTAAAAATGGCAACTAGAATCAGATTGCAAAGACACGGACGTAAAAGTTACGCGTTTTATTCAATTGTAATTGCAGACAGCAGAGCACC…
gi|29345410|ref|NC_004663.1|	1581484	1582036	553	1581736	2353	114.142	1.66204	112.311	IP1_10_bam_peak_113	mix	GAAAAGAAAGCTGCTGAAGCTGCTGAAAAAGCTGCTGCTGAAGCACCTGCAGAAGAAGCAACTGAAGCTCCGGCTGAAGAAGCTGCTGCAACAGAAGCTGCTGCTGAATAAATTTCGGCAGGTTCCTAACAAGACATTTGGAAAAAGCTATAAATCCTCTTCGGTTCGCCGAAGGGGATTTTTTTTATTTCCTGCTATAGAACATATTAAAACAGTTCTCTACTTCTGAATAAATTTCTTTTCTTTGCAACAGCATAGCTCAGCACAGTCATTTATCTTATAACAGTATGAGACGAACTGATAAAAAGAAAACATTCGGTCAACAGTCCAGCAAAGTTACGCAATTAGCGGATACATTAAGCCAGGCGATTTCCATGAAAAAATTTCGTGAAGGAGATT…
gi|29345410|ref|NC_004663.1|	1626394	1631090	4697	1630642	6974	528.178	1.92163	525.76	IP1_10_bam_peak_115	mix	AATATATGGCTTTATAAAGATAAAAGATAGAATATAGCAAAGATGATGGATGGGTATAAACACAGAAATCCCCGCCAGTCAATAAAGACTGGCGGGGACTCTTAAAAACGGCGGCTACCTACTCTCCCACTGTTACGCAGTACCATCGGCGTGACGAGGCTTAACTTCTCTGTTCGGAATGGGAAGAGGTGGAACCCTCGTGCTATAACCACCTGAATAAATTCAATAAGGTTATGACATGATGAAAAGTAAAATTTAAGTAAGATATCAGATCCAATTTAATGAACTTACTGATACGCTCGCTAAACGTATATATCCAACCCGTACAAAGTCGAAAGGAAGTGAACGGGCAATTAGTAATGCTCGGCTTTGATGTTACCACCTTTACACCTGCATCCT…
gi|29345410|ref|NC_004663.1|	1631525	1632037	513	1631873	3828	607.479	2.7002	604.965	IP1_10_bam_peak_116	mix	TTGGATACGTGTTACTCACCCGTGCGCCGGTCGCCATCACTTATATTGCTATAAGCATGATGCCCCTCGACTTGCATGTGTTAAGCCTGTAGCTAGCGTTCATCCTGAGCCAGGATCAAACTCTTCATTGTAAAAGTATTGTTTATCATTCTTATGAAAGAATGGTATTTGCTCTGTTCAGGATGCCGTACAATTTATTGACTTCATTAATACCTGTCATTCAGATACATATTGCTATATATCGAACAAGTATTGACGGTTCTATTTTTTCTTGTACTACTTGTATTGTTTATCAATATTTCAAAGAACTAACGTGACTTCTGTCACGCAGCTTTCTTAGCGAAAGCGGATGCAAAGATAAGGACTTTTTCAGATAACATCCAAACTTTTTCGAAGTTT…
gi|29345410|ref|NC_004663.1|	1635538	1636115	578	1635728	2385	121.318	1.68463	119.468	IP1_10_bam_peak_117	mix	GCGGCTTTGATCAGTCCTAAATTGCCTTCATTAATCAAGTCAGGCAAACTCAAACCCTGGTTCTGGTACTGCTTAGCCACAGATACGACGAAACGAAGATTGGCACGTGTCAATTTTTCCAATGCTACACGGTCACCCTTACGAATGCGCTGAGCGAGTTCCACTTCTTCCTCGACTGTAATCAGGTCCTCACGACCGATTTCCTGCAAATACTTGTCAAGAGAAGCGCTCTCTCTGTTAGTGATACTTTTGGTAATCTTTAGTTGTCTCATTCTTTAAAAACAGATTTGGAGTGCAAAGTTACGACAAATAATTTGTTAACATACATATTTAGGCAACTTTTTCACTATATTTTCAACTAATAAAACAAAAAAGAATGCCGACAAGTTGTGTGACGGC…
gi|29345410|ref|NC_004663.1|	1645047	1645794	748	1645218	5758	1625.77	4.06613	1622.47	IP1_10_bam_peak_120	mix	GTCGTAAAAATCGCGAATATGCGCATACCTATAGGGAAAAGTTATTTGAAAGACTTTTATCTACGATTACAATAATTGGTTCTCAAACTCGTTCTTCAAATTGATTCTTTCAAGGCGGAAAAGCAATAGATGCAAAGAAGAATCCCCCCTCTCAAACACCGTATAACGCAACTTCCTGACCTTCAGTATAGAGCAAAAAAAATGGGGCTTTTCACAAAGCTCCATTTTTCAGTTTTCAATAGGTATTAGTTTTTTTTTAAGGTAAAAAGATTGTTTTCAGGATAACGGTGCAAATATAGTCGCTTTTACTGTTATTCTCCAAATTATAAAACATGTCATATAACATCTTTTTGAAATATCTTTGGATTTATTATCATTTGCAGTAAAAACGCCCGTAAC…
gi|29345410|ref|NC_004663.1|	1654722	1655845	1124	1655594	3058	311.949	2.1598	309.777	IP1_10_bam_peak_121	mix	ATCCCAGACCGGTGGTCAAATAGCCCGGTGACATAAATTCGGAGATAGCGACATCCTTATTGACAGAATAGTCATATCCGGGTGAGAATTGTGTCTGAAAAGTGGCAAATGCACTCGCATACCAGTTTTTCGCGATAGAATAACCATAGTTGGTATTCAAATATATTTTATCATTGGCTTTTCTCATGCCGTCTTCCCCTGTCTTATTCAATCCATAAGCCAGTTCAAGGCGGTTATTCCATATATGCTTCCCTTTTTTATAATTAGCTTGATAAGTACCTTGCAAGTCAAAAGCGACGGAGTTATCACCTCCGGCAGACCAGTTGGTCAGGCTTACTTGCGTCAGTTTGAGTCCGGCAAAACCTTCCGTTGTCCAGGAAGAAGTTTTTGTACTATCGG…
gi|29345410|ref|NC_004663.1|	1657424	1658204	781	1657611	1962	42.5119	1.38597	40.9603	IP1_10_bam_peak_122	mix	TACAGATTCACGTTGCCCAAGAAGAAACCAAATTCGGTTTCAGCCCCGAAGAATGCAAAGACATGCTGCATGCCGGCGAATGGAAAGAACTGTCTCACATACGCATCTGCGGATTGATGGGAATGGCAAGCAACACCGACGATGTTGAACAAATTAACCGGGAATTTTGTTTACTGAATAGGCTCTTTCAGGAAATAAAAGCAAACTGGTTTGCCGATTCGGATACTTTCCGCGAATTGTCGATGGGTATGTCACACGACTATCACGAAGCAATCGCAGCAGGAAGTACTTTAGTGCGGGTCGGAAGCAAGATATTCGGAGAAAGAAACTATAATACTTAATCAATCATTATTACCATGACCGATTTAAAAACTACTTTCGCAGGGCTTTCTCTCAGAA…
gi|29345410|ref|NC_004663.1|	1661969	1663375	1407	1662611	2383	120.864	1.68322	119.015	IP1_10_bam_peak_124	mix	GTGTTTTATATTCTCCAACGACTGGCGTGCCTGTTCTTCAATTCCTTCCGCCATCTTTCCGGTAGCCGCATCGATAGGCAACTGACCCGATACGAATACCATTCCATTGGCTTCTATCGCCTGACTATAAGGACCGATAGCTCCCGGTGCTTTTTCACTGCAAATTACTTTTTTCATATTTATCTTCTTTTTTTCTGTTTACCAATCCTCAAAGGTAGTAAAAAAATGCCTCTCGCAAAACGAATTTTGCAAGAGGCAACCATATTTCTGCTTATTAAAGACTATTCGGCTTTTTCTGTTTTTTCTTCTTCGGCAGGTGCTTCAGCAGGAGTTTCTCTCGACACATTCACTGTTACATTTACAGAAGTTGGCTGCGGCTGATATGGCATACGGTTCTTC…
gi|29345410|ref|NC_004663.1|	1675312	1676511	1200	1675898	2120	67.7427	1.49753	66.0652	IP1_10_bam_peak_126	mix	CATTCTTTACTTTATCTTCAAATAGATACTGTCCTAAAACCAAATATCCACTCAACGGCTCGAGTACATGCTGCCATGGGCGAGTAGCTTTAGGACAACGCACCTCAACAATCCTATTCTGAGAAAAAGCATTAATACAATCTACTATAATTCTATCTTTAGCCCAATCTCCCCCACCTATAACATTCCCTGCACGTGCTACTCCCAACTTTATATTCGGCATAACCTGAATAAAAGATTTCCAGTAACATTTTATAACTAGTTCTGCCGCACCTTTAGAACCCGAATATACATCTTTTCCTCCCATAGCATCTGTTTCTCGATATCCCCATATCCATTCCACATTATCATACGCTTTATCACTTGTTATCAATACACACGTACAATGCCATGTTATAT…
gi|29345410|ref|NC_004663.1|	1676821	1677185	365	1677118	1609	6.6662	1.13674	5.5532	IP1_10_bam_peak_127	mix	ACCATACCCGCCTGCTAATATCACAGCTTTCATTTTATTTATTTAAAGTTAGTTCTTGAAATAATTCTACCCATTGAGCAACAATATTCTCCACTGCAAAACGCTTACTATTTTTAATAGCCGCCTTTGCCATTTCTTCACGTTTTACATCATTTTTCATTAGGGTGAGCAATTGTATAGCAAACTCATCAACATTATTATTTTGAATAATAATCCCATCCTCATGATTTGTTATTATCTGGTACACAGCTTTATAAGAATCCATAACCAAGGGAACAGTTCCCATCTGTTGCGCCTCCGTCAATGTAATCATCCATCCATCAATTGCTGAGTTACTGATAAAAAGAGAAGCCTTCTCATATTC
gi|29345410|ref|NC_004663.1|	1684120	1685274	1155	1685128	3365	421.241	2.37656	418.945	IP1_10_bam_peak_129	mix	TGGACTGGGCCATAAGCGAGCCACTTCCCAGCATAGAACAAAAAAGTAGAATGCTAAAAAGTCGTTGTATTTTCATTGACAAATAAAAAAGTTAGTTGGTTTCACACAGTTCCTGCATACCATGACAGACCGCAGACAACTGTTGTTTAAGAAGAGAAGGGGGAAGAACATCAAGAAGGGTCAGAGAACGCTGCAAGACAGACCGTTTTCTATCCTCGTCTTCCGGATTGGCGTACATCGACACATTATATCCCTGAAGGATGGCCAAACACAGGGTAGCATCCTGCTCCGGTGTCTCCCCCCGTTGTGAATATAAATCGTTTATCTTTTCGTGGATTGATTGTTGTAATGCAGAAAGGTCATCGGCGTATACATACCCATTTTTATCACCGATGTGAA…
gi|29345410|ref|NC_004663.1|	1692898	1693438	541	1693215	2601	174.499	1.83714	172.538	IP1_10_bam_peak_130	mix	GTCCGTGTTGACGTAAAATGTCAACGGTTGTTCCGGAATTTCTTTCAGTGCATCAAGCAATGTTTTCGCTACTACGGCAAAACGCCCGTTTGTATCGCTTTCATTTACCTCAACGGTTGTCACCATGGTCGTTTCACTGTCAGAAACAGTCACAGACAATGTTCCGTCTTCCAATTCGAAGAGAAAACAATCGAGAATAGGCAGCGCATTCTTTGAGTTAATTACACGACTGATAGCCTGTAAATGGCTGGAAAGAGCAGTACTTGAAACGATAAATTTCATATATTTTCGAGTATTTAAGTTTTGAATTATATATCGCACAAAGTTACGAAAAAAGATTCGTGCTGCCCAAGAAAACGAAAGAAAAAACAAGCATTGTGTGAGGGATATTCCTAAAAA…
gi|29345410|ref|NC_004663.1|	1694352	1696362	2011	1695928	3835	611.776	2.7084	609.257	IP1_10_bam_peak_131	mix	TTCAGAGCTTTTAGTTTCACAAATTAAGAGTTGTTTTTCCCCTCTATTTTTCGCCTGTTTTTTTCATCGAATTCTATTCGGATTTATACTTCAAAACAATGTTGGGATAAACCACCCCGTCCGCACAAGTAAACTGCGCAAAAAGAATGAAATTACGGAAAAATTCGGAGTTGCGGAGAAAGAATTCCGGCACATAATGAACCTGATGTCCGGACTGTTCGAGTACGTGTCCAAAGTCCGCCATCAACATGAAATGATACGAATCGGACAATCCGTCCGTCCCCGCCCGATAAGCCAAAGCGCCGTCAAGCACTTCGTCATTATCCAGCTGGCGGATATATCGTGACAAACTATCTTCATCGGGGGCAAGCAGTAAACGTCCGCCATAAAATGTAGCGA…
gi|29345410|ref|NC_004663.1|	1701548	1702348	801	1701968	2044	54.9465	1.44387	53.3291	IP1_10_bam_peak_132	mix	GCTGTCTGAATATAAACCCAAACAGCTTCTCTTATATAATTTTCTATTTTTCAGATCATTATCAGCGTTGTCCCAGTTGTGAATCAACAAAGAAAATACCGGTATCACCAGCTTTCTTGATTTTATCCACAATTCCCTGTGCAGTAGCTTCTTCTTCTACCTGTTCGCGGACAAATCCCCACAAGAAATCCTGAGTAGCTTTATCTTTTTCAGCAGCAGCCACATCTACCAGCTTGTCTACCAATGCAGATACATGGCATTCGTGTTTGTAAACGTGTTCAAACACTTCCAGCGGAGTACCCCAGCCATTGGGAACCACATCAATCTTGTCAACTATAGCAGTTCCGCCACGTTTGATGATGTAATCGGCCATTGCATAAGCATGTCCCATTTCTTCCT…
gi|29345410|ref|NC_004663.1|	1709509	1710056	548	1709762	3419	441.754	2.41469	439.437	IP1_10_bam_peak_134	mix	AGATATCCAAGACTATTTCCAAAGAAGAAGATGACAAACTTCAGGATAGTGACACTATCGCCTCCGGATAATGACACTATCCCATCGTGATAGTGTCACTATGACGACCGGATAGTGTCACCATCCTGACTGAAGAAAAAACTAATATTTTTTTTCATTATAAAAGTACTCAAAATGAGACACTAAGCTTTTTTCTTGCTTTTTATTGGAAAAAAGTTTCATCAAAACATTTGCAGATTTACAAAAAACAACTACCTTTGCACCCGCAATCGAGAGAGATGCAGATTAACAAAATGAAATTCTGGTTCGGTAGTTCAGTTGGTTAGAATACATGCCTGTCACGCATGGGGTCGCGGGTTCGAGTCCCGTCCGGACCGCTTCTTTTAAGTAAGAAGCAAA…
gi|29345410|ref|NC_004663.1|	1717336	1718445	1110	1717576	1775	19.7873	1.25394	18.4272	IP1_10_bam_peak_135	mix	AAGGGCATAAATGAATATATACAGCAAGGGCTGCCCTTTTACGGAGCAGCCCTCACCATTCTATTTACATCTCTTGTTTTTAGTCTTCAATCGTACATATACTTACACGATTCCAATCCGGTTCGGTAAACATGTCACCTACGCCCTGACCTTCGGCAGTGATACGAGAAGCATTGATCTTGTATTTATTGACCAGAATAGTCTTTACGGCTTCCGCACGTGCAGCGGCAATTCTTGCATTGACTTCAGCACTACCTTCCGGAGAAGCATACCCCTTGATGACTACTTTTGCATCAGCATATTTCTTCAGATAAGAAGCTACGCGTTCCACATTCGGCAACTGTGAAGCATCAACCGATGATTTACCCTGTCTGAAAGTAATGATAGATTCAGGAACAC…
gi|29345410|ref|NC_004663.1|	1783196	1783789	594	1783420	2459	138.62	1.73688	136.731	IP1_10_bam_peak_137	mix	ATGGATGTTCTGATAGGCTTCGGGAGGCACCATCTGGCGCATGTGCATTCCTTCAAAATCTTTGTTGGATATCCCGACATGATTGGTTTCTTCATTGGATACGACTTCAATTCCCACTTCGTCGTGGTTGAACACAGTCAGCATATCCGGTAAGGAATTTAATATTTTAACGGCATACCTTTCCTGAAAGCTGGTGGAGCTTTCTTCGGGTTGTTTATTCTGTTCCAGAGATCGAAGTTGTCGCTTCAGTTGCTCATTTTCTTTTCTAAGCAACTCCAATTCCTCTTTCAGTGCTTCTTTTGTTTGTTCGTTGTTCATAAGACATCCGGATATAAATACGTACTTATCTGCCAAAAGTAAAGAAAACTTTTGAGATAAGTACGTAAAACACCTTTATTT…
gi|29345410|ref|NC_004663.1|	1787187	1787617	431	1787434	1916	36.1805	1.3535	34.6692	IP1_10_bam_peak_138	mix	GTCAATGCGTTCACGGGCGGTCAGCTTGCCCACAGAGTGCTGTTTCTCAATACGGGCATCCCCGCCACCTTTTTCTGCTTTCCTGTTCAGTTCTTCCAGATTCTTGATAAGCTCTTTCATAGGCTGTTTGTATTAATGTTATGTGTAAAAATAGTCAGTAATAAATTAATTAGTTGTCATATTGATTACACAAAGGTATTTTTATATAGTAAACGTATCATTTGCCGAATTTGTTAGCATTTATGCCCTTAAACATCTTTATGGCGGATACGGGCAAGGAATCTTTTCTACGGGTTTACACAACAAAGTCACACAATCATGTGTTTATCGCATATCATTTTAATAAAACCTAGACCCTAACAAAAATGAGAACAATTAAACTTTTATTAGCAGCCGGTT…
gi|29345410|ref|NC_004663.1|	1793604	1794218	615	1793874	2483	144.441	1.75382	142.539	IP1_10_bam_peak_139	mix	ACTACCAGACTACGGGCTACATTATCCCGATATCCCAGTTTACTTAAATCTTTTAATCGTATTCCCATACTTTTTTTCTGTTCGCATACCACACCCCGTCCGCCTCAACAGCGGAAAGTAAGGTTATACACGGTATGCCAATGCTTCGGATACGGATACAAAACATCCATCCACAACATTGAAGTGAATAATTCGAAAAATAAAAATGTGATTGCAGGACTAATCAACTATTACCGCCAGCAGCAGAGTTGCGGTAAACGTAAAAAACAAAATGTCGCAAAGCCCCGTCTTCCCGACGAGACAACTTAGTCCTAATTTGAAAATATTATAGCTCCAACATAATTAATACCCTTTCCATCATTTTAAAGGGTGAATACTCATTTTATCGCGACAAAAGTA…
gi|29345410|ref|NC_004663.1|	1803300	1804116	817	1803961	1986	46.0007	1.40292	44.429	IP1_10_bam_peak_140	mix	TATTTCCAAAGCAAGTGGGGTAACGAGAACACGAAAATGGTGTATGACAATTGTTTCAGACATTCTCTGAATGCCGAAAATCCCATTCCTCAATGGTACCTTTTAATGAATGGTGATGAAATAATAGGATGTGCGGGACTTACCAGCAACGATTTTAACTCTCGCGCGGATTTATATCCTTGGCTGGTTGCCTTATTCATTGAAGAAAAGTATAGGGGAAATCATTACGCCAATCTTTTAATAGAACAAGCCAAGAAGGATACACTGAAATTCGGATTCTCGAAATTATATTTAAGCACCAGTCATACTTCGTATTACGAACGCTTGGGCTTCACATATATCGGAGATTGCTGGCATCCTTGGGGAGAAAGCTCCCGTGTATATGAGATTATTTTAAAA…
gi|29345410|ref|NC_004663.1|	1824615	1825157	543	1824848	1805	22.8848	1.27512	21.4879	IP1_10_bam_peak_141	mix	GGTTCCTGTTATCCACAGGTGAGAAGTATAATAAGTGCCCTCTTCCTGAAACATTTCTTTACTGTAGGCACAGTCCCATGTACCGATTTTCACCAATGAAGCCGAATCGTTTTCTTTCAGTTCCTGACGGATGGCATCTTTACCGTATGAGGCGTTGCCTTTAAAAGCTGATATACGAAAGTTGCCCGTCCATACATCGGGGTTATAGAAAAGAAAAGAGCCTTCGCCATCTTCAAACTCGTTCCAGTCCGACGGATAATTCATCGAAAACCATGCTCCGGGGGAGATAAATTTCTTGCCTTGCATCCTTTTTCATTAAATGATTACTTGGGCAAAAATACGAATTAAAAATGAATTTCACTTTCCTATCGGCTGTATTTTCCTCCGTACTTCTTTGGA…
gi|29345410|ref|NC_004663.1|	1825896	1826673	778	1826105	1770	19.2921	1.25041	17.9381	IP1_10_bam_peak_142	mix	GTAAGCAGTCCTCGACTTCACCCGAATGGCGATGCACGATTTCGGATTTCCGAGACAGGTAGAATCCGAAGGAGTAATCACCTGCGCGTCCGTAGTGGCTACCGACAGGATGGCCGACGGAAAGATATTTCCTCCCAGATCGTCTACGATCTCAAAGCCGGAATTAAAAGAAGTATATTTAAAGACGGAGATTCCCCCGATGAGAAGAAGCAGTACAATCACCCCTCCTACCACTTCGCGTCTATATCGTTTCAAGTCTATTTTTATCATGATCTGCAAACTGTGTATTTATTATCCTATCGCTACACAAAGATAACAAATAACAGACGGTTTTTCCTCGCATATCCCATAAAAACTTTCAAATATCATCCCGATGCCCGCATTCAGCGGAATGTAATA…
gi|29345410|ref|NC_004663.1|	1830241	1830873	633	1830529	2063	58.0335	1.45728	56.4006	IP1_10_bam_peak_143	mix	AATTTCTCGATAGCGAGTCCTTCGAAAAGTTCTTTCTTCCCCTTGAAATAAGCTTCAAGCGTGGAAAGCAACAGGCTCTTCCCGAAACGCCGGGGACGACTGAGGAAATAAGGCTTCCCTTTCGTTACGAGACGATAGACCAGTTCTGTTTTATCGACATAAAGATATCCTTCCGAGCGAAGAAATTCGAAACTTTGTATCCCTATCGGGAGCTTACGGAGCGTTTTAACAGGTGCGTTCATATCAGCTTTTATTAAAAAATAACCAATGCTACGGGCAAAGATAACAAATTCGATGCAGATTCCACCCGAAGGGAAGAGATTATTTAGCCCTATTCACACAAAGTCGGCTGTATCGATAAAAAATACGAAGCCGCATATCCAGTTTTCAAAACTTACC…
gi|29345410|ref|NC_004663.1|	1836069	1836555	487	1836328	1951	40.9548	1.37821	39.4124	IP1_10_bam_peak_144	mix	AACTACCGGTATAATCAGTTTGACCTGGATGACGCCGTTGACCAGAATGGCAATCCTGTAACGCTGGAACGTATTCATTTTGTGAAAGTACAGAGTGCCATTTTGAAGAATGTCGAGTCGATAGGTGAAGTGTCAACCGAGGTGGTTGGATTCAAAGCTTTTTAAAAAGCTGTTCAAAGTCATGGATTTACCTTCGCTCCTCTCTTGCAAAAGACAAATAAACTATCTATCTTTGTCGCGCATTGGTTTGCAACTCTCATGCACGAGGGAAGCAATTAAAAGGGAATCAGGTGAAAGTCCTGAACAGTCCCGCTGCTGTAAGTTCATTTTTTGGTTGCGAGCAATCGACTTTATAGCCACTGGAAAGCAAATTCCGGGAAGGCGTTCGCAACAGGAACA…
gi|29345410|ref|NC_004663.1|	1843515	1843829	315	1843545	1645	8.91905	1.16216	7.7409	IP1_10_bam_peak_145	mix	CTTGGAGGAAGAGGAGTCGGTTCACAGCTTGCAGAAAAGACATTGGCGGATATCGAACGACAAGGTTTACGCTTAGTTCCACTTTGTCCGTTTGTAGCCGGATACATTCATAAACATCCGGAATGGAAGAGAATTGTAATGCGTGGCATTCATATTAAATAAGTATAGATATGGGAAAAAAAGTTGAATATACCAATGGCGAACTAACCATTGCATGGCAGCCGGAAATGTGCCAGCATGCAGGAATCTGCGTAAAAATGTTACCCAATGTTTACCACCCGAAAGAGAGGCCGTGGGTACAAATCGAGAATGCT
gi|29345410|ref|NC_004663.1|	1845898	1846533	636	1846476	1879	31.4327	1.32737	29.9573	IP1_10_bam_peak_146	mix	TTCAGAAGCCGAAGCAAAGCCGGAAGCAAGCAGGAGCACACCTGCCAGTACTATGGCGATAATAGCAGAGATTGAAGGAGTGTTTACGGTAATACCGTTGAAAATTTCAGCCAATTGGCTTAAATAACCATCTGAGTCCAAAGAGTATGTATTTTAGTTAAACAAAAGATAATGTGCCAATCAGCCATCAGCCTATTGACACATTATCACAGTATCTAAAACGGCAAGTCATCTGCCGGATTATCTTGTATCGGCTGTGCCTGTGACGGCTGCGCCTGTTGTTGCGGCTGTTGCGGCTGTTGCATCTGCTGCGGCTGCTGAGCCTGTGTTGCAGATGGTTGAGGAGCTCCCGCACCTGTATTAGCCCCTTTCGGAGACAACATTTCCATATTGTCCACA…
gi|29345410|ref|NC_004663.1|	1886424	1886779	356	1886541	1690	12.2026	1.19393	10.9558	IP1_10_bam_peak_148	mix	TAAAATCGAAGGCTCCTGCCTGCATACCTTGCACGGCAAGCTGTATGCTTCCCCAGGCGGTCATCAGTATCACCGGAGTTTCCGGACGGAATATTTTCACTTGCCTGAGCAAAGTCAGCCCTTCTTCACCTGTAGTAGAAAGGGTGAAGTTCATATCCATTAAGATTAAATCCGGTGCTACGGAACGCACCACCTCCATAGCTTCTCGGGGACCGGAAACCGTTTGTGCTTCATATCCAGCCCGCTTCAACATAAAACTGAGTGAAGAGCGTACCGCACTGTCGTCGTCTATTATTAAAATCATAGTTTAAATTACTTGTGACAAAGATATTGTAAATACTCAATACAAGCAACA
gi|29345410|ref|NC_004663.1|	1890775	1891241	467	1891051	1834	26.0822	1.2956	24.6527	IP1_10_bam_peak_149	mix	TAATCACTTTCTCCGAACTGAATGACCAAAAATCGGCATCCAAATATTCAGTAGTAATATTTACTTTCAGTCCATTCTCTTTGAATCCCTTGGTCAGCCCCTCATTCAGGTCGTTGTGCCAAGGGGTTTGCGAGGTATAAGATTGAATAAAAAGTATGTTGTATGTATGTTCTGCTGCCGCCGCCCGGGCAAAAACAACGAAGAACAAAACAACAAACAAACAGTAATATTGTCGGTTCATAAGCAAAAAACAGCATTGTTTTCAACATTTTGCCTACAAAGATAAGTTATTATATTGAAAACAATGCAAATAGCTTCAGTTTTTTATTCCTCGCGTAAGGCTTCTGCCGGCTGTATACGGATCGCCTGCCGGGCGGGGAACCAAATGCCTATGAGTAT…
gi|29345410|ref|NC_004663.1|	1896524	1896873	350	1896592	1572	4.70169	1.11061	3.66434	IP1_10_bam_peak_150	mix	CCGGATAGTGACACCATCGCAAAACGGTGCTATACTATTTCTTTTGAGTTTGGTTGCGGTTCTTGTTTGGCCGGTTGCGGCTCCTGCATGAGGTCTTTCCCCCAATGGGTAGTTGCCTCAATTGCTTCCCGGTCACGGATCTCTTTCGCCTTGCGGGCATAGACAATCATTCTCATGGACTGATCATAGGTGAAGTAATTCCATACCCAGTTCAACAACACCACTACTTTATTGCGTACTCCCAGAATAGAGCGCAGATGTACTACCAGCCACATTACCCAGGCAAACCATCCCTGCATCTTCACCTTGCTGAATTCCGCCACGGCACGATTACGCCCGACAGTCGCCA
gi|29345410|ref|NC_004663.1|	1897314	1898082	769	1897882	1826	25.1803	1.28995	23.7596	IP1_10_bam_peak_151	mix	GCGAACCCGCTTCTATCAGATAAATATGCATCAGACTACTGGGCATATCGGGATAATCATTCGGCAATACAAATTTCTTCATTTCCGAAAGTACTCCCGCCACTTCCACTCCCGTGGCACCACCACCTACGACAACGATATTCAGCAACTCCTGCTGTTCTTGTTTGTTGGAGCAGGTCACAGCACGCTCCAAGTTGGCGAGAAGCGCATTTCTGAGCCCCATAGCTTCGGACACGTTTTTCATTGGCATGGCCTCCTCTTCGATATGTTTATTACCGAAGAAATTGGTCGTCGTACCTGCGGCAAGAACCAGATAGTCGTATTCCGCCTTCCCTATGGAAGTCTGTATCATGTTCTTTTCGGGGAAAACAGCACGTACTTCCGCCATACGGAAATAAA…
gi|29345410|ref|NC_004663.1|	1899106	1899962	857	1899515	1935	38.7381	1.36691	37.2095	IP1_10_bam_peak_152	mix	GAAGCAACCGCCCGCAGTTATGCTCCTTATTCGCATTTCTCGGTAGGCGCCGCCGCACTGCTGAACAACGGAACCATTGTGACGGGAACCAATCAGGAGAACGCAGCTTACCCGTCGGGACTTTGTGCGGAACGTACTACCCTGTTCTATGCCAACTCGCAGTATCCCGACCAACCGGTAAATACTCTCGCTATCGCAGCAAGAACCGAAAAGGACTTTATAGAAACTCCTATTCCTCCTTGTGGCGCCTGCCGCCAAGTGATTCTGGAAACGGAAAAACGATACGGCCAGCCTATCCGCATTCTGCTATACGGCAGAGAATGTATCTACGAAGTAAAAAGTATCGGCGATTTACTACCGCTGTCATTTGACGCATCAGCCATGGAGGAATAAATTATG…
gi|29345410|ref|NC_004663.1|	1902707	1903066	360	1903003	1621	7.38004	1.14521	6.24402	IP1_10_bam_peak_153	mix	ACAGACTCAAAACAGAGCCTCTGAATCGAGTAAACAGAGCCTCTGAATGGACTAAACAAAGCCTCTGATTCAACCGAACAGAACCTCTGAAATACATCTTTTTTAGCTAAAAAACGGTGATATATAAAAGAAAGTACTATCTTTGCACCCAAGTTAAACTATATACTTACCACAATGAGAATTTCTAAGTAAGACAACACTTCTAGTAAACATCACTTTTCATCCATGCTTTTTCTTTATCGTTAAGCATCACGAAATTCGTGTTGTTTAGCCAGTATTGTGTTTGTCGTTCCCTTGTCCCGTGATTATCCTCACCCAGTTTTCAACCTCAAACCCAATAGACCATCATGCCTATTAGT
gi|29345410|ref|NC_004663.1|	1908704	1910745	2042	1910300	2127	68.9811	1.50247	67.2984	IP1_10_bam_peak_154	mix	ATCAGAAGAAGAACGGAATCAAATACCTAATGACTTCTTCACTGCTTCAATCTTTTCCATTGCAGCAGCATCAGCAGAAGCGAAACAGTTGCGACAACCCATTTCTCCTTGTACTTCCATATAGAATTTGATCTTCGGTTCTGTTCCCGACGGGCGAACTGAAACTTTGCTTCCATCTTCAGTGAAGTATTGGAGCACATTAGATGTTTCCGGCATATCAAGGTCAGTCACCTTGCCTTCTGCATCTGTCTGTTTCAGCGTCTTATAGTCTTTGCTCAAAATCACCTTGGAGCCACCCAGTTCTTTCGGAGGATTAGCACGGAAGTTTTCCATCATAGCTTTGATTTCTTCAGCACCGCTCTTGCCCGGTTTCACTACGTTCACTGTGAATTCTTTGGA…
gi|29345410|ref|NC_004663.1|	1921266	1921834	569	1921540	4048	706.558	2.85879	703.945	IP1_10_bam_peak_155	mix	TAAAGAAATTCTGGAAGAACGGGCTCTTGAACTTGCTTTCGAAGGTCATCGTTGGTTCGATCTACGTCGTACCACCCGTCCACGAATTGAAAAAGTGTTGAACGGACAAGCTTATCTATTAGAACAAGATGATTCACGTTATACACTACGCATTCCACAAAGTGCTATTGCTGCAAATCCGGGTTTATTAAATTGACCGAATTATATATAAGCATTCTGCTCTTAAACATCCCCTTGCGAATAACAACGTAAGGGGATTTTTCGTACATTGGTCCATGTTAAACCTTTAATATATAACAATATGATCATCGGAGTACCCAAAGAAATCAAGAACAACGAGAACCGGGTAGGCATGACACCTTCCGGAGTTGCCGAAGTTGTGAAGCAAGGTCACCAAGT…
gi|29345410|ref|NC_004663.1|	1927897	1928503	607	1928274	2227	87.7434	1.57308	85.9892	IP1_10_bam_peak_156	mix	GTTCACACGGAATTTCCCTTTTGTAGTCGTCAGCGTACCTATGACAAAACTGGATTCATCCCGTTTTCCCTGATGATTCACGTCAAATGCGTTGACCTTGTTTTCCGTGAAAAACTCTTGCATCATTGCTGTCGCTTTCTTCTTGTCAACGTTTGCCGAGCTGCCTTGGAGAACGAGGTTTACCTTGTCTCCCATATACTTACTCAGTTCCTGCGAGCTTCCCCGCTTAAATGCCGTAATCACTCCTGCCGGTATCTCCTGCGCCATCAGCAATGAGACAGAAAGAAGCAAAGAGGCCATTCCTAAAAGCACTCGTTTCTTCATAAATCCAAGCTTTTGGGTTGAAGTTTAAAGGCTTAAACTTTCAACTAATGATAGGCAAAGGTAAGCATTAATTGC…
gi|29345410|ref|NC_004663.1|	1931845	1933003	1159	1932105	2296	101.828	1.62179	100.029	IP1_10_bam_peak_157	mix	ATTAATGATATAAGAAATAGGAAAAACCAATAATCCGGCTGTGACAGTCAGGCTGCCGACCTGAATTACTTTCGTTTCAAGAAGATTGGCTGCAATGAGGCATACATTGAAGAGAATGCCCAGCAACATAAAAGGTACTGATACTTTTTCTTTCATAACTCCTGTTTTTTACGTGGTGTTCTAGAATACACGACCGCTATTCACGGCATCATACATCTTTTTACTTGTTTCGGGGTGCAAAGGTAGAAGAAAAAAGCGAGAAGGCAAAGTTATCCGATAACTTTATTCGGGGCATGAACTACAACCCCGAAAGATACTCCTTCAGCGTCTCCACATATTCCTCCATCGCTTTCCTGCCTCCGGCAGTGATCCGGCAGGCAGTACGCGGCCTTTTGCCTA…
gi|29345410|ref|NC_004663.1|	1942032	1942291	260	1942134	1633	8.13062	1.15368	6.97325	IP1_10_bam_peak_159	mix	AACTCCAACTAGAATACGTAATATTGCAACTGTAAAAATAATCAGCTCATGACACTGGATTATATTTATCATAGCGGTTTTGCCATCGAAGCAGAAGGTGTGACCGTCATCATCGATTATTACAAAGATTCTTCGGAAACTGAACATAACCGGGGAATCGTACATGACTACCTCCTGCAAAGACCGGGTAAACTCTATGTATTGGCCACTCACTTTCACCCCGACCACTTCAACCGTGAAATACTGACGTGGAAAGAAG
gi|29345410|ref|NC_004663.1|	1942584	1942890	307	1942694	1757	18.0334	1.24123	16.6959	IP1_10_bam_peak_160	mix	GCACCGAAGATCGATTTAGCGCTGTTCCCAGTGGACCGCAGGATGGGAAAAGATTATATGAAAGGTGCAAAACAGTTCATCGAACAAATAAAAACTACTATATTTGTACCCATGCACTTCAGTGAAGACTACGAAGGCGGAAATGCCCTCCGTGATTTTGCCGAAAATGCAGGATGCCGGTTTGTCAGCATCACCCATCGGGGCGAAAGTTTTGAAATAACCAAATAAACACAATAATAATTATGAATAAGTTAACAATCCTGTTTCTTACCATGCTTCTCACATGCCTGCCAATGGCAATGAGAG
gi|29345410|ref|NC_004663.1|	1943830	1944182	353	1944102	1597	5.98968	1.12827	4.90055	IP1_10_bam_peak_161	mix	ATACGCTCCGAACCAAACGACCCCTTCGGCTGTTATCGAATGTAAGAAACTACCTTCACAAACGACTCCGCAAGCCGGACAACCCCGTACGTATGTCGGAGAAATCGTGAAGCTATTGATGAAAAAATAACAAGATAGCAATCATGGAAATTAAAAGTAGATTTGATCACTTTAATATCAATGTAACGAATCTGGAGCGAAGCATTGCTTTTTATGAAAAAGCGCTTGGCTTAAAAGAACATAGTCGGAAGGAAGCTTCCGACGGTTCTTTCATCCTGGTCTACCTGACGGACAACGAAACCGGCTTCCTACTGGAACTGACCTGGCTGAAAGATCATACCTCCCCCTATGA
gi|29345410|ref|NC_004663.1|	1944812	1945267	456	1944931	1789	21.2061	1.26383	19.8286	IP1_10_bam_peak_162	mix	ACCAAGTCCATGGCCAGCCAGCAAAAGTGCTAGTATACAAACAATTGTTCCCATTTATTTTTTATGTCGGTTAGCTCTCTTTTTCCGAATATCCGCTTTCATCTTCGCGGCTCCGGAACCATGTTGTCCACGAATATAAGTCGCTTTCTTCGCTTTCGTCTTCACTTTCTCCTCCTCCTGGGGCTTATCTTTCTTACCTTTAAAGACGATTCCACCCATGATTGCATCTTCTATACTCATATATATTATATTGTTAGCATTCACATTTCTGATGCAAAGATAAGCCTTTTCTACGGAATTGTTTATCTTTGGCGGATAAAACAATACATAATCACCAAAATGGCAACAATAACCCTTTCCGCAGAAAAGGACCCGATGGGAGCTGCAATCTCCGATTAT…
gi|29345410|ref|NC_004663.1|	1946403	1946996	594	1946719	3902	641.049	2.75571	638.499	IP1_10_bam_peak_163	mix	CGAAGAGATGACAAAGTCACTTGTTTGCCATCCGTCAATGTAATCGTAAAATCAGGGGCCATCTCCCCTATTCTGACAATATATCCTGTACTATCAGCCTGTGCCGACGTCGCTTCAGCAGTCACTTTCACTGCGTCGGAAGCACTTTCAGTAGCTTCTGCTCCTTTCTTCTGGCCTGAACAAGCCAGTAAACTAACGGCTAATAAAGCCACACCACATACATTCATAATTTTCTTTTTCATCTTCTTGCAATCATTAGTGAGACTGCAAATATAAAAAAAGTACACGATGTATTTGCATTTTTAAAATAAATTCGTACCTTTGCATCCGCAAAACAGAAAACGCCTCTTTAGCTCAGTTGGCCAGAGCACGTGATTTGTAATCTCGGGGTCGTTGGTT…
gi|29345410|ref|NC_004663.1|	1955484	1956357	874	1955693	3957	665.454	2.79454	662.882	IP1_10_bam_peak_166	mix	CACCATCCTTATATCATGATATTAACCAAAAGCTGGGAACAAAGTGGGAACATTTTGGATTAAGAGAAAAGAAAAACCCTCTCAGAGATCATCTGAAAGGGTTTTATGAGGTTCCTGGCGGATTCGAACCGCCGTACACGGTTTTGCAGACCGCTGACTAAGCCACTCATCCAAGGAACCATTTTTTCTCGTTTGCGGTTGCAAAGGTAGTACAAATTTTGAAACTACCAACTATCCGCAGCAATTTTTCTTTGTACTTTTTTTCTTTACACCGCACTCTTGACGTTTCTTCTCCATCATATCCTTTAAATCACAGCCACTTACGCAGCTATCACAAGGATTCTCACTTTCTCGCGTACGACGAAAAAAAAGATAAATTCCATATATTACACGGGCAAT…
gi|29345410|ref|NC_004663.1|	1960606	1961209	604	1960834	2275	97.445	1.60697	95.659	IP1_10_bam_peak_167	mix	AACGCCTTCTCGTAGGCACGGTTTCCGTAAACCACGACCAATACGGCAGGAGTATCCAGACCACGAATACTTTCCAGACGTTCCATAGCCAAAGGAGCCACATGGCCTCCATATACAGGCACTACGATAACAGCTAATGCAGACGTAGGAATAACGGTTTCCTCGACAGTCTGCAATGTGAGATTTATCGAAATGACATTTTTTATACCGGTTCCGTGAACAATTGCTTCGGCTACTTGTTTTGATGTGTGTGTAGGCGAAAAATAAATTAAACGAGCTTCATTTACTGTCATACTATTTTCTTTTATACAGCAAAGATACGTTTTTACGCTGAAAAAAGTGTTTGATTGTTCATGAAACCAAAAATATTTATTATCTTTGCCCCGTTGAAACATTCTA…
gi|29345410|ref|NC_004663.1|	1964974	1965372	399	1965183	2089	62.3791	1.47564	60.7251	IP1_10_bam_peak_168	mix	ATCATACTCCCGGCTACCCCAGCCACGAAGGTCCTGGGGCACGGGAGATCCTCAAAAGAAAATAATTCTATAAAAAAGAGTGAAGATTGCTTGCCAGTCTTCGCTCTTTTTATTTCTTTTGCACATCACCATACGAGCAAACAAAATAGTGAATAGTAATTTACAGCATATAATAGCACTCATTGCAGCCATATTCATATCGGCGGCTCTCCATGCAACAAACCTGAACAAAGAACGACTTACCTTACTCCAGCCACTTGTCGAGCATGATCTTTCTTTCAATACAAATATCGATATTACAACGGACAGCATCATCTTATGGGAAAAGCTCTTAAGCCCCGAACTTGAAAAGCAGCAAGAATATCATATTCTGTTTCCATTGAAAATGATGGCAGTTC
gi|29345410|ref|NC_004663.1|	1972104	1973068	965	1972188	1887	22.4465	1.26491	21.0548	IP1_10_bam_peak_169	mix	ATTAGTTTTTGTAATGCCGAAACTGTTTCCAACTGTGCGTCCTCAATCATGAATCCCTTTCTTTTGAGCACTCTGAACAACTCTTCAATCAGCCATCTACAACGATACCAACCGATACATTCAATTGCTTGTTCTACAGTCTCCACCACATGTGTAGTTAGCAGTCTCCATTCAATAGGGCTCTCATTTACCGGTGTACTGGAAGATTTTTCTTTAACATGTATGCAATAAAGACTAACAGGGGGACTGCCCTTTGCCGGACCGTTAACAGGAGCGCACAAGGTGACTCTTTCAAAGCGAAGTTCCATGCACGCTACCCGTTTCTTACGTCCGCTTCCCGGGAGCACTTCAAAGCTATACTCTGCCCGTAGAACAGCCTGCTCCATTAATGTATTCAGA…
gi|29345410|ref|NC_004663.1|	1973408	1974549	1142	1973734	2009	30.7693	1.31039	29.2994	IP1_10_bam_peak_170	mix	TTTGAAAAGTAGAGTTGCAGTGAACTAACTTTGACACTAGTCTTAAATGACTATAGGCTGAATCAGACTGCAACTCTCTTAATAGGAGAACCTAGCCAGTTAGAATTGTAGGCTCACGACCTAATAAATGTATTAGCTGTTTCTCCTTCATGTTTAATACTGTAAATACAAAGTTATGAATTATTCTCATTTTGTAGGTCTTGATGTAGGAAAAAAAACTTTCGATGCATCATTAATGTCCGCAGACGAAAAAGAGTTGTCTCACAAGTCTTTTGATAACACTCCAACTGGGATCCAATCTTTATTGGATTGGATAGCTGGTTATCATCTCTCTTTATCCAAACTCTTGTTCTGTGCTGAAAACATGGGAAGTTATGTCACAGAGTTATCTGTTTCCAG…
gi|29345410|ref|NC_004663.1|	1978331	1978765	435	1978511	1999	47.9428	1.4121	46.3607	IP1_10_bam_peak_171	mix	TCCGCTGTCCCCTCTCCACAAAAAGTCCATTCCTTTTGGAGAGTTCAGTTATTTATTTTACTTTTGTCCATCACCAATAAATACTCTGAAAATATGACTTTGATAGACGGAAAAGCCATTTCCGAACAAGTGAAACAAGAGATTGCAGCCGAAGTAGCCGAAATTGTTGCTCGTGGCGGTAAACGCCCGCATCTGGCAGCAATCCTTGTAGGACATGATGGTGGCAGCGAAACGTATGTAGCCGCCAAAGTAAAAGCCTGCGAAGTATGTGGATTCAAATCTTCCCTCATCCGTTACGAAAGTGACGTGACCGAAGAAGAACTACTCGCCAAAGTACGCGAACTGAATAATGACGACGACGTAGACGGATTTATCGTACAGCTCCCGTTACCCAAACAT…
gi|29345410|ref|NC_004663.1|	1980365	1980927	563	1980628	3482	462.292	2.44861	459.953	IP1_10_bam_peak_172	mix	AGTAAAAGATAGTACCACCCGACTCAACCATTGCGAATATAGCTTGGTATGGACAGCCCGTCCCGTTCAATCGAAAAAAAAGAATCATCAATTACTACCGATTAATTTCCCTACTGACTCCATTTCCGTAAATGCACGTAACTCTCTGAGAATCTTCGCAAATGATGCGCGAGCCCTCTTCAACAAGCATAATCGGGGAATAAAAGAATATCTTTTTTATAAAAAAAAGTAGCAGAATCTTTTGGAGATTTAAAGATAATATCTATCTTTGCACCGCGTTAGAGAAACGCAGACATGGTGGATGTAGTTCAGTTGGTTAGAGCGTCAGATTGTGGTTCTGAATGTCGCCGGTTCGAGTCCGGTCTTCCACCCCCAAAAGAAAGACTAAAAGACAAGTCC…
gi|29345410|ref|NC_004663.1|	1982778	1983652	875	1982920	1894	33.3199	1.33796	31.8295	IP1_10_bam_peak_173	mix	GGCGTCATACAGTTGATGGTTTTGGCGAAGATACGCGCACAAGTAGTCTTTCCCACCCCGCGCGGTCCGCAAAACAAATAAGCATGAGCCAATTTCTGGGTAGCGATTGCATTCTTTAATGTAGTAGTCAACGCTCGTTGTCCCACCACCGATTCGAATGTGGACGGACGGTACTTACGAGCTGATACAATATAGTTCTCCATATCCGGGATTCTCTCTGTTTTTTTTGATTTTTCGCTTTCAGTGCAAATGTACACAAAAAAGTGATAAGTAATAAAGGATAGAGAAAGAAGTTTTGAACCTAAAGCGGTAAGTTTTTAAGTTATTAGTTTTATCTTTGCGGATATAAAAAAGAGAAATTATGGATAAACTGATCACTATCTGGAGTTTCATATGCCG…
gi|29345410|ref|NC_004663.1|	1984159	1985014	856	1984603	1675	11.0508	1.18334	9.82574	IP1_10_bam_peak_174	mix	CGGGTGAAAGGAAAGCATTGCTTTCATATTTCTTTTGGAATTCCTGTTTTTCTTTGTTCAAAGCTGTCATCTTCTGGTTCAGCGTCATGCGAACATTTTCGCTCTTCTTTACCATAGCCTCATTCAAGTCAATACAGAAATTGTATTTAGCCAACAAGGTATCTATTTCAACATAAGCTATTTTCATTCCAGACAATTCTGCATTAGCCGAAGCCGGAGTAGTTGCAACTTGATTATCAGCTTTGCCGGCGCATTGTGAGAATAAAACGATAAACGCAAGTGCAGCTAAACCGTTCATGAGGTAGTTTATTCTATTCATAACTCTAAAATATTGTTTTTAATTAATTAGTTCATACTATCGTTCAAGGCTTTTTCCAACTCATCAATAGAAAAACGTGA…
gi|29345410|ref|NC_004663.1|	2021410	2021870	461	2021726	1907	34.997	1.34714	33.4941	IP1_10_bam_peak_175	mix	GGGTTTTCGCACCTGTCAGCCGGAAGTAGCGGCGGTTGGAACCGGAAGATGGTAATTCTGTTATATTCTCTACGGGAACTCCCGTATATTCCTGATATAGTTTCTGTAGTTCTTCGGTAATCATAGTCGTACATTTTCGAGCAAAGATAAAGATTATAGATAAATTAATATCATCTTTGCTCAAAACTCTATATCATTTTATTCAATATTCATCCGAATGTATTATCTTTGCTTCTGTTTACTCGACCTAATTCAATGAAAGCAAGACTCTATATCGTCCTATGCATCGCATTTATCACACAAATGGCCGGTGTCCTTCCTTTACAGGCGGGGCATTACTATTACAAGCAGATTTCTCTGAAAGAAGGACTACCTTCCACCGTCCGGTGTATCCTTACG…
gi|29345410|ref|NC_004663.1|	2049552	2052374	2823	2051887	2016	50.5365	1.4241	48.9408	IP1_10_bam_peak_176	mix	ACATCTGCTCCCACCTCCACACACTCGATGATGTGCTTCGTATTGCGGATAGAAGCCGCCAATACCTGAGTCTTGTAATCATAGGTGCGATACATACGTACAATATCACCAACAAGTCCTACCCCGTCTTCGCAAATATCATCCAGACGTCCGACAAAAGGCGAAACGTAAGTCGCTCCGGCTTTTGCAGCCAGCAATGCCTGTCCGACGGAAAATACCAATGTACAATTGGTCCGGATTCCTTTTTCTGTAAAGTACTTGATAGCTTTGATACCATCGGCAATGCAAGGCACCTTGACAACGATATGCGGATTGAGTGCGGCAAGCTCTTCCCCTTCGCGGATCATCCCTTCATAATCCGTTGCTATTACTTCCGCACTTACGTCAGCATTGACAATC…
gi|29345410|ref|NC_004663.1|	2058157	2059031	875	2058748	3225	369.823	2.27771	367.584	IP1_10_bam_peak_177	mix	CAGATAATGATTGGCAAATTTACGTAAATCGATAATTCCCATCGCGATCATCTCAGGCTTAGTCCCTTTCACGCGCAAGACTCCATATCCCATGATGGTCGTACCGGGGTCTATACCCAAAATAATCTTTTCTTTTACCGGTTGAATCACTCTACTATCTCCATCAATGTCGGAAAACCGACTACTTTATCCTTGAATATTTTCGTAAGTTCGTCATTCAGCCGCACTCCCTGTTCCATGTGCCAGCGATGCAGCAATCCACTACTCTCTACTTCCCATTGCAGAGAATAAGAACTTCCGTCGTCCCGATGGCTCAGTATCCGACAGATACGCGGTGCTTTCAACGTCCCGTGTTTCTGTACTTCAGGTATATAGCTTTCCTTTATCCAAATCAAAAAA…
gi|29345410|ref|NC_004663.1|	2060943	2061338	396	2061172	1686	11.8902	1.1911	10.6492	IP1_10_bam_peak_178	mix	GTTGAAAACCTGTATTAAGCAAAGAAAAGACATTTCGATAATACTCACCCAACTCACCCGTATAGGTAGTAAAAGGCTTCACCGGCTCCAGATAGTCGATCTGAGCTGACAGGCGAAACGATAAAGTCAATAGCAGAAGAGAAATAACAATCTTTTTCATAAGTGTTCCCCGATTTTCGGTACATTCGGCAACAAAGATACAAATTATTTCGATGGTTCGTGATAAAATTATATCTTTGCACGGTTTTTACTAAGAAACTGAATAACAATACATCAAAAATATGATAGCTAAGATTGAACAACTTCTGAAAGAGGTGGAAGCTTTGCACGCCTCCAATGCCGAAGAACTCGAAGCTCTCCGCATCAAATACCTGAGTAAGAAGGGAGCCATTAAC
gi|29345410|ref|NC_004663.1|	2064077	2064488	412	2064168	1875	30.9382	1.32455	29.4667	IP1_10_bam_peak_179	mix	AAGAACTGGTGAAGAACATTCCGGAAAAATTAATACCCATAGCCCATCACTGGCTTATTCTGCATGGTCGTTATGTTTGTCAGGCACGTACGCCGAAATGTGACACCTGCGGTTTGCAAATGATGTGCAAATATTTCTGTAACACTTATAAAGTTACAAAAGAGGCACCAAAAGCCAAGAATAAATAACGATTTAATAGCAAGGAACCGAAATAAATAGTAACTTTGCGGTCGATCAAAAAAGAGAATATTAAAAACACTTTTAAATAAAAATAGAGTATTATGCAGACAATTGACAAATTCAATTTTGCCGGTAAAAAGGCATTTGTTCGCGTGGACTTCAATGTACCCCTGGACGAAAACTTCAACATTACAGATGACACTCGTATGCGTGCAGCTC…
gi|29345410|ref|NC_004663.1|	2072652	2073598	947	2072958	1714	14.1634	1.21087	12.8815	IP1_10_bam_peak_180	mix	GAACTGGGAGACATCAAGGCAGCTTTCATCAGTGCCACAACCTCATCCTGTGTTAACTCCTCATCCGTAAATTTGCGCATACTGCGGCGATTCTTTATCAGTTCACTGAAATTTTCCATATTATTTCCGTTTTCATTTGATTTATGTATGCAAAGATAGCGCAAACCGATCGTAATAAGAAATGAAATTGTATCTTTGCACTGAGAAATATATTCATTATGAAAAAACGAATTACACAAGACGATTACATCAAAGCGAATCGTAAAGCCAGCCGTGAGGCAGAAATCAAAGAGCACGGACACCCCGTTTGTTACAAACGAGTGCATGAGTCAAAGAAAGTATATAACCGCAGAAAGATAAAGGCAGCCGATAAAAAGCTGCCTTATTTTTTTCATTTGG…
gi|29345410|ref|NC_004663.1|	2087375	2088820	1446	2087808	2980	286.26	2.10473	284.12	IP1_10_bam_peak_181	mix	GGATGTGCGCAACCTAATTCTTTTGCGTACTCTACAGCACCCTGAGCCATGTAACGCAACAAAGTAGCGTTAGCATACTGACGAGCACCTTTAGAAACCTGAAGAATCACCGGAGATTTTGTTTCTACTGCAGCCTTGATGATAGCCTGCATCTGTTCCATATTGTTGAAGTTGAATGCTGGGATAGCGTATCCACCCTTAATAGCCTTAGCAAACATGTCTCTTGTGTTTACCAATCCTAAGTCTTTGTAATTAACCATTTTGTTTAAAGTTTATTGTTAGTGAATTAAAATTCTACGCAAAAGTAAGCATTATCCACCGAATAACGAGCATCGGAAAGAAAAATATAATAGAAAAAGGTTTAAATCGATCAGCAAATATTCATCCGTAAGCGGGTCT…
gi|29345410|ref|NC_004663.1|	2098211	2099607	1397	2099507	2063	58.0335	1.45728	56.4006	IP1_10_bam_peak_182	mix	TCCATAGCAACTGTCGCATTCTTATCCAGTTTCAATTCCATCACATATAATGTGGCCTCAGTACGCAACACTACATCCACACGACCACGGGAAGTACGTACTTCGACATCCACATAGTATCCCAGCAAGCTGAATATGATATAGAATACCTGCTGGTAATGACCTTCGTACTTTGTATGATCGCATTGAGGTATAGTAGACAGAAAGGTTTGCAAACGCCGTAATGCCGCGTCCATATCACCTTTACCGGATATCACGGGAAATAAAAGCCACCATGTTCGTCGCCTCACGTGTGTCATTGGTTACATAATAAGGCAACAAGCTTCGCATCAATCCCACCCTCACCTCTTTATTAGGAATATCCAACGTATATAGTTCCAATTCCTTATCGTAATCCTT…
gi|29345410|ref|NC_004663.1|	2102586	2102842	257	2102642	1542	3.3731	1.08943	2.40054	IP1_10_bam_peak_183	mix	ACAGGGACTGATTGTCAATCTTGACGGTAAAGGTACTTACGCGCACGCACGCGTGTGCGTGTGTTAGGGAAGGGCCGGAAAAGTGTACCTACTGTACCTGTTGATAACATCGTCTTTTATCGTTTCTTTATGAAAATCAGAGTATAGCGTTTTGTATTGGCTAAAGCTATGCTTTACGACTTCTAAAGCGGTGCTTTATGGCCTCTAAAGCTTAGCTTTAGCTAATACAAAACGCCCCTCGCAGTCTACAACACTT
gi|29345410|ref|NC_004663.1|	2104187	2105081	895	2104688	3440	449.831	2.42951	447.504	IP1_10_bam_peak_184	mix	GAGCACATTGCCGGAATCATAACGCACATTCTATAGGAATCTGTTACGAAGGAGGACTGGATGCTGACGGACGGACTAAGGATACACGTACGCTAGAGCAACGGGGATCGTTGTTAGCCTTAATTCGTGAGTTACGAAAGAGGTTTCCAAAAGCGTTGATAGTAGGGCATCATGATTTGAATCCGATGAAAGAATGTCCGTGTTTTCGGTGTGTAGAGGAATATAAGGAGTTGTAAAAGAGGAGGTCAATCACACTTATCAAACTCATCAATGATTTGTTCCAGTATTTCTTTCAATTGGGGCAAATCATTTTTGATTTGTTTTCTACACATAGATCCCGTCTTTATTTATACAGTTTCTCAACAATTCATCCATGTTATTCCGCAATCTAACTACATC…
gi|29345410|ref|NC_004663.1|	2131043	2131578	536	2131170	1822	24.7347	1.28713	23.3184	IP1_10_bam_peak_185	mix	CGAACACAAAGCTCATACCATAACCTGTCAACAGAGCATAAGCTATGTCGCTTAATGAGGCTCCAAGCCCTGTCACAAATCCATACCAGCGCCCTTTATTCAGCGTCCTCTGAATGCAGAGAACCCCCACCGGTCCGAGAGGTGCGGACACAACAACGCCTATAATAAAGCCTTTCACTATTATATCGAATATTGTTTCAATCTGAATCATGCCGCAAATATCGCACTTTTTTATGAGAAGAGGATAGGATATTAACGTTTTTTCCACACAAGAGTCACTATATACACCAAAATTGCTTATCTTTGCGCCACAGAAAAATCGTAAAATCAAAAAATAAACATGATTCTTTTTTTCAGAACCCCTTCCAAGAGCGTGATTGCCGTAGAGAGCAACCATCA…
gi|29345410|ref|NC_004663.1|	2135014	2135557	544	2135446	1926	37.5166	1.36056	35.9961	IP1_10_bam_peak_186	mix	ACAGCGATCAGATTACTCCATGGATAGAAGCATTTGTCAACGCCCGCAAATGGGTAGAAGAGAAGACTAAATAAGATATCTTTCTATCATTGAAACGGAGGCTGTTATTTGTTATAAAGTAACAGCCTCTTGTTTTAACTCCTTTTCCATACCCAAAGTCTGCATATTACAACTTAATTTCCCTAAATAAACAGGATATACAAATAGCTGCGAAAGCTCCTGTATACTTCACTTTGAGAGCACCGTTATCTTAACCTAAAATTTTGTAGTGTCGAAAAATCTTCTTAATTTTGTCAAACTTTCCCCCTCACTAAAGATTCAATAACCCATAAAAGTCCTATTTGTATGAAAAAATGGCTTTTTTTATTATTATTGTTTCCTCTGACCTGTGTCGCCCAG…
gi|29345410|ref|NC_004663.1|	2149142	2149383	242	2149268	1701	13.0831	1.20169	11.8201	IP1_10_bam_peak_187	mix	GATATTAAGGAATTGAATCATGAATATTTTCCAAGTAGGCAACGGAATATAGTCTACTCCGTCGGCTTTGGTAAGAGCCGGTGTTTTACGGTCGTCCGGACCAAAGACGCGCTCCATCAGGCGTCCATACGTGAAATAGCCTGCTATCAACGCCAGCAGGCACAGGGTAAATGTAATCATGGCGTGTTGTTTTTTAACTGTCGCAAATGTAACATAATCTCACGAAACAGCCCAACAATAC
gi|29345410|ref|NC_004663.1|	2166902	2168051	1150	2167811	2834	240.576	2.00165	238.502	IP1_10_bam_peak_190	mix	TACTATCCATTTCTATCTCTGCCGGACCACGTTCCCACGCAGCATCCGCTTTATCAATCAGCTTTATATCCGGGAATTTACTGATGGCAGCCATAAATCCCTGATGCCGTTCCATTGCAGGAGTCGAACCGCTCAATCCTGTCAGTTCTACTATATTTCCCTTCCCTTTCAGACTGGAGGCAATATAGTTTCCTACCGAACGACCGATTTCATAATTATCGGCTCCGATATAGGCAGTATATTTATCCGAAAGAATCTTCCGGTCTACAAGAATAACGGGGATGCCTTTCTGATAAGCTTCTTCTACAATCGGAGTCATAGGAGCAGCTTCGTTAGCGGAAATAATCAGCAGATCGACTCCTTCGTCCATAAAATAATGGACATCTTCCGCCTGCTTAC…
gi|29345410|ref|NC_004663.1|	2169287	2170398	1112	2169622	1923	25.515	1.28358	24.0913	IP1_10_bam_peak_191	mix	TTGCAGTGAACTAACTTTGACACTAGTCTTAAATGACTATAGGCTGAATCAGACTGCAACTCTCTTAATAGGAGAACCTAGCCAGTTAGAATTGTAGGCTCACGACCTAATAAATGTATTAGCTGTTTCTCCTTCATGTTTAATACTGTAAATACAAAGTTATGAATTATTCTCATTTTGTAGGTCTTGATGTAGGAAAAAAAACTTTCGATGCATCATTAATGTCCGCAGACGAAAAAGAGTTGTCTCACAAGTCTTTTGATAACACTCCAACTGGGATCCAATCTTTATTGGATTGGATAGCTGGTTATCATCTCTCTTTATCCAAACTCTTGTTCTGTGCTGAAAACATGGGAAGTTATGTCACAGAGTTATCTGTTTCCAGTGTCTCCATGGGAT…
gi|29345410|ref|NC_004663.1|	2171139	2171519	381	2171430	1609	6.6662	1.13674	5.5532	IP1_10_bam_peak_192	mix	ATTGCGTTGAGCCAACGAACCGAAACAAACGGCGCGCGTATTCAAAGCCAGCCGCTTCAGTTCGTCCGTGAAAGGAATGTTATCCCATGCCACTCCTTCTTTGATTTCGTAGCAAGGCACCCCTTCGTCATCCAGTGTCACCTGCACCGTACCGGTAGGATAATCCACCCGCTCAATCTGATTTTTGAGTTGCTTTTCTTTGAATACTTCCATGATTTCATCTCCCAGTTCGTCATTGCCCACCGCACTTACTACACGGCTGTCGAAACCAAACTGTGAAACATGATAAGCGAAATTAGCCGGAGCACCGCCTATCTTCTTTCCTTCGGGCAATACATCCCATAATGCTTCGCCCATTCCTACAATTATATTATTCATGA
gi|29345410|ref|NC_004663.1|	2172208	2173879	1672	2172846	3292	359.152	2.22595	356.926	IP1_10_bam_peak_193	mix	TAATACACGCCACCCCAGATCGAAAGAAGGAATCGCCTGCGTTGCTCCCCACATGGCAATGTACGGTGCAAGGAAAGAAGCGATCGCTTTCACAAATTGTCCGAAGGTGAGGCTGCTTGCCAGACGGTCACCACGAACGATGTTGGAAAGAAGCGGGTTCAGTGAAGTCTGCATCAGTGCGTTTCCAATACCTAACAGGGAAAAAGAAATCAGCATCAGTGCGTAACTGTCCCCGAAGACAGGCAACAGTAAAGAAGCAAAAGTCACGATCAAACTGAGTAACACGGTTTTCTTCTGACCGATACGGCTCATCAGCATACCTGTCGGTACGGAGAAAATCAGAAACCAAAAAAACACCAATGAAGGGAAGATGTTTGCTTGTGAGTCTGTCAGACCCAG…
gi|29345410|ref|NC_004663.1|	2188155	2188540	386	2188396	1772	19.4893	1.25182	18.1329	IP1_10_bam_peak_197	mix	GTGTCAGCCGGTAAGCCGGTGCCGATTCTTTGTTCAGCACTTTATTCATTCCTTTATTTATCCAGTTAAACTTCATCATTTATACTCTTTATTTGTTTTCTTTTGCAAAGATACGGGGGTGGGTACGCAGCCTTTTTGCGTACCTCAAATTATTTTTCTACTTTTGGAGAAAATCTTTATACTTCCGCCTATGCCGGTCAATAGAAATGCCTTGATTCGTTATAAAACGATTGATAACTGTCTGCGTAATCCTTATCGTCGCTGGACACTGGAAGACTTGGTAGATGCCTGCTCGGATGCCCTTTACGAATATGAAGGAATCGACAAGGGAATCAGCAAACGTGCCGTACAAATGGATATACAGATGATGCGCAGCGAGAAGCTG
gi|29345410|ref|NC_004663.1|	2195062	2196168	1107	2195352	2033	53.1939	1.4361	51.5852	IP1_10_bam_peak_198	mix	GAAATCAAGTAGCTATATTCTAGCGATTAAGCGCAAGAGGTTTGTCGAAGAATCATCGAAATAACATCTGATTCTTCGACAATACCTCTTGTCATATTCTTCGGACGACAGCTATCATATACGAGTATTCCAACACTTTGGTTATATAAAATAAGTCCCCGATTCTTATGAATATCATATTGTTTTTCGTACTTTTGCCACATAGGAACAGATTCAAGTAGAAGTACTATGAAATATCAACTGCAATTATTGATTTTTATCCTGCTTTGCCTAGCGGGCAGACTGGATGCGTCTCCTTTATATGATTACGGACTTTATCTTAAGTCTCATGCCGTACCGGCACCGGAAAGGTCTACTTTATATTTGGATGACAACCAACCTTTCTCCGTAAAAAACGAC…
gi|29345410|ref|NC_004663.1|	2197843	2198205	363	2198038	1891	32.9384	1.33584	31.451	IP1_10_bam_peak_199	mix	TTCGCCGATTTATAACTGTATAGCTTTACTTCTTTCTTCACAGAAAGGAACAAAACAGCAGTAACTTCATTCTCCTCCTTCGGGAAGGAGGAGTACCCGTAGGGGGAGGTGGTAGGTGAATACACATGGCTGATTATTAAGTTGATGCGCTCACCTACCACCCCGGCTTTCAGCCACCCCTCCTTCCCGAAGGGAGGGGAATTGAGATACTATCGATTTATTCAAATCTGAATCGGGAATGAGCTAAACTAAACCGTATGGATAGGTAATCAGATGTACGAAAGAAGCATGGAGGACTTGACAAACCGCTTTTTATGTTGTATATTTGTAAGTAGAAACCGGAAGAAAATTCGATAACATTG
gi|29345410|ref|NC_004663.1|	2227577	2228106	530	2227688	2186	79.8108	1.54413	78.086	IP1_10_bam_peak_200	mix	TATTAATAAATTCTTTCACCGTTTATTATAAACGTCCCCCAAGTTTATTATAAACTCGAATTTCGAACTTGCTGCAAGAAATATCAATTTTAGGCAACAAAAAGGGCCGCAATTCCCATAAAGAATCGCAGCCCTTAGCTTGTACCAGATTATCTGACAAGCATTACCCGAAGTGGGAATGCCTGCAATCTGTTATTATATAATACTTATTATCGCTCATTTTTCGTCTATATTATCAATGTTATTGAATTTTCTTCCGGTTTCTATTTACAAATATACAACATAAAAAGCGGTTTGTCAAGTCCTCCATGCTTCTTTCATACATCTGATTACAAATCGTACGGTTTTGGTTCAACTGCTGATTCACATTATTTACTTAAAATTCAAACAGATTTCTTG…
gi|29345410|ref|NC_004663.1|	2228447	2231852	3406	2231230	3805	598.831	2.68722	596.327	IP1_10_bam_peak_201	mix	TCACGAAACGTTCGGGAGAAGCAAAGTATGTATCATAATCATAAGGAAGAATATGTTCGGGAAATTCGTTGAAAAGTAAATCAAAGTCGAGAATGTTACGCTTCCTGAGCAGATGTTTCAGGCCGATATAATTGTATTTCTCCAGCAGGTCAATATTACTGAACTTGGCACGACCACGCTGACGGGATGCATACGACAAGCCGTTACAGGCTCCTGCCGATACCCCGATCGCATAAGGAAAACGAATATCATGATCCATTAAATAGTCAAGTACCCCACAAGTGAATACTCCCCGCATTCCGCCTCCTTCAAGTACTAACCCCGTATGTTCATCCAATTTCAAGTCTTTCATTTTTTTCTCCCTTATTCTTATTCCGACGAATAACCAGCAATGATGAC…
gi|29345410|ref|NC_004663.1|	2243131	2243427	297	2243308	1647	5.34942	1.11733	4.28589	IP1_10_bam_peak_202	mix	AAGACCAGGCCGTGTTCTTCTCAAAAAATCCGCAGTTTTGTTCAGTGTGTTTCCTTTTTTTAGTAGTTTATCAGAAAAAATATCATTTTTGTTTGCATGTTTTCCAAAATATGCCCATATTTGCAGCGTCTTTTCTTCCCGTTACCTACAAAGTAACAGCTCTCTAATTCAATAGCTTACCTGCACGATAGACCTTCTTCAAGGAAGAAATAACCGCTACATTCGCTTCATCAATTTTCTTATTCTTGAAAGGTTTCAGATACGTTTCCGTCACGGTGATGGAAGAATGCCCCATC
gi|29345410|ref|NC_004663.1|	2251221	2251695	475	2251231	1576	3.25832	1.08633	2.2925	IP1_10_bam_peak_204	mix	AGCCTTCATCCCCCATCTTCAGCCAGTGATGGAAGGTATTCCTAACTTCGGTCCGATGTTGTACAATTCCTATTTAGGTCCACTGTATGACAACTGGTCTATCATCACCCAACTGGACTTGGGACTCGACCTGACCGACAAAAATGAATGAGACTTTCCACCAGAAGAAAAAACATAAATTACAGAAACAATGAAGAAACTATATATTCTGACATTATTCATCTGCCTTGCCGGATTCGGGAATAGTTTTGCCCAGACATTGAAAGGGCATATATATGACGCCAATACCAATGAACCTTTGGTTGGCGCCGCAGTAACGTATAAATTGCACGGCAATCAGGGAACCGTGTCCGATATAAACGGAGCGTATGAAATCAAACTTCCGGAGGGAGGTGTCGA…
gi|29345410|ref|NC_004663.1|	2253894	2254698	805	2254378	1571	4.65377	1.10991	3.61853	IP1_10_bam_peak_205	mix	CAGCTTTAAAGCAACAGTCGATTTCCAATGGAAGCGTATCAATCTGGGTGCCAACTTTGCATGGAAGAGCAAGATACTGGCAGTGGACTACCTCATGATGGACGAACGTGAAAAGCAACAACAAGACTTAATGGACTATGTACGCACGATCCTCTTCGGAAAATCGAGAGGAGAAACACTGGCTACTTACTGGAAAAAACATAATACAGACTATGCCACCGTTGACTTGCGCTTCGGGGTAAAAGCGACCAAAGAAGTCGCCTTCCAATTCATGGTCAACAACCTGTTGAATAAAGAATACAGTTACCGCCCGATGGCAGTAGCCGCTCCCCGTACTTTTGTAGTGAAAATGGACATCACATTCTGAAAAACTCACTTAGATTACTGGTTAAATCTGTC…
gi|29345410|ref|NC_004663.1|	2280265	2282025	1761	2280808	3710	558.525	2.62015	556.07	IP1_10_bam_peak_206	mix	ACAGTAACTTATCCCTCAACCTTAATTACTCCCGCTCCCGATTTACCTTCGGTTCTTTAAAAAGCGGTCTGCTGATGCTTGGAATAGGATTAGGTCTACTGGTCGCCTTCTTTATCTGCATCAACTCATTTCCGGGATACACCGCTTCCAGAAACTGGGACGTGGAACGTCAGGCAAGTGTCGTGTATGGCGCATGCGTACTTCTTTTCGGTGGTGCAGGGCTGCTGACAGCTTTCCTCATCGAGATGAAAATACAGAAGAAAGAGAAAGAATAAAAAACCAAAATCCCCGAAGCCTCATCTACAAAGATGTAACTTCGGGGATTTAATCTGTTCTCATTAAAACATCAGACATTCTTTCATCCAATATAAACATTTACGCAGAGATATACATAAAGTT…
gi|29345410|ref|NC_004663.1|	2300209	2300787	579	2300379	1733	14.9627	1.21676	13.6683	IP1_10_bam_peak_209	mix	GATCTATCGGTTCGACATCCGTAGCTAGGAAGCAATGAGTCAGGTTGGTATGCGTACTCGGATTGGCAGATATCACCATGTATTCCTGCCAGTTTCCTTTTCCATATCCGGTCTCTTCCCACAGTTCGCGCTGAGCGGAAACTAATGGGGAAGCATCCTCTTTATCACAAACTCCGGCACAGAGCTCATAAGAGGTACGTCCCAATCCAGGACGATACTGACGGACAAATACAAATTTGCCGTCTTTGGTTATTGCTATCGTGTTTACCCAATCGGGATATTCAAGAATATAATATTCAGGGATGTGGTTTCCATTAGGCAATAGCATATCTTCGCAGCGTACTGTCAACCACGGGCGGCGAAACAGATATTTGCTACTTACTGTTTTCCAGGCCTTCT…
gi|29345410|ref|NC_004663.1|	2306178	2308143	1966	2306481	1957	41.8008	1.38244	40.2532	IP1_10_bam_peak_210	mix	GCGCTTGTATGTTCAACCGCAAATATGTGCTGAGCCGCATCGAAAGAGCAAGGTTACAAAATGTGCCGATGACAAATTACGGAGTAGCTATCGCTTTCCTCAACGGGATACTTAATCAAATAGAATATTAAAATAAAAAGAACAGAATCTTGCAGACTTCAAGCATTTGTCTTATATTAGTCACGCAATCAAATATTTATTAACTTTAGACATAAACAAATGAAAAAGAGAACTATGGCTTTGGCCATCTTTCTGGCAACCGGTGTTACTATGCAAGCACAAGACCGACTGACACAGTACAAAGTCCGGAATGCCATCAGCGTTCGTACCCCCATTATGAACGACAGCATCAATCCTAAAGGAGAAAAACACACCAAAAAGATGTTACTCCAAACCCCG…
gi|29345410|ref|NC_004663.1|	2316230	2316811	582	2316479	1857	28.6829	1.31133	27.2306	IP1_10_bam_peak_211	mix	CATATCTGATGATGATGCGTCTCGCGATTGTATGATTTTTCGTATTGGGAGGAAGTGCCGAACTGATGCTTGATGATCAGCCGTGCATTGATCAGCAGAATGATAGTATTATAAAGAGTCGCCCGGCTCACCCGGAAATTCTCCTGATCCATCATCCGTGAATAGAGCATATCGATATCGAAGTGTCCGTCGATGGAATAGATAGTTTCGAGTATGGCGTAACGTTCGGGAGTCTTCCGATGCCCGTTCGCCGTGAGATATTCTGTGAATATCTGCCTTACTGTATCTTTCACATTTTGAGTTTCCATCATCAGCACAAAATTAGCGCGAACAAAGTTAAGCCTTTTTTGTGGAAAGCAAAAGAATTTCTGAGAAATAAGTAATAAGTAATAGGTAATA…
gi|29345410|ref|NC_004663.1|	2319534	2320392	859	2319895	2552	161.73	1.80254	159.792	IP1_10_bam_peak_212	mix	GCGTGTTTCTTGCGATATCCGTTAGGAGTTTCACCTACGTTCTTGTAAAATGCAGCGTAAAAAGATTGACGATTTGCAAAGCCAACCATTGCACTGATTTCTTCCACATTCTTGTCGGCATAACGCTTGTCTGTCAACAAATGCAGAGCGTCTTTCACTCTGTACTCATTCAACAAACAAGAGTAGTTCATACCAAAACGAGAATTCACTACTGCAGAAAGGTAGCGAGTATTGGTCTTCAACTCTTTAGCCAAATCTTTAGCTGAATAGTCAGGATCTTTATACTTCTTCTGAACTACTACAATGTTCAGAATCTTGTCATACAACTCGTCTGCCAGTTCCGGTCTGATTAATGACCGATATGCAGCCTTCTTTTCTTTCTTTTCCCTCAAATTGTAG…
gi|29345410|ref|NC_004663.1|	2330101	2331334	1234	2330873	1659	9.88502	1.17204	8.68469	IP1_10_bam_peak_213	mix	CTACAGACAGAATCTGTGCCAACGGGTTCGCAATATTCAAGCCCTTCGCCTGTGGCCATGAACCATGAATCGGTTCGAATACTGGAGTACTTTCACCGGTAGAAGCTGAAGGAAGCAATCCCATAGAGCCGCTGATAACAGAACCTTCGTCAGTCAGAATATCCCCGAATGTATTTTCAGTCACCATCACGTCAAAGAAAGCTGGTTCTTGGATCATCTTCATGGCAGCATTATCCACAAACATATAGTCAGTTGTCACCTCCGGATAATTGGGAGCCATTTCCTGTGCAATCTGACGCCACAGACGGGAAGAAGCCAGAACATTTGCCTTGTCTACCACAGTCAGGTGCTTTCTGCGTTTCATTGCATATTCAAAAGCAACTTTCAGGATACGTTCAA…
gi|29345410|ref|NC_004663.1|	2332016	2332605	590	2332403	1710	13.8267	1.20805	12.5503	IP1_10_bam_peak_214	mix	ACGCTTCTTCATCTTCCGCATATATTCTATCACCTGCAGCGGGTTCAGGATTCCCAATGTATCGGGCAACATATAACGTCTGATGCTTGTCTGCTTCAAGCCATCCATCAACTGAAACACATATTCGGGAGAATCTTTCATTCCGTTACTCCAGTCTTCCAGATATACATTCACTCCGATATCCTGTTCATCTGCGTAATGTACTACGTTGATAATATCTGCGATATGTTCTTCGGGAGTCTTTTTCAATTGTTGGGTGCAATGTTTCAATGACCCCTTACAAAGAAGATTGATGACACGGCACCCGGTACGTTGTATCCAGTCCACCGAAGTATGACCGTCCACAAATCCCAACACTTCCACTTTCTGAAGCAGATTGCGGCGGGCTGCCCAATCACA…
gi|29345410|ref|NC_004663.1|	2332980	2342889	9910	2338751	6382	1475.89	3.46466	1472.7	IP1_10_bam_peak_215	mix	TATACGTAGGATCGTTCAGCACGAAATCCTTATTCAGCGAACCGTCGGCATTATAACGCCAGTCACGAAACAGGTTATCACCGAAAAACTTCTCTTCACGAGTCGTTGCTTTCAGAAAACGTGCCGGAATAATCTGGTCAGTATCTACATTCTCTAAAGGAAGGGGTACACAAGTACTTGTTATTATATTAAATTTTGTCTTAGCCATCTTTCTGTTTACAATTTAAATATTTACAAATTACGATTGAAATTACATCAGCTCACGCGGGTCGGTAATCACTCCTGTCACCGCAGCGGCAGCAGCAACCAACGGGCTGGCCAGTAAAGTACGGGCTCCCGGTCCCTGACGACCTTCAAAGTTACGGTTACTGGTTGATACTGAATATTTTCCTGCAGGAA…
gi|29345410|ref|NC_004663.1|	2349139	2354068	4930	2351647	10753	870.528	1.97081	867.771	IP1_10_bam_peak_216	mix	CTATACAGAGCTTTTTAGTTTCTCCCGCTTGAAACTTTTGTTTCTCCTGCTTGGAACTAAAGTTTCATCGGCTTGAAACTTTAGTTTCAAAGCCGTGAAACCAAAGTTCCGGACGCTTGAAAACAGTGGTTCCAGCCGATGGAATGAATGAAACAAGGCAGGAAACTGATCCCTTACTTATATGATTCAATTAACTTGACCGCACCAACTGTTCGATTAACCTGCTCTTCCAAGAAACAATAAATCACTTATCACTCAAAAACAGCTGAGTTATCAACTATTAAAGGATGATTTATCAATTATTAATGTCTGAAATATCAATCGTTAAGAATTGACACCTCAGACATTAACACACTGTAAATCAAATGACAACATCAAACAAATGACAGATAATGATAC…
gi|29345410|ref|NC_004663.1|	2364387	2365579	1193	2364938	1960	41.0738	1.37783	39.5309	IP1_10_bam_peak_218	mix	ATTCACGTGTCCGGCCAGCGTCTGAGCATCTTCCCAGTTCACCTCGCAACTATTCACTTGTGAATGATATTGTTCTTCTCTCCAGGCAGGTCCGTGCTGCAAGTCAATCAGCAGAGAAGCTGAATCCGCTTTATGATATGTATAACGATGAAGAGCTGCATGGATAGAAGCAGTCAGTTCCGCCTTTACCTGCGGATCGGATAATTCGACTGTATAATATCCCGGAGTAGCAGCTTCCTTGTCTTTCGGGAAATGGCTGCGGTAAGCATCCCATGCACGAGCACGGGTACCGGTAACTGGCATCACCAGAATATCCCCCAAATCCATACATCCGGTTCCGTTCAGATGAGTCTGAGTGAAGCCCCAGATCAGAGAGTCCTGATAAGTATATTCCGAACA…
gi|29345410|ref|NC_004663.1|	2369815	2370372	558	2370110	3180	322.036	2.15321	319.852	IP1_10_bam_peak_221	mix	TGAATTGCTTTTCACTGTCCCCATCGCCGATCATGAGAAAGTATCACAGATGGAGGGAATCCGCCTCATCGGGCATATCACCAAACCCGAACTCGGTTGCGCATTGATTACCCGTGACGGACAAGAATTTGAATTGAAGGCTCAGGGATGGAATCCGCTAAAAGAAGATAAATAGATTTTCTCAGTTATATACTGAAAAATATTTCATTCCATACAACACTGATAATAAGCAAAGTAGCTTTTTATCAGTGTTTTTTATTTATAGAAGCCTTGCAGAATCCAAAACTTTAACTACCTTTGCAACCGCAAAAGAGAAACAACTGAGTTGAATTAGCCTTACGGTGCCATAGCTCAGTTGGTAGAGCAAAGGACTGAAAATCCTTGTGTCCCCGGTTCGAT…
gi|29345410|ref|NC_004663.1|	2379378	2380669	1292	2380447	2071	44.0674	1.38197	42.507	IP1_10_bam_peak_223	mix	TTCTCGTTTTGCCCAAGAAAAAGGGATTGCCCGCATTACATTTTGGCGTTGGGTTCGTATCTTTGAGGATTCTAATCCTGAAATATCCGCTTATATGAAAAAGAACAAGTCTCCCAAGTCCTCGGATGAATCCTCCTCAATTACTGCCTTACGTCTTGAGAATGAGCGTTTACGTGCAGAGCTTAAAGATGCTAAAATGCGTGCGCACGCCTTCGATACGATGATTGATGTTGCCGAGGAGATGTTTAATCTTCCTATCCGAAAAAAAGCTGGTACCAAACAATAAAAAGGCTTTGTAAAGGGAGGCATGCCTATACGGTGGTCTCTCTTTGCAAATTGTTTGGTGTAACAAAGCAAGCCTTTTATAAGTATGTTGACCATAGTACGGATAGTTCGGCC…
gi|29345410|ref|NC_004663.1|	2382676	2385537	2862	2384455	2467	140.548	1.74253	138.655	IP1_10_bam_peak_225	mix	CAGCACATACCGCTTTGATGATATTGGGGAACTGCCCTCTATGAATATGACAATGATGCATATGGAATCACAATGATAAAAAATAATGTGTCAATGCAGTCATCATTAAAAAAAGGCACTACTCCTTATTTCAAATCCGAGAGATTTTCACTACATTCACAGCATGAAATGCAGAATTATACTTGGACTATCAGCCATTCTCTTTTTTACAGGATGTTATAATAGAGAACATATTTCCCGGCTTGACGAGGCGGAAGCTCTGTTACAAAACAAGCCGGACAGTGCCTTGACAATATTAAAGCAGCTCAGACAGGAAGGCAGTCAGGCCGAACAGGCCAGATATGCCTTGCTTTACTCGGAAGCATTAGATAAAAACCATATTAAAGTAACGGATGATTC…
gi|29345410|ref|NC_004663.1|	2393052	2393321	270	2393170	2776	223.325	1.9607	221.28	IP1_10_bam_peak_227	mix	GAACAGCATTCTTTATTATCCAAAGCTAAAAGGGAAAGTGCTTTCATCAGATAAAGCAATTAATCCATTTTTCCGCTGGATACAAATTTTGTTCTCTCTCGCCAGCCAACCGGCGGCTAATGCTGTACTCTCTACGCTAAGGTTTAATCTTCTCGCCAATTCTGGTATCGAAATTTCACCAATTTCTTTCAGGGCACACCAGACCTTGCCGGCATTGTTCCCTACTACTCTTTTATCCATGGCTATTCTCTATTAATAATTCGAAACTA
gi|29345410|ref|NC_004663.1|	2399487	2400115	629	2399775	2461	139.102	1.73829	137.211	IP1_10_bam_peak_229	mix	TGCCTCAACGGATGCATCTATTGTTACGCCATCAAAGGCAATTACAACAGTGTGGAATATAACACTAAGAAACATGACAGGAATTCGCCTTTGCTGATCGGGCATCCGGCAGAAGATGATGTAGTGAAGGAACGGGAAATGAAAAGTCTGCGAAACAATCAATATTCATTATTCTGAATCACGCCCGGACTCCAAATAATTCCTTCGCATAAGAGCAAAAAAAAGGCTATCTATCCCAGACAGCCAATCTTTGTTAACCTTAAATCTAATACTATGAAAAACACAGTACAAAGATACGGACTTTTGCCTCATCTCCAAATTTTCCGGCTAAAACGGGACATCTTATAACATGGTTTAATAGAATCAGAACCGCATTAACAAATAAGCAACTTCATGTTA…
gi|29345410|ref|NC_004663.1|	2402632	2403346	715	2403040	3441	382.705	2.24595	380.452	IP1_10_bam_peak_230	mix	GGCATTGATGCCACTACCAAAACAATCGTCTTCAGCAACGCTCTCGACTTCACGAAGGCACTGGAAATTCAGGAATACTGCAAGGACAAGATTCGCTGTTCCTTCGGAATCGGTACCAATCTTACGAATGATACAGGATTTGCCCCTTCCAACATTGTCATGAAACTCACGCAATGCAAAATGAATGTCAATCAGGAATGGAGAGAATGCATCAAACTATCGGATGACGAGGGAAAACATACAGGCAGTCCGGAGGAAGTACAGGCTTGTCTATACGAACTGAGGCTGGCGAAATAAAGACCACTCTGAACAGAAAGCCGGGATACGGGCATAAAAAAAGGAGCAACGCCTTGCTCCAACCTTTGTTAACCTTAAATCTAATACTATGAAAAACACAGT…
gi|29345410|ref|NC_004663.1|	2410289	2411178	890	2410654	3470	416.7	2.32883	414.409	IP1_10_bam_peak_232	mix	TGATTTCGCAGACTATTGGCATAAAGCATACCCAAAATGATACCGACAATCATCGGACTGAAAGAAATACTTCTTACAAAAGACATCTCGCCAATATAAAACGCAGCACAAGAAAATAATGCTATCAACAGGACACCGTGCAGCATGCTGCTTCTCTTTTCATTGAACATAAATGATTTGATTTAAGTGATACTAAATTATTTCTTTTTTGCAAAGGAAGACATTTTCCGGCAGACTGAATCACAGAATTTTATTATGTCGGATAATCCCTGGTTATACCCCCAAAGCGGTTATAACAAAAAAACGGCACCTCGATTCACATCGCAGCACCGTCACAACACAAACACAAAATAAAACACGACAAAACTACTATGCAATCTTACCTGTAATGCCGGGGAG…
gi|29345410|ref|NC_004663.1|	2427645	2427963	319	2427858	1856	22.4943	1.26783	21.1018	IP1_10_bam_peak_233	mix	ACTTCAAGACCATCAAGGCTATTTTACCTTCGGGAGAAAAATAACTTTTACGACCCAAAGCAGAGGACTTCAAATGCATTTGTCGGGCCAGTTCCGAGAAAGGAAACAGAGCATGGAGGCGACCTAATTCACTCGTTGCAAAACTTTGACGATATTTTTTTAGCATATCGAACTCGGTAAAACCTAAACGAGGTTCGATTTCTGAGATTTTTTGTATCTTTACCATGTGTTTTTATTTTAGATTACCCCCGTTTTGGCCGTCAAACCGTTTTTTGGGGGGAATGCTTAAAGATACAAAAAAGGCAACTAACTCGCAAT
gi|29345410|ref|NC_004663.1|	2460097	2460614	518	2460327	2259	94.1618	1.59567	92.386	IP1_10_bam_peak_234	mix	ACAAAAAATTCCCGTTCGTGCGGACTTACACGAACGGGAATATGTCTGTCTTCAAATATTGAATGGCCGATGAGCTATTCCTTATTTGATTACGACCCGTATATCCCGCAGGTGTAAATCTCATTCCGGTCATGGCAGGTCTTCTGACTCGTCCCGGTCATCGTGCCTTCCCGGTATTACACCAGTGGCAAAAGTTCGATGTCCGTTTTTGTGGACTCACAGCAGCGGGTACTGTCCCGGATTTTCACCGGGTTCCCTTTTCATTCGGAAGGCGTAAACCTCCCGAAACCATTTCCCGACTGCAAAATTATCTATATTACATATCAATTCCAAATAATTCATAATATTTATAATAAAACACACAAAGCATGACAACCGTACTGTTTTAATTAGAGCATT…
gi|29345410|ref|NC_004663.1|	2462188	2462846	659	2462617	1947	40.3955	1.37538	38.8565	IP1_10_bam_peak_235	mix	TATACTTTTATGTATAGTAGTCTACCGGATCGAATGAACAAGACCTATCCCATACATAAACCAATTTAGACTGCTATGTTATTTTTGAGGAAGAAGATGGAATGAGACCAGATACCCTCTTTAAGGCTGACTGTAAGTCGATTAAATGTAGAAAAAGATTGCTTTTGTCACAAGTAAAGTGTATATTTGCATTGAAAGAATCGTTCTTTGACAGAGGCAAAAGAAAACAGAATATTGTAATTCGCTCGTTTCTAAATCGTTACCTGATATTAATTAAACAGAAATAACTGTTTAATTTTCAATTAGATAGAGATTGTATGATGTTTCGCCGTGTACGAGCTTACTTCAGATGTCAGTCCCAAAACCTGTTTCAAAATCATTAACTGATAATTAAAGTTG…
gi|29345410|ref|NC_004663.1|	2475699	2476281	583	2475828	1649	6.59468	1.13402	5.48461	IP1_10_bam_peak_236	mix	TACATCATGGAACTGAAGAACCTGTACCGTGGCCGTATCCGCGAATACGCAGAGAAATATGGTTGCAAATATGTAGAAGGAGCTAAGCCTTGGGGTGAAAAATGCGATATCGCACTGCCTTCTGCCACTCAGAACGAATTGAACGGCGACCACGCCCGTCAGTTGGTAGCAAACGGCTGTATAGCTGTATCTGAGGGTGCAAATATGCCTTCTACTCCGGAAGCTGTCCGTGTATTCCAAGACGCTAAGATTCTGTACGCTCCGGGTAAAGCAGCTAATGCAGGTGGTGTATCAGTATCAGGTCTTGAAATGACTCAGAACTCCATCAAGTTGAGCTGGAGCGCTGAAGAAGTAGACGAAAAGCTGAAGAGCATCATGAAGAATATCCACGAAGCTTGC…
gi|29345410|ref|NC_004663.1|	2482333	2483435	1103	2483077	2308	99.5083	1.60982	97.7163	IP1_10_bam_peak_239	mix	GGCGCTGCCACCAAGGCGACCGAATTGGGTGCCAAAGTAATTACGATCTCCGGACCGGACGGATATATCTACGATCCGGACGGCATCAGCGGAGAAAAGATAGATTATATGCTCGAACTTCGGGCTTCGGGCAATGACATCGTTGCTCCTTACGCCGAAAAATATCCGGGTGCAACCTTCGTAGAAGGCAAGCGTCCGTGGGAAGTAAAAGCAGATATTGCACTTCCTTGCGCTACTCAGAACGAATTAAATGGAGAAGATGCACAAAATCTCATAAAAAATAACGTTCTTTGCATTGGAGAAATTTCCAACATGGGATGTACACCGGAAGCAATCGACTTATTTATCGAAAAGAAAATAATGTATGCTCCGGGTAAGGCAGTCAACGCTGGTGGTGTT…
gi|29345410|ref|NC_004663.1|	2483956	2484652	697	2484397	1935	31.5671	1.32253	30.0907	IP1_10_bam_peak_240	mix	TTCCCTGCGAAATGCTGTATAACACTGCAATCGAAATGGTTACCCAAGCAGGTTTTGCCGATAAGTTTATGGGAACGGGACAACAAGCCAAGTTCATTGGTCACGGCATCGGACTTGAAATCAACGAAGCGCCTGTACTTGCTCCGCGCATCAAGCAGGAGCTGGAACCGGGCATGGTCTTTGCTCTCGAACCGAAAATCGTTCTTCCCGGTGTAGGCCCTGTAGGTATCGAAAACTCTTGGGTAGTGACAAACGAAGGAGTTGAGAAACTGACTAACTGCAACGAAGAAATTATAGAATTGTCATAAGGGACTGACTAAAAAGTCAATAGTATCTTAAATCTCCTCCTTCGGGAAGGAGGAGTACCCGTAGGGGGAGGTGGTAGGTGAATACATAACC…
gi|29345410|ref|NC_004663.1|	2485929	2486749	821	2486155	1792	21.5158	1.26595	20.1348	IP1_10_bam_peak_241	mix	TGCTTAACGACTGGCAACAGACAGTTAAATAGTTGATGAAAACACCGGTCGGGCGGTCCATAATCATCAAACACTTATTGCCAATACAAGTTTTGAGGGGGCAAAATTACAAAAATAAGGGATATATTTGTATTTTTGTCGCTATAAAGTAAACGATGAACGGGCGAGGAACGGTAAACGGCAAGTAACACGAACGGCAAACCGCAAGTAACGAACAGTTGGCGGTAAGTCGTGAACACTGCACGTCCCATCTCCATCGCAAATCGTCTAATAGTAAAATGTAAATGGTATGATGAAAAAACTGATTATCTTCTTTTGCGGCACGCTGGCACTGACAGCCTGCGGAAACGGCATCGAGAAAAAAGCCAATGAAAAACTGACGATTGCCCGTGCTGCCTA…
gi|29345410|ref|NC_004663.1|	2487312	2487666	355	2487376	1639	8.51985	1.15792	7.35189	IP1_10_bam_peak_242	mix	TCTTGCTCGCACCCTTTTACCTTGGAGAAACGGCGTAAACCAGCATCCTAAAACGGCGTAGCCTGCCTACATAAAACGGCGTAGCCTGACAGGTAGAAAGGGCGCAGTCTCCAAAGGCTTATTTCACTCTCCTATTCAACTGATTATTAGCCTTCTCCACCTTTGACTTACCTATCCGTTTCCCCGTCCCTTTCTTTTTTCCGGCAGCAGGCTTCGCCTTTCCGGCGAACGGATTGTTACTTTTTTTGATTGGCATAACTTAACAAAGTATCATTCTCCTTCGTAATACTCGCCCAAAAACCAGCGGGCAATAAAGTCCCAGTTTTCGTGCAGCAGCTCTTTCCCGTTCTCGAA
gi|29345410|ref|NC_004663.1|	2488837	2489571	735	2489248	1950	40.815	1.3775	39.2734	IP1_10_bam_peak_243	mix	TGGCTCCCATCGTCTTTATCTTGTCTTTCAGGTCGACAATGACACGCTGCGCTGTTTTCAGTCCGATCCCCTTCACCGTTTTCAGCAAATTCGCATTTTCGGTGCTGATCACATTCACCAGTTCGGCAGGCGAAAGGGCAGAGAGAATCATACGTGCCGTATTGCCTCCGATGCCCGACACGGAAATGAGCAGCAGGAAAATCTCCCGCTCCTGCTTGTCGGCAAATCCGTAGAGCACATACGCGTCCTCCCGAATAGCTTCATAGATATATAACTTACAGTTTTTCTTCCCCTGAATAGCCGAATAAGTATTCAGGGATATATTGGCGGCATAGCCTACCCCGTTACAGTCGATTACTGCGGTTGCCGGACTAAGTTCGGCAAGTTCGCCTCTTACAT…
gi|29345410|ref|NC_004663.1|	2490080	2491888	1809	2490456	2846	241.507	2.00139	239.431	IP1_10_bam_peak_244	mix	AGACGCACTGCTCGATATGGGACACGGTGTAAATCTGACTCGCAAGGGAGTTTCCGGTAAAACGCAGAATCAGCTGTTCGAGTTCAATATGCGCATCAACAATCCGGCACTGACCGCACAGGTACTTGTGTGCGTGGCACGCGCTTCCATGAAGCAGCAACCGGGGTGCTACACCATGGTAGAAGTCCCCGTCATCGACCTCCTTCCGGGCGACCGCGAAGAGTGGATCGGACACCTGGTATAATCTTTTATCCGCATAACTGAAATAAAAATGAGGTTGTGTCAAAACGCTGGCACAACCTTTTTTTATGCACAAAGCCCAGACTTTCACAAGCCCGGGCTTTGTTATTACCCAAAGTTTTTGTATCTTTAGGCATAAAGTTTTTCGTTATGGCAAAG…
gi|29345410|ref|NC_004663.1|	2494504	2495244	741	2494591	1801	22.4592	1.2723	21.067	IP1_10_bam_peak_245	mix	ATGGTCCAATGAGATTATCAACAGAGAAGCGAAAGAACGTGTAGCACGTGAGATCGCCGCCACAGCCAAAACAGGCGATGTGATAGGGGCCGGCTCCGGTTCCACCGTCTACCTCACTTTGTTTGAGCTGGCAAAGCGGATTCACGAAGAGCACCTATATCTGGAAGTGATTCCCGCCTCTCAGGAAATCTCCATGACTTGCATACAACTGGGCATCCCGCAGACCACCCTTTGGGACAAACGCCCCGACTGGACATTCGACGGAGCGGATGAGGTAGACCCCGACCGCAACCTGATAAAAGGACGTGGCGGAGCCATGTTCAAAGAAAAGCTGCTGATCAGAAGCAGCGGAAAAACCTTCATTATCGTCGATCCCAGCAAACTTGTCAATATCTTGGG…
gi|29345410|ref|NC_004663.1|	2498165	2498722	558	2498524	1774	15.7324	1.2206	14.4264	IP1_10_bam_peak_246	mix	GATGCCGCCGCACATTATATCCGATGCCGCCCAACGCCTGCATCAACGGCTGGCATTGCTTGATCCATCTCATCAGTGTTTTAAGAGCTGACTCTGCCGAACGTCCCGGACAATAAAGCAGAGCCAGCTCTACTTTGTCATAGGCTCTCATTTCAAACTTTTTCTCTTCAATTAATTCTTTCATAATCTCATTTTATTAGCATTTTATAATGGTATAAAGGTACTAATAAAAGTTCGTTTTGTAAAATAATCAGTGCTATTTATTGAAGTAAATACGGACTTTTGGGGATAAAAAAGGACATCGGCGGACACCTGCGGACAAATACAGACAAGCAAAGAAAATAATTAGAACAGGGGGAGCGATTAACCAATAATAAGTAGTATCTTTAGCGGAACAAA…
gi|29345410|ref|NC_004663.1|	2509520	2511056	1537	2510686	2034	31.4273	1.3122	29.9523	IP1_10_bam_peak_248	mix	GAGCCTTTGGTCCGTTGCTAAAAGAGTTTTTAGAGGCCGCTTTAGATGGCGAGATGTCCTCCCACCTTGATGATTCAGAGCGTCTTAAAGGCAATAAGCGGAATGGTCGTGGCAGCAAACGTGTCAAAACCATGGCCGGCGAGATTGATATCGTGACTCCTCAAGATCGTCACAGCAGCTTTAGTCCTGAGATCCTTAAAAAGCGCGAGACGATTCTTGCGGACAACATGTCTTCCAAGATTATCAGTCTGTATGGTATGGGTTTGAGCCTTAGGGATATTTCCTCCCATATCGAGGAGATGTATGATGTTGAGATCTCCCACAACACCCTAAGTGAGATTATTGAACGCATAGTTCCCAAGGTGAAGGAGTGGCAAAGCCGCCCCCTGGAATCAATGT…
gi|29345410|ref|NC_004663.1|	2523914	2524391	478	2524029	1718	14.5041	1.2137	13.2167	IP1_10_bam_peak_249	mix	CCTGTGTATGATCCCGGACCGCAACTCACTGCAACTGCATCTAAAGGTATGGCATGACTATCAATGAACGACAACGCTTCATCAACAAATACTCCCAAAGACACGGCGTGTGAAGGGCCCTTCAAGTCTTCTTTCACAAAAATCGTCTGTCCGTCTTGACTTGCCGCTACCGAGCAAACAGTGGTAGAGGTTTCAATATTCAGTATACACGACATAAAAATCAGCTTATTAAATTGTCGCAAATTTACATGATTATTTCCAATTCTTAAAATATTCGTGTACTTTTGCACAAAACTTTAAGTATATGATACAGTCGATGACAGGATACGGCAAAGCTACGGCCGAACTTCCAGATAAAAAGATAAACGTAGAAATCAAGTCGCTCAACAGCAAAGCAAT…
gi|29345410|ref|NC_004663.1|	2527766	2528596	831	2528086	2771	221.862	1.95717	219.819	IP1_10_bam_peak_250	mix	AAACATCTTTCATCACTTCGTTATCCTCAAAATTGATGTAAGCAAACTGTCTGTAAGCTGATGATGCAAATTCTTTCATCAACCATGTCTTCCCCACCTGCCGGGCACCACGAACAATCAAAGGTTTCCGTGTTGTCTTCTCCTTCCAGTCATATAACTGTTGCATTGCATCTCTTCTCATATTTATTCTTTTATAATCAACGATTTATGAACTGCAAATATAAGCAACTGAATAGAAAAGAACAAAAAGTCATGCATAAAAATGTGCTAATAACACAAAAAGTCGTACCTAAAAGTGTGGAGTTCATCAGAAAGTCGTACCTAAAAGTGTATCTACTCTTTGAGACGATGAAGCGTAATCATTATGATTTCTGCCGGAGCACCGATTCGTACAGGCAT…
gi|29345410|ref|NC_004663.1|	2531082	2534193	3112	2532902	2531	156.382	1.78772	154.454	IP1_10_bam_peak_251	mix	GTATTCGGCAAAAAGGCTGTCCACCACTTCGCGGCTGCAAATGTCTCCTTTGATAAAGAAACAACGTTCGTTGTCGATATCTTTGGCAATAGTTCCCAGATTACCCGCATACGTCAGGGCGTCAAGAACCACCACTTTTATATCGCTGTGCTTGGCCAAGATATACTTAATATAATTGGCGCCAATAAATCCTGCGGCACCGGTCACCAGATAAGTTTTCATATATGATTATTTATGTTTATTTCAAGGGTTGTTTAGACAGTTCTATCAGGTATTTACCGTATTCGGTCTTTTCGAGTTTCTGTCCGAGCAGCAGCAATTGTCCGGACGAAATCCATCCTTGCCGCCAGGCTATCTCTTCGATACAGCTGACGTAGAAGCCTTGCCGGTTCTGAATGG…
gi|29345410|ref|NC_004663.1|	2541651	2541963	313	2541754	2024	51.7792	1.42975	50.1773	IP1_10_bam_peak_252	mix	ATAACAAGGGAATAAAATGGAAGTCCATCGCTGATATCGAATCGTTTTTTTACGAATACAGACTACCAAGTTCTTACAGGACTTACCTCATTCCGTCAGTTGTTCTTTCCTTTGTCCCGATCATTGTCGTCGCTCAAAGGTGTTCGTCGTCTTTACCTTCTTTTCCTTTTTCGTTCTTTTCCTCGTCTTTCATGCGCAATAATTTATCTTTACCGAAATTTATTTCTATCACCACTTTCTTGGGCGAGTCGATATGGTAACTCACAATTCCGGCATCTCTAATCAAGAACATAATAATGACAACCAGCATCC
gi|29345410|ref|NC_004663.1|	2546224	2548388	2165	2548285	2200	82.4827	1.55401	80.748	IP1_10_bam_peak_253	mix	ACCCAAGCATAACGGAACCCAGTACGAAAGAAACCAGCAGGAAGAACCCAAGCACAACGGAACCCAGTACGAAAGAAACCAGCAGGAAGAACCCAAGCACAACGGAACCCAGTACGAAAGAAACCAGCAGGAAGAACCCAAGCACAACGGAACCCAGTACGAAAGAAACCAGCAGGAAGAACCCAAGCACAACGGAACCCAGTACGAAAGAAACCAGCAGGAAGAACCCAAGCACAACGGAACCCAGTACGAAAGAAACCAGCAGGAAGAACCCAAGCACAACGGAACCCAGTACGAAAGAAACCAGCAGGAAGAACCCAAGCACAACGGAACCCAGTACGAAAGAAACCAGCAGGAAGAAGCCCCGAACGAAAGCATTGCTTCCGGAGGATTCTCCGA…
gi|29345410|ref|NC_004663.1|	2548650	2548919	270	2548737	2180	78.6779	1.53989	76.9577	IP1_10_bam_peak_254	mix	TTTTTATCATTTTATGCCTTAAATAGCCCCAAAAACACTTAACGCTTCCCGAAAGGGCAACTCCCCACCGTACCAAGTTCTTCTAAAACTTTGCGCGTTTCCTATGTAGGAATGACTCCGCAAACTGTTACGATCACACAAGGCGTTATCAAAGTAGTATTAAAAAGTGACGCCAAGTCACTAGACGAAGTCGTAGTAACGGCCATGGGTATCTCCCGCGAAAAGAAAGCGCTGGGATACGCCGTTCAGGACGTGAAGTCAGACCAGCT
gi|29345410|ref|NC_004663.1|	2553344	2554521	1178	2553648	2311	90.8868	1.57264	89.1218	IP1_10_bam_peak_255	mix	TAGAGTCGTTTCTGAACTCTAACAAATTAACGGAAACGAACAGAAATAGGCCGACCGTGAGGTCCGCCTATTTTACTTTTACAGCCTTCTGCCGAAAGTGTCGGGCAGAGGCATTCCAGACAATACACCCGGATTGATACAGTAATATCCGGATTGACATAGAAACGTCCGGACACAGCTGACGGGGATAATGTGGATTTTCATATAGTAAAAATCCATATTATCCCCGTCAGCTATTTGTTAATATCACAAATACAAAACAGGAAAAAACACCCGAATTGTTATACCGTTTTTCTACTCAGCGATACCGTTTTGCCGGATAAAGATCATGTTTGCCGGAGCAAGGACCGGTTTAACAAACAAAAAAGATCAGTCTACCGGACAAAAAAAGAGATCGGT…
gi|29345410|ref|NC_004663.1|	2555962	2557556	1595	2556156	2266	95.5926	1.60061	93.8121	IP1_10_bam_peak_256	mix	AAAAGTATTTGTATATTTGTCACATAATATCTGAAACAGATAATTTAAAATGGATGAAACGAGGCAGTTATACATTATAAGCGGATGCAACGGAGCTGGTAAAACAACAGCTTCTTATACTGTACTGCCCGAAATATTATTGTGCAAAGAATTTGTCAATGCAGACGAAATAGCCAAAGGACTATCGCCTTTCAATCCGGAAAGCATGGCTATCGAAGCCGGACGTCTGATGTTGAAACGTATTGACGAACTATTGGCTACAAGAACCAGTTTCTCCATCGAAACGACATTAGCGACTCGCTCGTACACACGGCTCATCACAAGAGCACAGAGTGCCGGATACAAAGTAAGCCTGATCTATTTTTGGCTAAACTCTCCGGAACTTGCTGTCAACCGTGT…
gi|29345410|ref|NC_004663.1|	2563277	2564531	1255	2564015	1690	12.2026	1.19393	10.9558	IP1_10_bam_peak_257	mix	TGTTTTGCATTCTTATTTTATGGAGTGCCTGTAAAGACGATGCCGATGCCCCCCTGCGGTTTTACGACAGCAAATACGAAGTGCCCATGGGAGGAAGACGCTACCTCGGAATCGAAAGCGGAAACGGAGACTACTCTTTGGAAATCGGAAATCCCCGCATCGCAAGTGCCGGAATCGAAAGCGGCTGGAGCGGAGTTCCCGCCGGACGAATGATTTACATATCCGGCATTCTCACCGGAAGCACGTATCTGAAAGTGACAGACAACGCCACACAGGAAACGCTCACTCTGCCCATTAAAGTGGTGGACTACTACGAAGATCTCAATCTGATACACGGCTCGTCCTCCCTGCGTCCCAATGGGGACGAGAACCTACTGCCGGGTGTTGACGACATTTTCC…
gi|29345410|ref|NC_004663.1|	2566500	2567784	1285	2567423	1915	35.1579	1.34727	33.6539	IP1_10_bam_peak_258	mix	CGCTAGTCGCACAGGTCGTGGTGTTCAAGAACACCAGGGCCTTCGACCAGTTGGTACAAAAATACCAGTCGCCTGTCAGACGCTTCTTCCTGCATCTGACTTGCGGTGACAGCGAATTGAGTGACGACTTGGCACAGGATACATTCATCAAGGCATATACCAATCTGGCCTCTTTCCGTAACTTGTCGAGTTTCTCCACATGGCTATACCGTATTGCTTATAATATTTTTTATGATTATATTCGCAGCCGGAAGGAGATGGCAGACCTGGATACCAGGGAAGTAGACGCCGTCAACTGCACCGAACAAGCGAACATAGGGCAGACAATGGATGTTTATCAGTCACTCAAATCGCTGAAGGAAGTGGAACGAACCTGCATCACGCTGTTTTACATGGAAG…
gi|29345410|ref|NC_004663.1|	2568753	2569159	407	2568888	1696	12.6788	1.19816	11.4234	IP1_10_bam_peak_259	mix	ACTGAACGAAATGTTTCGGAACGATATAGAACACTGTACGCAGCTAACACCGGAATTCTGGAAAAAGCGCTCACCGTGGAAGAAGTTCGTCGGATGGTTTGCCAATTTATTCACGCCATTTTTGTAATTTTGCATCGCACCAACTTATTGGAAAATTATTCGCTATGAAACAATATTTAGATTTACTCAATCGCGTATTAACTGAAGGAACTGAGAAAAGTGACCGTACAGGAACCGGAACGATCAGTGTGTTCGGACATCAGATGCGTTTCAACCTCGACGAGGGTTTCCCGTGTCTGACCACCAAAAAACTGCATCTGAAATCAATCATCTACGAGTTACTCTGGTTTCTGCAAGGTGATACGAACGCGAAATATCTGCAAGAACACGGTGTACGCA…
gi|29345410|ref|NC_004663.1|	2569815	2572086	2272	2570609	2144	72.0301	1.51447	70.3353	IP1_10_bam_peak_260	mix	AAGGCACTGACTACCGGAAACACCATCATAATGGGAAGAAAAACCTTCGAATCGCTGCCGAAAGGTGCGTTGCCCAATCGCAGAAACGTTGTGTTATCCACCCGTCCGGATACGGTATGTCCCGGTGCGGAAGTCTTCCCGTCGCTGGAAGTCGCCCTGCAAAGCTGCAAGGAAGATGAGCACGTCTATATAATAGGTGGCGCAAGCGTCTACCAGCAGGCACTTCCTCTTGCCGACGAACTTTGTCTGACGGAAATAAATGACGTTGCTCCCGAAGCCGATGCCTTCTTTCCGGAAGTATCTCCGGCTCAATGGCACGAAAAAAGCAGAGAAGCTCATCCTGTGGATGAGAAACATCTCTGCCCGTATGCTTTTGTAGATTACGTGAAACAGTAAGCT…
gi|29345410|ref|NC_004663.1|	2572596	2580208	7613	2578873	4267	805.057	3.00365	802.352	IP1_10_bam_peak_261	mix	GAGCATTTATGTGAGTTTCTGAAACGCCCCATTGTACTGGAAGTAGAACGCCCGGTAGAGGAGATGGCCAAACGCCGTATCAACTTTTACCAACGCCACGGATTTACACTGTGGGAAAAAGACTACTACCAGCCGCCGTATAAAGAAGGAGACGATTTCCTGCCTATGTATCTCATGGTACACGGCAACCTGGATGCAGAAAAGGATTATGAAGGGATAAGACATAAACTCCATACAATCGTTTACGGAGTCAAAGAATAAAGAAACAAAAGAATCGGAAGAAACATACTTCGGATAGATTTTAGATCATATCCGGCAGACGAAGTTCAGACATAAAGTCTGCCTCTGCCGAAGAATAATAAACAGAGAAGCTAAAAGAGAAGCTAAAAAGAAAGGGCG…
gi|29345410|ref|NC_004663.1|	2589686	2590771	1086	2590625	1936	33.2834	1.3333	31.7936	IP1_10_bam_peak_262	mix	ATTGGCCACTGTCCACCAGAAGAATACAAGTCCGGATAGTGAACAAGTCAGTATTGCCCAGCCTGCCCATTCAATGATTTCGCCCAGATAATTGGCGGAAGTGACATAGCGGTACATCCCTTTTTGTGGCAGATAATGACGGGTATCCCCCGGTTTGCGCAAATGGCGGATGATATAGTCCGAATGCCAGTTCATCAACATGCCCGCAAAGAAAAGCAGACTGCCCGCAATAAACCATGCGGAAGTGAACCAGCCGGAATGATACATTCCCTCGGGTGAGAGATAAAATATCCATTCACCCTGCATATAGCCGTTCAATAGATTGAACAGGATTCCCATCGACATGATTGCCAGCGGCATTTTACTCTTTCCGGTCAGTAGCAGGGGAAAGACGAAGGC…
gi|29345410|ref|NC_004663.1|	2591509	2596860	5352	2596427	2630	182.247	1.85761	180.273	IP1_10_bam_peak_263	mix	CCTTAGCCTCCATCGGATGAAAAATACAGCAACCGCAAAGTGTTAAATGTTAAATGAACATCGGATGTTCTTCCTGAAACAAGTCACCCCAGACGTACAACCGGGTACTACCAAGATGTACAACTGGGGATTACCAAGACGTACATGCAGGGATTACCGAGATGTACGTCTGAGGTTAGTTATTATTGCATAAAAGGATTTGTTCTTATCAGCGTTTCTTGATGGGGATATAAGCCAGATCATCAAGAACATTTTTATAAGCCGGACGGATAATGCGTTTGCCTTCGAAGTTCAGTTCCTCATTGCGGTGCGCACACCAGCCGACAATACGAGCCATGGCAAACAGCGGAGTGAAAATCTCCTGCGGCAAACCAATCATCTCATATACGAAGCCCGAAT…
gi|29345410|ref|NC_004663.1|	2599085	2605949	6865	2605149	2914	265.214	2.05813	263.103	IP1_10_bam_peak_264	mix	TATTTTCCGGACGAAGTTTACGAACTGTCACGGCAGTCTGCCACATTTCGCTTTCGCGCAATGCTTTCAGTTCTTCTTCCAGTTTCTCACGATAATCCGGTTTGGAGTTAGAGTCGATTGAAATCTGTGCTTCGTTACCAGTCTTCACACTGTGATACAACTTTTCAACTACCGGTTTGATAGCATCGTGGAAGGGGCCCATCCAGTCGAGAGCACCACGTTGAGCTGTAGTAGAGCAGTTAGCATACATCCAGTCCATACCGTTCTTTGCAAACAACGGCATCAATGACTGAGTCAGCTCTTCTACAGTTTCGTTGAATGCTTCGGAAGGAGTGTGACCGTTTTCACGTAACACTTCGTATTGTGCCAGCAACAGACCCTGGATAGCTCCCATCAATG…
gi|29345410|ref|NC_004663.1|	2606910	2607968	1059	2607446	1791	20.8082	1.26059	19.4356	IP1_10_bam_peak_265	mix	CGGCGGCTGCTTTGTTCAGACGTGCCGTATCGAGAATAAAACGGATTTCATCCAGAGGGGATGTCAGGGCAAAATCATAGACTTTGCGCAGATTCAGTTCCAGTGAAGCGTCTTCTTCCTCTTCATTGGCAGTCTGTTGCTTGTCAAGCAGTACTTTTTCATCCGTAGCTATATAGACAAAGGTAGTATGTCCGCCGGCAATCACAGCCGTCGCTTTTTGGCTGCCGGCTGTGCAGATTACTTCGATGTACAGTTTTTCCGTAATATCTTCTTTGAGAGAAATACAGATTCGCTTCTCTGCGATAAACAGTTTGCCTTGTTCTACTGCCTCCGGTGTGCAGTCTCTCAACACTTCCAATTGATATTCCGATCGGCCGATCAACGCTCCCAAGGCTACAG…
gi|29345410|ref|NC_004663.1|	2609407	2609752	346	2609707	1546	2.8086	1.07856	1.87113	IP1_10_bam_peak_266	mix	ATTTACGGATGGTAAAATCGCTACTTATGACTTCTCGGACGACCTGAGACATTTTCAGTGGGGCCTGCAAATAGGAGCCGGATGGAGAGCATTCAAACACCTCAATATATATGCAGACCTCACCTGGGGATTGAATGATATCTTCAGAAATGACTTTCAGACCATTACTTTTGCTATGTATCCGATCTACTTGAATATCGGATTCGGATATGCTTTCTAGCTGACCAAAGACGGATTAATCCTTACCGGATTCCTCCACCTGCTTCACACCGGAGAAAGCAACTTTCACGGTCTGCTTCAATGCAGGTACTTTTACCTGAATATTCATTGTAGCATTTCCACTTT
gi|29345410|ref|NC_004663.1|	2610035	2612886	2852	2610441	2689	198.434	1.89927	196.431	IP1_10_bam_peak_267	mix	AATATCGAGATTTCCCCAATACGTTCCCACCACATCGGGAGCAGTCACCACAGCCTCTTCTTCCGGAGGAGTCGTTTCATCATTGACCGTATTATCATCATCACTGCTACAAGCCGTCAAAAGAGAGACAGAGCATATCAATGCCCACAAATACAATAGATTCTTTTTCATAATTTTCGGGTTTAGTTATTAAATAATCGTCATTTATAAACTAAAAAGAGGAAAAAAGGTTCAATTTGCTTCCTTTTCCGAAGATATTTTGAATTCACAACCTTCTTATCAAAAACTTTGTTATATTTGCATAGAGTAATTTTAAAAAAGCCACAACTATGTTTAATTCATTTGGCAACATCTTTCGGCTCACCAGCTTCGGCGAGTCTCATGGAAAAGGAGTTGGGG…
gi|29345410|ref|NC_004663.1|	2613127	2615363	2237	2614417	3098	325.459	2.18804	323.271	IP1_10_bam_peak_268	mix	ACAGTTTCTTCACCCCAGCCTTCGGACTAAAATCAATCTTCTTCAAATCCAGCCAAAACAGGTTCGGAGTTAAAGTAGACTCAAAGTAATACACTTTATTCTTCTGATCGGAAACGGAACGCCAGCGAGTAGAAGAAATGTGAGGCTTCTCCGGTGTATTGATACCAAACGGAACGGAGACATTGCGCATCACACTCAGCACACTGGGGACAGCTATCTTTGCATCGGCAGTCTGCGGAATGGCGTGAATGTAGAAAGAGGCACGCACAAAACGGTCGCTCGAACGGTTCGTTCCCGGCAACATCTGCAATCCACCCACTTCTTTCCAGTAATCATTGACAGCCAACTGCAATTCATAACGCGGAGAATTGGTCATCACCTGATATTCTTTCCCCTCAT…
gi|29345410|ref|NC_004663.1|	2617818	2619138	1321	2618076	1794	21.6488	1.26679	20.2662	IP1_10_bam_peak_269	mix	GTTAGGGGTGTATTCATGCGGCTCTTTCAAGGTACAAAGATGACCGAATGTCCAGGTTACCTGGTATCCGTTTCCTTCTATATACCCTTCTTTTCTTGTATGAGCGCCGAGTACTTCGGCTATATCACGTGCTACAGACGGCTTTTCGGCTATGCAAACTATCATTTTTTCTCTTCTTGTTTTTATACTAACAGTCTACAAAGTTACATGATTATTTCTCACTGACCGCATAAAGATGAAAAAAACATCCCGCCTTCAGCCCGAATGGAGCTATAAGGCGGGATAAAAAAATAGAAAAAATGATTAAATTCCGTACTTATTCTTCATCCATCAGGATTTCCAGAATCTGGCAAGCAGCCTTCGCTACCGGAGTACCGGGACCGAAAATAGCAGCTACAC…
gi|29345410|ref|NC_004663.1|	2619413	2621680	2268	2621485	1641	4.01092	1.09733	3.00503	IP1_10_bam_peak_270	mix	ATGAAGTGATTGGTACCAATCGCCCAGAAGAAAGACAGACGGGGAGCGAACGCATCGATATCGATACCTGCCGCTGTTCCGGCACGCAGATATTCCAGACCGTCGGCCAATGTATAAGCCAGCTCGATATCTGCCGTCGCACCTGCTTCCTGCATGTGGTAACCGGAGATAGAGATGGAGTTGAACTTAGGCATCTTCTGCGAAGTATATTCGAAAATATCGGAAATAATCTTCATAGAGAATGCAGGCGGATAGATATAGGTATTACGCACCATGAACTCTTTCAGAATATCATTCTGGATAGTACCGGCCATTTCTTCGAGTTTAGCACCCTGTTCCAGACCTGCATTAATATAGAATGCCATAATCGGAAGTACCGCACCGTTCATCGTCATAGAC…
gi|29345410|ref|NC_004663.1|	2623834	2625197	1364	2624793	1940	34.2688	1.33904	32.7715	IP1_10_bam_peak_271	mix	TGTGCTATTCCTTGCCAGTGTAGGTATAGATGCGGGTGCCAACTTTGTGCAAACAGTTGTAGAAGGCGACGGCTTACTGTATGTAGGCTGTGGTTTCCTGATCACTGTCATCCCGTTGCTTATCATCGGTGCAATTGCAAGACTATATTATAAGGTAAACTACTTCACTCTGATGGGATTGATAGCCGGTAGTAATACGGACCCTCCCGCATTGGCTTATGCCAATCAGGTGACATCCAGTGATGCACCGGCAGTAGGATATTCTACTGTTTATCCATTATCTATGTTCCTTCGTATCCTGACGGGACAGATGATATTACTGGCGATGATGTAAAGCGAACTAATTTAATTAATAAATAAAGCCGACCAAATTCAGAAAGAATTTAGCCGGCTTTATTA…
gi|29345410|ref|NC_004663.1|	2629580	2630115	536	2629807	3167	305.313	2.1083	303.149	IP1_10_bam_peak_273	mix	ATGATACCTCTCGATTTCAATTCTCGTATTCCGGAAAAAACAGTATCACGAGACAAGCCGTACATTTCTCTAAATTCATTAAGAGAAGGTATCCAGGCACCTTTCTTTAATCGTCCTTCATTAATCCCGTCGATCACATAATCAACTACCAACTTATATTTTGATTTATTGCTTTTCATCGTTCGTTATTTTTGCGCAAAGATACAAATATCACAGCCATACTGGTACGGAGTGGTATGTGTTTTACAACATACAGACCAGTTCGTACTAGTCAAAAAGAATATTCTATCTTTGCGGCAGATTCATCTTCATATAAATTAGAAAGTTAAACATAAAGTTAGAAACATGAAAAGTACAAATCTACTTAAATCCTTGGCAGTTATAGCAACACTATCCGGA…
gi|29345410|ref|NC_004663.1|	2636510	2637863	1354	2637705	2810	233.375	1.9847	231.313	IP1_10_bam_peak_274	mix	TCTCTATATTATCGGAATTTATTTCAAAGATCGCTTCATGGTCCACCGACTATGAGTATATTTGCAACATGGATGCATTCATTAAAAAACTCTGCGACAAATATAAAGTATTGGAAAGTGACGTACAGACCTTACTAGGCTGTATGGAGGAAGTACATTTCAAAAAGAGAGACCTCATTGTACGTGAAGGGACAAAGAACAGCAACCTTTATTTTATAAAAACGGGAATATGGCGGGCATATTACCACAAAGACGGAGCAGATGCCACCATCTGGTTCGCTTCAGACGGAGAAGCAGCTTTCTCCGTCTGGGGATATGCAGACAATGCTTATTCACTGATTAATATTGAAGCAATGTGCGACAGTGTAGCCTACAGTATATCCCGCGCAACCTTGAATC…
gi|29345410|ref|NC_004663.1|	2661386	2661891	506	2661760	2839	228.215	1.96028	226.162	IP1_10_bam_peak_275	mix	CCAAGCCTTTTGTGAGCTTCGAGATAGGCAGTCAGACTTTCGTCATCCAAGAACAGTTGGTTGCCCATCCGGCAACTGGTAATGTAACCGAGATTCGCCCAGTTTCGCAGAGTTGCTTCCTGAACGCCATGTCTTTCAGACATTTGTTTTGTTGTGAGCCAATAGGACATAAAAAAACGGAACTAAGTTAATACTCTTACCTAGTTCCGTACCTTTTATATTATAAAAGAGTACGGAGCTGTCACATCCCGCTAATAGGAGGTAGTAACGGCTACCTGATGTATACGGGCAGACAGCCCGTACCCTATGAGAAGTCATAGAAGTACAGGCGTCTTCCCGGCATACATCAAAAAAATCCGTTACAATTTCCTATTAGCCGAGGAAACGCGCAATCGCACA…
gi|29345410|ref|NC_004663.1|	2670799	2671411	613	2671043	2096	61.4452	1.46994	59.7958	IP1_10_bam_peak_276	mix	ACGTAAGTGCCAGCCCCGAAATAGCCATTGCCCCCACCCCGTGACCGATGAAAATACTATCTACCATATTATAAAGAGAAGATGCCGTCATGGCGATAATTGCCGGAATGGCGTACTGCATTAAAAGCTTCCCGATCTTTTCCGTACCCAGCGCAGTGGGTGTCTTTTGTCCTGTCATACCTATTGTTTTGAGGGCGCAAAGATACAAAAAAGAGACGGATTACAGGATATATGAGAAAAGTTTCGTATTTTTGCCTCCAAAATTGAGTTAATACATAACGAAATGAATATATTAGAACTAAGTGAACAGGAAATTATTCGGCGCAATAGTCTGAATGAGCTTCGTGCAATGGGTATCGATCCGTACCCCGCTGCAGAGTATGTAACCAATGCTTTCTC…
gi|29345410|ref|NC_004663.1|	2675098	2676554	1457	2675863	2566	156.537	1.78053	154.609	IP1_10_bam_peak_278	mix	GGACGAAGTGAACAAAATGGCCGAACTGGGAACTCAGCTGGCTCACGTAGACGGCGGTGTACCCAACATGCGCATCGTTCTTCCGGAACTGAGCGAATACAACATCGGCGGTCTGCTGTACTTCTTCGAAAAAGCTTGCGGCATCAGCGGCTATCTGTTGGGCGTGAATCCTTTCAACCAACCGGGCGTGGAAGCATACAAGAAAAATATGTTTGCTTTGCTGAACAAACCGGGATACGAAGAAGAATCAAAGGCTATTCAGGCTAAACTGTAATATCCAATAACTGACAATAAAAAGAAGCGGCCTCTCCGGAGACCGCTTCTTTTTATTATATTTCCTTCGTTACGTTAAAGTGACTCACTCCCTTTCAGGATTCATTCATTCTCAACGACTTCTGT…
gi|29345410|ref|NC_004663.1|	2686740	2687606	867	2687114	1885	23.4169	1.27209	22.0146	IP1_10_bam_peak_279	mix	GGAAATCACTTCCGCTGCCAGCTCAATGTTCTGATAGTTGACTTTGCCGCTACCATAAAGCGTAGCGGCACCTCCCAATGTAAAAGTGGTGGAGTCGTTAGATTCATAAATAACCGGTGCATCGAACGGTTGTTTCTTTGTCGGTGCTACAGAGTCAACGCGTACCACAACTGTATCCGCCCCTAACGAATCTTTCCTGTTAAGGGAATCCGTTTGTGCAGTGTTGGAGGCAATCATCCCTCTTCTTCGACGCTGAGACGTAGCCTCATCAGGAAGCATCAGCAAGACAATCAGCAATATGAATGATATAATTATTTTTGCTCTCAATGGCGCCATTAACTAATAGTTTTACGCTTGAAGTGGCAAAAGTACACAATCTTCATCAATAATGCGTGAGAA…
gi|29345410|ref|NC_004663.1|	2690906	2692258	1353	2691101	2893	51.5957	1.34405	49.9949	IP1_10_bam_peak_280	mix	TATGCATCTTCCTTTATTTACGCAAGCCTTCTTCAGGAAAATGTAATGTTGCCAACAACCAAAAACTCTTCGGTCGGGGATCGCCCTAGCGGCAAGGGGCGGGACCACCCGTCCCGACGAGCGGGTATTATGCTGTTAATCCTCCCGTTTCGCTGACCACTTCCATAGGTGTCCTCATGTTTATCCCTTGATGAGGCCGCACATGATTATATACATATACAGCATCTTCAATGCGCTTGCTTACTTGCTCGAAGCTCTCATCATCACAGTCGAATAGCCAACCGTTTTTAATGGTGTTGTTCATTCTTTCAGCCAATGCATTATGTAAAGGATCACCACACTGCGTCATACTGATGTTGATTTGATGCTCTTTAAGCCTCTCTACATATTTATTTGAGC…
gi|29345410|ref|NC_004663.1|	2694766	2695138	373	2695092	1716	6.78638	1.13356	5.66945	IP1_10_bam_peak_281	mix	AGTAGATAAATATCGGATAACCGACAGCACCTACCAGCATCGCAATAGGCAACGTCCAATTCTTCAAAAACTTAAGCATCGTCGTATATTTTTTCTTGGAGGTGCAAAGTAACAGAGATTTCGGGAGAAAAGCTACCATTAAACCGAAAAAAACACAAAACTTAAGTGTAAATCATGAGTTTTCTGCAAAATTCTACTACATTTGCACCGTATTTAAATATGAAACCGCATAGAACCTACATATTATATATATCAATCTGCCTCTGGCTACTTGCTTCTCCCCTATGTATCGGCAATTTATGGGGGAAAGATTTCGTAGTAGTCATTGATGCCGGACATGGCGGTCACGACCCCGGTGCCATCGGGAAAATA
gi|29345410|ref|NC_004663.1|	2708254	2709204	951	2708809	1752	8.48799	1.1519	7.32119	IP1_10_bam_peak_285	mix	ATGGGCACAGTTATGCCAAAGGAGTATCACGGTTGTGACAAGGGTGTGGCACAGTTGTGACAAAGGCTTGGAAACAGTTGTGACAAGGGCATGGCACAGTTGTGCCAAAGGCGTGGCATCGTCGTGCCAAAGGCATGGCACAAGTAAGGCTGCCTCATTTCTACTTGAAGCAGCCTCACACTATCATATTTTCAGTCTATAACGACCTATCTCTTCTTTCTTTTTCTTTTATTTACCGATTCTACAGCTTCCGTTACCACGGATTTGTTTTCGAACCGTTTCGTATAACTGGAATAGTCCGGATGGGTACGTTCGTAATCGGGATCCATAAACAGAGGGCTGGAAATGATATGATCCGCCGTAGAACGGTTACAACAGAAAACGATGTTCTCAACACCG…
gi|29345410|ref|NC_004663.1|	2711951	2712677	727	2712124	1934	37.8356	1.36158	36.313	IP1_10_bam_peak_286	mix	ACGTCACCGGGCTTCAACTGTGCGTAGCATCCGGTCACTACCACAAAAGCTCCGGGATGCTGCTTGACCAACCGATGAATAGCCTGACGGCATTTCTTGTCTGCCATCTCCGTCACCGAACAAGTATTTACCACACAGATATCTGCTTTTTCCCCTTTGCGTGCAGTCCGGACTCCTGCCTCCCGCAGGATTTTACCGATAGTTGAAGTCTCTGAAAAGTTCAATTTGCAGCCTAACGTATAATAAACGGCTGTCTTATTTTGAAATACAGTGGTATCTATCATAATCTGTTATAACGCATATTTCCTGCAAAGTTACACATTATTATTAGTAAAACACTTTAGGATACGAAAGTTTATTCCTATTTTTGCACAATTCACTAAAAAACGTGCAATGATT…
gi|29345410|ref|NC_004663.1|	2713320	2714448	1129	2714255	2684	197.04	1.89574	195.039	IP1_10_bam_peak_287	mix	AAATCATCATCGGAGGCGCTGCCATGAATCAGGAAGTGGAAGAGTTCTTCTACAAAATAAAGTTCCCTTTCACCATCGGTTATGGTATGACCGAGTGCGGACCACTGATCAGCTATGCTCCCTGGAATGAATTTATTTTAGGCTCTTCCGGCAAAGTGCTGGATATCATGGAGGCACGCATCTATAAAGAAAATCCGGAAGCGGAAACCGGAGAGATTCAGGTACGTGGTGAAAACGTGATGGTGGGATATTATAAGAATCCGGAAGCCACGCAGGAAGTGTTTACCGAAGACGGCTGGCTGCGCACCGGCGACCTTGGTACTATGGACGCCAGCGGAAATATCTTCATCCGCGGACGACTCAAAAGCATGATTCTGAGTTCGAGCGGACAGAACATCT…
gi|29345410|ref|NC_004663.1|	2720631	2721329	699	2720864	2598	146.963	1.7391	145.056	IP1_10_bam_peak_288	mix	ACTGACGAGCGATTTCAAGGTTCCGGTCGACATAATGGATGGCAGAGTCTATATTAAATTTCTTATACTCATTGTATAATTGGAGATTCACCTTATATTCCCGATCGGGAGTCAACCCAGAGTCCTTCAGTAAACATTTAATCCGAGCGATTCGCTGCTCTTTCTTCTGGACGAAGAGCGGCTTCGCATCTATCATTTTATGCAGAGAGTCAGCCAGTATTTTCAATTCGTTATTTGCATAAAGAGCATTGCCAATTCCCAGAGCAACCAGGAACAGCAAAACGATTCTCTTCAGATAACAACGGTTGAATTTCATATTATTAGCAAAGATGATAAAAAAAAGCGATTTATCCATCAGAACAAATCGCTTTTTTAATATATGAAGTAAATTTGTTCTTA…
gi|29345410|ref|NC_004663.1|	2721839	2725384	3546	2725218	2689	183.77	1.84895	181.793	IP1_10_bam_peak_289	mix	AAGAAGCGGATAACGCGTTCATCACGACGGAAGTTAAGTTCCAACTTGTCAATGACAGTAGGATCTGCATTGAACTCAACCAATTGATAAAAACCTGTTGACTTCTTCTGAATTGGATAAGCCAATTTCTTCAGTCCCCAGTTTTCTTCATTGATAATCTCAGCACCTTCAGCTTGAAGAATACCTTTGAATTTTTCTACCGCTTCCTTCATCTGAACATCAGACAAAACGGGAGTTAAAATGAAAACGGTTTCGTATTGATTCATACTCGTTTAATTAAATAAATAATTTATTTTATTTTAAAATGCGGGTGCAAAGTTAGGCATTTTATTTTGAACTACAAATATTTAATCTTTTTTTGTATCCTAATGTAGGAATTATCCGGGAAGTGGCTTACCT…
gi|29345410|ref|NC_004663.1|	2725661	2729636	3976	2727883	31218	28478.1	21.165	28471.6	IP1_10_bam_peak_290	mix	ATCCTGAACATCTGTCGGAACAAGTTCATAACTAGCAAACTTCATGATAAATGAAGCACGTCCGCCGGTAAGTGAGCTAAGTGCTGTCGAATATGAAGACATTTCCTTCAAAGGTACTTTAGCAACAAGTTTCTCGAAACCTTTTTCGCTGCTCATACCCATAATCATGGCACGGCGTCCTTGAAGATCTCCCATCACATCACCCATTCTGTCGGACGGAACAAATACTTCCACATCATAAATCGGTTCCAAAATCTTCGGACCGGCATTCTTGAAGGCTTCACTGAATGCGTTACGTCCGGCAAGCATAAAGGAGATTTCATTTGAGTCTACCGGGTGCATCTTACCATCATATACGATTACACGTACGTCACGGGCATACGAACCTGTCAACGGGCC…
gi|29345410|ref|NC_004663.1|	2736078	2736325	248	2736148	1744	9.68717	1.16528	8.4913	IP1_10_bam_peak_291	mix	GCAGCCAAAAACAGGCACTTACTATGTTTATCATCATCGGAATTATGCTGACAGGAATGCTTTTTGGCTTCCTGTTACGTAATAAAAGACTATCTTGGATACATAAAATAATCACCCTGCTGATATGGGTCCTGCTCTTCCTCCTCGGGATTGATGTAGGAGGAAACGAGGCTATCATCAAAGGACTGCATACATTGGGACTCGAAGCACTCATTATCACACTGGCGGCAGTGACCGGCAGTATACT
gi|29345410|ref|NC_004663.1|	2736769	2737956	1188	2737353	2984	254.615	2.00602	252.52	IP1_10_bam_peak_292	mix	ATCATGCGTGAAATCATAGCATTGCTGGGAGCCCCGTTACTCGTGAAGTATTTCGGCAAGCTGGCCCCTATTTCTGTAGGAGGAGCTACCACAATGGACACTACTCTTCCCATCATCACCCGATGTTCCGGAAAAGAATTCGTAATCATTTCTATCTTTCATGGTTTTGTAGTTGATTTCAGTGTTCCATTTCTCGTCACCTTCCTTTGCTCAATATCATTTTAACAGCAATATTCCTTAAAATTCAGTTATATTACATTTTCGTTTCCGCACACGTATTGCAAAAATGTTTCAGAATAAGGTCTTTTTGTATCAAAAAGCAGTTGATTTCTTGATTTACATCAAGAAATCAACCGAAACAAAATCTTTTCCTTTTCTTTATTTTTATGCTATAAAACA…
gi|29345410|ref|NC_004663.1|	2740154	2740672	519	2740375	1738	11.2185	1.18129	9.99034	IP1_10_bam_peak_294	mix	GGAAAAACTTGTATTCCATCAAACGCTTTTCTACCAAATCTTCCGGATGAATGCGCCGGTAGATACAATCTTCGTCCATCGAATCAATTACGCTTAAAGCCGCCTCTTCGGGAGTAAGTCCCAGGAAATTCGCCCACGGATGGACAGTAACGTAACTTTTCCGGTTCGAAAGATCGGAAATGACAGCACACCCTCCATTAACTTCCGTCAATGAGCGGACAAACTGCTGGTGTTGTTCCACTATTCCATTATCCAGTGCTTCGTGCGCTGTCGGATGCGTAGCATAGACTTCATCTATTTCCTTTTGTAGTACGTCCATCGTATAAAATGGTTATTATTCAGTATTGTCGCAAGGACAGGCATGACCTATCTTTGCACCACAAAGATAAATAAATAAGA…
gi|29345410|ref|NC_004663.1|	2775586	2775867	282	2775804	1755	10.9633	1.17777	9.74049	IP1_10_bam_peak_295	mix	AACAAGGTATCTCCCCTTCCTGAAATATCTGAAGAGAAGTCCTTTCTTTAATTTCTTTATCATTAGCCTGAAACAACAATCCTTGCGAATAAGCAAACAGAGTCATTCCAGTCAGTAGGAATAAGAGGCAAAGCCTACGTCGTATCATAGTCTTTCGATTTATTATCACAAATATACAGGATTATTTTAAATAACCGCCTAAGCAGATGAAAATCACCTTTGTCGGTACCCTACAGTTCCGGCTGTTTCTTTCTTTAATCCGCACCTTTTTCTATCACCCA
gi|29345410|ref|NC_004663.1|	2777821	2778647	827	2778241	3043	275.221	2.05318	273.095	IP1_10_bam_peak_296	mix	AGCAGAGTGATCAGACTATGACCGGACAATACATCGTACAAGGAATTTTTGCGCTAGCGGGAATCACTTCCCTGCTAGCTTCCTTACTGAACTGGAACTGGTTCTTCACCACACGCAATGCCCAGACAATCGTCCGGAATGTAGGCCGCGGCAGAGCACGGCTCTTTTACGGCATACTGGGAGTCATTATAATAGGAATGGCTGTATTCTTCTTTATAGAAACACGGAAGGCAATTCTATAATAAGCTATTTTCAAAGAAATGCGCTTGTTATCTTCCCGTTTTTTACTATTTTTGTAGAGAAAGGAGTATGTAATTATGAAAACAACGAATGAATACCTTACAAAAATCCGCCAATTCAAGCAACAGTGTGCCGAGAAATATGGGATTATTTCTATCG…
gi|29345410|ref|NC_004663.1|	2782524	2784972	2449	2784867	2217	85.7785	1.56602	84.0314	IP1_10_bam_peak_298	mix	ACTGACGGAAAACGGGTATCCGTACTTCATTGATATACTGTGTCGGTGTTTTATAAGGCTGCCAGTCAATGCGTTTCTCGTCGCTAAGCCGTTTCAATGTCTGCAAATAAAGCAGACGCACCGCCTCCCGATAATCGGAACGGGAAAGCGCATCGGCAATCCCTCCCGAAAAATCCACACCGTAAATCGTATCTTCTCCCACTTCATAAGGCAGTTTATTCTTGGGCGAACGCATGAATAACTCCGGACGCTTCTTATAAACAAACCATATAATCAGGAGCAGAATAATAATGGCCAGACATATTAATATAAGTTCAGAATACTCTTCGGCAAAACGGCTGCCGAATATCTTCCGCAACAATTCCCCAAACTGCCTGCGAAACCATTCAAAGATATTGA…
gi|29345410|ref|NC_004663.1|	2793409	2793956	548	2793514	1844	16.8432	1.22502	15.5218	IP1_10_bam_peak_300	mix	AACCTAAAAATGTTTAACCAAGAATGGCAGAATCTACGATTATTACCGGTCAGTTTGTTCGAATCAGCCAAACGCCCGCCAGTATCGGCGAACGATTGCTGGCTTTGGCCATCGATTATTCCCTGATTGTGATTTATCTATATTCTGTGACGACACTCATTGTTAAACTGCATTTATCCTCCGGAGTCGGTACGGTCTTTATTCTGTGCCTCGTCTATTTGCCTGTACTTCTTTACTCGTTCCTCTGCGAAATGTTCAACCACGGGCAGAGTTTTGGAAAACGTCTGATGAATATACGCGTCGTAAAATCAGACGGTTCTACTCCCAGCATCAGTGCTTATCTGCTGCGCTGGCTTCTCTTCATCATTGACGGTCCCGGCACGGGAGGTTTAGGACTTT…
gi|29345410|ref|NC_004663.1|	2794581	2795295	715	2794686	2165	75.8761	1.5293	74.1661	IP1_10_bam_peak_301	mix	CTGTAACTCATCGGTGATAGCCTCTACCGCTCCAACTAATTGCGCATGGGGAATATGATGCATCATGGACACCCGCTCCACAAATTCTTTGGTTGTATATGTTCCGCTTGGCACTACCCGTGCGTGTAGCAACTTCTGTTCTTCAGCATCCTCTTGTTTGGGATTTTCATAAAGGTCGTAATAAATGCTCATAAGAATAATTTTATGTTTGGCTGTTAATAACTTAATGGTTTCTATTTAAGTAATTAGTTGTTTGTTGGCTACATTCTTTCGTATTACTTAAGTGAGACGAATAGATTACTTAAGTAAGACAATTATATCACTTAAGTAATTTGATTATCTTACTTAAGTGATACGCAATAAAACAACGAACAAAGATACTAAAAATCCGAAAGCCCC…
gi|29345410|ref|NC_004663.1|	2796519	2798236	1718	2797140	1963	31.7596	1.32098	30.2817	IP1_10_bam_peak_302	mix	TTTATCTACAGTGGTGACTAGCGACAATTAGTCCACCTGCCCCAGAGAGTTTCCATATTCCATTTCTCCCTGAACCACAAAAAGGATTTCTTCGGGATCATATTCTCCCATTTCGTCCTTCTTGGCTTCTTTCACGATGTAAGCTACGACCTCTTCCAAGTCAATGTTTACGTAGCCGTCGTTATCGGGCTGAGCGTCGAGAATGCCACTTTCTGAATAGTACTCGTCTATCAGATCGAGAAAATAGTACAGTTCATCGTCCTCGAACTTCTCTTTCAGTTCCTGAGGCAGATAGTTCTTGATAAACTCGACGGTCTTTTCGTCATCGGCATCTTCTAATAAAAAATCATCTTCCAGTCCCATGGTTGTAAGTATTAAGTAATAAGTATTAAATATTAG…
gi|29345410|ref|NC_004663.1|	2800796	2802501	1706	2801412	2323	100.033	1.60935	98.2392	IP1_10_bam_peak_304	mix	TAAAGAGCTTGTTCTCCGCCTCCACGATCTTCGCCTTGCAGGCAGCTACCTCCGCCTCCTTATCCTCACACTCCACTGTGCCGGCTTCAATCCCTGCAATCCGCTTTTTCAGATCCTTAATTTCCCCTTTCGGACCGCTATTCTTCTTATTGACATAGTTCGTAAATTCCTTGATGCCGAACATATTTCCATGATCGGTCACGGCAATACCCTTCATCCCATTTTTCATGGCTTTATCTACCAGACGGGCGACACTTGCCTGACCATCCAGTAGAGAATATTGCGTATGAACGTGTAAATGAACGAAATCCTGCATAATGATAAGTAGTTAATTTGAAGGCATAAAATTACTACCTCCCGCGTTATAAACAAAAATAATCCTCAAAAAGTTATCAACAC…
gi|29345410|ref|NC_004663.1|	2802838	2804118	1281	2803718	2453	100.246	1.58826	98.4522	IP1_10_bam_peak_305	mix	TTGGCCGTGGTTCGTCTTCCCGGACGAAGCAGGCAAGGAGTGGACAAAATGGCCAGCAGCAAGGTCGTCCCAGCTATAACCAGAACACGGACAGCCGTGCCGATAACGAAGGGGAAATCTTTGCTGAAAACAGTCCAAGAACCAAACATAAGAAAATATTCACTCAGGATGACGGTGAATATGTGGATTTCGAGGAAGTAAAATAATATAATATAGAAAGTGGTTAGTAACGTGTAGTCAGCAACTTACTAATCACTGTTTCATCTTCTCTTAGAAGCGAAAAAGTCCTTCATCAATGTGGCACATTCATCTGCAAGGATTCCTTTTACAACGACCGTTTTAGGATGCAGCGCCTGAGCCGCATATCGCTGATACCCACGCTTATCATCTTCCGCACCA…
gi|29345410|ref|NC_004663.1|	2817403	2817714	312	2817423	1742	5.22336	1.11214	4.1645	IP1_10_bam_peak_306	mix	TCTTTCGTCTAACAGCTGTCAGACGAAAAGAAAACAGCTGTCAGACGAATAAATTCAAGCATAAACAATGTTAGTTTACGGCTAGCAGAAGAGTAATCTCATGCTATTCTCCAAGTAATCCGTCGCATACGAAAAATTAAATTATACTATCAACGCCCTAAACTATTGTTTATCATCGGCAAACTACGTACTTTTGCACGCCATTTTTAAGAGGCTAAAATATGAATAACAAGACCAAAGGTTTTATTTATGGAGCCATTGCCGCTGCAAGCTACGGTATGAATCCTCTCTTCACACTCCCGCTCTATGCT
gi|29345410|ref|NC_004663.1|	2818320	2819578	1259	2818737	2162	50.6405	1.4065	49.0445	IP1_10_bam_peak_307	mix	TTAGCCATTCAATCTATAGGCTCCACTCCTACTGCTATACTCGGTGCTCTGGAGCCTGTGACAGCGTTATTTTTCGGGGTCCTCCTGTTTCACGAAAAACTGACTCCCCGATTAATGGTCGGTATTTTAATGATTATCACTGCCGTTACATTGATTATCATCGGCAAGTCGCTTATAAAAAAGATGAGTGTGCTGTTGCAGATAAGCAAAAAATAGTATACTTTTGCTAATCAATCAACCAAATAGCAACTTTAATTATCAAAAAATATGGTAGACGTAAAGACTTGCCTTGACAATGCACAAGAAAAAATGGATATGGCTGTAATGTATCTCGAAGAAGCATTGGCACATATCCGCGCTGGAAAAGCGAGTACCCGACTGTTGGATGGTATCCGCGTA…
gi|29345410|ref|NC_004663.1|	2831831	2833085	1255	2832507	1817	14.7128	1.20887	13.4224	IP1_10_bam_peak_309	mix	AACGGGTCAGCATCGTTCCGTCATCTACTTCGGAACCGGAAGAGATAATGAAATCATCACATATTACTCCATGCCCGATATGCACTGGCGCTGTCACATTACTGTTGACGCTACCGTTTGTCAAACGGCAAGTACCGCAGATATGGCAATAATCACCGATCCGTACATTCTTGATAGACCCTGTGTTCAGAATCATCACATGATCACCTATACTACCTACCGCAGAAGCATGCTTGTTGGAATAATAATCGGCAATCGCCTTCATGCGATTAATCAGTTCCGGACGGTGACGATACAATGCAAGTATGTACGCCTGGTGTGCCGACAGTTTATCATTGATCAGCACTTCACGTCCGCCCGTTTCATTGAGCACTGTCGCTTCCACCCCATTACCAAAGG…
gi|29345410|ref|NC_004663.1|	2838864	2841259	2396	2841112	1855	10.2096	1.16502	9.00247	IP1_10_bam_peak_311	mix	GGGAAACCTGTTCGACGGAAGCCTGAAACTTTATAAGTTAATCCATCTTCATCGTCGTCGAATTGTACCATATATACGATACTGTCAGCAGGCATACCACTAGGAGTTGTGGCAGCTTTTTCCAGTACCTTGCCATCAGTTATTTTCACTTTGGATTCATATGTTACATTATCCACAAAGCCTGTTGTCGAGAAAGTCCTCGCTGCATAATTCACGTTTACTTTCAGTTTATATTCCCAGAAGTTTCCTAAATCATCCAACCACATTTCAGTTTCACTGTTGCTGGCTGTATTGTAAGTACTCATTTGCAGATGTCCTGCTCCGAAAGGATCTTCTACTTCTTTCCCGTCAATAAATGCATTCACTGTCACCCACCAGTCTCCTGCCATTTTTTCAACA…
gi|29345410|ref|NC_004663.1|	2846968	2847858	891	2847146	3334	408.413	2.35123	406.131	IP1_10_bam_peak_314	mix	TTAATTGTTAGTTTCATATTTATTAATAATTTTGCAACTTGTTAGAGTATAGAGACAATTAATGTAAAGTTGAACTTTAAGAGAGAATTTATGAAAAGAAAATTAATGCTGTTATTGGCATGCCTTTTTGTGGGCATAAGCCTAGTAACTGCTCAGACTCAGAAAGTCACAGGCGTTGTGATTTCTGAAGAAGATGGGCAACCAGTTGTTGGAGCCTCTGTGTTGGTAAAAGGTACTACTCAAGGTACAATCACAGACATCGATGGTAATTTTAATTTGGCGAACGTACCAAGTTCTGCAAAGACTTTGCAGATTTCGTATATTGGTATGCAAACACAAGAAGTGGCAATCAAGCCAATGGTGAAAGTTACACTGAAATCAGATGCACAAAATCTTGAT…
gi|29345410|ref|NC_004663.1|	2849641	2851496	1856	2851137	1764	9.0817	1.15782	7.89983	IP1_10_bam_peak_316	mix	GGTAAGGGAATTGTAGGAAAAGCATTGCCTGATGTTATCGGTGGATTCAGCAACACTTTCACATACAAAGACTTTGACCTGTCATTCCTGATCACTTATCAGTTTGGTGGTGACATGTTCGATTATCCGGGATATTTCTCTCATCATGATGGCGTAAGAATCGGTTCCATGAACCTGTCAGAAGATGTAGCCGGAAACTACTGGAAAAATCCGGGTGATAAAGTAGACAACCCGATGCCTATCTATGCCAACCCTTATCGCTGGGACAGATTCTCAAGCCGCACAATCAAATCGACTGACAATATTCGTCTGAGAGAAATGACAGTAGGATATACTCTGCCGGTATTGAAGAAGCACATTTCCAACTTCCGCATCTACTTCAGAGCAAACAATCTGGCT…
gi|29345410|ref|NC_004663.1|	2853673	2855471	1799	2854493	2294	87.7646	1.56197	86.0103	IP1_10_bam_peak_317	mix	GTTGTTTCGCTTTTAATTCAGCAGTCAGAGCTTCTACAGCTTTCTTCATCTGAGTAGAGTTGTACTTGCTGTTTTTCAGCTGAGCTTCCAGTTTTGCAATCTGAGCTTTGTTTTCTTCCATTTGCTTGGAGATGAATTCAATGTCAGAAGCAATCTGTTGCTTGGCACTGGCTGAATTTTCGGTAATAGTACCACGCTGCAAGTCCACACGGCTTTCGGCAGCATTGATCTTACGGAATCCTTCCTGCACTTCATTGAAAGTTCCCATCATATCATCCAATTCAGCGTTACGCTGTGTCAATTCCATTAAAAGAGAGTCATTTTCAGCCTTAAGGTCTTTGCTTCCACCTTTAAAGTCACACGAAGCCAACATGGCTGCGCACATAAATAAAACTGCTA…
gi|29345410|ref|NC_004663.1|	2856513	2857804	1292	2857457	3723	482.36	2.41863	480	IP1_10_bam_peak_318	mix	GTATCCTTATTTTATCTGTTGGTACCTCCCATGATTTCGGAAATAGGCAGGATGAATGACTTACTGGTAACCTACCTCACCAATGGAGCCGGGAATAATGTGCCCAAGAATCTTTCCGAATTCATTCATGAGAATATTGATCTTCAGGCGCTCAACCGTATATTAAGCGAAGAGAATATTCTTGCAGCCATCAAAGATACAGTGCCCAGAGTTTGGGCCCTGCTTGCGGAGTCGCTCAATATCCTGTTCAGCATTCTCGCCTCCTTTATCATATTACTATATGTAATCTTTATATTGCTGGATTATGAAGTCATAGCCGAAGGATGGCTGCATCTGCTGCCCAACAAGTATCGTACCTTCGCATCCAACCTCGTACATGATGTACAGGACGGCATGAAT…
gi|29345410|ref|NC_004663.1|	2858911	2859252	342	2859048	1632	7.19072	1.14234	6.06118	IP1_10_bam_peak_319	mix	CCCGGCATTCGTTCGCCACGGAAATCTGCCTTACCAAAGGCGTTCCCATTGAAAGCGTATCCAAGATGCTCGGACACACCAACATTCAGACCACACAGATTTATGCCCGTGTGGTGGACAGAAAGTTGAGCCATGACATGAATATGCTGGATCGAAAACTAAAAAATATGCAAAAAGGTACGACGCAAAACGCTGTATGAATAAACAAATCATTATATTGTCACACCATTTAAAAAACAACGCCTTATGGAAAATAGAGGATACATCACCATCACCGGTTTGGAAAACAAGGATGAACAACCCATCGTCAGTGTAAAGATAGAGAACGGCAACGTATGGAT
gi|29345410|ref|NC_004663.1|	2859533	2859810	278	2859667	1702	5.23099	1.11364	4.17193	IP1_10_bam_peak_320	mix	ATCCCGACAGCAACCGGACTACCATTTCTTATAACTAACGTGCATAGAAACCTGTAAATAGCGAGCCTTACCCGAAAATCCAACGGGCAAGGCCTCTTTTTCTCCCGAAATTTCTATCTTTACGCCAAATAACAATGTCATGATAGAAAACCTCACCATATCCGTATCCTTCAGCGAGGTGGAGGAAGCCCATATCAGCAACTATTTTCGCCTTTCCGAAATGTCCGGCGAGTTTCTGATTATCCAAAGGTCTGACAATACCTTCTACTTCCTTTGC
gi|29345410|ref|NC_004663.1|	2897442	2897692	251	2897555	2157	74.4003	1.52365	72.6959	IP1_10_bam_peak_323	mix	ATTATAAAATTAACATATTTTATCTGCTATGTGATTATTCACTTCGTCCAGTACCGACCGGTCAAGTTCTTTCAGATAGATTCTGGTCACTTTCTCCGAGGAATGTCCCAAACATTCACTGATAGTATGAAGCGGAGCACCGTTCTCACGAGCCATCATTGCCCAACAGTGACGCGCGGCATGCAAGCGCAAAGGAATGCTCATACCGATATTTCAGGAAACCTTTTTCAGCGCATACCTCATCCTGTTA
gi|29345410|ref|NC_004663.1|	2908900	2909413	514	2909245	3663	538.974	2.58696	536.542	IP1_10_bam_peak_324	mix	TCAGCATCAAAGAGGCAATGGGAGCGCCCGGCGGCAAGCTCGTCATCGGAGGCGTCCCCAAGTCCGGCAACAAGGACGATCCCGATCCTGACCGGCCCGAAAAGCCCAAACCCAAGCTGAAGTTATAGCTCCTGTAACCGAAGCCATAAAAACAACCCCACTCCGCCGGCTTCCCATGAAACAGCGGAGTGGGGTTTTATACTATACAGACAACCGACATTTTACCGCCGTAAAATTTACGGCGGTAAAATGTCGATTTCCCTGAAGTTAAAAAAACATATATTATTCCTTATATATACTCAAATCCTTGTTTAAAACAAAAGAAGTATCTATATTTGCAGTGTCATCGCTCGAAGAACGAAGGACTTGGTTGCCCGCATTACCGTAAATGCGGTTTTT…
gi|29345410|ref|NC_004663.1|	2914354	2914702	349	2914429	1865	29.7175	1.31749	28.256	IP1_10_bam_peak_325	mix	GTGTAATATTCCTAATTTCATAAATGACAGTTTTTGCAAAGGTAAAAAAACGCCCAGTTTTTACGCCACAAAACTGGAATATTTTTAAGTGCATACATAAAAAATGATACCCCTCCGGACCGCTGTCCTTTGAAGTATCACCATTCGAACAAGAAAAGAAACTTCATCCTGTTTCACAACTGTATGAAGTCATTGCCATGACAAACACCAATACGCAGTTTGGGATTTCCTGCCTCACGGCAGTAGTTTCACCGGTACAAAGCAAAAACATGGACTTATTCTTTCGGCAGCGGATAGCTCTCGGACAGTTTGTCCTCACGTGCCTGCCGTTTTATCTCGTTCTCGTCG
gi|29345410|ref|NC_004663.1|	2926704	2927638	935	2926992	2154	37.1367	1.33477	35.6189	IP1_10_bam_peak_327	mix	GCCCGAATATGATCAGCAAAGCAGATCATACCCCATGGAGTGGCGTGATCTGGTCATGATGGTGAAAGGAATCAATAACGGATCCGCTAAGAGGCTCAAGCGATTGAAGGCGTTACGAAAAAGTGATATATAACAGTGAAACTCAATGGACCAGACCTTGTTTAAGTAAGAGTTTTTTCTTATTTTTGTATTGTTCAAAATCCTCATAAATAATGACTCGGACAGAAACATTAGAACTTTTGGTAGCCACACTCCAACAGACTAACGCCAGTCAGTCTGAGTCCATCAGACAGCTGACCCGGCAGAATGAACAGTTACAAAACAAACTGGATGAACTGCTGGCTCAGGTAGCATGGCTGAACCGACAACTTTTTGGTCGTAAGAGTGAAAAGTTATCCC…
gi|29345410|ref|NC_004663.1|	2928890	2931057	2168	2929617	3071	277.169	2.05149	275.041	IP1_10_bam_peak_329	mix	ATGGATAGGCATTCTTCCTCTTTAGAGGAGTTTGCACCGGTTAGCCTCACCTCTTCACCTGCTTCCCACTCTGCCTGTGATAGTGGCGCTATACAAACGGGTGAGATCCGGATAGAGTTCCCCGGTGGTATTATCGCCCACTTCAGTGGTATGGCTGAATCCCAGGCGGCCATGCAATTGCTCACTCAACTCTGCAATCGCCATGTTTTGCCTGAATGACACGATGCGCTACTTTCTCTGTCCGGGTAAGACAGATATGCGTAAAGGTATGAACTCATTATGCGGGGTTGTTCATGATAAAATGGGATATGATGTCCGTTTAGGTGATGTGTTTATCTTTATCAACCGCCAGCGCACTACAATGAAACTGCTACACGCGGAAGATGGCGGACTGGTTTT…
gi|29345410|ref|NC_004663.1|	2941945	2942194	250	2941994	1812	10.921	1.17424	9.69879	IP1_10_bam_peak_330	mix	TCAATCTTTGAAATGACCTGTTGATTTACACCAAGATCAGCCGCTAAAGCCTCCTGCTTCATACCAAAATAAACACGGATCTTTTGCAGGTTATGTCCGACGTGCCTCCTGTTTGCTTTATTTTTTACTTCGACATCCATATTATTGTTCTTTATGTGATTACATTGAGACAAAGATAGTAAAAATCAACCCATTCCGATTCAAAGTCAACTTTATTTTTTTTCAATCCACAACGCTCTATGCCTATTT
gi|29345410|ref|NC_004663.1|	2954566	2955375	810	2954906	3258	340.651	2.18378	338.446	IP1_10_bam_peak_331	mix	TTCCACACTCAGATTTACTTTCCGGGCAAGTTCGGGAATCGATATTCCATCAGCTTCATTAAGGGCGTGCCATACTTTGCCTGCGTTGGCACCTACGATTTTCTTATCCATAGTAGTCTTTTTTTTAATTAATAAAAAGGAAAACTAACTCGTTAAAAAAGCAACGCACTTTTACGATAAAACCCAAAATGAAGATCTTTTCATATGTTTTGAATGTTATGTCAAGAATAGATATAAAAAAACGTGAGCCTTTTCTTCCCAAATGTAGCAACAGGAACTACCAATCCCTACAACACAAATGAGAAGAACGCCCACGCAAAGTATATGTATAACAAGCGTAGGCGTTCAGTCATTTTTACGTGTTGTAATATTTACCCTGAGGGTAAAAGAAATTGGTAG…
gi|29345410|ref|NC_004663.1|	2973096	2973507	412	2973158	1847	13.0643	1.19243	11.802	IP1_10_bam_peak_334	mix	TAATTGCTTCTTTATATAGTTTCTGAAATAAAATAATAAAATATCGGGTGACCTGTTTAGCCACATAAGACTCGAACAACAGATTTCACCATTGTCCATCATCCATATAGAGCGAAGCTATTTACAACGTTGCCATTTCATTGCGTTCAAAAAATAAGGTTCATATCACATAACAAATGTACAGGATAATTTTGGAAATCAGATGCAAGGATCTAAAAATTATCCCGTATATTTGCTGTATACCATTTATATCGTCACTATAAACCTTTAGCATCATGGCAACTTATACTCATTTCGGCAAACAGCCGGATGTACTGAAACATCTGATACTTTGCGAAGTTCTTCGGAACGAGCATCCACAAGTCTATGTAGAAACAAATTCTGCCTGTGCCATCTACC…
gi|29345410|ref|NC_004663.1|	2976305	2977950	1646	2977767	2163	54.529	1.4262	52.9138	IP1_10_bam_peak_335	mix	ACTATGATACGTTATAACAATATAACATTAAAACATTGCAGTTATGGAGAAATATTTAATACACAGCAACGAACTGCATCTGATAGACGCAGGGAAAATCCACCAGGCAGTAGAGAAAATGGTGGAGTCACTCGATCTTGCCGCAGGATCAACCAGTAATTTTGATCTCTATCAGGTAGTAGAAAGCTACTTTAAGGACCTTGAAAAAAGAAGGAAAATCAACCATGTACTGGGGATCAAAGAAGACCGATATGAGTTTGCAGAAGACTTCGGCATCAAATAAAAAAGAAATTTTCCAATCACACCAGACAATTTGTTCATATAAAACGAGAGAGTCTCACCGAAGTGAAACTCTCTCGTTTTAGTATATATCTTATAGTGATCAGTTTCCCTGATGCA…
gi|29345410|ref|NC_004663.1|	2993568	2995174	1607	2994695	2096	35.8676	1.33299	34.3587	IP1_10_bam_peak_336	mix	TTCGAATTTCTCAGTTTCTCGTTTTGCCCAAGAAAAAGGGATTGCCCGCATTACATTTTGGCGTTGGGTTCGTATCTTTGAGGATTCTAATCCTGAAATATCCGCTTATATGAAAAAGAACAAGTCTCCCAAGTCCTCGGATGAATCCTCCTCAATTACTGCCTTACGTCTTGAGAATGAGCGTTTACGTGCAGAGCTTAAAGATGCTAAAATGCGTGCGCACGCCTTCGATACGATGATTGATGTTGCCGAGGAGATGTTTAATCTTCCTATCCGAAAAAAAGCTGGTACCAAACAATAAAAAGGCTTTGTAAAGGGAGGCATGCCTATACGGTGGTCTCTCTTTGCAAATTGTTTGGTGTAACAAAGCAAGCCTTTTATAAGTATGTTGACCATAGT…
gi|29345410|ref|NC_004663.1|	2996031	2996814	784	2996331	1819	14.0076	1.20255	12.7284	IP1_10_bam_peak_337	mix	CGGATTCGGGAGAAGATGCCGGAATCTCGCTCAATGAACAAAAGGTATTGACAATAGGCTTTCTGTCGGGAAAGAATGAGAGAGTGTAGTCGTAAAAACTACCGAACTCCTTTTGTATAGCAAGAAATTGCCTAGCGTTGGTAATGGTCGATTTAATTTTCAGACGGTTTTTCACAATGCCTTCAAAGTGCATTAACCGTTCTACATCTTCATCAGTCATCTGTGCCACCCGTTCGGCATCAAAATCGCAAAAGGCTTTGCGATAACCCTCCCGTTTTCTGAGGATGGTTATCCAGCTCAACCCCGCCTGGGCACTTTCCAGCACAAGAAACTCAAACAGCGTCTTGTCGTCAGTGACCAAATTTCCCCACTCCTGATCATGATATTTCACATACAGTT…
gi|29345410|ref|NC_004663.1|	2998304	2999122	819	2998713	1701	6.43399	1.12975	5.32947	IP1_10_bam_peak_339	mix	CCTTTCTTTACTTGCGGAAAGGTTTCGGAGAAAGCAGGCATCTGCGGACGATAGCCGGGACTCCAGGGCCAGATGCTGTTTGCAGGGTCCTTGCCTTCCGACATCCGTTTCAGATTCAACGGATGGTTCTTCAGCAGTTCCTGTGATTTAAGAATAAGATCATTGATAAGGTCCGCCGTTTCCTGCGCTTCCGGCACTAAGGGTTTCACCATTAACGGGCGGAAAGGTTTCAACGGGACATCGTGCGGAGGGGTGCAATCCAGTTCTTTATTCCCCCCCTTGATAACAAGCAGATGACGATACTGAACTCCTGTATGGAAGCGTACGCGGTCATTCCCCAGCTTCTCTTGCAGATACTGGATCAGTACATCCGCTTCTTCCGTAGATATATGTCCGGAA…
gi|29345410|ref|NC_004663.1|	3001378	3002070	693	3001966	1892	21.5726	1.25812	20.1911	IP1_10_bam_peak_340	mix	AACAACTACAATTACCGGCTCGCCGGCCGACTCTACAATTCTCTTTACACTTAAAATGCTGTTCACGGAACCTACGGACGTTCCGCCGAATTTCATTACTTTCATGAAGATACATATTTAAATACAATCCCCTCGAGTATAGTTATTACAGGGTGATTGGTTGTTTACGAAAAAATTAAATTTGAGTTTTGCCTACTTACACAGGCGTGAATCACGTAGATACACAAATACTATCCATTAACCCCAAAGGGTCATGGTACACATGGATGTGACTGTATGTGGATAGTACTTCATCATAGTCTCTGTTTCTACCATTGTTTTTGATAAGTGTCGCAAAAGTAATAATAAAAACGTTCAATCTATCACTTTTTTCGGTTTTTTTCTGATAAAAAGAACATC…
gi|29345410|ref|NC_004663.1|	3002513	3003170	658	3002849	1783	7.94173	1.14436	6.78951	IP1_10_bam_peak_341	mix	GTGCCACATTATTTATTGGATACGAACATCGTGGTTCTCAAGTTATTCCCCGGCATTCAGGAGAATGTAATAGCTACGATGTTAGGGACCAAAGGATTAAAAGCGGTCGTACTCGAAACGTATGGTTCCGGCAATGCTCCCCGAAAGGAATGGTTTATCCGCAGGCTTTGTCAGGCCAGTGCGCAGGGGATTGTCATTGTCAATGTAACCCAATGCAATGCCGGAATGGTGGAGATGGAACGTTACGAAACAGGGTACCAGCTGCTACAGGCAGGAGTGGTCTCCGGATATGACAGTACGACAGAGTCGGCCGTGACTAAATTGATGTTCTTATTGGGACACGGATATACTCCGGATGAGGTTCGTGATTGTATGAATCGGTCGATAGCTGGTGAGATC…
gi|29345410|ref|NC_004663.1|	3007694	3011207	3514	3007964	3523	367.956	2.18321	365.718	IP1_10_bam_peak_342	mix	ATCTGCCCGTGAGATAGAAGTACTGGTTCTGATTACCAAAGGATTAATCAACAAAGAAATTGCCGACAAACTGAATATCAGTCTGACTACCGTCATCACCCACAGGAAAAACATCACGGAAAAACTTGGAATCAAGTCTGTATCAGGATTAACCATCTATGCCGTAATGAACGGATACATAGAGGCGGACCGAATCTGATTTCTTAAAATATGAGGCATAATCCTAATAAATGAGGATTGCCTACCTTATATATTTGCCGTTACTTTGCACCAGACAAATTAACTGCGAATGAAAACAAAGAATATTATGATTGCCCTCACACTCCTGACGACAGGAACAACATGGGCTGAAGATTTCCCTAAAGATTCTCTTAAAGTAGTAGACATCGAAGAAGTGGT…
gi|29345410|ref|NC_004663.1|	3015307	3015776	470	3015415	2080	45.5303	1.38896	43.9616	IP1_10_bam_peak_343	mix	AAATGGCTTACGTAATTAGTGACGATTGTATTGCTTGCGGAACTTGTATCGACGAGTGTCCGGTAGAAGCTATCTCTGAAGGTGATATCTATTCTATCAACCCAGATGTATGTACTGACTGTGGAACTTGCGCAGACGTTTGCCCGTCTGAAGCTATTCACCCGGCTGAATAATACAATCGACAAAAAAGTATAGGCTGCTTTCTACGGAAGGCAGCCTTTTTTATTTTATCGCTACGGACAAAAGGAAATTACATAAAAAAACGGTAGACTTTCTTTTTCAGGAGATAGCCTACCGTTCTATATTCTCTAAGATTGCTTATTTCAATTTAGCCAATGCTTCCTTGATTCGACGGATAGCTTCTACAATGTTCTCATCACTTGTAGCGTAGCTCATACG…
gi|29345410|ref|NC_004663.1|	3019457	3022227	2771	3020721	4201	697.131	2.77269	694.526	IP1_10_bam_peak_344	mix	TTCTCAAATCCATCTTTCAGATTATAAATCAGCACATCATACATCATACCTGTCTTCCGGTTCTTCTTGGCTATCTTCAGGTTATAATCCGGTATTTCCGAATAAAACACCCCCTCCGGGATATCCAATTCCGGAGACTTTTGTTTCATCGAAATAATCAGTGTGTATAGTTTCGTCTGAGCAATAGGCCCCACGACATTCTGGAAATAAAAAGAGACAGCAACCAAACCACAGACAAAGAAAGCCAGCGGGCGCATAATTTTAAGCAAGGATATACCCGCAGCTTTCATTGCGAGCAACTCGTAACGTTCGCCAAAGTTGCCGAAGGTTATTAAAGAAGCCAGCAATATTGCCAACGGCAACGATATTGGAACCAGTGTCAATGCGGAATAAAAGAAG…
gi|29345410|ref|NC_004663.1|	3030829	3036941	6113	3036543	16363	6152.67	5.35738	6148.5	IP1_10_bam_peak_345	mix	TATTATAAAAGATTGTCCGGTCGTTTATTTTTTAGCAGAACAGGAGATTTGAAGTATGTGGATGATGTGTACTTAAATTCCGAAAGTATCAAACACAATAAAGCCCTTCTGGTATTTCTACCGGAAGGGCTTCTCTAAAAATGGCGGCTACCTACTCTCCCACTGTTACGCAGTACCATCGGCGTGACGAGGCTTAACTTCTCTGTTCGGAATGGGAAGAGGTGGAACCCTCGTGCTATAACCACCTGAATTTCTTCAATTGACAATGGACAATTGACAAATGACAATTATCGCAGCTGTCATGATAAGTTATGACATGATAAAAAGTAAAATTCAAGTATCTGTTAATCTAATTGTCAATTGTCAATTGTCATTTGTCAATTGTCAATTAAAAAAGCT…
gi|29345410|ref|NC_004663.1|	3037340	3038388	1049	3037918	2172	25.9974	1.26715	24.5689	IP1_10_bam_peak_346	mix	CACTGCCTTGTTGTCAATGGTTACTTATGGGCTGTTGGTTGGTCTATACAGAGCTTTTTAGTTTCTCCCGCTTGAAACTTTTGTTTCTCCAGCTTGGAACTAAAGTTCCATCGGCTTGAAACTAAAGTTTCAAAGCCGTGAAAACAAGGTTTCGGACGCTTGAAAACATTGCTTCAAGCGTAGGGAATGAGTGAAACAACCGTATGGTCCGATTAGATCGACTGTACTTCCCTAATAATGGTTGACTTGTTTATCTCTAATAGCTGCTATGTGTTGACTAGAAATATTACTAACCCTGGCAGCTGTTTACTTTATTATTTATTATTCCTGCCTCCGGTTTACTTATTTTTTTCTTATTCCTTTAACCGGTTGACTCTTCTCTTTGAAAGAAGAAAAAAG…
gi|29345410|ref|NC_004663.1|	3038730	3038977	248	3038849	1915	6.15005	1.11832	5.05552	IP1_10_bam_peak_347	mix	TCCCTTTACAAAGCCTTTTTATTGTTTGGTACCAGCTTTTTTTCGGATAGGAAGATTAAACATCTCCTCGGCAACATCAATCATCGTATCGAAGGCGTGCGCACGCATTTTAGCATCTTTAAGCTCTGCACGTAAACGCTCATTCTCAAGACGTAAGGCAGTAATTGAGGAGGATTCATCCGAGGACTTGGGAGACTTGTTCTTTTTCATATAAGCGGATATTTCAGGATTAGAATCCTCAAAGATA
gi|29345410|ref|NC_004663.1|	3051940	3053556	1617	3052953	1889	13.747	1.19604	12.4721	IP1_10_bam_peak_348	mix	ATTTTCTCGCAAAGATAATCATTTGCACGAACCTTTTTACACATTTCTTGTTGTTTGTAACAAAAGCCCCAAGGTACCAGGGCGTGATTTTTATATAACCTAAACATTATAAAAGATATGAAGAAATTAATTCCTATTTTATTGGCGGTCTTTGCACTCGCTTCTTGCGAAAAAGACCCGGACATGGGTAAGCTGGATGACAACTATCTGGTATACACTAACTACGACAAGCAAGCCAACTTCAAAGACTTCAGCACATTCTATCTGGCTGACAAAATCTTGGTTATCTCTGACAGCAAAGAACCGGAATATCTCGAAGGAGAAGGCGCTGAGCAAATTCTGGCTGCTTATACAGAAAATATGGAAGCAAAAGGTTATCAACCGGCTGCCGATAAAGAA…
gi|29345410|ref|NC_004663.1|	3087786	3088073	288	3087923	1897	18.1752	1.23199	16.8361	IP1_10_bam_peak_351	mix	AAAAAATATCGACATGAACAGGCATATATATTTTAGCGGATGGCGGCAGGATTGCCGCCTCCGGCCCTTCCGAGTTTGTACGCATCCTGCGTGAAGGCAGCTGGTTTGACAGCGGATGCACCGACGAGGAGTACATAGTGAATTTCTCCGGACGGTACAGGGAACTGCACGGGGTGACGGTGAGAACCGACACCCCGGAGCAGTTCATGGACGACCTGAAAAAGTACGGTTACATCAGGGGCTGAGAAGCCCGTTCCTTTTATTGTTACGCTCCCTGCCGGTCTCAC
gi|29345410|ref|NC_004663.1|	3105591	3106093	503	3105692	1977	18.0517	1.22565	16.7141	IP1_10_bam_peak_352	mix	TCCTTCTCTATTAGTTCCATTGTACAACTAAACTTGTTGGGGTTGGAGAATAGGGATCTGTCGGTCATTCAGAAGATATTGCCGGTCTCTTTCGCCACGACACTATGCAGGAAAACCTCGATCTTTTTAATTGAAGATGAAAAACGGAGTTAAAACATGCAAATCTTACCGGAGATATTTGCTAATTGTCAGCGTCTTTGGTATTTTTGTCCTGAAAAAAAGCTTCTTTGAGTTGATGCAGAATAAAACAGAATATTGTAATTCGCTCGTTTCTAAAGTGTTACCTATTATCTACAAAGTGAGTGATAACTATTTTATTTTCAGTTAGATAGAGAATTGGTTGTGTTTAGCAGTGTATGAACTTAAGTCAGCAGTCAATCCTAACACTCCTTTCAGAAT…
gi|29345410|ref|NC_004663.1|	3112535	3113204	670	3112908	3800	412.07	2.22072	409.783	IP1_10_bam_peak_353	mix	TTTTCAAAAACTCCGGAGTCACTTTTCGGAAAGGCAGATTCCCGCTTTCATTGAATGCAAGGATTGCACTCATGCTACTCCTGTAAATATGGGCGGTCCCATAATTCCCACTTTCCCGTAGCCCGTCGGCTACCTTCTTCATAAATGAAATTAAATTCCCCATTTTTTACTGTTTAAAATGATCAATAAAGGCTGCTGCAAAAGAGAAGTGAACCCTTCTCCACATTCCCCGGCAGTGCCTTTTTTCCTATTCCCAATCATAAAGATACAAATCTATTGCCACATTTGTTTGATGTAACCCCAAAAACATTCGATACCAGCTCACAGCCGATCATTTTCTCCAAAACATTTGGCTATCTGATAAATAATTCGTTACTTTGCACCGCTTTCGCGCAATCG…
gi|29345410|ref|NC_004663.1|	3115378	3116722	1345	3116255	2569	125.538	1.66608	123.678	IP1_10_bam_peak_354	mix	TCAATTCCCAAGCCAAAGCACTGGCACCCAGTACAGCAGCATCAGAATCTTTCAGTTCGGAAACAAGCAATTTAGTCTTGCCTTTGTAGATATTCAGGATATTGTCATCGATTGCTTTCTGAATCGGCTTCATAATATAATCACCCGACTTAGCCAAACCACCGAACAATACAATTGCTTCAGGGCTGGAGAATGCAATAGCGTCTGCCAAAGCCTCACCTAAAATATTACCTGTAAATTCGAAGATTTCCTGTGCCAGTTTATCACCTTGTACAGCTGCATCATATACATCTTTTGAAGTGATGTTTTCAGCAGGAATATTACGAAGCAAGCTTGCATCAGTACGAGCAGCCAGGAATTCACGAGCAGTACGAGCTACACCGGTAGCCGAACAGTAAG…
gi|29345410|ref|NC_004663.1|	3129702	3131097	1396	3130998	2348	104.024	1.6215	102.219	IP1_10_bam_peak_355	mix	GTTCAGATTGATCCGTCCGCCATGTTCCCGAATATACTCCAACAGTGTCTTCGAGAAATCATCGACTTTCTCAAATCCCGGTTTCTGAAGTATCAGGTCCACCTTACCATCTTCGCGTACCTGTTTCACAAACGCCTTCATCTGCATACCGGTCTCCAATGCACGGAATATTTCATTTTCATACAGCAATCCGCTATACTTATTGTCTATAATCGCTTTGAAACCCAAGTCCGTCTTCTGCCAGATCAGAATATCCACTTCCGCACCCGGAGCATAATCGGGCATATCTTTCGACAGGTAACGTTCTACCTTCGCCGAAGCTACAATACGATAACTTTCCTCATCCACATGAGCATGGACCACGTAGGATCTTCCCACCTGCATTTTCATCTTCTGCTC…
gi|29345410|ref|NC_004663.1|	3134109	3134555	447	3134474	1707	5.39602	1.11575	4.33056	IP1_10_bam_peak_356	mix	CCAGCAACTTTCCATATCTCTACTTGGTGGTGTCATTCATATTGATACAGGAAAGTTTCTTATCCTCTGCAAAGATAATCTATTTTAGGCACATCCCTTTCATCAGACAGGTATAACTTTTCGTTATCAAACAAAACTATTTTCGATGAACAATCGGACGATTAAGTCGTTATCTTTGTAGCGGTAATAAGCAAGAACAGATTATTCATCTTTAAACATATATAATTATGGAATTTTTAACCAACGAGAAACTTACGATTGTAGGAGCAGCCGGAATGATCGGCTCCAATATGGCTCAAACAGCTATGATGATGAAACTCACTCCGAATATTTGTCTATATGATCCTTTTGCTCCCGCTCTGGAAGGCGTGGCAGAAGAATTATATCACTGCGGTTTCG…
gi|29345410|ref|NC_004663.1|	3139513	3140038	526	3139928	2046	27.8475	1.28862	26.4022	IP1_10_bam_peak_357	mix	TCCGATTCAGCTATGCCGCCAGCGAAACAGTACAAAAAGCCATCGGCACAACGACGCTCCACAAAATAATGGTCGTCTATCGTGGCATGGAGATAGTCGTATGTGAAGAAATCCCCGCTTTTCGTTGAGATTTCAGAATAAACACTTATCTTTGCATACACCTTTCTCCCCGTCAGCGTGACGTGAATGTAGGAGAAAGGTGTTTTTTATAAATATTGGAATATAAACGTATTACTTCTTCGCACATAAAGTTGGCTTACTTTTAAAATCAAGGAGAAGTGATGCAACAGATATTCCATGCTAATTGTTATATAGAATCCCTATATATAAAATTGGCATGGATGTCTGTTGTTTATCACTATTCTTGATAGGGTCTAGCCAACACCTATGTGTGGATAG…
gi|29345410|ref|NC_004663.1|	3143298	3143953	656	3143573	1802	11.3084	1.17856	10.0785	IP1_10_bam_peak_358	mix	ATGCGGCATCGCTCAATGCAAGCATCTGAATGGCAAGGATAGCCGCATTCATCGCTCCATTGATAGCAACCGTAGCCACAGGAATGCCCGGAGGCATCTGAATGATGGAGTACAGAGCGTCTACACCGTCGAGCACAGAGCCTTTTACAGGTACTCCGATCACCGGAAGTGTTGTGTTGGCTGCGATGACACCCGGAAGGGCGGCAGCCATTCCGGCAGCAGCGATGATTACTTTAATGCCACGGCTACGGGCATTTTTGGCAAACTCTTCCACAGCCTCCGGCGTGCGGTGAGCAGAAAGGGCGTTCATTTCGAACGGTACATGCATATCATTCAGCAGTTGCGCAGCCTTCTCCATAACAGGAAGGTCGGACGTGCTACCCATGATGATACTTACAA…
gi|29345410|ref|NC_004663.1|	3144576	3147917	3342	3146282	2135	51.5116	1.41421	49.9111	IP1_10_bam_peak_359	mix	AAATGATAGTCAGCAGGATAGGTACATAACGTTTCTTACGCTCACTCAGTTCCTGACGGGCAAACCCGTTGATCTTCCGGAACAGGAAAATGGTGATGGTGGGCGTCAGTATGGTGAAGCAGTAAACGATTCCCAACACAATTCCCTTATAAAGTATCGGCATGATACGGAGATAAGAAAACAGGAATAACACCAAAAACGCCAGAAACGGTATAGAAAATGGAGTAAACACGATGGAGGTGATCCGTGCCACCCGCAACATTGTTTTATCCGCTATGATATGCTCTTTTTCTTTATCCATCAGCACCTAATACTTAATACTTTATAGTTAATACTTTAAACTCACTTTCTCAGTCTTGCCACCGGTATATTCAACTGCTGACGGTATTTCGCCACCGT…
gi|29345410|ref|NC_004663.1|	3156361	3157970	1610	3157890	2141	63.3432	1.47295	61.6848	IP1_10_bam_peak_361	mix	GGCGCGAAGTTACGAACTTATATTTATACAATAACTATAAATTCCAAAATAATTCTCTTAAATAAATTTATTATCTAATATTTGAAGCTACTTCCTCCCAAAAACTCCCTGAGTAAAGACGTCGGGGGAATTTCCTTATCCTGCACCGGAACGAAATATTTAATAAATTTCAGCAACCGGTACGCCTCACAATATTCCGGACAATTGCGCGGAACGCCCATCAAAATAGGTTCCGCGTGCAGGCGAAGGACTGCAAATTCAAACAACAGCGCCGAGTTGAACATCACATCCGCATTCTCCTGATAAGGGAATATCCATTTATCTTCGCCGGCACGCACACTAGGCCAGCGGGAGATAGTCTCGCGGGCCGAATATCCCCGGTAATTAAAGTCGCGGATA…
gi|29345410|ref|NC_004663.1|	3162524	3162936	413	3162860	1620	3.18988	1.08383	2.22833	IP1_10_bam_peak_363	mix	GCCGACTATGGCAACCATTGCATCCGCATGATATCTGCCGACAATATCGTCACGACAGTTGCCGGACAGCCCGGCGTCGCCGGATACAAGGACGGAGGACCGGTAGAGTCCTTATTCAAGAATCCCTGGGGAGTGGCTGTCAATGAACAGGGAGACATTTACATTGCAGACTGGGGCAATGCACGCATTCGCAAATTGGTTATCGAATAACAAAGTAAACTCACAATGAAAATCAAACAGATTTTATACTTAATGTCGTTCTGCTTATTGCTTTCGGCAACAACCTTCGCGCAGCAAGTTCAGGAATTTACCGTTTCAGGAACTGTCGTGGATAAGGACAAGCTATCCATGCCCGGCGTATCGGTATACATCAAAGACAAGCCCTCCAAAGGTACCACA…
gi|29345410|ref|NC_004663.1|	3171752	3172909	1158	3172250	2745	168.995	1.78621	167.044	IP1_10_bam_peak_364	mix	CTGATCGATACGCTGAATATAAACTTAAACAAAGGTATTTCCGTACAACTGGGTGATTTCGGTCAATTCCGTCCCGGCATCAGCAGCGAAAGCCAGGAGACAGAAGCGGCAGTGGATTCCGACACGATTCGTCGGGTGAAAATCGTATTTACTCCGAGATACAAGTTTAAGGATATGCTGAAAAAGGCAAGTATTCAAAAACTGGTAACCGGCAGCGAGATCGTTGACAACGGAAACACTCCTACTCCTCCCAACCCCGACGGCGGTGGTGACGGCGGCGATGAGGAAGCACCTGACCCGACAGTATAACAACAGGAACAAAAAAAGCTCTGCATGAGCTGAAACGCAAAAATGACCGGAAGCACTGCTTTCCGGTCATTTTTTTAATAATCTCTTCTC…
gi|29345410|ref|NC_004663.1|	3173756	3174010	255	3173894	1724	8.96268	1.15851	7.78381	IP1_10_bam_peak_365	mix	TTTTATCACAATTTTATGTTGTATTTTTGCGGTCCTAATCAAACGCATGTATTTGCATGAGTACTACAAAAAAAGACGATTATTATCATGTAGGCCTTACGGATGACGAAGTCCTACAAAGCAGAGAAAAGAACGGTGTCAATCTGTTAACACCCCCCAAGCGTCCTTCCTTATGGAAGCTCTATCTCGAAAAGTTTGAAGATCCGGTTGTGCGGGTATTGTTGGTAGCCGCCGTATTTTCACTGATCATTTCC
gi|29345410|ref|NC_004663.1|	3184374	3184886	513	3184795	1675	3.91989	1.09482	2.91828	IP1_10_bam_peak_371	mix	GCTGGATGTACGCACTGCCTGTGAGCAGGCGAGCGGGGACATCAAAGGAATTGTTTCGCCTATCAACGGACAGGCGGATGTGCTGATTTTCCCCAATATAGAATCGGGAAATGCGTTCTACAAGTCCGTCTCCCTGTTTGCCAATGCGGATATGGCGGGATTGTTGCAAGGGCCTATCTGTCCGGTAGTGCTCCCTTCCCGCAGTGATTCCGGCTTATCGAAATATTACAGCATCGCAATGGCCTGCCTGCAAGTGGCCGGCTGCGAATGCAGAGAGAAGCTCAACCTGAACCGTTAATCATAATTCAAACCTTATAACTCCAAAGATATGAAGATTCTGGTCATCAACCCCGGCTCCACTTCTACGAAGATAGCAGTCTACGAGAACGAAACTCCGTT…
gi|29345410|ref|NC_004663.1|	3189100	3190462	1363	3190340	2914	72.6354	1.42516	70.9383	IP1_10_bam_peak_372	mix	GATGAACGAATGTCTTATATTCGTGAGTATTTATCAAGTCCCGAGAGCAAATCTGAGTTTTGTAAGCGTCACGGCTTTTGTGCCAAGCTTCTTACTTATTGGCTTAACAAGTATCAAATAGAAGACAAAGATATGGGTAGATCCTCTAAACCAGTAAATAGCGATGCTATTGATTCTAGTATTTCTGAGCTCCAGAAAGAACTATCGCTATTGCGTGCTGAGAACCGTAAACTTCATCGGGCTCTTGCTGATGAGAGTTTACGTCACGAGGCGTGCGAAGAACTCATCAATCTTGCTGAATCCACGTATCATATCAAGGTACGAAAAAACTCCGATGCCAAGTAATCGACACCTTGTCACAGAGGTACTCATCCCGACGCAAACGTGGTTGTATAAAGT…
gi|29345410|ref|NC_004663.1|	3199147	3199941	795	3199434	2315	73.4417	1.49582	71.7414	IP1_10_bam_peak_374	mix	CAATATAAAAATCTGCCGGCTTTGGTTCGGCATACGTTTCAATGCTTTCTGTACGATATGCTGTATTTCCGAATCAAAGATCGCATCCGGTTCGCAGGCTTCCAGTGTAGAGATTCTCAGGTCCAGTTCCCGCTGGCTATGGCTATTTATCTCTTCTTCGGCCCGAAGACGCACCTGCAGATGTGCCAGATAGTTGAGCGCTTTGTTTTTGATGATAGTCAGCAGCAGACCGTGCAGATTGGAATCTTCTTCCCACTTATCCCTGTTTTCCCACAGAGTAATCATTGACTCCATCAATATATCTTCCGCCTCCTGCCTGTCTCTTATATAAGAATAGGCAAACGACAAAAACTTCTCTTGATTCTCATGAAAGAATTCAGAAAAAAGTTGAATAGAAGA…
gi|29345410|ref|NC_004663.1|	3201625	3202274	650	3201883	2460	102.85	1.59752	101.049	IP1_10_bam_peak_375	mix	ATGCCGCAAATTTTTCTTTATACTCTACCTGCAAAGGCATGAAATCTGTTCCGGGAACTGCATCTTTAGCGGCACAAACAGTAGCTAATAACATGGTGTTTCCCATGCGTAGCATTACAGAACCGTCTGCCTGTTTTGCCAACTTTCCCGTCTCGAGTGTGATGGTTCTTCCATCAGGTAACTCGATCGTCTTAACAATTGGGTTAATCATAAAAATTGTTTTATCTATACTTTTCTTTCAAAATTCCTGCAAAGATATACATTTCTCGTTGTAATCAGGTGGAAATGAGCTAAAAAGTTAGACGCTATATGTTTTTTTTGCAAAATAGAGGTGAAGAAGCAGGCAAAAAGCTTTGAGTAATCTTGAAAAGACGTATATTTGCAACTCTTAAAAAACAC…
gi|29345410|ref|NC_004663.1|	3202542	3203758	1217	3203232	6024	1637.47	3.93732	1634.16	IP1_10_bam_peak_376	mix	CTCCCAACACGGCAGCCGCTTACTTCGCCCTGTTCCAAAAGCTGAATGACTATCTGATCTTCGATCCGCTGAACAACAAGGACGATGTAAAATGTTTTGCAGCTGTCGCTACCAGCCTCAACAATACATATCCGGATGCTGTACGTTCAAAAAATCTATATAATATCGTAATCAAAGGGATGAAAAATACCCGTCAGCCACAGAGCAAGTCTCTGGAAATTCCACAGGACAAGATCATCGAGACCGGTATTATCGACATCGCCCTGCGTGACGTGAAAGGAAATACCCGCAAACTGACCGACCTGAAAGGGAAAGTAGTGCTGCTGGATTTCTCCGTATTCCAGTCACCGGCAGGAGCGCCTCACAATATGATGCTTCGCGAACTATATAATAAATACG…
gi|29345410|ref|NC_004663.1|	3206367	3207293	927	3206716	1908	15.9094	1.21314	14.601	IP1_10_bam_peak_377	mix	CGGTCGCTTTCGGAAAGATTTTGGTAAGGTCGCCCAATATAGGCGAAACAGCCAGCCCCGGCAAAGAGGTCAATGCCGAGATAGACCAAATAGCTATTAAAGTGATAAGAGGTATTGTTCCCCTTCCAGTTTGTATTTTCATATACCGGTTCGTTAAAAGTTTAGGTCTGATGAAAACAATGATTACCTTATAAAGTTCAAATGAGGCAACAGTGAATATTCAAAAAACGGGTGAAAAACACCCAAAAACTATCAGATTATGGCCTAAAAACTATCCGCAAACAGTTTTTAGGCTAAATTCCGTCAGTTTCACCCCCGCCGTACTTAAAAAAATCCCGTAAACTTGCATCATCGAAATTTAACAACGAATATTCACAATTTAAAAAGCAACGTATATGA…
gi|29345410|ref|NC_004663.1|	3214294	3214669	376	3214455	3873	543.27	2.52105	540.833	IP1_10_bam_peak_378	mix	TTCTACCTAGAAAGAAAAGTTTTTTTTCTTTCTCCCTAAGTAGACGAAAAATTCTCTCTAAGTTATTGCAGTATTAAAAAATATACTTATCTTTGCACCCGCAAACGAGAAAGGTGCCATAGCTCAGTTGGTAGAGCAAAGGACTGAAAATCCTTGTGTCCCCGGTTCGATTCCTGGTGGCACCACTATCGATTCGGTAATTTCTCAGAACCCATTGAAATTCAGTCATTTCAATGGGTTTTCTTTTATATTCCAATACGCAAATTCTAGTCGATTCGAGTATCTGGAAATGTCCCATTCGGTGGCTTTTTCAGAGTCCCTTAAAAAAACCACCGATTGCACTATATTTCACTCATTTACAATAATTTGCGCCAA
gi|29345410|ref|NC_004663.1|	3284334	3285749	1416	3284637	1803	6.33608	1.12453	5.23448	IP1_10_bam_peak_380	mix	TCACAAACCCGTAATTTCCTTACACATGACCAGCTGATTAAAGGTGCTAATATTCAATTTCAAATGAGCCCCGTGCCCAATAAACAACGGGGAACCACAGAAAAAGATGTACCTTACTCTCTTTCGTTTGAATAAAATATTGTACTTTTGGAGATCAATGAATTATCTACCAAACAAACTATAAAAACATGAAACTGAAAAACCTTTTACTAATTGCCCTTGTTGCGATCGTCTTTTGCGGTTGTCAAAGTAACTATCAGCCTACTTCTATCACCGTTGCCTCCTACAATTTGAGAAACGCCAACGGTGGCGATTCAATCAACGGAAACGGTTGGGGACAACGTTACCCGGTCATTGCCCAAATAGTGCAATATCACGATTTCGATATTTTCGGCACGC…
gi|29345410|ref|NC_004663.1|	3302362	3302645	284	3302511	1779	8.34098	1.14902	7.17803	IP1_10_bam_peak_382	mix	AGAGAAGGACTCCGAACCGAGCTGCTCACTGGCGGAAGCACTGGAAAGACAGGACCTGTACATCAACTCCATACTGGCACAAGTCGGCTGTGACATCCTATGGAGGATGTTCAAGGAAGGAAGAACCCTGTACCGGGGAGCATATATCAATCTGGACACACTCCGGGTTAATCCGATACCGGTATAAGCCATGTGAAACAGACAGCCGCCCTTGCCGCCAACAGTTGCTGCGGCAAGGGAAGCATCGGTATTTTTTTTCAATCCGTATAAAACCGGAACCGGA
gi|29345410|ref|NC_004663.1|	3303124	3303577	454	3303300	1628	2.29632	1.06602	1.39654	IP1_10_bam_peak_383	mix	TTCTTTCCCGGCACAAAAGAGGAAGCCTGCACCATCCTGAACGAATAATCCCTTGCCGCATCCTTCCAACCGGAAAGGGATTTTTTAGTCCAGTCACCATATATACGTCTCACAACGGCAGCACCATAGCGGGATACGAACCGCATCACATCTTCCATCTTCTCGGAAGAAGCATTATCGCCGTCAATCAAAACCGCGACAGACAAATCTTTTTCTTTTTTCATACCGAATCCTTAAGCTGCAAAAATATAACAGGTTCCCGCAAATATAAATAATTGAACCTATTTTTTCTTTCCCCTATGCCGCAAAAAATCCTGTATTTCCGAACTACGATAAAAATTCTTCCCGTTCTCGTCCGTCTGGTAGTAGCGGATAAGCCCCTTTTCACGGTAACGGGCA…
gi|29345410|ref|NC_004663.1|	3304499	3304797	299	3304618	2312	84.3601	1.54433	82.6185	IP1_10_bam_peak_384	mix	ACTGAAGATAACACGCCGGACACTGGTTGAACACAGGACAACCGGGCTTATCCCCTATTACCGGCTGGGAGGCAGGATACTTTATAAAGAGAAGGATATTATAAAACTGCTGGATGAAAACAGGCTGGAAGCTTTTTAAAAGCCGGCAGTATAGAAGAGAACGTCTTCGGAAATTTTCCTAAAGACGTTCTCTTCATATATATGCCATTCATTCCAGCATAAATGAATACATTATAAAGTTTTCTGTAATTTTATGCCAATACTATTTGGAGGAATCGAACCTTTTCCATATCTTTGC
gi|29345410|ref|NC_004663.1|	3316774	3318237	1464	3316940	3042	267.182	2.02916	265.068	IP1_10_bam_peak_385	mix	TATAAGTTAACATTTAACATATATACAATCTATTTATTTGATTATAATGTGATAGAAATTGTAATGTTAATCAGAGTTTTACGAATAAAAACTTTCAAAGTTCAATTTTCAACAACATCACATCCAAGAGCGGAATGTAGCGCAGTTGGTAGCGCACTACGTTCGGGACGTAGGGGTCGGGCGTTCGAGTCGCCTCATTCCGACAAAAGCGACAAATGATTTTATCATTTGTCGCTTTTTGTTTTAATTCACTTTGGTAACGTACTGATAATCCATCAGATAATTCAATAATCAAATTCTTTTTCGTTCGATTCCTCTCTATTTTCAGTTTAATTTATTTGCACGCCAATAGATTCATTTATATCTTTGTTACCAATATTTTATTTAATCCCATTAATT…
gi|29345410|ref|NC_004663.1|	3324655	3331459	6805	3330794	16988	5683.66	4.75677	5679.54	IP1_10_bam_peak_387	mix	GTTACTGATTTAAAGCCTAATTCTACGTCAGAAATAGACAAAGACTGGGATGATCTGTCATACCCCAGCGAACGAGTCTTAAATGAAGAATTAGAATTCGTATCGGAAGTTGATTCAGACAACTGACAAGAGCATTCGCTCTGAGAAATACATGAAGTGATATTCATAGCATTTCCACCTATGCTATATGATAGCATCAGCAGAACAATCGCTAATATGAATCTCACAGAACCTTTCATGATATTTATTTTAGTTGTTTATATCGAATTCTCGTATTTCGGTGACAAATGTAGCAATTAAATATATCCGTTTGTCGTTATTCACATCATTTAAGCATAAAAGTTTAACTCTATTATTGAAACAACGTACAAAGTGTTTTGTTCTCGCAGTTTGTGATTT…
gi|29345410|ref|NC_004663.1|	3336579	3337650	1072	3336753	2338	79.1371	1.5177	77.4151	IP1_10_bam_peak_388	mix	AACGAACAACGCAGAAAGCCCACGCCGATATGTACAACACCCGTAACCTCCCTTTGTTTTCTCAAAAAGAGGCACGGATGTATATAAATACACATCAGGAGGACGTCTTAGTTGCTATTCGTCATTCCGGTGGTCAAAGTTTGCGAAGTTCTGAAACACGAAAGACAAACGCTTGTAAACGTCTTCTCTATATACACGGCTCCCCCACCACCCGGAGGCTTTCTGCGGAAGAGTCCGTTGCAAATGTATAAAAAAATAAGTTTGGTGCGCCAATTATGATTAATAATCTTTTAATCACTCTCAGCAAATGACAGTCCAATTATCCCAATAGAGCCATCAGACTTTACACAAAATTCGTTCTATCCCGTTTAATTCTTCAGCAGTAAATTCCAACTGGTT…
gi|29345410|ref|NC_004663.1|	3343652	3343971	320	3343791	1717	4.56131	1.10347	3.53015	IP1_10_bam_peak_389	mix	ACGTTCAAATACGGGTGTCAGCAGGGCAATGCTGTCGATTATCTCATCCCTTCCGGTTTCGCGGAAAGCGGAAGGAAAAGAAGTCTGCACGGCGATGGTATCATTCGCCCAGTTCATTTCCCGCAAAGGTTTTATCATTTTCAAGGTCTTCCCCAGTGGAGGACAGGCAGGGATACGGTCTTGCGCCTTTCCTGCCGAAAGAAGAAAGAATGTTGCCATCAGTCCCAAGATAAAGCCCAGCAACAGGTTATTCTTGCTCATAAGCACGCCTCCTGTCATATTGTTCCTTACCATATATCAATGTTTCATAGAGCAGTCC
gi|29345410|ref|NC_004663.1|	3354457	3355057	601	3354683	1725	5.92251	1.12218	4.83648	IP1_10_bam_peak_391	mix	GGAAGCCAGCGCTCCACCTAAAGCGGCAATACTGCCACCGCCGGGTACCGGATCATTGCCGGCTACCTTATCTAAGAAATCTTTTACGGTTAAATCTGCTAACATGGTATTTTATGCTTTTAGTTATCAATTGACGGGGTATAGCATACCGCCTTTAATAGTCATGATGACACAGTTCATGCCTACGTAGTATGGCAGAATGTGATAATTGTCCGAATTCAGTATGACAAAGTCACCTTGCTTGCCTACTTCGATGCTTCCGATCCGGTCTGCCCGATGAAGGGCAGCAGCTCCGTTCAGTGTAAGGGCAGTGATGGTTTCTTCGATGCTAAGTTTCATGTAAATACACGCCAAAGCAATGGTCAACGGGATGGAACCGGAGAAACAGCTTCCCGGATT…
gi|29345410|ref|NC_004663.1|	3356187	3359971	3785	3359672	5440	1081.16	3.11044	1078.26	IP1_10_bam_peak_393	mix	TTGACGTAGCGGAGACCGCCGTTGATATGCCGGATATTCTTTGCTATCTTCGTGGCTATTTCAAGATTATTGGTACTCAGATTGATGTTATAAGCGACTAGCGGCATTCGGGCACCGATAGCTACCGTTCCGGCAGTGGGATGACGCTCGGCAGGACCGAAGTCGGGCTGCCATTCGGGAAGTCTGATTTTCTCCGCCATTCCTTCAAATTCTCCCTTACGGACGGAGGCCAGATTTTCCCGATGCGGAGCTGTGGCGGACTTTTCATACAGAAAGACTGGGAGATTATATAGTTCCGCCACCCGGGAAGCCACTTCTTTCGACAGGGCGACGGCTTCTTCCATCGTCGTATTCTTGATCGGAATGAAAGGAACCACATCCACCGCTCCCATGCGGGGA…
gi|29345410|ref|NC_004663.1|	3362323	3380152	17830	3363664	4827	861.684	2.90019	858.934	IP1_10_bam_peak_394	mix	GCTAGGCACACTAATAGATGCTTTTCCACAAAATATCCGGAATTATTGTTTCGAAGCGGACATTACCAACAACGAACTGACATTTTCATACCAGATGAGAAGCGGAGTCGCACAGAACATGAATGCGTGCTTCTTAATGAAAAAAATGGGGATTGCCGTCATCGACGGTTAATCCCCACATGTCAAATTATTCCTTAAAGCCTGCTTGTATCTAAGCTATTAAGACATAGAAGTGCGATATTCAGTAATTATCAATCCATTATCCATTTATCCCTGCATCCCTGCACTTGACTATCTTAGAAATGATCTTCTGATGAATGACAATTCGCCATCAACATGAATACCATTTGGCATTAAGCACTTTAATTCAATTGACTTTTAGTCAGAAACGCAGCAACA…
gi|29345410|ref|NC_004663.1|	3380521	3381225	705	3380723	1826	5.17347	1.10868	4.11669	IP1_10_bam_peak_395	mix	CAGTTTCTGATTGAGGCTCTACACCACCTACTGCACAGTAAGCAGCCACAGCACCATCCAGAATACGTAACGAACGTTCTACTTCAGCAGTAAAGTCAACGTGTCCCGGAGTGTCAATCAAGTTGATTTTATAAGTATCACCAGCATATTTCCATCTTGTTGTTGTTGCAGCAGATGTAATAGTAATACCACGTTCTTGCTCCTGTTCCATCCAGTCCATTGTTGCAGCACCATCGTGTACCTCACCAATTTTGTGAGTCAATCCAGTGTAGAACAGGATACGTTCAGAAGTTGTTGTTTTTCCGGCATCAATGTGAGCCATGATACCGATATTACGAGTCAAATGTAAATCTGTCTTTGCCATTTTCTTATTCCTTTACTTTAAGTTTTTAATCTAAA…
gi|29345410|ref|NC_004663.1|	3381534	3382349	816	3382023	3108	240.315	1.93268	238.241	IP1_10_bam_peak_396	mix	CTTTAATTCTAATTAGGTTTTAATCCTTATTTTTTCTTAGCCGGCGCAGCTTGTCCTGGTTTCGGACGCTTAGCTCCGTATTTAGAGCGTCTTTGAGTACGACCAGCAACACCTGCAGTATCAAGTGTACCACGTACAATGTGGTAACGTACACCAGGAAGGTCTTTTACACGACCGCCACGTACCAAAACGATTGAGTGTTCCTGCAAATTGTGTCCTTCTCCCGGAATGTATGAGTTAACCTCTTTTTGGTTAGTCAAACGTACACGAGCTACTTTACGCATTGCAGAGTTCGGCTTCTTCGGAGTAGTAGTATATACTCTCACGCAAACGCCACGTCTTTGAGGACATGAATCCAAGGCTGGAGATTTACTTTTCTCCACCAGCACTTCGCGTCCT…
gi|29345410|ref|NC_004663.1|	3382601	3387948	5348	3383011	2165	33.6662	1.31394	32.1734	IP1_10_bam_peak_397	mix	TACTCTTCTTTTGAACCAACGATAATCTTTTCAAATTCACGCTGACCTGTACCTGCCGGAATTAAGTGACCGCAAATTACGTTTTCCTTCATTCCTTCAAGTTTATCTGTCTTGCCATTGATAGCAGCCTCATTCAACACCTTCGTTGTTTCCTGGAAGGATGCAGCTGACATAAAGCTTGAAGTCTGCAGTGCAGCACGCGTAATACCCTGAAGAATCTGAGTAGAAGTTGCAGCTACAGCATCACGTACCTCAACAGGTTTCAAGTCACGGCGCTTCAGCATACTGTTCTCATCACGCAACTTACGGGCAGTCACAATCTGTCCCGGCTGCATATTCTGAGAATCACCTGCATCAACAACCACTTTCTTACCCCAGATACGATCGTTTTCCTCCATA…
gi|29345410|ref|NC_004663.1|	3390571	3392599	2029	3390955	2505	94.036	1.55543	92.2606	IP1_10_bam_peak_399	mix	TAGGGAAGTTTTCAGCAAATACTTTATACAAACCCTCATTCTTGCGCTTTTCAGGTGGGGTATCTAATTGTAGAAAGTCTTGGAATGACTTCAATTGTACTTCCAGGAAATCCGGATATTCAAGCGGATTCTTAGTCGAAGCAAAATTAACTCTTTGATTTACAGTATTTGAAGACATCTGTGAATGAATTTGGAGAACTTAATTTGAAATATATACACAAAAAGGTTAAGAATCCTCTTGCGAAGGATTCCTAACCGAATTACCTGATTACCAGGCTAATGTTATTTAAGTTCAACTTCAGCTCCAGCTTCTTCCAATGTTTTCTTCAATGATTCTGCTTCGTCTTTAGCCAAACCTTCTTTTACTACACTAGGAGCACCGTCTACCATGTCCTTAGC…
gi|29345410|ref|NC_004663.1|	3392843	3397836	4994	3396834	6270	1558.34	3.66143	1555.09	IP1_10_bam_peak_400	mix	ATTGCTTGCAAAATTCCATGATATTAATACCCTTGGAACCCAAAGCAGGTCCAACTGGGGGTGATGGATTTGCAGCGCCTCCTTTAATCTGTAACTTGATTAGTCCAGCAACTTCTTTAGCCATTTTTTTATTGATTTATATATAAACATTAAACGAAGAACAACAACAGCGTAACAATTCCGCGTTATTCTTTTTCCACTTGCATAAAGCCTAATTCAAGCGGCGTTTTGCGCCCGAATATCTTCACCATGACCTTTAGTTTCTTCTTTTCACTATTCACTTCTTCAATGATACCACTGAATCCGCTGAAAGGACCAAAAGTAACTTTCACAGTCTCACCCACTACATACGGAATATTGAGTTCTTCACCCGTTTCCTGTAGTTCGTCTACTGTACCA…
gi|29345410|ref|NC_004663.1|	3406113	3406956	844	3406556	1949	16.1833	1.2128	14.8708	IP1_10_bam_peak_402	mix	AACCACTTGAATGACTCAAGTATATACTCTTCCGCTCCCGGCACGAACCGGTTGGAGTCAGTATCTTCAATACGGAAAATGAGGTCTCCGCCGTGTTGACGCGCAAATAGATAATTATACAAAGCTGTACGCACACCACCGATGTGCAATGCTCCCGTAGGACTCGGAGCAAAACGAACTCTTACTTTTCTTTCTGCCATAATTTGGGTTAGTATAGGTAAATCGTGGCAAAATTAAACCTTTTTTTCCACACTATTGTTTTTTTTTGTACTTTTCGCAAAAATTTCAATGCGTATGGAACATATGAAGAAGAAAAAGAGGTTCTCAAGAAGAGATATATTATATAAATCATTGCTGTTTGTAGCGACAGTGACACTGATTGTCTATTTCCTGCCACGT…
gi|29345410|ref|NC_004663.1|	3413496	3414293	798	3414020	2072	20.8744	1.24003	19.5013	IP1_10_bam_peak_403	mix	GATACTTGCCAAGTCTTGGTTTTGTATGAGCCTTCAATGTCTTCAAAGCTGGCAGTCTTGCCCAACGGAATATTATAATTAGCTCCTACTTGCAGATGATTCAGCAACTTCACACCTGCACCGACATTGATACCGACTTCAGCTTTCTTTTTATCGGTTTTTACTCCGTCTATTGTCTTATTACCGGCAAAATCAAAGTAAAAATCAGGACCGGCAGCCACATAAAGACCTACCAGACTTCCCAGACCGATGTTATATTTCAAATTGACCGGAATATCCAAGCCATTCTGCTTGACAGTAACTTCTTCACCTCCATCAGAGATTTTTATACCTCTTTGAGCAAAAAGCAAAGACGCATCGACTCCTAATCCCACAACCGGAATATTGAATTCCGCCATC…
gi|29345410|ref|NC_004663.1|	3418910	3419580	671	3419405	1963	15.2779	1.20463	13.9791	IP1_10_bam_peak_406	mix	ACTGAACGGTAAAGTATGTTATAATCAGATCACACTGAAGAAACATACCACCCAATCCGTATTTGATGTCACCAAACTGACTTCATTGCCCAAAGTCGGCATCGTATACAGCTATTCCAATATTGAAGCCGATATGATGACTCCGTTGCTCAACAACGGATATAAAGGAATCATTCATGCAGGAGTCGGAAACGGTAATATCCATAAAAACATATTTCCGTCATTGATAGACGCCCGCAGAAAAGGCATTGTAGTCGTTCGTTCTTCCCGCGTACCGACTGGTCCTACCACTCTTGATGCGGAAGTGGATGACGCCAAGTATCAGTTTGTAGCCTCTCAAGAATTGAATCCACAAAAGTCACGTGTACTATTGATGCTTGCGCTGACCAAAACCACGGA…
gi|29345410|ref|NC_004663.1|	3420344	3421443	1100	3420753	2633	127.098	1.66055	125.234	IP1_10_bam_peak_407	mix	TTACCGCACCTCCTGGGGATATCTGGCAGGCATCGAATTTTATCCGATGGAAACTAACCTGCATTTCTTCGTGACCTATGTAGGACGTTCTTATGACTTCACCTCCCGTGCCAAAGTGCTGGGACAAGAGAATTACAGTACCAACCGGATTTCGGTAGGATTCATCTGGCAGATGCCGGTCTTTTAATATTGCATGAGAATAAAAAATACCCGATAGCTGTGTGAAAGTTATCGGGTATTTTTATATGTTCGGTTTCTTTTTCTAAATCAATACTCTTCCTCGTTAAAAAAGAAATCTTCTTTACTAGGATAATCCGGCCAAATATCTTCGATACTCTCATAGATTTCGCCTTCATCTTCCATCTCTTGCAGATTCTCTATCACTTCAAGAGGAGCACC…
gi|29345410|ref|NC_004663.1|	3422003	3422978	976	3422828	3273	387.162	2.3116	384.903	IP1_10_bam_peak_408	mix	AATAAGGCATCTTCTCATAAATCACATCTGTGATCAGACTGAAAGCAAAAGGAGAGTGCACACCATATCCACAACGGTAGCGGAAACGGGAGAGCCGGATAAAAGGTCTTTTTAGGTAATACAGAAGATTCATAAACCAGTCTTTCATTTTTTTTGTTCGTGACGCAAAGATATATTATTTTATTGAAAAAAGGGCCGGCTCCCGCGATGGACCGACCCTTTTAATCATTTATTTCAAGTAACTACTGCAGTCTGAATACTACAGGTACAGTATATTTTACTCGAACTTTCTTACCGTTCTGCACTCCGGGCTTCCACTTTGGCATTCCACTTATCACACGGATAGCTTCTTTATCCAGGTAAGCATCTACCCCTCGTACAACTGTCGGATTAGTAATC…
gi|29345410|ref|NC_004663.1|	3423237	3424791	1555	3423618	2193	77.2512	1.53122	75.5363	IP1_10_bam_peak_409	mix	AGTATACAAGCGGTTAACAATATCCAAAAACCAATTCTCTTCCAAGCAAACAACAATAGCATTCCTACTACGACAACTATATTACCTATGCCACAGAAATAATAAACTAATAACTGTGAAGAATCAGTGCAGGCATAGGTACCCCATGCCCATTTAGGGAAAAAATTAATAACAGAACAAAGTAGATTTAAAATGATGATAAAAAAGAAACAAAAACATTTCGACGTTTAGGCGGGAGTGTAATTTAAACTCTGTCTGGTTTCTATTTCTTTTAAATCACAACAAATATAATTTTTTCTTTTTGGATTTACAAATGCTTCTTAAGGTAGTTTTTGGATGTGTGCAAGGGCGGCGAAGAATGAGCCGTTTATATACCCTTGCTCACATCCGGGAACTACC…
gi|29345410|ref|NC_004663.1|	3448382	3450006	1625	3448759	4692	786.576	2.79033	783.882	IP1_10_bam_peak_412	mix	GCTTCGTTCACATCGCCAGGGTCCATTAGAATGGCTATGGAAGAAAGCAACCTGGATAAAGGTAGGCAAGGGATAAATGATGCTGAGAGATAAGAAAAGGTGCAATTCACTTTTACGATGAATTGCACCTTTTTAGTATTTTTGCTGCAAATAACACAGTCTATAGAAAATATCGAAAACCTTCTGGTAGTGCACATTAGAAAGAAATACCCTATAACAAAAAAGCTAAGTAATTGATTGCTCAATTCTTAGCTTTTCGTGGTACCCAGACCCGGGGTCGAACCGGGATGGAAGTGAATCCACTGGTGTTTGAGACCAGCGCGTCTACCGATTCCGCCATCTGGGCATGCTTGATTTCTCAATTGCGGTGCAAAGATACGACAATATTTTGATTCCACA…
gi|29345410|ref|NC_004663.1|	3451174	3452275	1102	3452218	2160	33.2204	1.31178	31.7308	IP1_10_bam_peak_413	mix	GTCAGGCGGTCATCTTCCACATTATTCCCCAGCAGCAAGATTTCCGCAGTATTATACATTCCCCGATGTTTCTCCTGACCGACGTATATCACATTCTTCATATACGGAAAGCGTTCACTCTTCAAATGACCGCGTTCGCAGGTTTTCAGTTCAGGAAGCATCGTATACGTCATTTGCACAAAATCACTGTCCTTTTCACCATTGACGATACAAAGTGTATGCATATCGGAATTCTGGCAGAGATACTCCAGCTCGGCCTGCTTATAATTCGTATTCACCGTGACGTATACCGCACCAATCTTGGCACAAGCATACAGCAATGTCAGCCAATCGGGCACGTTCGCCGCCCAAATACCGACATGAGTACCACGTTCCACACCAACAGCGATCAGTCCTTTC…
gi|29345410|ref|NC_004663.1|	3456229	3456845	617	3456664	2692	122.387	1.63368	120.534	IP1_10_bam_peak_415	mix	TGTCCTTCAGGTAATTCAGCAAACGGCGACGTTTAGCTACCAACATTGTTAAAGCTCTCTCTGTACTATAATCTTTTCTGTTGAGCTTCATGTGCTCAGTCAGGTGAGAAATACGGTAGGAAAACAAAGCTATCTGCGCTTCAGTTGAGCCAGTATCAGAGTTAGACTTCCCGTACTTTCCAAAGATTTCTTGCTTTTCAGCTGCGTCTAAATACATAATTTTTAGAATTTTGATATAGTAAATTATTCTTTTGAGCGTGCAAAGATAGACATTATCTTTATATCTCACAACGTTTTACAAGAAAAAATGGGGCTATTGCATTTATTTCTAATCCTATTTTCGTACCTTTGCAGCCAAATAATAGGTATTATATGCAAAATATTCGAAACATTGCAATC…
gi|29345410|ref|NC_004663.1|	3459418	3459830	413	3459709	2088	17.061	1.21134	15.7368	IP1_10_bam_peak_416	mix	GATATATTTACCGCAAAAACTCCGGGCAACGATTGAGTCAAGGCAAACATTTCCATAAATTCTTCCTTGCTCATCCATTTTCTCTTGACTATTTCCCGCTCTATCAAGGGAATCATGGCATATCCTCCGCCAATGGTAAACATGCCGATTTTTGCGAATGTACAAAAGAGTTTCAAATAAGTAATAATCATGTATTTGTCAGCGTTTTATCGAACATAATTCAGATTAACAAAGATACAAAATCACCTTCATATAAACAAAAAAAGGCGGCTCCTTTCGGAACCGCCCACATTTTGCATTACATATCTATTGCCTAAAAGGCTTAGAGTTTCGGACCAGCAGCAACTAAAGCCTTACCAGCTTCGTTACCTGTAAATTTAGCGAAGTTCTTGATGAAAC…
gi|29345410|ref|NC_004663.1|	3474355	3474967	613	3474663	4856	729.945	2.61956	727.308	IP1_10_bam_peak_417	mix	TAATGATCATTTCCTACTTTTCCGATAAAACCTGTTCCGGCACCCAGACAAGCGAGTCCAAGTATGGCATTTCCTGCCGATCCGCCTGTTGCCAGATGCGTTTTCATTTGTGAAAATTTTGTGTTAATCTGCTGTAACTTAGCGTCATCGATGAGTTGCATGCTTCCCTTGGGTAATTCCAGTTCATCCAAGAGTGTATCGTCTTTCAGGGTTGCAAGTACGTCTATCAGGGCGTTGCCCAATCCTATTATTTTGTCCATTCTCAATATTTTTTTTGCAAAGATATTGCATATTTCAAAAAAACCTACTACTTTTGCATCGCAATTGAGAAAAACATTCTTCCTTAGCTCAGTCGGTTAGAGCATCTGACTGTTAATCAGAGGGTCCTTGGTTCAAGTC…
gi|29345410|ref|NC_004663.1|	3499243	3501117	1875	3500940	1935	13.8389	1.1942	12.5624	IP1_10_bam_peak_419	mix	ACAGCGCTTGCAGATGCCTACAACCGTATCGGAGACTGTCATCTGAATGTGCGCAACTTTGAAGAAGCCAAGCACTACTACTCGCAAGCCGAACAAATGAATACTCCTTCCGGCGATTACTCATTCTATCAGCTGGCACTGGTATCCGGTTTACAGAAAGACTATACCGGTAAGATCACTCTTCTGAACAGGCTGGTCGGCAAATATCCTTCTTCTCCATACGCAGTGAATGCCATCTACGAAAAAGGGCGTTCATATGTACTGATGGATAACAACAGTCAGGCTATTACTTCTTTCAAGGAATTGCTGGAGAAATATCCCGAAAGCCCCGTCAGCCGGAAAGCTGCGGCTGAAATCGGTTTGCTGTATTATCAGAACGGCAACTTCGACCAGGCAATC…
gi|29345410|ref|NC_004663.1|	3528470	3530508	2039	3529119	4615	780.992	2.80612	778.303	IP1_10_bam_peak_421	mix	TGACCTAAGTGAAGCGGCTTGTTGGTATTCGGTGAAGAATACTCAATCATCACCAACGGAGAAGTTTCGGTAGCTTTCACCAGGCCGTACTCTTCATCCGACTGAATCTCATTCAGCAACTCAATCCAGGTAGCCGATGCAATAGTCAGATTCAAAAAGCCTTTTATTACATTGAAAGCAGCTACAGCCGGTTCGTTCGCCTTCAGATATTCGCCAATTTCCTGCGCTGTCTGTTCCGGTCCTTTTCTTGACATTTTCAGAAAAGGGAACACGACCAGTGTCAAATGTCCTTCAAATTCTTTCTTCGTTTTTTGCAACTGCACCATCTTCTCAGGGACTTCCTGACCGTAAAGTGCTTTTAGTCCGTTGATGACGGACGCTACAAGTTTATCTTCTATC…
gi|29345410|ref|NC_004663.1|	3534077	3534517	441	3534163	1864	8.16587	1.14337	7.00784	IP1_10_bam_peak_422	mix	GCCGACCTCTTCCGCTACAACGTATTGGAAAAGGGAGACAGCGAAGATCCGATGATACTTTATAAGAATTTCCGCGGTGCAGAACCAAGCCTGGAGCCGTTACTGAAAAACAGAGGAATGAAATAAAACGGCAAAAAAGCCCTTAAACATCAAATATTTGAGGGCTTATTACATATGAATGTGAAAAAAAAACTATATTTGCAGCCTTGTATGCGGCAAAATGGACTTGTATACGACAGAATTTAACTGAAAATTAAATTAAAAAAGTAATCATCATAAATTAAAAGTAAAATGCAAAACAAAGGATTTGTAAAGGTTTTTGCGGTACTACTCACGCTGGTATGCGTGTTCTACCTCTCCTTCTCCTTCGTAACCCGCCATTACACTAATAAGGCGAAA…
gi|29345410|ref|NC_004663.1|	3535075	3538035	2961	3537591	2188	43.4765	1.36617	41.9195	IP1_10_bam_peak_423	mix	TACTGCAAAAGAGATTCTTCCGGCTATGCAGTCGGCTGACTCAAAATTGCGTGCTATCCTGTCACAGGAAACTGCCGCTGATTCTACAGCCACTAACGCAACTGCAGACACAATCCCCGCAGCCAAGCTGGCAGAAGCTACTCCGGCAAAGAAAGCCGTAAGCGTTGCCGACAGTCTCGCAGCTACTCTGAAAGGAGATGCCAAAGACGAAAAGGCGGGAGCAAACATGGAAGAAATCAAAAAGCAATATCCGTTGCTAGCTGTTCTTCAGTTGAATTCAAGCGGTCAGGGTCCGGTGATCGGCTATGCTAACTATAAGGATACAGCCGATATCAACAGATATCTGAGCATGCCTGAAATCCAGTCAGAACTTCCGAAAGACCTTCGTCTGAAATGGGG…
gi|29345410|ref|NC_004663.1|	3539608	3540007	400	3539805	1753	3.79737	1.09063	2.8019	IP1_10_bam_peak_424	mix	GACTGAATATCAGCCAGTTCAACCAAGTGAAAGGACAGCCTTTCGTTACGAGAGAATTGATAGATGCATTTACTAAATTATTGGAGGAATAAGAGATGAGCGATAAAGTATATACCGTACAAGATTATAAATCAGGTCAGCCTCGCTGGTGTCCGGGATGCGGTGACCACGCTTTCCTGAACTCACTGCACAAGGCAATGGCCGAACTGGGAGTAGCTCCGCACAATATCGCCGTAATTTCCGGTATCGGTTGCTCTTCCCGTCTGCCTTATTATGTAAATACGTATGGCTTCCATACCATCCACGGACGTGCCGCTGCCGTTGCAACGGGTGCTAAAGTGGCTAATCCGGATTTGACTATCTGGCAGATTTCCGGTGACGGTGACGGTCTGGCTATCG
gi|29345410|ref|NC_004663.1|	3541838	3543522	1685	3542973	2421	70.156	1.46747	68.4689	IP1_10_bam_peak_425	mix	TCTGTAGATACCGAGACCTCCGGAAGCGCACAGACCGCACGAATCCTTTCATCCTGTCCGTCGAAGACTTTTCCCTCGCGGATGGTAATCTTCAACTGAGGATCAAAAGCTGTGAAAAAGCTGGCTACCATATCCTGAAATCCGTTGAATACGGAAAGCGTGCAGACCAGTGCCAACGTAGCAAGTGCCACCCCGCATACTGATATGCCGGAAATAATATTGATAGCATTATGCTTCTTTTTCGAGAAAAGATAACGCCGAGCTATGTAGAAGGGAAAATTCACTTCAGCAAAGAATCAATCTTCTCAATATAATCCAGTGAGTCGTCCACGAAGAACTTCAATTCGGGAATAATCCGTAATTGATGACGCACACGGGTTCCGAGCTCAAAGCGAATGG…
gi|29345410|ref|NC_004663.1|	3544349	3545348	1000	3545037	2224	35.4984	1.3193	33.9922	IP1_10_bam_peak_426	mix	TGGAATCGGTTCCGCATTGGCAGTTGTACGTACTTCCGGTCCTTTGGTATCCATGAGGATTGCAATCCGGTTGGATACGGAACGTACATTGGCAATCAACGCTTCAAAACCTTCACGGCTAGCGTGAGCCGTATTCATACGTACCACATTCATCCCAGCTTCAAACAGCTGTTTTATAAAGTCCACATCGCAACGTCTGTCCGAAATGGATGCGACGATTTTTGTCTGTTTCAGTAACATAGCCTTTTTACCTATTTAATATATTAATACCTTATTTATTACCTAACAAAGCCTCCAGAGCCAACCGATACGAGTTCAGCCCGAAGCCACAGATCACTCCTTTGCATGCGCAGGCGATCATAGATACATGCCGGAAAGACTCACGGCTATGTACATTAG…
gi|29345410|ref|NC_004663.1|	3545856	3546445	590	3546000	2398	63.5581	1.44102	61.8987	IP1_10_bam_peak_427	mix	CCAAAAACATCAGTCCGCACACTTTCCGACACTCCTTTGCCACTCATTTACTGGAAGGTGGCGCCAATTTACGGGCCATCCAGTGCATGCTCGGCCACGAATCGATTGCGACGACCGAAATTTATACCCATATCGACCGAAACATGCTTCGCAGCGAGATTATCGAGCATCATCCCCGAAATATCAAGTATCGGCGAGAAAAAGAGTCGGGTTTTCATTAAATTATGATAAAAACCTCCTGCTAACTACATAATTATATTAAGAATTAATATCTTTGCGATGTTTTTCCTTTATTAGGATTGAAAAGGGGTTATAAATATGACGATATTTCAATTACAAACATTTAATTTATACCTAAAATGACAAAGAAGTTGTACTTGCCTTTACTCATGGCAATTG…
gi|29345410|ref|NC_004663.1|	3546688	3548441	1754	3547548	2048	11.7075	1.16991	10.4702	IP1_10_bam_peak_428	mix	CAGCGCTAACCCGGCTCTGGGCGAAGATGCTTTCCAACGTATCATCAAGGAAAAACACGATGCTAACATCATGTTCTTGATCCAACAGGCTAACATCCGTTCAAGCGAGTTGAAAACTGCTAAAGAATTCAACAAGGAAGTTGCTAACATAAACGAAGCTGCCAACAAGAAGATCAGCAACATCGAAGTTTCTGCTTATGCTTCTCCTGATGGTGGTGTAAGCCTGAATACAACTCTAGCAGAAAACCGCGAAAGCAACACTACCAAGATGCTGAACAAAGACTTGAAGAAAGCTAAGATCGACGCTCCGGTTGACGCTAAATATACTGCACAGGACTGGGAAGGTTTCCAGGAACTGGTTTCTAAATCTAACATCCAGGATAAAGAACTGATCCTTCG…
gi|29345410|ref|NC_004663.1|	3549120	3549433	314	3549231	1943	8.8821	1.14766	7.70509	IP1_10_bam_peak_429	mix	AAACAGAAGAAATAAACGGTAATCAAACGTGCTAATTAAAGTTTTCGGAGCGGCTGTTCAAGGGATTGATGCAACACTCATCACAATCGAAGTCAACAGCTCACGTGGCTGTATGTTCTATCTCGTCGGTCTTCCGGATTCCGCAGTGAAGGAAAGTCACCAACGTATTATCTCCGCACTGCAAGTCAATGGCTATAAAATGCCGACCAGTAACCTGGTTGTAAATATGGCACCGGCCGATATCCGCAAAGAAGGCTCGGCTTATGATTTGCCTCTTGCCATCGGCTTGCTGGGTGCCAGCGAAACCATATCT
gi|29345410|ref|NC_004663.1|	3555065	3556848	1784	3555435	2398	67.2008	1.45729	65.5258	IP1_10_bam_peak_430	mix	TTCCGGATACCCCTTCGCATCCGCATTTTCCGTCCTGCCTGCTCATGCCGGGGGAAGAGTATCGCCACAGAACTATTTATACATTCGACAAATGATTTTTTAAGTATTCTACATATTGTTCCCGCTTAGCTTCGTATAAACAGCGATATTTTTTTTACTGGCTATATCTTTTTTATTCATATATTTGTTTTACATTTGTAGTAAATAATAAAAGCAATAGTATGAAAACGTCCATTGTAACTCTTTTAATCACATTTTGTTTTTATCTGTCAGTTTATGCACAAGCACCTCAGGATAAAGCCACAGAACTAAAAGAACAGGCTTTAAGCAGCCTGAAGCAGAAAGATTACATCAAAGCCCGTTATCTGTTTAAGAAAGCGTATGAAGCATTTGCCGTGC…
gi|29345410|ref|NC_004663.1|	3557103	3557460	358	3557354	2001	11.7158	1.17219	10.4784	IP1_10_bam_peak_431	mix	ACAAAGTTTGCAGCCTTTTCCTATATCGAAGCATCCTATCCTCGGCTATACGTCAGAGAGATAAGTACTATTTGTTACTATATTATACCACCGCAGCCGATGATTCCACACTAATTTTCTCATTTTATTTATCGTTCTTATATTATTCAGTTCAGGTTTGGAACTACAAATATACAACAATAAAAGGCGTTTGTCAAGTGATTAACGGATTTCCATCGGTCCTGTCATTCAGCAACTACTTCTATAACTCTGCTGTTCAGACGCTGACCTGTAAATATATTCAGTCCTACCGTCATCAGATATTCACCAGAGAATAACTCACCGTTTCCTTGCAGAGAAGAGTTAGTACCCGGCATC
gi|29345410|ref|NC_004663.1|	3609376	3609907	532	3609467	2420	79.6762	1.5085	77.952	IP1_10_bam_peak_432	mix	GAACCGGGTATATGTGTCAAGCAACTAATGGAGGTATGCAACTTTGAGTCGCAAGCTCAGTTATACCGCTACTTCAAACAGCATTTTCGCTGTACTCCAAAGCAATTAATAGACCGTTATCAGGCGAAAACCGATAATCTTTAAGGAGAACTGCGGGATCGTACAAAAGGAGAGTATTAATGTACTTTTTGATAATGGCTATTCGCAAAAAATAGTCTTATTTTGCAACATCGCTATTATTAAGCGATTGATATACTCTCTATTACAAAATAGATACCGTTTACAAATATAAGTTATAAATATGAGTTTTACAAAATTTGAAGAACAAATTCATGTTTCATATTATAACAGATTGGTCACAATACGATTCACCCGCGCCAGCGTCTCCTGATCGAATTC…
gi|29345410|ref|NC_004663.1|	3673388	3675444	2057	3675304	2466	97.8779	1.5767	96.0907	IP1_10_bam_peak_433	mix	CCGCTATAACCGCCTTCTCAGTGGCCAGGAGCGGGTTTATGTCCATTTCTTTGATTTCTGTTGCAAACCGGAGCAAGGTAGACAAACGAACGATAATTTCAGCAAATTTATCCTCGTTTACTCCCTTTTGTCCACGGGTTCCCTGGATAATTTTATAGGCGCGTAAGGAGCGAATCATTGAATAAGCCTCCTCATAAGAAAGGGGTGCCAAGCCGGAAGATACATCTTTCAGGACTTCCACAAAAATGCCGCCCAAACCGCAGAGTACCACGTGCCCGAACTTTTCTTCATATTTTGCACCAATAAAAAGTTCTGTGCCTTTGAGCATAGGTTGAACCATGATCGCTTTTGCATCGGGAATCTGCATCATACGGTCAAATTCAAGTGCCAGATGCTGTT…
gi|29345410|ref|NC_004663.1|	3688058	3688585	528	3688367	2044	16.2677	1.20781	14.9541	IP1_10_bam_peak_435	mix	GCAACGTCATTTACGGAGAAATGTACATCGTGGCGTTCCACCTCGACGGAGACCAGTATCTGACGGTGAAATACGTCAACCGCTCGGAGAAGGAAGGGTACGTCAAACTCGTCAGCTACAATCCGCACCACGAGCCGATGGACTTGCCTGTAGACACCATTCAGGATATGGCAATAGTGAAGTTCTCCATCAGAAAGAATATGATGATGTAAAAACGGCACAGGCTAAACAAGCCTTTTCCACAGATTTCCTGTCACATTTCTTCCTGAAATCTGTGGAAAGCATTATCTTTGCACGTTGCAAACCGTATCTTTGCACATTGCAAGCAGTAAAATCATAAAATCACTCTATATCAATGGAAAAGAAATTCAAGAGAACCACCGTCACATCGGCACTGCC…
gi|29345410|ref|NC_004663.1|	3690197	3690869	673	3690634	2222	24.0733	1.25153	22.6642	IP1_10_bam_peak_436	mix	GCCGAAAGCCGACAAGCTGCTGCAATTCAAGATTGACGACGGACTGGAAACACGTACTATCGTATCGGGCATCGCAAAGCACTACCAGCCGGAAGAACTGGTAGGCAAACAGGTTTGCTTTATCGCCAATCTCGCACCGCGCAAGCTGAAAGGTATCGTCAGCGAAGGTATGATTCTGAGTGCCGAAAACAACGACGGTAGCCTGGCAGTTATCATGCCTCAGAAAGAGGTGAAGCCGGGCAGCGAAGTGAAATAAGCAATAAGCTAATAAGCCATCAACAAATGAGGAATGGAAGGATGGGGTGTCAAAATAGTAACTAAACTCTCCTCCTTCGGGAAGGAGGAGTACCCGCAGGGGGAGGTGGTAGGTGAATACATCAACTGATGATATTCACTTGT…
gi|29345410|ref|NC_004663.1|	3706901	3707219	319	3707136	1907	4.09648	1.0912	3.08697	IP1_10_bam_peak_439	mix	GGTAGTCGTATCTCCATGCACCAATACGGTGTCGGGACGGAAGTCCTTCAGCACTTCGCGCAGTCCAAGGAGTACTTTAGCGGTAATGTCATACAAGTCCTGATTGGGAGCCATGATATTCAGGTCATATTCGGGAGTGATGCCGAACACTTCCAATACCTGATCCAACATCTGCCGATGCTGTGCCGTAACGCAGACACGTGTCTCAAAATGTTCCGTATCTTTCTGGAGCGCCTTTACAAGCGGAGCCATCTTTATCGCTTCGGGACGGGTACCGAAAACGAGCAATATCTTTTTCATCTGCTTTATTTATAGAGT
gi|29345410|ref|NC_004663.1|	3708256	3708956	701	3708399	2069	15.7869	1.20264	14.4804	IP1_10_bam_peak_440	mix	GCGTAACTTTCCACTCTGCACTACGTCCCTGACTACCTGACCCAGTTCAGGTTCTACAATATGTATCTTTCCCTGGTTGATCGTTTCCACCACAGAAGGATTGACATCTACTCCTATGACTTCGAAACCGTGAGCGGCAGCAACGGCTGCCGTAGGAAGGCCGATATACCCTAATCCTAAAAACACAACCTTTTTCATGTTCAATATCTCCTTATTAATAAGTGTGGCAAAAGTACAAATAATATGTGACTTTGTACGGATTTTCACTGAAAACCACTACTTTTGTGCAAACATTTTGAAAGCATGAGGGTACTAATCATCAATACTTCCGAACGAATAGGTGGTGCGGCTGTCGCTGCCGGACGACTGATGGAATCGCTTAAGAACAACGGCATCAAG…
gi|29345410|ref|NC_004663.1|	3730100	3730530	431	3730306	2352	28.2399	1.2683	26.7913	IP1_10_bam_peak_442	mix	TGATTTTATGCAACAAAAAAGGCTGCAAACCGTATAAAAGGTTGCAGCCTCAAGCTTATCACCGGTTCACATAGATGCTGATTTGCATATGATCCCCTTTGTATTTTGTTATAATGTTACACTATTTTTTTCGGTTCGGTTAAGATGATTGATAAGGTGCATTTCGTTTCATTTTTTAATGGGTTGTTACTTTATTGCCTGTATGACTCCTGCAAATATACAACAAAAAAATGCCTTTGTCAAGTCCTGCGGATATTTGAATAATTAAAAAGCGACAGGCAGTGCAAGTAACTGATACATCAAAGTGCGTGCCATACGCTCCTGCCCTTTGGTGTCGGGATGCAAACGGTCATAGCCGGCATCATAGAAATAAATAAGCTGTTCTTCAACCATCGGATT…
gi|29345410|ref|NC_004663.1|	3753601	3754627	1027	3754388	2310	44.0543	1.35722	42.494	IP1_10_bam_peak_443	mix	CATCGGAAGTCTCCTGGCAAAGTTCCCGCAAATCACCCGATGGAATGTAGATTTCGAGGACTGGGAGAAGGTATTAAGAATCGAGTGCAGCAATATCACCGCACTCGAGATTTCGGAAACACTCCGGAATAGTCATATCTTTGCTACGGAGCTGGAATAAGCAGTTGTTTCAGTTCCTCCACCCCTTCAGAAGCTCCTTTCCGAAGGACGTGTATCGAACGGGAAGTATGTGTATCCACCGGCTTCGGGTCTATCAGATACACCTCTGCTCCTCTCGGTACATAATGCAGCAAACCTGCCGCAGGATATACATTGAGCGATGTGCCGATGATAACGAATATATCCGCCTTTTCTACATATCGGACAGCTGTCTCAATCTCCGGCACCGCCTCTCCGAAC…
gi|29345410|ref|NC_004663.1|	3756204	3757681	1478	3757409	4650	617.621	2.45086	615.096	IP1_10_bam_peak_444	mix	AGCCTGCTACTTTCCGTGCCAACCAAGTAATCAAAGGCTGGACAGAAGCTCTGACTATGATGCCTGTAGGTTCTAAATGGGAACTTTACATCCCGCAAGAACTCGCTTACGGTTCAAGAGAATCAGGACAGATCAAACCGTTCTCTACTCTGATTTTCGAAGTTGAGTTGGTAGGTATCGAAAAAGATAAGAAATAAGAAAGTATCTTTCTAAATAGAAAAAGGAAAGGGGTGCAAAGTCTTTGCACTCCTTTTTTTTGCTTTTTCCTATTTTTTTTCCCGTAAAAGAAGAATAATTAAAATAAATCTCTATATTTGCTTACTATTTGATAACAACAGGAAATTATAATTTATTATTATGGAAAAAATAGACAACCTCGACAGGCAGATTCTAGAGATT…
gi|29345410|ref|NC_004663.1|	3765772	3766094	323	3765918	3136	229.079	1.89339	227.024	IP1_10_bam_peak_445	mix	TTTAACGAAAGGTGTTATTGAAATTATCTTCTGTTTCTTAGATTCTCGCAAAATTTAAAAACGGTACGAAGATGATAACAATAGCACCCACACATTTGATATATATTCATCGCTTAGGTGAACTATATACCTTTTGGTGTGGGGCTATTGTTTTATCCGTACCAAAAGGCAATGCGAGAAGCCCAAGAAACAGGATAAGACAAATATAGTTCCCACACCTCTTTTATTTTAACAGCTTATCCATAGGGAACAGATAAGCACTAATTATCAAACACTATGGGTTTATTTGGTGGTATCAATGCTGTAAATGAAATCAATTCTC
gi|29345410|ref|NC_004663.1|	3767978	3768846	869	3768361	2298	49.6004	1.38627	48.0098	IP1_10_bam_peak_446	mix	ATTCTGTTACTTAATTCTATGACCTTATCAGTGCAGGAATTGGAAGCAGACGGAGTTACACCCACAGGTCAGAAGTACTCTTATCAGAGAGTGGAATAAAGAACTTATTCATACTAAAAGTAGGCAGCATTTGAGGAAACTCTTATGCTGTTTTCTTTTTTATATAAGCACTACGAATGTTACATACTAACAACCCAATTCTTTGGAATATAGGAAACTAATATTTAACTTTGTACCGTAGGTTTAGCTGTTGACTAATTGTTGACTGATAAACTTCCAATGAGATTATTAATACGTTGACATATTGCAATTTAATAGGATGAAATTTAGAGCCTCATAATCTGGAGGTCCCTGGTTCAAGCCCAGGCTGGTCCACAAAGGAAATCAAGCAGTTACGAA…
gi|29345410|ref|NC_004663.1|	3776949	3777932	984	3777624	3025	185.44	1.78439	183.459	IP1_10_bam_peak_448	mix	GCGAGTTGCTCAAAGGGACTTACGGCAAGCGACCGAAGCATTGGAAAAGGCTACAATGACTTTGAATGAAGCCATTGCAGCCCTTAAATCCGCTACTGATAGTTCCGCCAATATCGTGACCGGGATTAACAACGCCATTGTCAATGCGCAAGAAAATACAAAGTTCAAAGTTAGTATTGCACAGGAAGATGTGGAACTGTTGATGAAAAACTCACAAGCTGTTTTAACCACGGACGAGATTGTGATGAAACGCCATTTTGAGAAGCAAGCTCAGGCAATGGAAGCCCACGAGCGAAGAATTTCATCCATTCTCAGCCGAAACCAAGGCTTTTGGGTTTCCGATTTTTGGGCGAAAGTGTTTTGCTGGGTTATTTTAGTGTGTTTTCTGCTTATATTTAT…
gi|29345410|ref|NC_004663.1|	3783666	3784424	759	3784329	2242	67.7643	1.48	66.0867	IP1_10_bam_peak_449	mix	GGCATTGTCGAACACTTTGCGCTTGTCAGCACCGTTCTTCACCCACACAATTCCCCGATTGTCATGGTAGGGCTTATTCAATCCTTCCTTAATATGAGCCACAACAAGGCTTCCGCCATCCACAGAAATTGTTTCCACATCAACAAGGATGGCAGGAACAACATTCTCAGATGCGATATTGCTAAGTGTATTGGTGGTTTCCTGTACTTCCAAATAGGACAAAGGATTGATGTTTCCGGTTTTATCTACCGCACCAACAACCAACGTGCCACCACGTGCATTACTGAAAGCCACCAGTTCGCAACCGATGTCATAGTTGTCAAGGAGCCGTTCTTTGAACTGCACCTTACTGACCTCGCCAAGTTTTATCTGTTGGATAATATCTATTTCCTTCATTGT…
gi|29345410|ref|NC_004663.1|	3788061	3789427	1367	3788249	2251	56.9521	1.4275	55.3246	IP1_10_bam_peak_451	mix	GAGATTTAATTTCTATATTTGGGAAATGTCCAACAAGCACTTATATATTTATCTATGACTGATACTATTTCATATCAATACGCTGCTCCGTCTGTCTTACAACGTTCGTCTGATCAGGACGAATTATTTCTGGCAAAATACAGTGAAATAGAAAAGAAAGAAGCTCCCTGTTTCTTTTGGGGGAAGCTGACACAACCTTATATGACGGCACGCTGCCTCATTGCGTTGTCCAACGTGGTACAATCCAGTTTTAATCTGACTCCTGCCCAGCTTTCCATGCTGAAAGACCCGATTGTGACGGCAGGAAATGAACGTTTACGCTTCGAAGGATTTTCGAATTGTGCAGGCGTATATGCCAGAGTCGATGTACTGCCCGACGGACACGACGGAGAGTTCCTG…
gi|29345410|ref|NC_004663.1|	3821967	3822467	501	3822355	2753	144.222	1.70005	142.321	IP1_10_bam_peak_452	mix	TACCGTACCGGCTCTTTGCAGACATTAGCGCTGCTTGCGTGGCGCAACTGGCTTCCCGAAGAATTATCAAACGGACAGGTACGCGCAGCCATGACGGCTGTCATCCAACGTATGTTCGGAGACGGCCGCAACTTCAATACAGCAGGCTTTCTGACACTGGGATTCAACGGTTCCCAGCCCGGTATCTCCGATTATTACACTAATAACGGCAGCTTGTATATGGCATCGCTTGCTTTCCTCCCGCTAGGTCTGTCTGCCGATGATCCCTTTTGGACGGATGCTTCACAATCCTGGACTTCGAAAAAAGCATGGGAAGGAGAAGAGTTTCCGAAAGATCATTCTTATCATAAAGAATAAGTGAGAATCAGCGTCTTATAATAGTTTCCAGTCGCACTGGAA…
gi|29345410|ref|NC_004663.1|	3839745	3840640	896	3840127	2010	14.5899	1.19634	13.3012	IP1_10_bam_peak_453	mix	TCTATCTGCTGAAAGCACTGTTCATGAAACGCCGTGCCAAAATGCTTGACCTGCTGCTTGTAGCAGTCAAACCGGAGTACCAGAATAAAGGTGTTAACGCTTTGTTATTTTCCGATTTAATTCCGGTTTATCAAAAATTAGGTTTTATCTTTGCGGAAAGCAACCCCGAACTGGAACTGAACGGAAAAGTCCAGGCACAATGGGATTACTTTGAGACTAAGCAACATAAGCGCCGCCGTGCGTTCACCAAAGAGATTAAATAACAGCTATGGAAGAGAACGAATTGATATCTGTAGACAACAACAATGCAGTAGAGTACACTGACGACAACATCCGCCACCTGAGCGACATGGAACATGTGCGCACACGCCCCGGTATGTACATCGGTAGGCTGGGCGA…
gi|29345410|ref|NC_004663.1|	3848944	3849896	953	3849628	3328	195.64	1.76143	193.641	IP1_10_bam_peak_455	mix	ATCGTAATTCTGTTTCCGATAATCGGTCGATACTTTCAATCTGTCCAAAGCTGGGCCAGTTGTCTTTCAAAAAGGCAAGTTTATTGGTGGAGCTTTGTAAATCAAGCTTCATCAGGCAGGGACGGGGACAAGTAGAATCATTCATCACTACTATTTTTTATTTGTTTGTGTATTCGCATACCTTCATGAAGAAGGCGCGGAAACTATTACTATATTACCCCATGAGAGGCTCTGGTAAGCCCGCGTCTGAATAATAAGCAATAGCTCCACGCCCATTAGAAGTATATAACAAATTTATATACGAAATGAACGTGGAGACTGACCGCCTATTATCTGCAGACGCAAAATTTACCAGATTTCTCAAAGCAGATAATAAAAACGTTATCTCCAAATCAATAA…
gi|29345410|ref|NC_004663.1|	3872057	3874997	2941	3872214	2432	38.3258	1.31745	36.8002	IP1_10_bam_peak_456	mix	AATAAAGACAATCATATCCCCGTTTCTGCTAAAACATAATGGAAGAAAGAATTTTATTTTCACAAAAAACGACTATCTTTGTCCCTGTAGACAACGATTCACGGATAAAACCCATGTCAAAAGACTCACTTTGTGCTCAACATACAGATTGCTCAGGATGCCCCAAAGCGATGGAAAGTACTCTTATTCACAGAAATCTGCTCAGAGGGCAGCATATTCCGAAGGATAAGTGCACGCAAAACTGCATGCTCTTTATGATCGAGGGCGAATTGCTGATCAACAGTGACGAACATCCCGGAACGACACTACACGAGAAACAGTTTATCCTGCAAGCCATCGGCTCAAAATACGAGATACTGGCACTGACGGACGTATCATACATCCTTTTCTGGTTCAACG…
gi|29345410|ref|NC_004663.1|	3875243	3876294	1052	3876030	2087	13.0588	1.1797	11.7966	IP1_10_bam_peak_457	mix	AACTTCTCCGACCACGGTGCAAACCGCCTCGGTGCTTCCGCATTGATGCAAGGTCTGGCCGACGGTTACTTCGTATTGCCTTACACTATCCAGAACTATCTGGCAGATCAGATTACTGTTCCTCGTTTCTCTACCGACCTTCCGGAATTTGCCGAAGCAGAAAAGGCAGTTCAGGCTAAGATCGACAAGTTCATGAGCATCCAGGGTAAAGAATCAGTTGATTCTATCCACAAGAAACTGGGTCACATCATGTGGGAATACGTAGGTATGGGACGTACGGCAGAAGGCCTGAAGAAAGGTATCGCCGAACTGAAAGCAGTCCGCAAGGAATTCGAAACCAATCTGTTTATCCCCGGTTCTAAGGAAGGTATGAACGTTGAGCTCGACAAGGCTATCCGT…
gi|29345410|ref|NC_004663.1|	3880392	3880773	382	3880597	2625	66.8161	1.43025	65.1426	IP1_10_bam_peak_458	mix	GGTGAATAGATTAATGGTGAAGACACCTCCTTCATAATATGATTGAAACGGAAGTCACAGAATAGTTCCGGCTGAATGAAACGATAATAAATACATTCGCACTCAGTCATGGCAAGCATCTCAAATTTTGAACCGATAGCCTGAAGAATAAATTCACCTGCTCTCAGCATCGTACCTGCATATTCTTGACTATTAACCAATACCTCACCTCTTATCAAAAAAAGGATGAAGTTTTCCTCACATTTCCGGGCTGGTTGGTGATAGCCTCTTGGATGAATAATGTGAGCAATAGCATTGTCTACGGCTTTCGGGCAGTTCTGACAATCCCAAGTACCTTGACAGATAGATGACATATATTTGTGTTGGTGTTTGATTTGTTCC
gi|29345410|ref|NC_004663.1|	3885894	3886950	1057	3886494	2281	41.7956	1.34826	40.2483	IP1_10_bam_peak_459	mix	AACTCCGTAAAAGTTTGCAGCCTTTTGCTCATTTCCGGGCTACTTATGCCCTAATCCTCATAAGGATCTCCTAGATGTTTTGTTATGATCTTATACTGTTTTGATGTCAAAAACCGGTGATTGTACGGCAAGTAACCTGTCGGTATAAGTTCTTTGACCAACGGGTTACAACCTTTAATCCATCGGCTGAGACAATGCACCGCATTTTTACTCGTTGTACATCCGGGGAAGTACATCGCAGCCAGTGCAGCAAAAGATAAGATTCCTCTCATTCGTTTCTAAGTTTTGATTTGAGTTTTATTGTTGTTATTACGACTACAAATATACAACATAAAAAAGCCTTTGTCAAGTCCTCAAGACCTTCGAGCGTTAATAACAAATTAAAAAACTGGAGTACTG…
gi|29345410|ref|NC_004663.1|	3891560	3892625	1066	3891671	1920	7.54778	1.13435	6.40706	IP1_10_bam_peak_460	mix	GAGTTGCAGTGAACTAACTTTGACACTAGTCTTAAATGACTATAGGCTGAATCAGACTGCAACTCTCTTAATAGGAGAACCTAGCCAGTTAGAATTGTAGGCTCACGACCTAATAAATGTATTAGCTGTTTCTCCTTCATGTTTAATACTGTAAATACAAAGTTATGAATTATTCTCATTTTGTAGGTCTTGATGTAGGAAAAAAAACTTTCGATGCATCATTAATGTCCGCAGACGAAAAAGAGTTGTCTCACAAGTCTTTTGATAACACTCCAACTGGGATCCAATCTTTATTGGATTGGATAGCTGGTTATCATCTCTCTTTATCCAAACTCTTGTTCTGTGCTGAAAACATGGGAAGTTATGTCACAGAGTTATCTGTTTCCAGTGTCTCCATGG…
gi|29345410|ref|NC_004663.1|	3896901	3897367	467	3897204	1965	9.09559	1.14892	7.91352	IP1_10_bam_peak_461	mix	ATACCAAAATAGATAGAATCGGCTCCAGCCTGAATGGCTGCCGCAAGGGATTCACGCGAACCGACAGGCGCCATTATTTCAAAATCTTTTATATTCATTTTACTATCTGATAATCATTAAAATGTGATAGGAGAATGCAAAGGTACGAATTAATCCGTATCCGTGAAACTTACCTCAACAAATAGTTCTTTCAGTTTTTATCCGTACCTTTGCACCGCAAAAAGAAGTATCGATTATGAAAATAAGCCATATAGACCTGGGAGAACACCCTATACTACTCGCCCCGATGGAGGACGTGACAGATCCTGCTTTCCGCCTAATGTGCAAAAAGTTCGGAGCTGACATGGTATATACTGAATTTGTATCGAGCGATGCACTGATACGCGCTGTCAGCAAGAC…
gi|29345410|ref|NC_004663.1|	3902163	3902801	639	3902594	2355	28.2485	1.26815	26.7999	IP1_10_bam_peak_463	mix	CCTCTGCGACCATAGTTCGAACATGGAACAGATTGCAGCCAATGCCGAACGTGCTTCTATCAAATACAAACAGGTAGAATTCATGAGCGAACGTCTCGGACAGATTTATGACGGTGTGATCTCCGGTGTAACGGAATGGGGGCTTTACGTTGAACTCAACGAGAACAAATGCGAAGGTATGGTTCCGATCCGTGACCTGGATGATGACTATTATGAATTCGACGAAAAGAATTATTGCCTCCGGGGACGCCGTAAGAACAAGATATATAGTCTGGGAGATGCCATCACTATCCGTGTGGCACGTGCCAATCTGGAGAAGAAGCAATTAGACTTTGCGCTGATTGAGAAATAGAAACAAGTACTGTAAAAACGAATTAATAGTATACTCTTCTGTGCCAC…
gi|29345410|ref|NC_004663.1|	3905250	3906515	1266	3905984	2154	26.1113	1.26917	24.6817	IP1_10_bam_peak_464	mix	ATCATCTTCCCTTCGTTTTCGGGACGTTTCGCCAGTTCGGTAGCCGCATAGACGGCTGCTCCCGAAGATATGCCGACCAACAGCCCTTCTTCCTCCGCCAGCGCACGACTGGTACGGATAGCGTCGTCATTCTGCACCTGAATAATTTCATCTACGACAGAAGCATTATAAGTCTTCGGTACGAAACCGGCGCCGATTCCCTGAATCTTGTGAGGTCCGGGCTTTCCGCCGGACAGTACCGGAGAGTCGGCAGGTTCTACCGCCACCGCCTTCACACTGGGATCGCGCATCTTCAATGCTTCTCCTACTCCGCTAATTGTCCCGCCAGTACCTACACCGGCAACGAAGATATCGACTTTCCCCTCGGTATCTCTCCATATTTCCAGTCCGGTAGTGCGT…
gi|29345410|ref|NC_004663.1|	3909471	3910109	639	3909816	2842	116.325	1.58986	114.488	IP1_10_bam_peak_467	mix	GCGCTTCATTGCACTCCTGAATCTCATCCAATATCAGCAAAGTAGTCTGAGGATTAATTTTTCGTCCATGCAAAAAGGACAATTGCTGTATAATGCGTTCGGGGTCTTTAGTCGTTTTAAAGATATCGCAAAGTCCGCTTTCATCTTTATCCAGACTAAAATAGGCAACATCTTCAAAGTATTTCTGACCGAAATACTTCAAAGCCCACGTCTTACCCACTTGTCTCGCCCCATGAATAACCAAAGGCTTCCTGTTTACATCCGTTTTCCAAGCCGCTAACAGCTGAATAATTCCTCTTTCAAACATACCGAGTCACATTTTTGATATCTGAAATGTGAGAACTTACACATTTTTGATATGAGTTTCGTGCAAATATACACATTATCCATATCAAATGA…
gi|29345410|ref|NC_004663.1|	3925109	3925690	582	3925548	2061	7.71011	1.13101	6.56451	IP1_10_bam_peak_468	mix	TAGTCTGTAAAAGGGAATCCCGATACAGGTCCGTCATCCGGTAATACTCTTTCTTCTCTTTCTCAGTAACGGCATAATCTCCCATCAACCCGTAAATAGTACGATACAAGTGGTAATAATAGGGATAGAGATAATCAGACAGGGTTTTCTTGTCTATCTGTCCCAACTGCTCCAAAGCTTCCTTGTACATTCCGGTGGTTCCCATCACCTCTGCCATATTCATGGCGGCATCATCCAGATAATCCTGTTTGTTCAAATGAGAAGCCAGTTCCTGCTTCCGCTGTGCATATACATACGAAGAGTCCAGATTATAAGCCCGATATTCGTCGAAAAGCCTGCCGCAAAATCCATAACGCTGCTCATCGGAGGTAGCCTCGGACAGCAACTTCTTCAAATCGG…
gi|29345410|ref|NC_004663.1|	3966526	3967189	664	3966874	3385	270.24	1.95631	268.121	IP1_10_bam_peak_469	mix	GCTGTCGGAATCATCTCTTGCGGAAAAGGGAAAATCTATTATTCAACCTTAGATTTGGTTGATAACCTGAATAATCCTGCGGCTGCGGCTGATGTAGCCCGCAAGTTGTTTTGCAACTTTATTCTTTTAAGTAAGGATAGATAATGCGAATCAGTAATAGCTATAAAGCAATCGGGTAGTTATTGCAAGAAAAAATAATTCTGAAAGGAGAGAATATTTTCTCTCCTTTTGCTTGAAAATCAACAAGATATTTTTATATTTGCGAGAAGTGTGAGCCTTTTGTACCTAATCACTTTAAAAAACGACGAATATGACACAACAGTATCTGTTCGACCGCTTCTCGCAGCAAGCGTTGCAAACCCTGCATCGCTACCGTGCTGTTATGTTCAGTCCCACCTG…
gi|29345410|ref|NC_004663.1|	3970663	3971432	770	3971096	2222	24.9392	1.25702	23.5211	IP1_10_bam_peak_470	mix	ATTTGCATATCATTTCCGTTTTATTGGAAGATTATGCAAAGGAGTCGTTACTTGACACGCAGAATATATATATCCAACCTACAGAACATTAATAGCTGATATGTCAGCTAACCTTATCCAACGTGTTGGTCATATATATCCAACGTGTCAGTCAACCTTATCCAAAGCATCAAGCCTTCATATTTGACAAGAAGGGCATGGTTGCCCAATTATTAGCCTTGTAAAGATTCAGATACCGCCCTATTTATGAACAAAATACAGATTTTCATTCGCATATTTTCCCCCACTCCCGCCGTCGGGCAGGAAAACGGCATTCTGAAGAGACTAAAAATTCATTTTGTCAATTTGCTCAAAACCTTTTTCCAGCCAGCACAATTATCAGAAAAAGACAGAAAGTGC…
gi|29345410|ref|NC_004663.1|	3978667	3979749	1083	3979327	4573	688.477	2.62151	685.881	IP1_10_bam_peak_471	mix	GAACGTTATCATTGATAGATACACCGGGGGTAACCAACTCGGTAATACCTCTTTTCACCAGTTTCTTCGTCAGTTTCGGGTCTTCCAGCTGGTCACAGATAGCTACACGCTTTCCGGCACGAATCAGTTTCGGAAGATATGTATCAAGCGCATGATGGGGAAATCCTGCCATCTCGATAGTCTTTCCTTTTCCATTGGCGCGTTTTGTCAGTGTGATTCCTAAGATTTCGGATGCAACAATGGCATCGGTAGAATATGTTTCATAAAAGTCACCGCAACGAAACAGCATCACTGCATCCGGATGTTTGGCTTTCAAATCCAGAAACTGTTTCATCATGGGGGTAAGCACGATTTCTTCCTCGTTCACGGTTCGCTCCTTTTCTTTTTTGTTGAGTGAAT…
gi|29345410|ref|NC_004663.1|	3983412	3984513	1102	3983598	5728	1355.22	3.52411	1352.12	IP1_10_bam_peak_473	mix	AGTTTTCTCCCTTTCTTACACTACACCCCCGGAATCGAATAAACTCCTTCATCGTTTTTAATAAATAACGAGAGAGTTTATTATAAACGGTCCCCAAGTTTATTATAAACTATTTTTAGGCGTTTCCAGCAGCCTCAATGGAATTATTATAACAAAAATGGGCAAGAACCTTCGCAGTTTCTTGCCCATTCGTTATCCTGGCTATGCAATTCTGCACATCCACCTATTGAACTTATGTTATAATTTTTATATATCCTATCATTACTATTCCGTTTTATATTCCTCCAAATATACGAAATAAAAACAAGAAAGTCAATAGCCGGACGGTATTTGCCGTGATATTTCTTCATTTATCAGGTATTACCTTGTTATTCGGGCAATACCTTATTATAAAAGAAA…
gi|29345410|ref|NC_004663.1|	4001804	4002080	277	4001932	2153	24.2602	1.25738	22.849	IP1_10_bam_peak_475	mix	GAATTTCCGCTACCCAGTTATCAAGAGTTATCCCTTCTGATGAAGCTATTTTGAAACGTTTAAATACATCGACCGCCGGATTATATATATTAACATAAAGCTCTAAAGCAGTCAAAGGAGAATAAGAGAGGTTGGAACGTAAACAGTTGGGAATGAGCAGATTTGCACAAAGTTGCCAAATCGGCATAAAGCAAGCGAGTGAGGAATATTGAAGTAGTTCAGTTACTAAATCGTGAGCCACAGTTACCTATGCAAAGCAGGTAACAATGCGGAAAG
gi|29345410|ref|NC_004663.1|	4004429	4005170	742	4005000	3301	289.631	2.02883	287.487	IP1_10_bam_peak_476	mix	TATCTTGATGTGCATACCCTTGGAATGGTGCTTGGCATAAGTAATAAGTTGGGATTCCACGCCAGCCGCCATACATTCGGAGTCTTGATGCTCAACGAGGACATTCCCATCGGCAGCATAGCCAAGATGATGGGACACGCAGACATTACAAGCACACAGGTCTATGCGCAGGTGACGGAGCAGAAGATTTCAAATGACATGGATAAGCTTATTGCCAAGCGAGAAATGAACAGATTATCGAACGAAAAAACTATTGGAAAATGAACAGAGGAGTTATAACTATCAGCGAGAGCGGAACGGTATCCATACCGACCGATACTGTATGGATGACCATGCAGGAGATTGCCGACATGTATAATGTGTTCGGCTGCTATGTGCGCAAGGCTGTCAAGGCTATAT…
gi|29345410|ref|NC_004663.1|	4005477	4006432	956	4005629	3657	407.831	2.24913	405.548	IP1_10_bam_peak_477	mix	TCTTATCTCCATAGTCTATATAATATTTTGGTGCATATTGATATTTTGGCATTGCATGAGTAGTATGTAATGCAAAAGAATGAAGAGAGATGATTCCTAATTGTATAGGAATCCTTCAAGCAACGTTCCTTGGAGGCTTTGCGCCTCCAGCCACTTGGGCGAACCACCGCAGTGTGTTTTAGCATGGTATTAGATTTATACAGGTAACACAAATGATACACGGCAAACACGAACAACTCGGTATAGCCAATAAAACGAGGCGACAACCTATAACAGCCATACTCGGTAAGTTATACGTTGTCGCCTTGTTCATTTCACCCCACTCATCAAGGACATGTATTTCTCCTACAAGCCCTTCATTCTGTACGCCTCACGATAGTTAGCCATCAGAATCTTCTG…
gi|29345410|ref|NC_004663.1|	4007482	4007799	318	4007796	1782	2.53923	1.06786	1.62109	IP1_10_bam_peak_478	mix	GTTATGTTTTGGGAACCCCAAAACGCCTCGCTCCACCATGAGGGCGGAGGAATTTTGCTCCCGACGGTCGCAGAAAGTGAGTGTACCAACTGTAAACAGTGTATCGAATGACAAACGTACAGGAACAAGACAAGAGAAAGGGCGGAAGACCGCCCACGGGCAGGGTTCGCAAGCTGTCGAAGTCTGTCACGGTGAAGTTCTCAAAGCCAAGCTATGAGGCATTGAAACTGAGGGCAAGAAAAGCCAATCGCAAGTTGGCGGAGTATATCCGTGAGTCCGCCTTGAACGGCGAGGTGGTCAGCGGACACAATGCAGAG
gi|29345410|ref|NC_004663.1|	4009451	4011149	1699	4009980	2813	135.391	1.65963	133.508	IP1_10_bam_peak_479	mix	TCACCCAATGGCGAGAGCATCAAGATTGGGAGGAGGCAGATTTGAAGTATCGGGCTTTGAAGATGGTGCTTCCATCCGATGACCCCAATGTTCGATACATCGAAAAGAACTTTTCTGTATGCCCAAATAAAGAAGTTATTGAGAATGTGAGAAATCGTATTACTGCTTATGAGGATTCTGTCCGCCACCATTATGAAATGATAGAAATAGCAGCTTATAAAGACAGCATTGCCAATCGCCTATTGCGAGAGTCTAAAGAGATTAAAAGTAATTTTGGCAATCGTTAGACAACGGAACTATTAGTAATTTAGAGGTGTATAATGCAATTCAACCTCCCATTATATAGCAGACTTTTCTATATAGTGGGAGGTTCTGATGTATCTCTTTTTCTATTTTTGC…
gi|29345410|ref|NC_004663.1|	4011421	4014243	2823	4012572	2300	37.6521	1.32463	36.1307	IP1_10_bam_peak_480	mix	GAGCCGTCCTCCGATAGCCTCTGCCTTTGTTGCGGCTGCCTCTTTGTTTTCAGCTCTCGCCTGTTTGGTCTTGCAGACTACGATGGCAGAAGTGCCGGTAGAAGAGAAAACGATGCAGTCATAACTGACGTTATCCTTGACAAGTGTGTAGTTATCATTAACATTAACATTAACATTCAGCAACTTACCTTCCTTGTCCGAAGTACTCCAGGTGGTATTGACATCTATAAAGAATTGCTGGTTGACCTTTGCGCCATACCTTCCTGTGATGTAAGTCTGATAGTTAGCTTGTACGGGTACATTACTTATCGTCTTTTTTTCTTCTTCATTGTGCTGTGTAATGAAATTGTCAAGGTTTGCCTCATCCGCACTTGCCAACACGTAGAAACTGCCTATTTC…
gi|29345410|ref|NC_004663.1|	4016547	4017851	1305	4017668	3263	260.584	1.95633	258.48	IP1_10_bam_peak_481	mix	AGCTATGGCAGAGCAAATCATATCAAGTGATGCTTCATTAAAAGCGTCACCTGTCAAGCCTTTCTTATCCAAAACTCTTTCAAAACGGTTGCCAAGAAACTGCTTGATGGTCGTTGCATCAAGGTCGTTGACAGTTGCATCCCTAACACCAGCCTCGTCAGGAGCAAAACTACCGCAGTCGGTCATCATTTCTGCAAGTTCAGCATTATCGAACACTTTACGCTTGTCGGCACCATTCTTCACCCATACGATTCCTTTGTTGTCATGATAAGGCTTGTTGAGTCCTTCCTTCACAGTAGCAACAACCAAGTTGCCATCCTCGACCTCAACAGTATCTATCTTTATCAGAATGGATGGCACTACGTTTTCTGAAGCAATGTCACTCAACAAGTTGGTTGT…
gi|29345410|ref|NC_004663.1|	4071348	4075107	3760	4071911	3364	288.909	2.01187	286.766	IP1_10_bam_peak_482	mix	CCCAGCAGAGAGATGATGAATCCGGCAATAATAGCAGTGATAATACCTTTCTCGGGCGATACTCCCGAAGCAATACCGAAGGCGATGGCCAGTGGAAGTGCTACGATGCCGACAATGACGCCTGCCATCAGGTCCGCCATAAACGTTTCTTTCGAATAATTCTTTAAACAAGAAACCAATTTGGGTTTAAATTCAAATAACTTCATTTCTGTGAATTATTATATATAATTTGCTCTTTTGCAAAGTAGAGGTTGCAAAATTACGCAAAATAATCGAGATAAGTATGTTTAGCAACATGCTATTTGATTGTTGATAGGTTTTATCTATGAATCGATAGTTTTTATTCATCAAGAAAAGGGAGCTTATTACGAACAAATCGCTTATATTTGCGTTATAAAT…
gi|29345410|ref|NC_004663.1|	4083462	4086917	3456	4084259	3193	258.761	1.96705	256.66	IP1_10_bam_peak_483	mix	TGAAGCCATAGCGCACTTCCTGTGCCATTTGCGACAGATGGATGTCGTTGTAGGCAATTTCACCGTTATTCACGGCTTTGCGGAAGTCGGAGTTGGTGGTATAAGGGGCGCGGTAGCGGATGGCCTTTGCGCGAGACATAACGCCGTCACAAGATTCTCCGGTAGAAGCACCTGTAAAAATTCCTACTTGAAATGGATTACCTTTGGCATGTTCCGCTTCTGCAATTTTTGCAAGTTCAGCTGTAACAGCCTTTGCAGTTCCGGCGGGAGTAAATCCGCTCAGACCGATGTTGTAGCCATGTTTGATCAGGCTTGCAGCTTCTGCTGCCGAAATACGATTGAATGACATAAATAGTATAATTTCGCGTTAAATGCGGTTGATATTTGTTGGTTAATACT…
gi|29345410|ref|NC_004663.1|	4087217	4087584	368	4087565	1887	4.03689	1.09082	3.03012	IP1_10_bam_peak_484	mix	AACACCAGTGATATTGAGTCGGTTTACAGCATCTATATATCCTGCATACAGGAGCTATAGATCCAATACGCTGGCCATATATCCCCAATATGCAGGAACTATATGTCCGATAATCACATAAACAAATATTTAAGCATGAAAACTTTAAAACGCAAAATCAATATGGAACCTTTAATGAATCAATCTCTGCACATTTGCGGGTGCTGCAAACGGGAGCTACCGCATGAGGCCTTTTATACAAACAAACGCACCGGGACCCTTGACAATTATTGCAAGGAGTGTCGCAAGGCAAACACCCGCAAGCGTCGTGATTTGAGACGATGTACATCATTTGAAAACAAACCTGTTTCTTATCCGGTGATAACCG
gi|29345410|ref|NC_004663.1|	4097909	4098243	335	4098034	2462	76.1691	1.48811	74.4582	IP1_10_bam_peak_486	mix	TGTCATTTCTTATCTTTATGATGCTGATGGAATAAAACTTCGTACGACGCATATCATAGGGAGTGATACTACAGTAACTGATTATTGCGGCAATGTGATCTATGAAAATGGAATCCCTGTCAAGTTGCTTACAGAAGCTGGCTATGTTACACTGGCCGATTCTAAGTATCACTATTTTGTCCAGGATCATTTGGGTAATAACCGTGTGGTTGTAGACCAGAGTGGTAATGTTGAAGAAGTGAACCATTATTATCCGTTTGGCGGTCTGCTATCAAGTTCGGTAAGTAATGCTGTGCAGCCTTATTAGTATAACGGTAAGGAGCTGGATAGGAAG
gi|29345410|ref|NC_004663.1|	4100152	4100419	268	4100308	1914	3.83867	1.08717	2.84114	IP1_10_bam_peak_487	mix	AAGTTTGATGGAACAGTTGTCCGGACTAATCACTATTATCCTTATGAGGTGTCATTTGCAGAGAGTACATTAGTAGATAAACATTCGTAAGTATAACGGTAAAGAACTTGATAGGAAGAATGGTCTTGATTGGTATGATTATGGGGCGCGTATGTATGATGCAGCGCTTGGTAGATGGCATGCGGTTGATCCGATGAGTGAGAAGTATTATTCAATTAGTTCGTATGTATATGGATTAAATACACCACATAATTGTATTGACCCCGA
gi|29345410|ref|NC_004663.1|	4102688	4103361	674	4102933	2374	63.034	1.44146	61.3771	IP1_10_bam_peak_489	mix	GAGAAATCACTGTTCTGATTGAGGAAAGTTGATTCACATTTAATTTCATCTCCTGTTTTGAGATACACTTTGAAATAAATGTCAGAGTAACGTTATATTATTAAAAGTACTTAACGAAAGCCCAATCCATCACTTTTTATTTGTTTCTTTGCACCAAATTCGGGAATAGTGTTGTCTTGTGAATCGAGGCAGCACTTAATTTTGCTTAGAAATTAATGGAGAAACTCATTATAAATGCTTGTCCGGTGTGTGGCAGTACGCACTTGAAACGCGTCATGACTTGTACGGATTTTTATGCTTCGGGCGAACAGTTTGAACTGTGTTCGTGTGAAGACTGCGGATTTACGTTCACGCAAGGTGTGCCGGTAGAAGCAGAGATAGGCAAGTATTACGAGACTC…
gi|29345410|ref|NC_004663.1|	4105725	4106776	1052	4106393	1872	10.6301	1.16831	9.41386	IP1_10_bam_peak_492	mix	TTGCCATCTATTGTGCAATAGCGGGATTGGCAGTAATTATTACGCAGTTGTAAGTCGTGAGTCATTTTACTCCCACTCACAACTCGTTATTTATAACTCTATAACGTGAATTTTAAAAAAGGAGAAGTACTGTTTTTCAATAAACCTCTCGGCTGGACATCATTTAAGGTAGTAGGACACGTCCGCTATCATATCTGCCGCCGGATAGGAGTGAAAAAACTGAAAGTAGGTCATGCCGGAACGCTCGATCCTCTCGCCACGGGAGTGATGATCCTCTGCACCGGCAAGGCTACGAAACGAATAGAAGAATTTCAGTATCATACCAAGGAATATGTAGCCACGCTCCGGCTGGGCGCTACCACTCCCTCGTACGACCTGGAACATGAAATAGATGCCACC…
gi|29345410|ref|NC_004663.1|	4107253	4107976	724	4107759	1995	5.42852	1.10693	4.36151	IP1_10_bam_peak_493	mix	GACGAAGCATAAGATGGACTCCGAGCAGATGATTGTAAACGCGGAAGCTGTCAATACGGTCAACCGTGCCAAGGATAAGGGTAAAAACGTGTGTGCGGTAGGTACAACTGTGATGCGTGCTATCGAAAGTGCGGTGAGCACCGACGGACATTTGAAAGAATTTGAAGGCTGGACCAACAAGTTTATCTTCCCTCCGTATGAGTTTACTGTGGCCAATTCGATGATTTCCAACTTCCATATGCCGTTGTCTACACTGCTGATGATTGTGGCCGCTTTCGGTGGTTACGAACAGGTGATGGATGCTTATCATGTAGCGTTGAAGGAAGGTTATCGCTTCGGTACATACGGTGATGCGATGCTGATTCTGGATAAATAAACGAAAAGATACCGCTATGAAAA…
gi|29345410|ref|NC_004663.1|	4108336	4109223	888	4109044	2830	96.3795	1.52111	94.5967	IP1_10_bam_peak_494	mix	GCACTCAACCTCCCCCACCCTTTGATGGCGGAACGTGACTTCGTGATGCGCCCCTTAACGGAGATTGCCCCCGAACTGGTGCATCCGGTATTGGGAAAGGCAATGAAGGTGCTGCTGGCGCAGATAGAAAAATAATACAGCATTCTCTTCCCCTTGCTTATCCTTTTACTTTTTACTTTTCTTTTCGGCGATAAACCTCGGCAGATAAGCCACACAGCCCACCAATACTGCATATAACAAGTGAATATCCTGAAACTCAATCTTCAGGAAGTGGCATACAATGGCGTAAATGGCAATGGTGAATCCTATATAAAGCGCCAGTACAAAAAGAGTTCTTAATTTATTGTTGATAATCATATTTTTTTCTGTTTAGGATTAGGATGGCGGAGGAATAAATGA…
gi|29345410|ref|NC_004663.1|	4116630	4117447	818	4117168	2612	114.354	1.61717	112.523	IP1_10_bam_peak_496	mix	TCTACTCGTACTGGTAGTGCAGACCTGTGTATTGACAGGTATCGTGTTCTTCAATTATTTTCATGATACATGTCCGATGCTGATGACCAAGGTCTCCCCTCTCCTGCTATTGGGGATTTATGTCGGCTTCTGTCTTGCCTATTTTTTACTGAAATGGTTACTTTATATGTTCCTCGGATGGGTGTTTTTTGACAAAAACAAGACAAATATATGGTTGGAATCTTATTCTACGCTCATATATTACGTCGGATTCGCCCTTTTTCCTTTTGTTCTATTCCTTGTTTATTTCGATCTGAACCTGACCAATTTAGTGATAATCGGACTAATTATTCTAATTTTTACTAAAATATTGATGTTTTATAAGTGGGTAAAGCTTTTTTTTCATCAATTAAGTGCGGC…
gi|29345410|ref|NC_004663.1|	4117802	4118191	390	4118059	1798	5.02832	1.10759	3.9775	IP1_10_bam_peak_497	mix	TTGGACCTTGAAGCACCGACTGTGCAGGCTCCGTCAATGACGGCTGCGCTTGATATGTTCATCAAGGAAAACAATAAATAAACAGCGTGAGCGTATATACTTTGCGTAAAGCCGAAAGGCTGAATAGTAAAATATTGATCGGAAAGATGTTCGAAGGCGGCCATTCCAAGTCGTTTTCCATCTTTCCGATACGCGTTGTATATATGCCCGTAGAACAAGGTGAAGTGCCGGCAACGATACTTATCAGCGTATCGAAGCGGCGTTTCAAACGTGCTGTAAAGCGCAATCGGGTGAAGCGGCAGATACGCGAAGTCTACCGGAAGAACAAACAGCCACTGCTGGACGGTTTGCAAAACAAAGGGCAGCGTCTGGCAATTGCTTTTATCTAT
gi|29345410|ref|NC_004663.1|	4119089	4121810	2722	4120716	5326	999.211	2.99408	996.349	IP1_10_bam_peak_498	mix	ATTATTCGGAGGAAACGGTGAAGGGAGTGCCTGTCGGTCGCCTGTTTCTGGAGACGGATGACAGTCCGGTCGACATTGAAGAAGTGCTGAAGCAGGTGGCGAAAGCACGAAGCACGGATGCGGAAGAGCTGCGGCAGGCGATTCGGGAAAATATTCAAAAAGTCTTTTTTAGGCGTTAAGAGTTGTATCTTCCGAGAAAGAGTCGTACTTTTGTCGCACATGGAATTGAAAGACAATAAAAACCTAATAAAAAGAGTAATACGATGAATTTTGTAGAAGAATTGAGATGGCGTGGCATGCTGCAGGACATCATGCCGGGAACGGAAGAGTTGTTAAACAAAGAGCAGGTGACTGCCTATTTGGGTATCGACCCGACTGCCGATTCGCTACACATTGGTC…
gi|29345410|ref|NC_004663.1|	4125833	4126749	917	4125894	2193	32.4084	1.30428	30.9255	IP1_10_bam_peak_500	mix	AGCACGCTTGCCGTCTTATTTGCTTAGTGTAAGAGCGTTGAATTTCTCCAACCATCCTGCACTTCCTGTTCCCGCAGCACCGGAGAATGCCCAGTAGGCAATGCCATTGACTACGTCTCCATCCCAGGAACCATTATCACCAAATACCAATGCAAATTTGCCATTGATGGATGACGGATAAGCAACATATTGTGTTGACATATCCCAACTGACATATCCACCTTCAGACAATGTTACTGTATAGATGTTATATCTCCCAGCATATGTTCCTAAATTAAGACCTCCCATTGTGAGTAAGGCCTCTCCATTATAGATTAACGGTAGGTCAAAGAAATTGGAAATACCTGACAAGTAGAAGATGGTAGGTTCCTCTTCATCCTGAACTACTTCTATTTCTCC…
gi|29345410|ref|NC_004663.1|	4127529	4128873	1345	4128801	2031	14.1335	1.19145	12.8523	IP1_10_bam_peak_501	mix	AGGCATGCTCTTCCTGTCCCATTTTAGTTATTTCCTGACCATTCACAATTAACTTATAGGTTACATATGAAGCCTGTGAAACGACATTGGCAATATTGGTCAGTTTCTCTTGCCAATTTGTTTCAGCAGGCAGAGGTGTCATGATCAACGTTACTCCATGTTTTTTCCCAGTCAGTACGATCTTTTCTTTTGAAACGCTTCTGAAGACGAACTCATAATCTCCGGCATATCCTGGTGAATTATAACCACTCGGTTCACAGAATTCGTGAATTAATTCATTGTATGAATCAAAACTTAATTCTGTTCCCTGGTATGATTCAACTTTATACAAGGAAGTAGATTCTTCTCCAATTTCGTAATTATCTGTAGCGAAATCTGCAGCCATAATTACATTATTGC…
gi|29345410|ref|NC_004663.1|	4129177	4133927	4751	4130387	2208	20.2289	1.22707	18.8635	IP1_10_bam_peak_502	mix	CATTCATTAAACGACGATAGATAGTAATACCGTAGCGTTTAATATCCTGCCAGCGTAACCCTTCATGTAAAGTTGTTAAACGTCGTGCATGAAGTATGCAGTGGATTACATTTTCCTGTGTTTCATTTGTTATAGTAAAGTCGGGGTTCAATTTTTTCTTAACTGTAGATTCAGTAGGAGTGTAATATTCCATGCTTCCGTAGAAATCGTTTATAGATTCTGTGGTAAGCGGGGTAGTAGAACGTGTGTATGCTTCTCGCCATATATTTAAATCAGCAATTGCCTGTGGATACATTTCTTTCATCGCATAAGCTTCTGCACGACAGAGTAATGTTTCATCTGTAGTAAATGCTGCATTGATCATGTGTCCGTTGATTGTTCCGGCTACTGCGTCAACCA…
gi|29345410|ref|NC_004663.1|	4141148	4142205	1058	4141773	1969	3.64724	1.08298	2.65982	IP1_10_bam_peak_507	mix	AACAGTCTCCGTTTGGATTTACATTTGAGGATGATGGGGTATTCGAAGCAGTAGGTGGTGCAAAAGCTGATTATATGGCCTTCGACCGCTATTCGGCACCTGATTATAGTCAAAGTTCATATGTTCAAGGGGTGGAACGTATGTATGGAGAGATGGTCTTTATGAAAGTTGAGGAATAAATAAAAAACTAGATTATGAAAAATATACTGAATTTATACTTAATAATATTCTGCTTATTTTTTGTTGCAGGATGTTCTTCAGATGACGATGCTGCCACTGTAAAATTGACAATTATAAAATCAGATTTGGATATGAAAGCTAGTGGTGGCACTGGAACTGTCGAATTTGCAGCAACTGGAACTGTCACGGCTACGGTGAATGCCGATTGGTGTCAGGTAA…
gi|29345410|ref|NC_004663.1|	4143453	4144709	1257	4144496	1824	7.50626	1.13766	6.36642	IP1_10_bam_peak_509	mix	GCCACAGTTTCATCCACAGCTTCGGCAGGCGCCAGTCCGCAGGCGGAAAAGCCGAGGCGTAGTGCTTCGGCTTTAATTCGGTCTGAGGAGAGGAGCTTTTTCATAATGGATATGGATGAAAACCTTATCGGTAATTAGAAAACTTGCTGTCGGCAGGTAAAATGTTTCTTTGCCGGCAGCTAGAATACCTTGAACACATAGCCTTCCGCTTTCAGAAACTCGATGGCACGGGGGAGAGCATATTGCAGATTCCCGTTGTTCCACGATTTCAGAGAGTCGTGGAAGGTGATGATGGAACCGTTGCGTACGTAGCGTTTTACGTTGTTCAGTACCTGTTCCGGGCGCATTCGCTTACTGTAATCGCGGGTTACGAGATCCCACATGATGATACGGTAATGG…
gi|29345410|ref|NC_004663.1|	4148491	4150156	1666	4150040	1891	3.87313	1.08825	2.87441	IP1_10_bam_peak_511	mix	CTAAGCTGCCCGATGGAACGGTGTTCGAGTCCTTCGAGTCCCATACGGGCGATGATATGCTTGCCTTTTTCTCTTTGCTCGGGAGTGAAGCGGGAGGTGAGGGATTTCTGGATACTTAGTCCGGAAAGTATCACTTCCTCTACCGAAATCGGGAATTTCCGGTCGATGGTGCTATACTGCGGCAGATAGCCGAGGGAAAGTGGAAGGTTGGAAGTGGAAAGTTGAGAGTGGGAGGATGCTTCTGTAGGGGCATGGAAGTTGATTTCTCCGGCTGTCGGTTTCAGCAGACCGAGGATACACTTGATGAGTGTTGTCTTACCGCCTCCGTTCGGACCGATGATGCCCAGAAAGTCCCGTTCGTAAACGTTCAGGTTGACGTCGTGGAGTACGGTACGGCCG…
gi|29345410|ref|NC_004663.1|	4151865	4154015	2151	4152091	1916	17.6056	1.22622	16.2739	IP1_10_bam_peak_513	mix	AATAGATAGCTGTCTGCACGGAAGCCCGCATACGGATAATACTGAACCGGTTGTTCAGCTCGATCAGGAAATAGCCGATAGCCGCGTAAATCAAGAAACTGACAAGATGCTCCGCCCATGCGGGGAGCAGCAACGTGCGGGCAGACTGCCAAAGCACGGAACCGCCTTCTTCGCCCGCTGTCATGGTGAGTTCGGGCAATAGGACAGAGGTCAGCACCCAACAAAGGGTGCAGATGAAAATCGCAGCAGGGAGTGTCCACCGCCCTGCTGTGACCAGACCTTGTAGTCTCTTGTTTCTCATTATAAGTCGAATCCGATATCGCGACGGAAATATTTCTTGTCGAAGTCGATCATATCTGCCACTTTATAGCTCTGTGCCAGCGCTTCTTCCTTCGTTGC…
gi|29345410|ref|NC_004663.1|	4158011	4158852	842	4158527	2698	93.3162	1.5262	91.5432	IP1_10_bam_peak_515	mix	AGTCTCCTTCTGCCGTACTGAAACATAGTCCGGCCAGGATTTGCTCTGTGAGCAAGTCAAATAACTTTTCGATATTTACACCGATGTGATAATTGATTGTCCGGCTGTTGATGGTGGAATTTCCGTAGTATCCGGGGAAGAGAATGGCACGTGAAAGCTCGATAATTTCATACAAAACTTTAGCAGAGGGCAATGGTTCGCCATCTTTATGTTGATGAAACAGCCCTTTGTAAGATTCGCTTTCCGATAGCTCATCGACTGCCTGTGTCAGAATGTGGGTAAAGTTCAATGGACTCATTAGGTCAGTTACTCATGTTTATATGGGGACAAAGGTATTAAAAAAAATAATAAATTTCGTTGAGATTCAATATAATTAATGTATTTTTGTGGCATTCAAAA…
gi|29345410|ref|NC_004663.1|	4161913	4162302	390	4161941	1911	8.77914	1.14793	7.60497	IP1_10_bam_peak_517	mix	AAAAATATCCGGCAGTCAACCTGCCGGATATAGAATGAAACACTTCGTTGGGGAAGTGATCTTTTTCCTAGCTTTCTGGATAGTGGGTTAAATAATGTTATAACTCATCCTCTCCATTATTTAGCTGATTTATCCTGTTTTGTTATGGCAGGATAAACCTTGTTTTAGTGTGCTTCGAGCCAGTTCTTGCCCCAGCCGCAATCTGCTTTCAAGGGAACGTGCATACGGTAAGCGTGTTCCATTTCCTCAATAACGATCTCTTCTACACGTTCTTTTTCGTTGACGGGCACGCTGAAGTTCAATTCATCGTGTACTTGCAATATCATTTTAGCTTGTATGCCTTCTGTCTGGAATCGCTGATAAATGCGTGCCATTGCTACCTTTATGAT
gi|29345410|ref|NC_004663.1|	4163096	4174129	11034	4172046	4620	731.878	2.69863	729.238	IP1_10_bam_peak_518	mix	ACAGTACCTCGCCTACTTGTTTGGGCGAAGCGATATTGAAGGTTTCGCCTGCCAGTTCATAAATCTCCTGCTCGATGCGTTGCATCTGAGCGGTGAAATGAACAGACGATTGTTTGAGCGCTTCCGTATCCAGCAATACCCCATTCCGTTCTATATTAACCAATACGGGTACAAGCGGCATTTCGATATCATAAAACAAACGTTCGGCATCGTTCTCTTTCAGTTCTTTCTCCAGGACGTTTTTGAGCTTTAGTGTTACGTCTGCATCTTCGCAGGCATAGCGGTAGATATCCTTCGGGTCGAGATCGCGCATGTTTTTCTGGTTCTTCCCTTTCGGACCTATCAGTTCGTCGATGTGGATGGTCTGATAGTGAAGATAGATTTCTGCCAGATAGTCCA…
gi|29345410|ref|NC_004663.1|	4174508	4175210	703	4174627	2844	173.702	1.78189	171.743	IP1_10_bam_peak_519	mix	TTTTATTGTTTGATTAATCTTGTTGCCGTATGAGCGATAAAGATGATTTGATAGTAGCAGGTGTCAACCAGAAAGATAAGGGAATCTGGAGGGACTTTTATGATCGCTATTATGCGGCCTTGTGCTCATATGTCGAGAAAATCCTGTTCCTCACCGATGCCGTAGAAGATCTGGTTCAGGAGGTGTTTATATCCGTGTGGGAAGGTAAACGTACTTTTTCCGACTCCCGTGAGCTGACTAATTATCTTTATCGTGCCTGCTATAATAATGCACTGTTGTATATCCGCAACCATCAGATTCATGATTCTATATTGAATGGCTTGCCTCAGGAAGAAGATTTTGAAGACGAGGAAATGTTGTATGCTTTGACTGTGAAAGAAGAAGCTATCCGACAACTTT…
gi|29345410|ref|NC_004663.1|	4235367	4235692	326	4235615	1923	4.11933	1.09113	3.10857	IP1_10_bam_peak_523	mix	GTTCTTGGACGTTTTCCCGATTTTCCATATCTTTCCGTCGATTTTTGTGTCTTGATTTAAAACAAGAGAATGCTATATGAAAAAACACAATGAATGGACGAAGAGAACTACTCTTTTAAGAAGAGTTCTGCTGATACTGGTTTCTTTTCTTTTGATAGGAGTAGACATAAATGCTTCGTATAGTCTCCGGCAATTTTCCAGTAAGAACGGATTATCCAATAGTGCTATTCTTTCGATGTGTCAGGATAGGCATGGCGTGATATGGATCGGTTCATGCGATGGGCTGAATATCTACGACGGCACTTATCTGGGATTGTACAAACCA
gi|29345410|ref|NC_004663.1|	4239392	4239774	383	4239707	1988	10.5204	1.1618	9.30681	IP1_10_bam_peak_524	mix	AGATTATGGATAAAACCGGATTCTCGAACAGGGGGACTTTCTATAAAGCATTTGCCCAGAAGTTCGAGATGACGCCCAAGCAGTACAGGAATATCAAGACGAAGGATGTTCATGAGGCTTCTGAGGAAGGAGGAGGAACTATGAACGTATAAAACTCCTGAAGGCTTGACAAACGGCTTTTAATGTTGTATATTTGTATCCTTACAATAAATGAATTAAAACTTAGACCAATGAGAATATCTTACCTTATACTGCATTTGTTGTGCTGATATAGTATAATATGACAACATTTTATCCGATAATGCCTTGCTTCGGAAGGCTTTTCGGTAGCTTGTATATAAGAAACAGGCTGCAAACTTTTGAGAGGTTTGCAGCCTGTTTT
gi|29345410|ref|NC_004663.1|	4241703	4242337	635	4241899	2231	32.8164	1.30354	31.3299	IP1_10_bam_peak_525	mix	GATCGCCCGCTATCTGGAGGCATAGCTCACGGGTGGGGCAAAGTATTAGTGACTGGGGAACCCTGTTCTTTACGTCAATCTGTTGGAGCAGAGGCAGGCCGAATGCGGCTGTTTTACCTGTTCCAGTTTGTGCAAGAGCTACTACATCATTATTTTCTCCTAAAAGGTACGGAATCACTTCCTCTTGTACCGGCATGGGATTCTCATATCCCATCTCTTCAATTGCTTTACGTATCTCCGGAGAAACGCCAAGCTCTTCAAATGTCTTCATTAAATCTCTGTATATCTTTTATTTCGGGCGCAAAGATAGAGAAAAATAATGAATAATGAATAATGGATAATGGATAATTATTGCTGCCTGCATAGCATTCTCCATTTTCCATTAACCATTATCTATTA…
gi|29345410|ref|NC_004663.1|	4242717	4243192	476	4243053	2062	11.1292	1.16411	9.90272	IP1_10_bam_peak_526	mix	ATGGAATGCTGTCAATCTGTGCGGAACGGTACAGCATTCCCCAGCGGGTATCTTTGCCTGTTTCTGCAGACTTGTATCCTCCCAGGTCACGGAAGTTCTGAATGCCGGGAATATTGACGTTACGGGCAGCTACCCTCACCCGGTATCTGTTGTTGAATACCATCAGGTAGTAATAGCGCTGAGACGGATCATTGGTCACGATGGTCTTTTTCCCTTTCGCAATGTTGATGGTGACTACGGGATTTTCTTCGGGAATGAAGTCGGGAGAAGTGGAAGCATATACTTTTACCTGTCCTTTCAGTATAGGTGCTGTTTCCCATTTGATAATGGCGTTTCCTACATTGTTCTCTTCACACACTACGGATATAGTGGGCGAAGTGCCGGAACATGACGGAAATA…
gi|29345410|ref|NC_004663.1|	4243979	4245567	1589	4245226	2403	55.841	1.40523	54.2193	IP1_10_bam_peak_527	mix	ATTTACGTGATCCGTCGGAATATTATTTTCACGCATGAATTGCAGAATGATATTTCCTACCCGGTCATTACCTGTTTCACTGATAAAACCTACCTTGATCCCCATTCGTCCGAGGGATACGATGCCGTTGAATACAGAGCCTCCCGGTACGGCTGCGGAAGGCTGGTTTCCCCGAAAGATGATATCGAGGATTGTTTCTCCGATACCGATTACTTTTCGCATAGCGATCTTGATTTTTCGCCCAAATAACCACCGTGATGGCGTTTTGAGTATTCTTCGATAGTGAATCCTGTCTTCTTCATTGTCTGTACTACCAGTATGTCACCGATGACGGTCATGGCGGTAGTCGATGTAGTAGGAGTCATGCCTAACGTACAAACTTCGGCAGGTTTACCGGTG…
gi|29345410|ref|NC_004663.1|	4261886	4262145	260	4261940	1925	4.16869	1.09181	3.15571	IP1_10_bam_peak_528	mix	ACGTTCACCCTGAAAAAGTGAATTCTCCATACCGGTGGAAGGGATAAGGCAGGATGTAAAAGCGAATCCCCGGAGCAGAAGCACGACGGCTATTGCTCCGGCGAATGCGAATATCCATTTGAATTTACGAATGTTCATCAATTTCTATCACCTTATCACTCTATCACGTCTGTATACTTATTAGTCTACCCACTTGAAGAGGCGGTTCCAACGGATTTTACCATCAAACCATCCGCGGTCTTTGTCAAGTGACAGCCAT
gi|29345410|ref|NC_004663.1|	4264170	4264626	457	4264536	1972	8.97514	1.14742	7.79605	IP1_10_bam_peak_529	mix	TAGGCTACCATCGGATTGGTGAACTCAATGGCTACGTCGGCGGACTTGAATGCTTCCGACTCAAAGTCTTCCTGATTATCAACATCAATAATGCAGACAATTTCGTGTCCGCGACTAAGGGCTGCCTTTTCAAGTTCCTTGCCCATTTTTCCATAACCGATCAACGCTATTTTCATTGTTTTCTGACTTATATTCAAAATAATAGTCGCAAAGATAAGATTTTTATTACATTTGCAGTGCACATTAACTTTCTGTTAACATGGAACACCTTCTCCACTATGTGTGGAAACATAAATTATTCCCTCTCAAAATACTGCAAACCACCAAAGGCTTACTGGTAGAAATTATCGATTCAGGACTGCAGAACCCTGATGCCGGTCCCGACTTTTTTAATGCGAA…
gi|29345410|ref|NC_004663.1|	4274333	4274677	345	4274661	1865	4.67476	1.10065	3.63888	IP1_10_bam_peak_530	mix	AAAATCCTTTAATTGTGCGAAACTACTTGATAGTGTCATCAAGCAGAGAGATAATAGAATGTATTTTTCATAATGTGCTTGTTAATAAACGGGCGCAAAATTACATAAAATAACTGATTCTCAATCTACCGTTGATTAAAAAAGGCACTGACAGCCTGATAATATTTGCTGATATTCGTACTTTTATGAATCGCTTTCAGTACTTTTCTGTCGGTTTGGGGCGCCAGGTATTCCCAAAAGGTCTTCATTTTAGTCAGTAGCTGTCCCTCTCCTCCTTCCAATAGTACGTCGTAATTGTTGTACACGCTTTTGTGCATGGATTTCAGTCTATCCCTCATTTCATC
gi|29345410|ref|NC_004663.1|	4289309	4289639	331	4289516	1965	7.35623	1.13058	6.22136	IP1_10_bam_peak_531	mix	CAGGGCTATACCGGGCAATAGCGGTAGTAAACGTGAGACATTCTTCATAATGTTGGTCTTTTATGGAGTGATTACTGAACACAAAGATAAGAGGATTGGCGGAAATGAGTGAGCAGGAATGTACAGGTGTGATACAAAATAGTCCATTCTAAAGGGTTAAATGTTTCGGGGCTACGGATGCCTTTTCCTGACATCGTAGCCCGGATCTTGTGCCACGCTGTTGGCACAGCTGTGCCACCGCGATGGCACGGTCGTGCCAGCAGCGTGGCACAAGTGTGCCAACAGGAGGGAACTACTTTGGCATAGGTTCTCCTGTTACAAATGCTACTT
gi|29345410|ref|NC_004663.1|	4293488	4296678	3191	4295369	3768	324.015	2.01351	321.829	IP1_10_bam_peak_532	mix	TTCGGATCATTCTTCTTGAGCTTGAAACTTTTGATATCGTTACCGTTATAACGGTTCAGCCCTTCGCGCGTACCTATCCATATAATGCCCCGTTCGTCAATGTACAGGCTGTTGACGGAAAACTGGGAAAGTCCGTCATCTGTGGTCAAATGGCTGAAAGTAATATTTTGTCCTAACGTACGGACAGCAGTTACGCTTAAAAATAGCAGAAATAAAAGGATTGTTTTTCTCACTAATTCGGTTGTTTAGGGTATTACTAATGGCAAATATATTGTTTTTATTTGATTTTCGGGAACCTTATTAGGAGAAAGTAACTATATTTGTATCCTCCAAACGAAAGATATATGAAAGTAAAGAAAATTAGTTCTGCTAATGTAGAGGCTTGTTCGCTTCCTAAAT…
gi|29345410|ref|NC_004663.1|	4301052	4301461	410	4301257	2045	16.6275	1.21053	15.3094	IP1_10_bam_peak_535	mix	CTGTGTCATTGCCCTTATTGCCGCAACTAGACAAGAGGGCTAAGCAAAATGCAAAAAAAACAATTCTACTTTTCATACTTTATATTTATCTGTTTTTTAAAATTGTGCGTTCGTCGCTGTGTACATTCATTGTATGGATAGATGATCTAAGGAAGAAAAGCCGGAAACTTATTCCATGAAATAAGTTTCCGGCTGCAAAAGTACTTTAAATTCGGTATTCTTGTACTCTGATACCGTGTTTTTTAACTATGTTTTTTACTTCAGTTTATGATATACAGGATTCATTATGAAACTGAACTCATAATCCTGATATGGAAGGCGGTATTTTTCCAAAGCGATAGCACCCCAGCTATTTACGCAGGCGAGTCCCGTTTGTACCTTATCAATACAGAAGTTTGT…
gi|29345410|ref|NC_004663.1|	4306237	4307000	764	4306562	2038	10.1207	1.15587	8.91527	IP1_10_bam_peak_537	mix	GACTGATTAATGATAGAAATGGAAACGGAGAATGGGACACGGGAGACTATGCAAAAGGAATACAACCGGAAGAAGTTTACTATTTCCCCAAGGTTGTTGAATATAAAGCGTTATGGGATGTTGACCAAAACTGGGATATACACGCAACTCCTGTAGACAAACAGAAACTGGATGAACTAAAAAAACAAAAACCAGATGAAGACAAGAAAAAGAAAGAAAGAGAAAGAGATAGAAATAACCAAAACCGTAACCGTCGCTAATTTGCGACGTCATCTAATTGTTGGAATTCTTGCATTGTTGATGGGAAGTTTTGCGCTTCCTGCCAATGCTCAGTGTGAAGCTAAAAACGATGCTTTTCAATCCGGAGAGCATGTAATGTATGACTTGTACTTCAACTGG…
gi|29345410|ref|NC_004663.1|	4323302	4323956	655	4323605	2072	14.7321	1.19414	13.4415	IP1_10_bam_peak_539	mix	AATGTGACCCGAAGCGTGCGGTTCGATGCTGGGAGAAAGTACATTCAGTGCTTCCATTGCCTTATGATAGCGGTTCAGGTAATACTGAACAACTTCCATAGGCTCCAATTCTTCGAGACGGGCTTTCTTGGCTATTTTGTCTTCTCCTTCGTCAGCATCATGCTCCAGATGACCGACATCGGTAATATTGCGTACATAGCGTACTTTATATCCTAAATGAGTCAGATAACGGAAGAGTACGTCAAATGTGATGGCGGGACGGGCATGTCCCAAGTGAGCATCACCGTATACTGTCGGTCCGCATACATACATGCCTACATGCGGTGCGTGAAGCGGTACGAACAATTCTTTCTTTCTATCTAACGTGTTGTAAATGGTAAGTTGATGTTCCATAACATT…
gi|29345410|ref|NC_004663.1|	4327558	4328441	884	4327912	2130	26.0859	1.27077	24.6564	IP1_10_bam_peak_540	mix	GGATACTGTTTTCTCACGCGAATAGATCCCCATCAGATATTTCTCTGTATAATGAGAGGCGATGTCGATAGCTTGTTGCTCGGCCTCGTTCATCCGGCTGATTGCTTCGGGTGAAGCGTGAAAAGCCTGTTCAATGAGTTGGTATGTACCGTCGTCAGATTTCTCTGCCATATAAGGAATCAGTAGTGTGCCGAACGTCAGATGTTCGGTTAAAACGATGATAACTTGTCCGGTATTTGCTTTCTCTTCCATTCTCTTTAGGCTTTAACAAACAAAGATACGGGAAAATCCTTAATTTTGCAGCATGATGGAAGAAAACAAACGAGTATTGTTAGGAATGAGCGGCGGTACGGACAGTTCCGTAGCTGCCATGCGATTGCTGGAAGCCGGATATGAGGT…
gi|29345410|ref|NC_004663.1|	4329830	4332423	2594	4330887	2344	57.6759	1.42019	56.0451	IP1_10_bam_peak_542	mix	AGATCGTTCTGCGTACCAAAGTATCCTTCGGAAGCGTTGTAGGTCTCTACATAATGCATCATCTTTGAGTGAATCACCTGTTTGTACTGCTCACGATAAGGGGTGAAAGCCACTCCGCCGTGGAAGAATACTTCCAGATTCGGCCACACTTCCTCCAGAGTTTGTTTGCCGGTCTTTTCGAGAATACGCTTGATAAGTACCAGCATCCATGAGGGTACACCGGACAAACTGGTCACATTGACCGGAATAGTACTGTTGGCTATCGCTTCTATCTTGGTTTCCCATTCGCTCATCAAAGCGATTTTCTTGCTCGGCACACGAATGAAATTGATTAACGGATTGACGTTCTGAATCAGAATCGCCGACAAGTCTCCCACCAAACTATGGTTGGAGTTGAGG…
gi|29345410|ref|NC_004663.1|	4332969	4335018	2050	4334525	2657	112.015	1.60147	110.189	IP1_10_bam_peak_543	mix	TCTTCGTGGTTGATAGTCGGAGGAACAATGCCGTTCTTGATGGCAAGGATGCTTGCGATAGATTCTACCGCACCGGCAGCTCCCAGCAAGTGACCAGTCATTGATTTTGTAGAACTGATGTTCAGTTCGTATGCGTGATCACCGAATACTTCCTTAATTGCTTTCGCTTCAGAAATATCACCTACCGGAGTAGATGTTCCGTGAACGTTGATGTAATCTACTTCTTTCGGATCCATTTCTGCATCTTCCAGAGCGTTCAGCATTACCAGTTTGGCACCAAGACCTTCCGGATGGGAAGCTGTCAGGTGATGAGCATCTGCAGACATACCTACACCGGCAACTTCTGCATAGATTTTCGCACCACGGGCCTTAGCGTGTTCCAGTTCTTCCAAGATCAGG…
gi|29345410|ref|NC_004663.1|	4335559	4338100	2542	4336391	2738	125.412	1.63708	123.552	IP1_10_bam_peak_544	mix	TCTTGAAGTGTTGATGACAACAGGCTTCCGTTGGAGAGACCGGAAGAAATTCCCGTCTGCCAGATGGTACGTTTTATATTTCCCTTCCTTATATAAAGGTACGTGAAAGGTGATGATATCACATTCTTCGGCTATTTTCTCTAGTGAGGTGAAGGTAATGTTTCCTTCTTTCTCTTCTCTTGGCAAGTCGTTCAGTAGTACACGCATACCGAAATCCTGTGCGACTTTGGCCACCTTGCTTCCTACATTACCTACACCGATAATGCCGATCGTCAGTTCGTCCGGCTTTTTATTCCGAAGAGATTTCCAGATCAGAAGAGAGGATTGTATATACTGAGCCACCGAGGCGGAATTGCATCCCGGGGCATTTGCCCACTCGATACCCGCCTGCTTGCAGTA…
gi|29345410|ref|NC_004663.1|	4339139	4340794	1656	4339970	1961	6.05961	1.11574	4.96809	IP1_10_bam_peak_545	mix	ACGGTATACGATACCTCCGCTGATAAACCGGATCGCTTATGCTTTCTTTCGCCCTTCGAAAGGGAAACGGGCTTTTGTCTATCCGGAGAAACTGTTGGAGAAAGGGTTTGAAACCCCATGTCCTATTGCCTATATAGAAGAGACAAAAATGGGTTTGATTGGTCATTCATATTTTATGAGCATACAATCTCCCTATCGATATAATTTTTGCCAGTTTGGCAATGCGGATATAAAAAGCTGCGAAGATGTAGTGACCGCTTTTGCGGAATTTACAGCGCGTCTGCATGAAGCCGGAATTCTGCATTTGGACTATTCGCCGGGAAATATCCTGTATGACAAGATAGGAGAGGAATATCATTTCTCACTGGTGGATATTAACAGAATGCATTTTGGTGAAGT…
gi|29345410|ref|NC_004663.1|	4342791	4343266	476	4343190	2042	16.0678	1.20636	14.7574	IP1_10_bam_peak_548	mix	TAATAGATGAAACGATGTTGAAAATGCGTGAATATCGTCATATTACTCCTTGGCAACTAGGCCCGAGTATGTCAATCAAACGATATTTTATGTGTAAACACTTCGGCTTCTATAGGATGCTATATCGTGGTTATCGTGCTATATTTAAGAGAAAGCACAAATTGTTGATTGACTAGAATGACTAAGGAAAAGATAGCTTTTATAGTAGTTCGTTATGGAAAAGATATAAACGGAGGTGCTGAATATCATTGTCGTATGCTGGCCGAAAGGCTGGTTAACGATTATGATGTTGAAGTATTGACTACGTGTGTCAAGAATTATGTTACCGGTGATAATGAATATCCTGAAGGAGAAGAAATCCTGAATGGAGTTTTGGTACGTCGATTCTATTCAGATCCT…
gi|29345410|ref|NC_004663.1|	4362583	4362945	363	4362876	2392	60.6226	1.42841	58.9772	IP1_10_bam_peak_549	mix	GCCTTGCCAAAGGTAGTTGCCGAGTGAATTTCGACTGCCAGTCTTTGGGTAGTCACGTGTTGAAAATTCACGACTCTGGGATGATAACTTGTTTCCCCCTCTTCTTCTCCCTGAACGGGATTCTTATAAAATTCGAATTGTACTGCCATCTTAATTGTTGTTTATCTGTTGTTTATATATGGTGTTACTTATCTCTTCGGCATTTAAAGCCTTTATCTGCGTGTCATCTTACTGACATCTTCATCGTTCTACCCGGGTGAACCGATCATTGCACCTTCGAGAACGTATCTGTGTACCTGGGTGAACAGGTCGGTTCACCCGGGTAGTATGATGAATAACGTCCTTCAAAGATACGACAATAA
gi|29345410|ref|NC_004663.1|	4372295	4374702	2408	4373342	2867	162.148	1.73965	160.209	IP1_10_bam_peak_550	mix	AAGGTGACGAGGCCAGTGCACGTTCCGCCTCTTCGCGGGTGTCAAACGATTTGTACTTTGCACCTTCATAACCCTTGATCTGGAGCTGGCAATCCGTCCAGGAAGCATATACTCCCGGCGTCACTCCTTCCCATACTACGTAGAACTTTTCTTTAGCCATTTTCTGATAATGAATGATTATGTCAACAGCATTGACGGTGCGAAGGTACAAATATATTCCGGAATCGAACAAGTTGGCAGAGAAGCTTGTTCTAATTTATAAGGAGTTTAAGAAAATAAAATTAAGAAAGGAGCCATTATGGAAAGAACTTTTAGTGAAGCTTTGAAGAATCGTCGGACTTATTATTCGATTACCGACCAGTCACCTATTCCGGATCAGGAGATAGAATGCATTATCAA…
gi|29345410|ref|NC_004663.1|	4375154	4378025	2872	4376688	4077	524.279	2.41	521.865	IP1_10_bam_peak_551	mix	TCAGATCGAGCGTTTGTATTGGTCCATTACGCGGGAAATTAATCAGATCGCCGGAGGCTTGAAACATGCGCCGGATGAATTCCGGGGATTGTCCAAGTTGCTGGCGGATAAATATTTTTGTAATTTCTCATTGTTCCAGTCCTTGCCCGACTCTTGGGCGATTGATCAGATATTTCCGATTATGCCTATTCAGCGGTTGGATGAGAAGCCGGAGCGTTCGGCTACCCTGCAGGATATCACCTGTGATTCGGACGGAAAGATTGCAAATTTCATTTCTACCCGGAATGTGGCTCATTATCTGCCTGTGCATAGTCTGAAGAAAACAGAACCTTACTATCTGGCTGTTTTCCTGGTCGGAGCTTATCAGGAGATTCTGGGAGATATGCATAATCTGTTTGG…
gi|29345410|ref|NC_004663.1|	4378476	4395508	17033	4380125	3180	213.843	1.83988	211.813	IP1_10_bam_peak_552	mix	GACATGCTGATGTCATTGAAATGTTCCAGATTCTCTTTTTTGGTGATGTAGTTTTTACTGCCTTTCACAATAGGGCCATTAAAACAGGAGGTGGCGGAGAATATCAGAATTATTCCGAGCAGCCATGCAGTCAATGTGTTTCTTTTCATAATTGATAGTTGATTTTAATATGAGTTTATATGGATTAGACGTTGCGAGTTACTATAAAGTTGCATTGAATATCACTTTTTTCGCCACCGGCTTCTTTTTTTATTATTTTTGCAGCATCGGTTAAGGAGGAGAAAATGGATACAGTGATAGAAGATGATGAATTGGGAAGTTTGATAGTACGTGTCAATCCACGTGCCCGCAGTTTGGTGTTCCGTACCAAAAGCGATGCGGTCTACGTTTCTGTACCTC…
gi|29345410|ref|NC_004663.1|	4396343	4398713	2371	4397595	2250	27.5177	1.27099	26.0755	IP1_10_bam_peak_553	mix	GATACCCGACTAAAAAACATCGTGCCGCCATCGCCGAACATGGAACGACCCCTTACCACCGAATGACCTTCAATCTGCTTGGTGACGGGCAGTTGAACCTGAATTTCTGATATTTCCTTTTGTTTCACTTTCTACATATTTTTGCAGAATAAGCACGAATTTTCTCCAAATAGCCATGAAAATGTTCGGTTTATGCTAAAAAAGTGTTGACTTGTGCTTTTATTTGTTACTTAAATGCTATATATTTGCATTCGATAACAAGAATTAAAAAAAGATAAAATCATGACAACAAGCAGACTTTATGCATCTAAGAAGTTCATGGGGGCTTTACTTCTTATGATGGGTTTTGTTTTACCTGCCAATGCGCAGTTTTTACGTACTTCATATTTTATGGAAGGT…
gi|29345410|ref|NC_004663.1|	4398980	4400220	1241	4399571	2976	195.87	1.82624	193.871	IP1_10_bam_peak_554	mix	GAATCGTCAATAGCCAGTTGCCTTCCGTGTCGGTTCGCGGACGTTCGTCTGTATCGGCTATATCGTTCAGAAATGATTCGGGTACGTTCAGGGTTTTAGTCAGAAACTCAAAGTCATCGTTGTCCGGGCATACTACGTTTACCCAGCAGTTAGGAAGCCATTGCGGTTTTTCCACAAAGCCAGCTTCACAATAAAGATATGTTCTCATCTTATTGCCTCCTTTCGTTTGTTTACACGAGCAGAGGCATCAGTTTTCAATGACTCTGATCGCTTTAATTAATACTATAAGTGCACGTTCGCGGGTTTGAATCGTCCATTTTTCTATGATTTAATTTAAAAGCGATACAAAAGTACGGAAAATTAACCGAGGTTCCGTCTTTTGCATCGCTTTTTTTAAAT…
gi|29345410|ref|NC_004663.1|	4403557	4404480	924	4404359	2043	23.7782	1.26209	22.3718	IP1_10_bam_peak_555	mix	TCTTGCGGATGTTTTCGTTGGTAAATATCCGGTTGTCCATAATCGTAACAGAATCGTAGATACCGTATTCCCAGGCGTTTAAATCATCTGCCTTGAACCAGTTTCCCTTGATTGCCGCCAACGGCGAAACGTTTTTGCCGGAGGACGGTACTAAAGATATGTCATACGTATTTCCTTCCGTATCGCTCGGACTGAGGAGATGGATGACCTGCGTCTCTTCCGGCAGAGCTTCGAAAACGAGCACATAGTCCATCTCGCCCGAATCGGGCATATACACTTCCTTATTGAGCTCAATGCCTTCCGCACTCTTGAACTGGTATTTCTTGCCGGTGGCTGCATCTTCCAGATAACTGTCTCCTTCTTCCTTTATCCACCAGTGCGGACGGAAGATGGCGTGAA…
gi|29345410|ref|NC_004663.1|	4417411	4419673	2263	4418102	2861	109.651	1.56414	107.832	IP1_10_bam_peak_556	mix	TGTAATTTGGACGCCTGTAAGGGCGAATGTTGCATTGAAGGGGATGCAGGGGCGCCTGTAGAGTTGGATGAAGTGGAAAAGCTGGAAGAGGTTCTGCCGATAATATGGGAAGAGCTGTCGCCGGAAGCACGTGCTGTCATTGAGAAGCAAGGAGTGGTATACACGGATCAGGAAGGTGATCTGGTGACTTCTATTGTTAATAATAAGGATTGCGTCTTTACTTGCTATGACGAGAAAGGATGTTGTTACTGTGCCATCGAAAAGGCTTATCGGGATGGCAAGACGGACTTTTACAAACCGGTATCATGCCATCTCTATCCCATCCGGATTGGAGATTACGGACCTTATAAGGCGGTGAACTATCATCGTTGGGATGTGTGTAAGGCGGCTGTGTTGCTG…
gi|29345410|ref|NC_004663.1|	4419972	4421694	1723	4420853	4469	724.269	2.73452	721.639	IP1_10_bam_peak_557	mix	TCGCTACTTCCAGTGCCGACTTCTTTTCTTTTTCATGATAGTCGACCGGAATACCACGTCCGTTGTCCTGTACGGTGATTGAATTATCTTCGTTGATTGTCACTTCGATGTGGTCGCAATACCCGGCCAGTGCCTCGTCAATGGAGTTATCAACGATTTCGTATACCAAGTGGTGAAGTCCCTTTATGCTGATGTCACCGATGTACATCGCAGGGCGTTTTCTCACTGCTTCAAGACCTTCCAATACCTGGATGCTATCCGCAGAATAAGACCCGTTATTGGGAGTGATTTGTTCTTCGCTCATAATTGCCTTTCTAAGTTATAATAACAGAGCAAATATAGTGAAAATTGTCGAGTTGGCGAAGTTTCGGAGGCGAAAAATGCAGAATAAAAGCGGAA…
gi|29345410|ref|NC_004663.1|	4436586	4439982	3397	4439063	1860	9.90209	1.16171	8.70151	IP1_10_bam_peak_559	mix	TGATCTTCAACAGCTTCGTTTTATCGCGCGTGTAAGTAGGAGATTCCTCTATCATGGCGATGATGTCGTCGTTGTCCAAATCTTCGGTATTGAAGATATAGATATGGCGACGGCTGCGCAGGCTTTTCTTTCCGATGCCGGCACTTTCACCGTATGCCTTGCGGATACGCTCTTTATTCTTCTCCTTCTCTTCTTCAAGCTGCAACTGGCGTTCTTCTTCCTCCTGGCTGCGGGCTTCGTGCAGTGTGTCCATACCGGGCACGTCTTCTACACCAAATCCGGTGGCGAGTACGGTGATCTTTACTTTGGTGTCCAGAGAGTTGTCTACGGCGACACCCCAGATTACTTCCACACCTTCGCGGAACTTGCTCATGAACTCGTGTATCTCGTTCATTTCTT…
gi|29345410|ref|NC_004663.1|	4441469	4442249	781	4441843	1818	3.82187	1.08929	2.82554	IP1_10_bam_peak_561	mix	GAGTCGGGGTGCGGTCGTATCCGGCTACCACTTTTCCTTTGGAAAGGAAATAGCGGACAAGCGCACTCATACCGATGCCTCCGGCACCGACAAAGTAGACTGATTTGATCGTTTCAATATTCATTTCTTTATACTGTTTCTTTTTATAATTCTTGTTCCAAGTAACATTTCAAGTTTTAATCAGAGTCGGTACTACCTTTAATTGGGGATGACCCCCAAAGTCGGTAGTATTTTCATTCTCCTCCTTCTGGAAGGAGGAGAATGGAGATTCTACTGACTTTTTAGTCAATCCTAATTGGGATAGTTGCGATTTTTGCATTCCCTCAACTAGTTTTCTGCTTCTGCCAGCTTGATTACTTCCTGCGCGATGATTCGTGCAGAGTCGGGCAAAGCCAACTT…
gi|29345410|ref|NC_004663.1|	4442663	4444388	1726	4444154	1917	14.5025	1.20089	13.2155	IP1_10_bam_peak_562	mix	GCTTCGTGCCAGTTTGATCAGTACGGATACGTTTTTCCATAAATGTTTGCGGTCAAAACCGGCTATCGGTAACCCGATAATCTTATAGCCTGCATCGGGAACCCGCTGCATCTCCATACGGCCCTCGGCTCCCACAAATAAGATTTTCGCGTCCGGTCGCAGCTCTATTATAGCGTTGGCGATAGATACGGCAGGGAAGATATGTCCTCCTGTGCCTCCACCGCTGATGATAATTCTAAGTTCTTTCTCCATAATAATCCTTTTTTCTATCCGTTCATCTTCATTTACTGCTATCATGTTCATCCTCAAACTTGGCATCGCTGTTCAGAATCTGTGCAGTAGGTTCGGCGGCGGCTTGTGCTTCTGAAGTAGCTGTTCCGGTTTCTATCTGCATCTGAA…
gi|29345410|ref|NC_004663.1|	4444898	4445589	692	4445525	1890	8.51545	1.14605	7.34812	IP1_10_bam_peak_563	mix	TACAGATGAGCTTTCAGACCGTGCTTTGCCAGTTCCTGTTTGATGATCGGATCATCGTTCCAGAAGATGAAAGCGTCGTCCGTTGTCTGGTTCTGCGTAATACGGAATTTGGCATCGATGTAGTTCTGCATACAATGGTCGTATCGGTCCAGATGGTCCGGAGTGATATTCATCAGTACGGCAATATTGGCACGGAAGTTATACATATTGTCCAGTTGGAAAGAGCTGAGTTCGATGATATAATAGTCATGATGCTCTTCGGCTACTTGCAAAGCCAGGCTCTTGCCGATATTTCCGGCTAGTCCTACATTCAGATCTGCACTCTTAAAGATGTGGTAGATCAGGGAAGTAGTCGTTGTCTTTCCATTAGAACCGGTGATACAGATCATTTTTGCATCG…
gi|29345410|ref|NC_004663.1|	4445874	4455826	9953	4452451	2900	173.979	1.7719	172.019	IP1_10_bam_peak_564	mix	TCACCGTACATCCCGGTTCTACCAGACTCATCGAAGTACGGAAATGATCGTGTATCGGAGTTCGTTTGAATAACCGCTGTTTTACTCCCTTCCGCTTACCTATCTTATAGTAGAAGCGTTGCAGTATGACTGACAGATTCTCTACCAGAAATACACCGCAGAGAATCGGTATCAGCAATTCTTTGTGGATGATAATGGCAAATACGGCAATGATACCACCGATAGTCAGGCTGCCTGTGTCTCCCATGAATACTTGTGCCGGATAGGCGTTGTACCATAAGAAACCGATCAATGCACCGATAAAGGCACAAATGTAGATTACCAGTTCTTCCGATCCCGGAATGTACATGATATTCAGATAGCTGGCAAATTCGATGTGTGACGATACGTACGCCAGTA…
gi|29345410|ref|NC_004663.1|	4456247	4458489	2243	4457101	2078	27.7245	1.28521	26.2803	IP1_10_bam_peak_565	mix	TCCCAGCTCGGTTGCGATTTTGCGGTAGCTTTCTTCCTCACTGACAAAGAAGCCGAACTTGGATTTTTTGCCTGCAAGGCTCGATGAAAAGGGGTATTTTACGATGGAGGCAAGCGTTGAATATGTTAAGACGAATCCTCCTCTGCGGCGTCCTTCGAACTGGTGAGTGAGGATGCGGAAAGCGTTCGCATTTCCTTCGAAATGTGTCAAATCTTCCCATTCCATCGGAGAAAGTTGCTCTCCGTCCGGCTGCTTTTCCTGTAGCCTTTGTCCTTTTCCTTCTGAAAAGAACGTAGAGATAGCCCGTTCGCCGGAATGCCCGAAAGGCGGATTGCCTAAGTCATGTGCCAGGCAGGCGGCCGATACGATTGAGCCGATTTCCGGCAGGAAGGAACTTTC…
gi|29345410|ref|NC_004663.1|	4460843	4461172	330	4461040	1825	4.6209	1.10103	3.58725	IP1_10_bam_peak_567	mix	GAATTGATATACAAGGAAAGCCGGGAGCACAAGCCCGTGCCATCTTTGATGGTAAGGTAGCAGCCGTGTTCCAGTTGAACGGACTATTTAACGTCCTCATCCGGCATGGTAATTATATTTCCGTTTACTGTAATCTGTCTTCCGCTTCGGTGAAATCCGGCGATACGGTGAGCACAAAGCAGTCTATCGGACAGATATTCTCTGATGGCGCGGATAACGGACGAACGGTACTGCATTTCCAGTTACGCAGAGAGAAAGAAAAGTTGAATCCGGAACCCTGGTTGAATCGTTAATCTAAATATAAGACACACTTGGTATGAAGTTAACAA
gi|29345410|ref|NC_004663.1|	4464976	4465459	484	4465383	2415	67.6951	1.45742	66.018	IP1_10_bam_peak_568	mix	ATGATTATCTGAAGGCCCTCCGTATGAATAAGGCAGCTGAGTTAATTCAGGGCGGTACACGTATTTCCGAGGTTGCGGCACAGGTTGGATTCACTTCCTCCTCTTATTTTGCCAAGTGTTTCAAGGCACAATATGGAGTTCTCCCGAAGGAATATGTCAATCAGTTGTCTGTTTCCGATACAGCGGTAGAAAGCACTCCGGATGCCGATTCTACCATTTGATTTATCATCAGATGTATGAAAGAAGCATGCAGGGCTTGACAAACCGTTTTTTATGTTGTATATTTGTAAGTGAGAACCGGAAGTAAATTCGATAACATTGATAATATAGACGAAAAATGAGTAATAATAAGTACAATATAATAACAGATTGCAAGCGTTTCCACTTCGGATAGTGCTT…
gi|29345410|ref|NC_004663.1|	4483004	4483284	281	4483163	2439	66.37	1.44874	64.6983	IP1_10_bam_peak_571	mix	GGTCATTTCAGATAGCTTTCGTAAATTTGCAACACGAATGCAATACTGATTATACCATCGCAAAATATATACCATATATTAAACCCAAGTACGTTACCCAAGAGGGAACTACTGTCCTTTATGTTCGATATAATTACAATCGGAACAAGCGCACGCTTATCTCTACCGGATACAATATCAAACCGGAACATTGGGATGCAAAAAGGAAATGGATTAAGCGTGCATGTCCCCATTATGAAGAAATTGATGCCTGCTTGATTAAGATAACATCTAAGCTCGG
gi|29345410|ref|NC_004663.1|	4484616	4485980	1365	4484761	2920	77.3479	1.44215	75.6329	IP1_10_bam_peak_572	mix	TGGTGCTTGCAAATTTATGCATCTTCCTTTATTTACGCAAGCCTTCTTCAGGAAAATGTAATGTTGCCAACAACCAAAAACTCTTCGGTCGGGGATCGCCCTAGCGGCAAGGGGCGGGACCACCCGTCCCGACGAGCGGGTATTATGCTGTTAATCCTCCCGTTTCGCTGACCACTTCCATAGGTGTCCTCATGTTTATCCCTTGATGAGGCCGCACATGATTATATACATATACAGCATCTTCAATGCGCTTGCTTACTTGCTCGAAGCTCTCATCATCACAGTCGAATAGCCAACCGTTTTTAATGGTGTTGTTCATTCTTTCAGCCAATGCATTATGTAAAGGATCACCACACTGCGTCATACTGATGTTGATTTGATGCTCTTTAAGCCTCTCTA…
gi|29345410|ref|NC_004663.1|	4559131	4560917	1787	4559392	2124	25.723	1.26889	24.2972	IP1_10_bam_peak_574	mix	AAGAAATGGCTGCCGAATGGGTGAAGATGGCGGATGACGGCGACCACTACCGTCTGACATTCGATAAACCGGGAACCTGGAGCCAGAAGTATAATCTGGTGTGGGACAAATTGCTGAAACTACAGATTTTCCCGGAAAAAGTTGCTGAGACAGAAATTGCTTATTATCTTACGAAGCAAAATAAATACGGCCTTCCGCTGGATAACCGTGAAACTTATACCAAGACTGACTGGATCATGTGGACAGCTACCATGGCACAGGACAAAGCTACTTTCGAGAAGTTTATTGAACCGGTATATCTGTTTATGGATGAAACGACTACCCGCGTTCCGATGTCCGACTGGGTATTTACGGACAATCCGATTCAGAGAGGTTTCCAGGCGCGTTCCGTAGTTGGCG…
gi|29345410|ref|NC_004663.1|	4574153	4574409	257	4574292	2537	141.598	1.73184	139.702	IP1_10_bam_peak_575	mix	ATGTATAACACAATGAAGTTAACTTGACTTCATCAACAAAACTATTATATGATGAAAAAAATCCTTTTCTTAATGGTGATCTGCGTAGCCACATCGCTTACTTCTATTTTACCGGCTTCGGCTCAGAATTCAGACCAGACCGACGAGTACAAAACTTTACTAAAAAAGATCATGACGCTTTCCGGCAGTTCGGCATCCTCTGAAGCTATAATGTCTCAATTGATGTCGAGTATGAAAAATGGGCCTTTCCAACAAG
gi|29345410|ref|NC_004663.1|	4588646	4589984	1339	4589832	2333	58.4944	1.42527	56.8594	IP1_10_bam_peak_576	mix	TTTCAGCATAATATACTCTTCGGCTGTATGTGAACGTGAAGAGCGTCCCGGACCGATCTTTACCGACGCAAAGGACATCAATGCCTGATCTGACAAAGTCGGGGAACCGAAAGGTATGCGTCCCATCTTCACCGCTTTCTGTACGAACGGATGTTTCTCATCAATTCGTGAAGAGTTGAGGCGGAACGAGCGGGCTTTCGCATCGCAGGCTATATGCTTTCTGATCTCTGCAAATAAATCTTCGTTGGAGTAAAGTTCGTTGCTTCGGATATCAACAACAAATGTACATTTATCGGGAACTACATTGTGCTGAGTGCCTGCATTGATGACCGTAACGCTCATTTTTACCGGTCCGAGTAAAGGTGATTCTTTCTCGAAACGATAATCACGGAACCAGGC…
gi|29345410|ref|NC_004663.1|	4594466	4596485	2020	4596075	3366	307.732	2.06282	305.565	IP1_10_bam_peak_577	mix	GAGGTAAACTTTTAATCCGTTGTCCAGTGTGTAGATGCGGGCTTTCAGCGGGTCATTGGGCACTGTCTCGTAGCTATACTTCTTTTGTGAGCTACAACTGCTCATCACTAATGCAAGGAAGAGCGATAAGCATGAAAGTTTCAGGAGTTTGTTCATATTGTGACAACATTTTAGTGACAGAAACAAAGGTAGCGGAATTTTTCTTACCTTTGCACCGAAAAGAGAAATTTGTAAATTGTAAATGATAAAATTGTAAATCACATGATTACTATTGAACAACTTAAAGACGTGAAAGAGCGCACTGATGCGCTGAGGAGGTATCTTTGACATCGACGGGAAAAAAATTCAAGTCGAAGAAGAGCAACTAAGAACGCAGGCGCCGGGATTCTGGGATGACCA…
gi|29345410|ref|NC_004663.1|	4597227	4599516	2290	4597986	2245	38.1951	1.33233	36.67	IP1_10_bam_peak_578	mix	AGCCTTTATTGCTGATCTTCGTCTCAACTTTGAGAAGTATTTCTATCAGAAGTCCGGAGTTCCCAAAGAGTCGGAGCGTGATAAAATCGTTATTGAGTTTATGACGAGATTTTGATTTTTAATTATCTTTGTGCTATGGCACAAGAAATAGAACGTAAATTTTTAGTTTCCGGTGATTTTAAATCCTTTGCATTTGCGCAGAGCCGGATTATGCAGGGATATATTTGCAGCGCCCGTGGTCGGACGGTGCGGGTTCGTATTCGTGACGATAAAGGTTATCTCACTATCAAAGGTGCTTCCAACGAATCGGGTACCAGTCGCTATGAGTGGGAAAAGGAACTTCCCTTGTCCGAAGCGGAAGAACTGATGAAACTTTGCGAACCGGGAATGATTGATAAG…
gi|29345410|ref|NC_004663.1|	4601031	4601566	536	4601414	2055	28.4178	1.29151	26.9674	IP1_10_bam_peak_579	mix	TAATTCCACAGAAAATCTGGTAGTGTATGTTCCCGTTCAGATGTTCCACCAGTTGCCTGTCGGAGAATCCGGTGTATGCCTTCAGGACCATAAGGGCGATCTTTGCGGAAGGACTGAATCTGTTCCTGCGTCCCAGGCGCCGGTCCGACAGGCCTGCGGCTTTTGCCATACATTCAAACGGAAAGACCGAATGAAGCTTGCCAAGCTCACTCTCATTAAAACTCTTGCGGTATTTTTCCAGAATATCAAATTCTGTAAAACCCAAAGTAGGGTGAATTTCTGAAACATTCACTATCTTTGCCATATCTTATTAGTTTGGATATTTCCCCCGTTTTGGCCGTCAAACCTTATTTTCGGGGGAATACCTAAAGATACAAAAAAGCCAACTAATTCGCAATA…
gi|29345410|ref|NC_004663.1|	4601881	4603689	1809	4603598	2363	70.5443	1.4765	68.8556	IP1_10_bam_peak_580	mix	CATGACTGTACTTTACCTTCCAGGCTTGCCCATATGCCACCATTGAATCCGTTTTGTATTTGTGGATTCATGTTAGACATATAAAAGGTTTGTTTATTGGCAGCTACAGAATATTGCCTATCTGACGAAGCTGCAAGGTGCCCTCTGCTATACCCCGAACCTGTATAATCACCGTCGTGTGTTCGATATTGTGATGGAATACTAGGGTCATCACTGAAGTCTCCTGCACGACCTACATTATTATCAGGCGTTGAAGTATTGAAAGTAAAAGCTACCCAACGTGAGCTTTTTTGAGTACAATCATATTCAAAACTGTAGGTTATTACTTCTTTTCCATTATATTGTGTAGTATGGGTAATGAATAAATTGGAATTACCTCCTTTTAGCTTTGGAATCTCA…
gi|29345410|ref|NC_004663.1|	4603942	4607216	3275	4604036	2364	71.7534	1.48172	70.0599	IP1_10_bam_peak_581	mix	AAAGATTAGGAATAGTGATTGCATTGTTTTGTCTTTCGCCAGCTATTTTTGCTCAGCAGAAGGCCGAAAAGAATGCACGTGAAGATAATGCTTCTTTCACATTCACTGAATCGCAATTGAATGAAGATGATGATGCAGCTCAAAGTGCATCTGCTTTTGTCTCTTCCAACAATGATGTGTACCTTTCTAATGTCGGCTACTTGTTTAGCCCGATGCGTTTTCGCGTCAGGGGCTATAATTCGCAGTACAGCGATACGTATATTAATGGTGTTCTGTTCAATGATGTAGAAACCGGTCGTTTCAGCTATGGAATGATTGGAGGATTGAACGATGCGACACGTAATAAAGAAGGTATCGGTGCTTTTGAAATTAATAATTTCACCTTTGGCCCTATCGGTG…
gi|29345410|ref|NC_004663.1|	4610846	4611565	720	4611172	4344	672.154	2.66206	669.577	IP1_10_bam_peak_583	mix	TTGACTCCGTACTTGTGCGCCGCTTCGTCTATGCTAATCCATTTCGGCATAGTGTTTCTTTGTTTATGCGTTTAACAAAAAAGAGCGAATAACTCTTGCCAAGCATGGTGCAACAAGCATCCCTGCATTTTGCTTTCTAGTCGGAGGGTTATGGGGTATGGGGATTATGTAGGGGAACCGACCGGATACAAAAAAGACATGGATGCTGTTGAACCATTATCCGGTCTTGAGGTCTTAGCAAAACCCTTAGAAAGATAATGATAACAACAGACATCCACGTCAATCGTTTATATATAACACATCTATAACTGATATGTTGATATACAGCCATCCACGTGGAGTATCTGTTGTATCATCCCTCTTCTAAATGAAATTGCTAAGTTTCAAGACCGAGAGATA…
gi|29345410|ref|NC_004663.1|	4618851	4619517	667	4618896	1646	3.24152	1.08409	2.27709	IP1_10_bam_peak_587	mix	CCGTCATCTTTTTCATCAATGCGTCGATGAAGCGGTCCATGTCTTGTGGCGACTTCTGCGCTGCCGCACTCAGGAAGCCGGCAGCGAGCAGCAGAAGTGAAAAAAATATTTTCTTATTTATCATATCGTTCTATCAGTTTGATTTGAATATTAATTAATAATCCGGATTCTGTACCAGTACTCCTTTGGACTTGTCAATTTCTGACTGAGGCAAAGGCAATAATGCGTTCTTATCCTGGTAGTTTACTTTCCCGGCAGCGTGCAATACTTCCGAGGCGATCCCCCAACGTACAAGATCGTAGAAACGGTCGGGCTCCAGCCCGAGTTCCACGCGGCGTTCGTGGCGGATGGCTTCCCGCAATTCTCCCTGATCGTTGGTCGTTATTTTGGGCAGTATAT…
gi|29345410|ref|NC_004663.1|	4629499	4630326	828	4629890	4351	650.648	2.61136	648.089	IP1_10_bam_peak_589	mix	TTACGCTGATGCCTATCCCGCGCAGCTGGTCTACTACTTTCATTTCCGTAGCGCCGACTGCTGTCACTAATGCATAATCTATGTCATTGAAATGGCGGATAGCGTGTGAACAATAGAAAGCTGTGCCTCCAGGCATATAGACTGTGCTTTGAGGAGTGACTACCTTATCCAAAGTGATATGGCCGATGCAGCAAAGTTGATGTTTCTTCATATATGTAATCAATTAAAAAGCCCCCAAGATATTTCTTGAAGGCTTTCTAGTTTATATAAATGTGTGCGGATGATAGGACTCGAACCTACACGCCTCACGGCACCAGATCCTAAGTCTGGCGCGGCTACCAATTACGCCACATCCGCATGCGTCGCTTTTTGTTTAGCGGTGCAAAGATAGGAAGATTT…
gi|29345410|ref|NC_004663.1|	4631701	4632073	373	4631779	1687	6.08452	1.12579	4.99233	IP1_10_bam_peak_590	mix	AAGATAGGTGTCGAACACATTGGTAAATCCGACTCCGTACATGGTGGCACGTGTTACGTAGCGATGTGCTTGCAGACTGTCGGTCTGCGCCTGTAATCTTGTGCAGAGGGCGAACAGGAGGTATCCTGTCAGCCCTAAGTATAATAAGTTTTTCTTCATTGGCACATTGGGTATTTTTTACCGCATGTATACATTAGCTAAAACAGCTTCATCTGTCCCGTAATCTCATCGATGATGTCCCCTTCGCTCTTATCGCTGTCCGGGTCCAGATTTTCCGGTTCTTCTTCCGGTTGTTCCGGTTGTTCGTTAGTCGGTTCCGGGAAACGGGTCGGTTCAAGTTCGTTGATGGTATCCACCGTATAAGTAGTGATA
gi|29345410|ref|NC_004663.1|	4634068	4634982	915	4634640	2295	63.9056	1.45507	62.2447	IP1_10_bam_peak_591	mix	CTGCCGTCGTAAGACAGCTTCCATTCGGTCGTCTTTGGATTGAATACGATGTCCAGCGCAAACTTGGAAAGGCGTGCCTCGATATAACGGGGAGCTGCCGCACCGTCACCGGTGAGTATATTACCCCAGTTACCCTGACAGTCTATCAGCAGGTCTTTCTGCCCCAGCTGTACCAGTGCATCGCCGATAGAAGCATCACCGTGCGGATGGAACTGCATGGTGTGTCCCACAATATTTGCCACTTTGTTATACCGCCCGTCGTCCAGACGCTTCATGGAATGTAGAATACGTCGTTGTACAGGCTTCAAACCGTCATTGATATGGGGAACGGCACGTTCCAGAATCACATAAGAAGCATAGTCCAGAAACCAATTCTGGTACATGCCTGTTAACTGATGC…
gi|29345410|ref|NC_004663.1|	4678722	4679132	411	4679030	2018	15.5269	1.20347	14.2243	IP1_10_bam_peak_592	mix	TTCCATTCTTTTGCCCATTTGAGAATACCTTTTTCTCCATACATGCCGCTGTAATAGGATGGAAGCCGATAGAAAAGCCAAGGTCCGTTTTCTTTGGAATATTGTACAAGTCCGCGGAGCAATTTTCTGTCAAATTCACTGGAATAATCGATCAGCAGTAGTATTTTTATCATAGTGTGTGCGGGTATATTAAAGTTTATGGAAACAAATATATAAATATTAGTTTGTTTTCTTTCTATAATAGTCTAACTTTGTTGCGAAGAAGATATGTATGACACCCGGGTCTCGTGCTGTACGACACCCGGGTGTTGTGATGTCTGACATCCGGGTGTCATACGTGCTGACACCCGGGTGTGGTACAGAATGAAAATATAAACGAAACAAGAAAGGAGTATAAGA…
gi|29345410|ref|NC_004663.1|	4709506	4711092	1587	4709960	2115	36.0516	1.33225	34.5412	IP1_10_bam_peak_594	mix	CTTGAAACTTTTAGTTTCATTGCTTGAAACCAATGGTTTCAAAGGTTGAAACTATTAGTTCCAAGGCATGAAACCTTTTGTTTCAAGGCATGAAACCGAATTTGGAACTGTACTTCCCTAATAATGGTTGACTTGTTTATCTCTAATAGCTGCTATGTGTTGACTAGAAATATTACTAACCCTGGCAGCTGTTTACTTTATTATTTATTATTCCTGCCTCCGGTTTACTTATTTTTTTCTTATTCCTTTAACCGGTTGACTCTTCTCTTTGAAAGAAGAAAAAAGAAAGGAACTCACCCTTTTTCCTCTTTCTATCCCGCTAGCAGGGCATTCTTGGTCTTTTCATAAGCAAATGTACATATTTATTTTTAAGCAAGTGCTACATTCAGATACTTTTCT…
gi|29345410|ref|NC_004663.1|	4716469	4718400	1932	4717959	5104	976.81	3.03295	973.967	IP1_10_bam_peak_598	mix	TTTATAAATGGTTTAAGAAAAGCTGATGGAAGAAAATAACTGGCAACAACGGACAGAACTCCTGTTGGGAGAAGAGAAAATGAAGCGCATCCGTGCTTCGCATGTATTGGTTGTCGGGCTGGGAGGCGTGGGGGCGTATGCTGCCGAAATGCTTTGCCGGGCTGGGGTAGGCAGGATGACGATTGTAGACGCGGATACCGTGCAGCCTGCCAATATGAACCGTCAGCTTCCTGCCATGCACTCCACCCTGGGGATGCCGAAAGCGGAAGTGTTGGCGGCACGCTACAAAGACATCAATCCGGATATTGAACTGACCGTTTTACCCGTCTATCTGAAAGACGAGAACATCCCCGAACTGTTGGACTCTGCTAAGTTTGACTTCATAGTGGATGCCATCGA…
gi|29345410|ref|NC_004663.1|	4724218	4724688	471	4724297	1923	18.1213	1.22978	16.7832	IP1_10_bam_peak_600	mix	GTCCGCTAGCCATACGGAACAGCGTATCGGACATACTCAGCACGACCGGTTCCAGCAAATGTTCCTGGCAACGCTGATAGTAGGCATACAAAGAGGAATCAACGTTATAAACTTCAGCTTCTTTCTGGGCTTTTGCAGGAATAACGATGAACAAAAAAGAGACAAGGTATCCTAAGATAATTCGGGACAATCGGCTCATGGTATTCGTTTTCGGTAGTTCTATTGATTGCTATTGATTGCAAATATACGTTTATTTCCTAATTTTAATACGAATACTTGCTTTTTTTATCTACATTTGCAACAGTCTAACTGGAATATAATCAAGAATGAAATTGATCTCTCCAACTTATATAAATGTGAAAGGACGTCTGCTCGATCTTGCTACTCCGCAAGTGATGG…
gi|29345410|ref|NC_004663.1|	4741559	4741871	313	4741705	2804	130.646	1.64484	128.774	IP1_10_bam_peak_602	mix	GCCGTAAGATAGTACTAAAGTTCTCTTTAACCTCTTGCATCTTTGCTTTTTCCTATAGGGAAAGTAGGAATAAGACACCGATATCTTTAGTTGTTCACGGCCGTGAACAGGTCTGATCACATCCGTGAAGAGCATTGCTCACGGTCGTGATCAACTCTTGCCACGGCCGTGAACAACTAACAATATCAGTGTCTTAATGGAAGAATAAAGGCACTATAAGTGAAAGATACCGGTAGTATATGGTATTTGTTGTATAAGGTTAGGGGCTGGATATAGGGGAACGTAATAAGTAACAAGTAATAGGATGGGGAA
gi|29345410|ref|NC_004663.1|	4765427	4766091	665	4765735	3273	269.496	1.97914	267.378	IP1_10_bam_peak_604	mix	CAAGTTCTGATCCCAATGATGGCTCATATGGATATCGGAACTATTATAATCCAGAAGAAAAGCAATTCTACTTATATTATCGTTTTGATAATGGTGAAGGCTGGAAGGTTGTGCGTGAAACTTTAAGAGCCGAATCTATCATAAGTAAATAGTGATTGGCGACTATAGATATTTTTTCATTATGCGAAAAGAAACAGACGAATATTGCTGTGTTTTAATAAAAATACACTATATTGCGGTATTGTTTAACCTTAAAATATGATAGCCATGAACACAAAATTATTCGGTTTGTTTATTGCATTGTTGGTATGCCTGCCTTCGCTTGCCCAACAAAAGCCTGTGGAGAAGGTAGATAGTGATGGAGTTTATCTGATGCCCGATCAAATGCCGGAGTTTCCG…
gi|29345410|ref|NC_004663.1|	4799394	4800544	1151	4799734	1947	19.6756	1.23994	18.3172	IP1_10_bam_peak_605	mix	GCCGTAGTACATAACCATCCTTCGGGAAATATCCAACCCAGCCAACCGGACCGGACGCTGACGGAACACATCCGCCGGGCAGCCGACACAATGAACATTCGCCTGATAGACCACGTTATTGTTTGTGAGGATAAGTTTTACAGTTTTGCCGACGAAGGGCTGCTCTGAATAAATTTATTCTTATCTTTGCAATACATATTAATAAGGAAAGCCCTATGGAAAAATTTAAAATAGAAGAAAAGATCGTAGCCATGCTAAAGACGGTGTACGATCCTGAGATTCCGGTGAATGTATACGATCTTGGACTGATTTATAAAATAGACGTCTCCGACAATGGGGAAGCAGTGCTTGATATGACTCTGACTGCTCCCAACTGTCCGGCAGCCGATTTCATCATGG…
gi|29345410|ref|NC_004663.1|	4816994	4818379	1386	4817157	2985	97.102	1.50581	95.3171	IP1_10_bam_peak_606	mix	GTTGTCTTTTGTTGGTGCTTGCAAATTTATGCATCTTCCTTTATTTACGCAAGCCTTCTTCAGGAAAATGTAATGTTGCCAACAACCAAAAACTCTTCGGTCGGGGATCGCCCTAGCGGCAAGGGGCGGGACCACCCGTCCCGACGAGCGGGTATTATGCTGTTAATCCTCCCGTTTCGCTGACCACTTCCATAGGTGTCCTCATGTTTATCCCTTGATGAGGCCGCACATGATTATATACATATACAGCATCTTCAATGCGCTTGCTTACTTGCTCGAAGCTCTCATCATCACAGTCGAATAGCCAACCGTTTTTAATGGTGTTGTTCATTCTTTCAGCCAATGCATTATGTAAAGGATCACCACACTGCGTCATACTGATGTTGATTTGATGCTCTT…
gi|29345410|ref|NC_004663.1|	4819460	4821665	2206	4820993	2605	115.929	1.62417	114.092	IP1_10_bam_peak_607	mix	AGCCACGTGCTACGGTGTAACCTGCTTCTTCGAAAATAGGGAAGATGTTGGGAGCGTCTTTCTTGTCATACGTCTTGTCCGGTTTCAGAAAACCACCGCCTGCATAGAAGTCAAAGTTTGCTTTTGTCAGGTCGACAGCGATTTCATAATTCATATTACGGTCTGCCTGATGAGCGTAGAAAGCGGCAGGAGTGGCGTGGTCTACGCTGACGGAAGTAGTGACACCTACTTTCTTTCCGGCCTTCTTGGCTTTTTCGGCTACGGTTTCAATCGGGTTTTTGTCTTCTCCTACAGAGATGGCACTGTTGTAGGTCTTCTTTCCGGTAGCCAGTGCAGTACCCGCAGCGGCAGAGTCGGTAACAGAGTTTGTCGCGGAGAAAGTGGTTGCCATCGTTGCTA…
gi|29345410|ref|NC_004663.1|	4822154	4822591	438	4822360	1935	17.5275	1.22435	16.1969	IP1_10_bam_peak_608	mix	ACAGATTCACATGATCGAGGAAGAACTTCCGGATGAACTGGAGAATGATTTGGATGATATAGAACCTGTCGGTGACGAATCCCAGCTTTACGAACATTTTCGGGTGGTCGTAGACAAGGGACAGGCGATGGTCAGAGTCGACAAATATCTGTTCGAACGTATTGTCAATGCTTCGCGCAACCGTATTCAGAAGGCTGCCGAAGATGGATTCGTCATGGCTAACGGTAAGCCGGTGAAGAGCAGCTACAAGGTTAAGCCGCTCGATGTCATTACCGTCATGATGGACCGTCCTCGTTATGAGAACGAGATTATTCCCGAAAATATCCCCCTTAATATCGTTTACGAAGATCCATATGTAATGGTAGTGAACAAGCCTGCGGGACTGGTAGTACATCCGGG…
gi|29345410|ref|NC_004663.1|	4826813	4828107	1295	4827216	1741	7.58584	1.14211	6.44386	IP1_10_bam_peak_610	mix	GTTTATTCCAATCCCTCAATCAATCTCTTCAAAACCACTGTAGCCGAGATTTCACGGTTGGCAGCTTCGGGGATAACGATAGACTGAGGACTTTCGATTACATCATCCGTGACGATCATATTTCTGCGAACAGGCAGGCAGTGCATAAAGAAAGCATTGTTGGTTACTGCCATCTGTCGGTCGCTGACTGTCCATTCACGGTCTTTGCTTAATATCTGACCGTAATTGTCGCCTGTATAGGCAGCCCAGTTCTTGGCGTATATAAAGTCTGCTCCTTCGAAAGCCTTCATCTGATCATATTCTACCTTGGCATTTCCTACGAATTGAGGCGCCAGCTCATATCCTTCCGGGTGAGTGATAACGAAATCATAGTCAGTGGCATTCATCCACTCTGCAAAG…
gi|29345410|ref|NC_004663.1|	4828835	4829297	463	4829168	1756	7.99612	1.14618	6.84283	IP1_10_bam_peak_611	mix	TACGTGTGTCGGCAGCGATGCCTTTCAGCCTCTCTTCCGTCAGTTTTAACCGGTCGTACTTCGGGTTACTCTTGTCCATCCGTGCCAGGTCCTTTTCATTTTCTGACAGGATAAAGGATGTTTCGGCAATGGTAGCATCAGCGACCGCATTCAGTATCTGATTGATGGTGTCGTCACTCAGCAATGCCAATTCCCGGCTGGCAGCTTGTACAGCAGCGAAAGTTCCGTTTAAATTTGTAGTCATTTGCTCCTTTTTACGTTTTATATTTTTTATTCGATATACAGATAGTCGTAATGTACTACAGGCTTTTTGCCATGTTTGCCCATTGCTTCCCTGGCTTGTGCGGAATCGCAGTTCGCTTTTCCTACACCAACCTGATTGCCCAGAAAGTCCATGAT…
gi|29345410|ref|NC_004663.1|	4830077	4835072	4996	4831314	5150	996.111	3.05425	993.251	IP1_10_bam_peak_612	mix	TGCTATCTGGTCAACGAGTGCCGACATACGGGTGACGTCCAATGTACCGTCACGGCGTGCCAATACGTTACTGCCTACTTTTACTGCTATTCGTGTAAACTCTTGTTTCATCCTTACTAACGATTTGAAAGCACAAATATAGAGCTTTTTGTCGATATGTTACAAAAACAGGCTGAAAAGAATTATCTTTGCAGCCTGACAGATAAAAGAAAAACAATGAAACATACGAATCCCCAAGTAGAACAAATGACCTCCTTTATCGTGATGGATGTATTGGAGCGTGCAAATGAATTACAGAAACAAGGTGTGGACGTTATCCACCTGGAAGTCGGTGAGCCGGACTTTGACGTTCCGGCTTGTGTGGCGGAAGCTGCTAAGGCTGCCTACGACCGGCATCTC…
gi|29345410|ref|NC_004663.1|	4839647	4840230	584	4839933	1918	22.5523	1.26318	21.1594	IP1_10_bam_peak_615	mix	GAGGCGTCTTTCCGTAGTGTGAGCAAGGTTCCAGGCTGACATAAATGGTGGAACGGCTCAATAAAGACTTGTCTTTGACGGAACGAATCGCGTTTACTTCGGCATGCGCCTCTCCGCAGCGGATGTGATATCCTTCGCCGATAATAAGTCCGTCACATACGATAACAGCCCCTACCATCGGGTTTGGAGCGACATTGCACAGTCCGTTTTTTGCCAGTTCAATGCAACGTCTCATGTATTTTTCTTCTTCCATTTTGGTGCTCTTCGCTATATTATTCTTACTTTTGCACTCCGAAATCGTAAAATATGAACCGCATCACTGCTTACATTCGTCAGTCACTACAGGATATTTATCCGCCGGAAGAGGTCAAAGCTCTTTCGATGTTGATCTGTTGCGAC…
gi|29345410|ref|NC_004663.1|	4840514	4842287	1774	4841482	2587	124.176	1.65784	122.319	IP1_10_bam_peak_616	mix	GTGACGGAAACTGAAAAAACAGAGATGGAAGCCAATGTGCTTGACTGGGAGCCGGAACTTGCCCTGTTTGTTCCTGATGAAGACCCTCTGCGTTTCTATCGCCGGATTGCGGAACTGGGACGAGAACTACTTCGTCCGGGTGGCAAACTCTATTTTGAAATCAATCAGGCATACGGACAAGACATGATACGCATGATAGAAATGAACCAATATCGGGACGTTCGTGTTATAAAAGACATATTTGGAAAAGATAGAATACTTACAGCTAACCGATGAGTGCACAATTAACAGATGAAGAGGCGTTGAATCGTGTTGCCTCTTATTGCTCCGCTGCAGAACATTGCCGGGCAGAAGTAAATGAGAAATTACAGCGTTGGGGTATAGCCTATGAGACCATAG…
gi|29345410|ref|NC_004663.1|	4843696	4844299	604	4843992	4378	623.784	2.54305	621.253	IP1_10_bam_peak_617	mix	GTGTCGAGGAAGTGAATCGACTGGCTCGTGAAGGTATGCCTTTCCGTGATGCGTATAAGAAAGTCGGTCTTGATATAGAAGCCGGAAAATTTACTCATGACAAACAGGTGCATCATACACACGAAGGAAGTATCGGTAATCTTTGTAATGATGAAATCTCCGCATTAATGCAACAAGTGGTCGATGGCTTCAATTTCTGTGGAATGGAGCAGGCTGAGAAAGCATTATTAGGGCGATAAAATATTTTCTGCCAAACTTTTTTGATCGAAAGTTTGGCAGAAACAAGGAAACTCATTATCTTTGCACCCGTTGAAAAAATGCGGAAATAGCTCAGTTGGTAGAGCATAACCTTGCCAAGGTTAGGGTCGCGAGTTCGAGTCTCGTTTTCCGCTCTCTTTG…
gi|29345410|ref|NC_004663.1|	4844662	4844947	286	4844825	1873	14.7197	1.20538	13.4292	IP1_10_bam_peak_618	mix	TAAGTGTGGAGGAGGATGCAAGGGAGTTTACATAATTCAATATATTATGGACTTACATTCAGGATTGCCCTATTGGGTTGTTAAAAATTCATTGTTAGATTACTTTCATCCCTTGGAGGATGATTTTTCAACAGATATTGTAGTTGTGGGGTCTGGTATAACGGGTGCTTTGATGGTACACGAGCTTTGTAGTGCCGGTTTAAGATGTTGCATGGTTGACAAACGAAGCATTGCAACTGGAAGTTCCATTGCAAGTACCGCTTTACTGCAATATGAAATTGATGT
gi|29345410|ref|NC_004663.1|	4864613	4865146	534	4864919	2580	92.9585	1.5405	91.1865	IP1_10_bam_peak_622	mix	GTCAGGACGAAACAGAGTGAGAGCAACCGTTTGCTCTCATACCTGCCACCACAGTTGCTACCACACCGAAAACTACGATGAATAAAGGGATACAGACAGTTTGTTAGGGCATGAGAGCAAAACTGCTGTCAAATTACTATGGAGGCTATTGTGGAAATTCTGATTAATAAATCTACAGATATTCCATACTTATATTTGAAAAATAGTATCTTTGCAGTGACTAACATTTTATAATGGGACGCAGGGAATCCTGCTTTTGATAAGTTGCAGGCATTTTTTGCTTGTAGCTTTCCTCATAGGCGGTTTCGTACCCCCGTGGGGAGTATGTAATGTACCTCCAGCGTCCTAAGATGTGTTAGTCAACGGGAAAGGCGAAACCGTTCTTTTTTGCCCCTTTAT…
gi|29345410|ref|NC_004663.1|	4867870	4868111	242	4868061	1894	14.0859	1.19868	12.8052	IP1_10_bam_peak_623	mix	GAATCTACTTGTTTCCCGACAAGTATAACTACTAGTTTTTTAATTAAACTCGTTACAAATTTATGCAAAATTATTGTATCGTCCAATTTCTTGGAGGATTAAACCTTCTTAGGCGGTCTTCAAGGAAAATATCACTATCTATGAAGTTACTATTTATACTCATTGTCTGCTCATTCGGACTGGCATATGCGTCCGATGGATATGCGCAAAAGACTTCCATCACATTGAAGGCAAACGATTG
gi|29345410|ref|NC_004663.1|	4878111	4878598	488	4878275	1781	11.4378	1.18099	10.2054	IP1_10_bam_peak_624	mix	TCCACAAACCAAGGCTTCACGGCGAGAATGACAACATCTGCTCCCGTTGCCGCTTCCGTATTGCTCAGAGTGGTGGAAATGCCCGGAAATTCTTCTTTCAGTTTCTCCAGTTTGCCTGCGCTGGGGTTGGATACAATGATATCTGAGTCTGCTATCAGACTTCCTTTTGCCAGGCCGCGGGCTATAGAACCACCCATGTTTCCTGCACCGATAATAGCTATTTTCATATGCGCTTCTTTTTTAATGTATTCTTACAGACAAAGGTAACGGTAAATTGCGAAAAAACAAAAAGCAGCCTGAATAAGAACTGTTTTTCTGTTCGAGGCTGCTTTTTTGTTCGCTGTTTATTAATCAAATATCAGTTAGAGTACTCTTTTGAAACGGGCAAGGAACTCGTCC…
gi|29345410|ref|NC_004663.1|	4882682	4883161	480	4882890	2254	59.4628	1.43923	57.823	IP1_10_bam_peak_625	mix	ACATATACATACTTGCCGTTCATACTTGCAGCTTTGGCTACTTTCAGTTGTTTCAAGTCGCGGGAGAGGGTGGCTTGTGTCAGTTCGAAGCCTTCACGGTTCAGCTCTTGCAGTAGTTCTTCCTGCGAGCCTACCTCCTTGCTTGAGATAATCATTTTGATGGCGTCTAACCGATTTGCTTTCTTCTTCATTGTATAATTATTCTAAGAATGGCGCAAAATTATGCATTATTTCGGAGAAAACATGCATAAATCATGCTTTTTTTGCATAAAAAGTAAAATTTATACTGATGTAAGGTTTGGCTATGCAGATTTGTGTCAAAATGCACATCCTTTCTATCAAAATGCGTAAGGAAAAGGAGGAAGGAACCGCCTATCTTTGCAATGTAGGTAAATGGAT…
gi|29345410|ref|NC_004663.1|	4888640	4889424	785	4889205	2578	123.864	1.65826	122.007	IP1_10_bam_peak_626	mix	ATACTCCTCACGGCGTTGCCAATGCGCTGTTGTTACCTTATGTCATGGAGTACAATGCTGAGTCTCCGGCTGCTCCGAAATATATCCATATTGCCAAGGCGATGGGCGTCAATACAGACGGTATGACAGAAACTGAAGGTGTGAAGGCGGCTATCGAGGCAGTGAAAGCGCTTTCTCTGAGTATCGGTATCCCACAGAAATTGCATGAAATCAATGTGAAGGAAGAGGATATTCCGGCATTGGCGGTGGCTGCATTCAATGACGTTTGCACAGGTGGTAATCCGCGTCCTACGTCAGTAGCGGAGATTGAAGTATTATATCGGAAAGCATTCTGATTTTAATTGTATAAGGTTTGTTTTTTATAAGCATCCGGAGGATCTGGACAGGTGCTCTGGATGT…
gi|29345410|ref|NC_004663.1|	4890207	4892950	2744	4890944	4750	911.177	3.03714	908.39	IP1_10_bam_peak_627	mix	ATCGCCAGGGTGGAAGACAACAGATGGATCCGAAAACCCGTGCGGAACGTATGACAGAGCGTATGGTGAAAGAATACTCTTTGAATGAAGATCAAAAGCAACAATTACAGGATGTCAACCTTACATGGGTGCAAAAGATGGCTGCTAATCAGGGCGGACGTTCGAAAGATAATAAAGCTGCCAAGATGACTAAGGAAGAGCGGGAAAAGAAGATGGCGGAAATGAAGAAGTCCCGTGAAGATTATGATGCCCAGTTGAAGAAGATTATGACTAAAGAACAATACGATAGCTATGTGAAAAAACAGGCTGAACGTGAGAAACAGATGAAAGAAGGGCGTCAGAACCGGCAAAAAAGACAAGGGTAATATAGATTGTAATGAATGGATGTACTTCCTTTCG…
gi|29345410|ref|NC_004663.1|	4930592	4931785	1194	4931405	1944	14.4586	1.19895	13.1722	IP1_10_bam_peak_628	mix	CTTGGTGCAACGAAAGAAAACTGCTGACTTTTGACACATTTACATTTGCAGTATTAAATATCACAACAAAATATAAGTGTATATTTGAAAAGTAGAGTTGCAGTGAACTAACTTTGACACTAGTCTTAAATGACTATAGGCTGAATCAGACTGCAACTCTCTTAATAGGAGAACCTAGCCAGTTAGAATTGTAGGCTCACGACCTAATAAATGTATTAGCTGTTTCTCCTTCATGTTTAATACTGTAAATACAAAGTTATGAATTATTCTCATTTTGTAGGTCTTGATGTAGGAAAAAAAACTTTCGATGCATCATTAATGTCCGCAGACGAAAAAGAGTTGTCTCACAAGTCTTTTGATAACACTCCAACTGGGATCCAATCTTTATTGGATTGGATA…
gi|29345410|ref|NC_004663.1|	4950267	4951000	734	4950721	2374	81.8338	1.52415	80.1017	IP1_10_bam_peak_631	mix	ACATTAAATCTCTCTCGGCAGCTCCTTTGGAACAGCCTATATAGTGCCATGCTTGTGCCACCCTGTTGGCACAGTTGTGCCAAAGGCATGTCACAGTCGTGCCACTGCGGTGGCACAAGCGTGCCAACGTAGTGGCACGGGCATAAGCTCGTAGCATAGTGAGAAGGTGCTGCCTTGACAAATATCTCACCTTCCGAATGAACGGAATGAACGGGATGAAATTGCGCTAAATGCAACCATAACCTCCGGCTTTTTCACATTTTAGCTTTTGGACAAACCTTTTTTCAAAGTAATTTGTTTACTTTGTATCACTTTTACACTGACACATCCTGCATGAAACGAAAATGGATAAGACGGGTGGGCTGGATATTGCTTACTCCTATAATACTTTTTGTAATA…
gi|29345410|ref|NC_004663.1|	4954869	4955289	421	4955048	1679	3.78714	1.09254	2.79269	IP1_10_bam_peak_633	mix	GTAATCGGTGGTAAGGTATCGACGGGCGAAAATGCGACGAATGATGCCGAATCCTTCATTGACAACATCTCTTTGGAATATCGTCTGGACCGTACGGGAACCCGTTATGTCCGTTTGTTCTACGATAAGAACTATGAGAGTGTACTCGAAGGGGAGATTACGGAAACCGGAGTCGGTCTGGTACTTCGCAAGAAACTGGATAAGCTCAGTGAACTGTTCATCTTTAAGAAAAAGAAGTAAGAATGAAAGATATACGTATTAACATATTAGCAGGCTGTCTTATAGGTATAGTGTTGTTTTCGGCGTGTTCGGTGACGAAACATCTGCCCGAAGATGAAATACTCTATACCGGAGGAAAAACGGTGATAGTCAATAAATCATCGACACGGGTTGGTGAAA…
gi|29345410|ref|NC_004663.1|	4956055	4957984	1930	4957910	1741	3.87599	1.09221	2.87653	IP1_10_bam_peak_634	mix	CAACCGTACCCGTCTTTATAGCCAGTACCGGCAGGAGCAGGTGCAGGAGAAATTGAGTCAGCTCGGTATATTCAGCTATATGGATATGCAATATGCTCCCCGAGATACGACAGCGGCTTGTGATACACTGGATGTCACTATGCAGGCTACATTTGCCAAACCGTTGGATGCAGAACTGGAACTGAATGTAGTAACGAAGAGTAATGACCAGACCGGTCCCGGTGCATCTTTCGGTGTCACTCGTAACAATGTATTCGGAGGTGGTGAAAGCTGGAACGTAAAACTGAAAGGCTCTTATGAGTGGCAGACCGGAGGCGGTGAGAAGAGCTCACTGATGAACAGTTGGGAAATGGGGCTTTCTACCTCTCTGACTTTTCCGAGAGTCGTGTTCCCGCATCT…
gi|29345410|ref|NC_004663.1|	4962400	4963091	692	4962969	2034	31.8274	1.31466	30.3488	IP1_10_bam_peak_635	mix	TTTCAAGAAAGCAATGGAAACAGCACCGCTGGAAGTTGTTGACGGATTTACTCCCGAACAACGTTTCTTCCTTGCTTATGCTAATGTATGGGCCGGACACATCCGCCCGGAAGAGATTCTCCGACTGACCAAACTCGATCCTCACTCTTTAGGAAAATGGCGTGTGGACGGAGCATTGCCTCATATCCAGAACTGGTACGAAGCATTCAATATCACAGAACATGATCCTATGTTCGTAGCGAAGGATAAACGAGTGTCTATCTGGTAATATATTTTGATTAGAAGCTCTATGTGCGAAGGAGCGTTGACTTTCCAACAGGAACAGTCAACGCTTTTTTTTATTAATTCACACCTTATTTATTACGTACGATAAACAATATTTCGTAACTTTGCGCATCA…
gi|29345410|ref|NC_004663.1|	4973978	4974579	602	4974333	2210	56.9987	1.4327	55.3711	IP1_10_bam_peak_637	mix	CGGGTGAAGCCGCTGCACAGTATGTGCGGAACCACCGTTATATTATACTTGTTCTGGATAGCGGCAGCTACGGCAACAGTCCCCGGGCGTCTTCTCAGCCGGTTTCGCTGGAAAAGTCCGTTGCCCAGATCCTTATATACGTATTCGCTGCGATGCGTGGTGATATTGATATATTTCGGATCAAACTCCCGAAGGGTATCGACAGTCTGATACAGCTTTTCGATGCCTGTACCTTTCAGTGGAGGAAGGATTTCGAAAGAGAAAGCTGTTTTTTCGCTGTTATGTATTAAATCAATTACTCTCATTCTTTTTCGTTGATGTTCGTTGTCTACTTGAATTAAAAGTGCATATTGGGACAAAAATACGAAAAAAGAAAGATTTCTTCTTGATTTGTTTGAA…
gi|29345410|ref|NC_004663.1|	4976616	4977968	1353	4977726	2928	63.1354	1.38766	61.4778	IP1_10_bam_peak_638	mix	TGCATCTTCCTTTATTTACGCAAGCCTTCTTCAGGAAAATGTAATGTTGCCAACAACCAAAAACTCTTCGGTCGGGGATCGCCCTAGCGGCAAGGGGCGGGACCACCCGTCCCGACGAGCGGGTATTATGCTGTTAATCCTCCCGTTTCGCTGACCACTTCCATAGGTGTCCTCATGTTTATCCCTTGATGAGGCCGCACATGATTATATACATATACAGCATCTTCAATGCGCTTGCTTACTTGCTCGAAGCTCTCATCATCACAGTCGAATAGCCAACCGTTTTTAATGGTGTTGTTCATTCTTTCAGCCAATGCATTATGTAAAGGATCACCACACTGCGTCATACTGATGTTGATTTGATGCTCTTTAAGCCTCTCTACATATTTATTTGAGCAA…
gi|29345410|ref|NC_004663.1|	4982734	4990559	7826	4987698	7636	1963.45	3.76297	1959.98	IP1_10_bam_peak_639	mix	TTTCCTCTTCATTTCCCTGATGTATACGCCCGCGCTCACTCACCTAACGCGCGTGTGAATATAATAATGTGCATGCCTTTCCTCTATTCCTCCTGTATCCGAGAAAAATATGTTCTATAACATCCTTATGATTCAACACTTTAGCGAGTCTTTTCAAAAATAATTCAAAAAAAGAGTGATTTAAGTTTGGAGTATATTTGAAAAGGGGCTACTTTTGCACCCGCTTTCCAAGAGAAGAAAGCCTTGATAAATTGACTTAGTGTAAAAGCAAGTGTCTGCTTAACCATAAGAACAAAAAAACTTCCGATAAAGTTTGGAAGATAAAGCTAAAAGTTCTTATCTTTGCAGTCCGATTCGCAAAGAAAAGGTGTTACGCTTTTCTTCTTTACCTTCTTTCCC…
gi|29345410|ref|NC_004663.1|	4993602	4994542	941	4993842	1985	24.9296	1.2744	23.5116	IP1_10_bam_peak_640	mix	GCGCCCGTTTGTATACTGGAAACTTGGTTATCTCAAGGTCGTCGAGAAAGATTCGTCCTTCATTAGGAGTAATCAGTCCTACGGTCATATAGAATGAAGTCGTCTTACCGGCACCGTTCGGTCCCAGCAAACCCACAATTTCACCTTGCTTCACGTCGATGGATACATGGCTTACAACGGTTCGTTTACCGTACTTTTTAACCAGGTCTTCCGTGCGAAGCACCATCTTGCTTTCTTCCATATTCTAGTTATTTTGCGGCAAATGTAGTAAAAATAAGCTGAAATAATGTACATTTGCAGACAAATAGTGTGAGTTATGATAAAAGCATTGAGAACTGTCGGACGATATATCATACTGATGGGACGTACTTTTTCCCGTCCCGAGCGTATGCGTATGTT…
gi|29345410|ref|NC_004663.1|	4995911	4996346	436	4996109	2583	128.46	1.67439	126.593	IP1_10_bam_peak_642	mix	TCAATCCGCAGCAAAGAAAAGAATAATTTTTGGATTGACCATCTTTTTCTTACTTTTATTTGCAGGCAACGAGAAAAAAACAAGGATGCGTGGCTAGTGAACCGCTGCCTGTCATGCAATTGTCATTTGTATATTCCAAAATAGATGCGAAATAAATCTGCAATGTCTTTTGAAAATTGAAAGATTAGCACTAATTTTGCACCCTCGTTTGAGTTAGAACAAAGTATAAATCAAATAAATAATTGTCAGAATGAACGTTTCATTACAAAACATTGACAAAGTAAGCGCACAGCTTACTGTGAAGCTTGAGAAAGCCGACTATCAGGAAAAAGTAGACAAATCGTTGAAATCATTCCGTCAGAAGGCACAGATGCCGGGATTCCGTAAAGGAATGGTTCC…
gi|29345410|ref|NC_004663.1|	4999325	5002370	3046	5001978	3276	300.561	2.06563	298.403	IP1_10_bam_peak_644	mix	ATATCAAGTTGTTTGAAATGGATGGTATCAAGCTGACATTTGAAGATTCTGTTTTCGAATATATCGTTGACAAGGCTGTAGAATATAAGTTAGGTGCCCGTGGATTGCGTTCTATTGTGGAAACAATCATGATGGATGTCATGTTTGAAATCCCTTCAGAGAGCAAAAAAGAGTATAAGGTAACGCTGGATTATGCAAAACAACAGCTGGAAAAAGCGAATATGGCAAGGCTGCAAATTGCTTAATATCAAATAGTAAGGCTACTGAAAATGATTGTTTCTGTTTTTTCTTGAAAATATTAGTCGTATTTTGCTTGGTAATTACGAAGTTGTTTATAACTTTGTTTGGCTCTCTTGCAATGGAGGGCTTTACTTAAAGTTAAACCATGAACTGAATAAA…
gi|29345410|ref|NC_004663.1|	5004956	5006649	1694	5005255	2409	83.2418	1.5251	81.5046	IP1_10_bam_peak_645	mix	TATTGCTGTAGGCAAAAAACAGAAGGGACCGGAGGATTACAGAGAGGTAATTGATCAGGTGAGAAAAGATTATAGAAACTATCTTAACGCATATTGGGAGCGGGAATTGAGGGAGTCCGGTAAGGTTGAAATAAACCAAGAGGTTTTAAAAACAGTTAATAATAACTGATGTAACCGATTATTCACTATCTTCGTACCTTAAATAAGTAGATTTGAATTGACAATGCGAATATTAGTCCTCTTACTAATTACCCTTCTCTGTTGTGGAGCGTGCAAAGAGCAGTACGACCACAAAGGCAAGACTGCATTGGTGGAGGTAGATGGTAACTTTTTGTATAAAGAAGATTTGATGTCTGTACTACCGGTCGGATTGTCAAAAGATGATAGTATTCTTTTCGC…
gi|29345410|ref|NC_004663.1|	5006901	5007844	944	5007036	1845	8.61734	1.14907	7.44706	IP1_10_bam_peak_646	mix	TTGCGTCCGAAAGTATCTGAAAAGGAGTTGACTGAGGCTTGTGCCCGTCTGGATTCTATTGGCGATGATATCCGTCAGAATAAGTTTACATTTGATGAGGCTGCCTCTGTGATTTCACAGGATAAGGATACTCGTAATAATCACGGTCTTATGGTGAATACGAATGAGCGTACAGGTATCACTACTTCTAAGTTCCAGATGCAGGATTTGCCTCAGGATGTTGCGAAAGTGGTGGATAAGATGAATGTAGGCGAAATTTCCAGAGCCTTTACGATGATTAACGAGAAGGATGGAAAAGAAGTTTGTGCCATTGTAAAACTGAAAGCAAAGATCAACGGTCATAAAGCTACCATTGCAGAAGACTATCAGGACCTGAAAGAAATCGTGATGGATAAGCGC…
gi|29345410|ref|NC_004663.1|	5011507	5012006	500	5011618	2068	31.1659	1.30752	29.6929	IP1_10_bam_peak_648	mix	AGGTATATGAAAAAGATTCTAATGTTGCTGGCTTTTGCCGGCGTTGCGTCTGTCGCTTCTGCGCAGCAAACCGTGACTGTAACTGAATACGAGGTTATTCAGGTACAAGATAAACATCAAGTAATAACTAACCCATTCTGGAGCAACTGGTTCTTCTCTGTAGGAGGCGGTGCACAGGTATTATTTGGTAATAACGACCATATCGGAAAATTCAGAGATCGTATTGCTCCGACATTGAATGTGTCAGTTGGTAAATGGGTAACACCCGGTTTCGGGTTACGTATGCAATATAGCGGACTGCAATCCAAAGGATTCACCACCAATGAATCTGCAAATTATGTAGTCGGTGGCCCGAGAGAAGATGGCTCCTACAAACAGAGATGGGACTATATGAATCTT…
gi|29345410|ref|NC_004663.1|	5012375	5012798	424	5012722	1944	24.4543	1.27448	23.041	IP1_10_bam_peak_649	mix	ACATTGCACCGCGTACTGTATTCTTCAAGATCGGTTCAGACAAATTGTCTCCACAAGAAGAAATGAACTTGTCATATCTTGCCAGCAAGATGAAAGAATTCCCGAACATGACCTATACAATCAACGGATATGCAGACTCTGCAACCGGTACTCCTTCTATCAACCAGAAGTTAAGTCTGGAACGTGCACAAGCTGTAAAGGACCTGTTGGTTAAGAAATATGGCATCTCTGCAGACAGACTGTCTGTTGCAGCAGGTGGTGGTGTCGACAAGTTCGGTCAACCGATTCTGAATCGTGTGGTATTGGTAGAATCAGCTCAATAATACATTTGATATTGTAATATAGATACGGCTGTTAAGTGGGCCGTATTTATGAAAGGAAAGACTTGCTCAGGTAAAG…
gi|29345410|ref|NC_004663.1|	5031618	5032016	399	5031721	1797	11.6026	1.18168	10.3672	IP1_10_bam_peak_651	mix	AATATAGAACATTATGGGTGAACTTTATGGCACATGTGCATTGCTTGCTGCAGTGTTGTTTTTTGTTCTGCTGCAAAAGTTTGAAAGCCGGTTCGGCAAGGTAGACAAAGAGCTTGGCGAGATAAAGAAACGAATGGACGACCTGCTCAAAGCTCAGGAGAAAATGGCTTCCGGCCCTGTAAGGGCCAAAGAGGATGTAACGGCAGAGACTTTGGACAATACGGATATACTGCCTTATGTAACAGAAGAATTGCCCGATTCGACAGTGACAGCCTTGAAGGAAGAGAAAGCTGTCGAAGAAAAAGCTGTTGAAGGCATACAGCCCATTATGGCGGAAACTACACCGCAGAAATTAAATGCTTCCCTTGAAAAAGAATCTGCTGAGGCCACTTTGCAGG
gi|29345410|ref|NC_004663.1|	5034992	5035725	734	5035276	3066	283.368	2.07143	281.232	IP1_10_bam_peak_652	mix	ATTACATTTTGACGTACCTTCTCCGGATTATCTATATTGTCCGTCAACGCTTGTGAATCGGCAATAAAGATAAACATCTTACTATAATCACCTGCATCTTGCAGGTCAACTCTGCGCTTCAATGAACCTACATAGTGTCCGATATGAAGTCTCCCGGTAGGGCGGTCACCGGTGAGTATGATTTTTTCTTTTCCCATTGTTGTTACCTTATTATAATAGATTTAGCGACAAAGATAAGGATAAAAAATGAAAGATGCGTCAAAATGGAGCTACTTCGTTACTAATGCTTACTATTGCTGGCTTTTGGTATCAGATGGCAGGGGGACGGTGCCTGTTTTCACAGTAACAAAGCAAATAAAAGAGAATATTCTTCTTCAAATTCTTTGTAGTTTTAGAAAT…
gi|29345410|ref|NC_004663.1|	5037869	5039367	1499	5039095	3639	431.261	2.31437	428.956	IP1_10_bam_peak_653	mix	TCTCAGTTCCTCGAAAATACAAAGGAAATTGAGTTCGACGCGGTAGCTCAGAACGGTGAAGTGGTTGAATACGCTATTTCCGAGCACGTAGAATTTGCCGGTGTACACTCCGGTGACGCTACACTGGTATTCCCAGCACAGAAGATTTACTTTGCAACTGCCCGCCGCATCAAGAAGATCAGCCGTCAGATTGCTAAAGAACTGAATATCTCCGGTCCGTTCAACATCCAGTTCCTTGCCCGCAACAACGAGGTGAAGGTAATTGAATGTAACCTGCGTGCTTCCCGTAGCTTCCCGTTCGTATCTAAGGTGCTGAAACGCAACTTTATCGAAACAGCTACCCGCATCATGCTGGATGCTCCGTACAGCCAGCCGGACAAGACTGCGTTCGACATCGAC…
gi|29345410|ref|NC_004663.1|	5040532	5042369	1838	5041587	1806	22.2968	1.27064	20.9066	IP1_10_bam_peak_655	mix	GTTGCCGGATCGGCGTATCCGTTGTACCAAGCATTCATGACGACATTTTCTGATTTGACGGGCGTATCGCCTTTGGCATGGCTGAGCGCGCCCCATACGACTGCTTGCTTGCCGAAACCTTCCACAAAACGGATGTAATGGTCGGTGAAAGCACGGAATTTTTCTACCACGTCTTTCTTCGCGTTCGAGTATTCGTCTGTACCGATATGTACACGCTTGCCTACGAATACCGGATTGTCGCCCTCCAGATATTCTTTGAACAGAGCATCTACGAATTCGTAAGTTTCCGGCTTGAATAAGTCAAGGTGATCCATGCCGTACTCCTTGCTTCCGATTTCCGGTTTGTAATGGGTGAGAGCCAGTGAGTGGGCGGGAACGTCAATTTCCGGAATGATTTCC…
gi|29345410|ref|NC_004663.1|	5042690	5045542	2853	5043362	4315	744.437	2.83881	741.782	IP1_10_bam_peak_656	mix	AGAAGTTGCTGGCGATCATGCGCGGGTTGAGCACGTATGATGACGGGTACAGAGAATTGCTGGAAGAACTGGTGCCGGGTATTCCTGAAACTTCGGTGATCTGTCCTCCTTTCCATTGCGATCACGGAGACGGGATAAAGTTGGGCGAACACGTCTTTGTCAATGCCAACTGTACTTTTCTGGACGGAGGGTATATCACAATCGGTGCCCATACGCTAGTCGGCCCTTGCGTACAGATTTATACACCGCATCATCCGATGAATTATCTGGAGCGTCGCGGTTCGAAAGAGTATGCTTATCCGGTTACGATCGGCGAGGATTGCTGGATTGGCGGCGGTGCTGTCATTTGTCCCGGTGTGACGATTGGCAACCGTTGTGTGATAGGAGCGGGAAGCGTCG…
gi|29345410|ref|NC_004663.1|	5046612	5049745	3134	5048365	3814	544.462	2.54483	542.023	IP1_10_bam_peak_658	mix	TGGGGTCGTTTGAGTAATATATAATATTGTATTAAAAAAGTTTTATGGAAAAGATTGGTAGAACAAAAATTGTTGATCTGTTGAAGCGCGAAGATATTGGCGCTATGGTCAATGTGAAAGGATGGGTTCGCACCCGCAGAGGTAGCAAACAAGTTAACTTTATCGCACTGAATGACGGTTCTACAATAAATAATGTGCAGATCGTAGTAGATCTGGCTAATTTCGATGAAGAGATGCTGAAACTGATTACTACCGGGGCTTGTATTAGCGTGAACGGAGTAATGGTGGAATCTGTGGGTTCCGGTCAGAAGGTGGAAGTGCAGGCTAAAGAAATCGAAGTGCTGGGTACTTGCGACAATACATATCCATTGCAGAAAAAAGGTCACTCCATGGAATTCT…
gi|29345410|ref|NC_004663.1|	5054146	5054880	735	5054332	2031	39.0145	1.35784	37.484	IP1_10_bam_peak_660	mix	ATCATTCTTGCAATTCCGAAAAAAAACGTATTTTTGTCAATCTTATAACCTGAATAAATAAAAGAAATGGCCGAGAACCAAAAGATACAGCAGATAGATTGTACGAAAGTGCCGGAGCCTACTTTGCGCAGACTGCCTTGGTACTTGTCGAATGTCAAGTTGCTGAAGCAAAGAGGCGAACGTTTTGTCTCTTCTACGCAGATATCTAAGGAAATAAATATTGACGCTTCACAGATAGCAAAAGACTTGTCGTATGTGAATATCTCCGGGCGTACACGTGTAGGGTACGAGGTCGATGCGCTCATTGAGGTTTTAGAGCACTTCCTGGGGTTTACGGAGATACATAAGGCTTTTCTTTTTGGAGTCGGCAGTCTGGGAGGCGCACTTTTGCAGGACTCC…
gi|29345410|ref|NC_004663.1|	5056483	5059703	3221	5057799	4183	646.571	2.66025	644.016	IP1_10_bam_peak_661	mix	AAAGCCTCTTCCGATGCGAAGAAGGATGCAGCCGTCCTGTATTGCATGGACTCTCATTCTTACTCCCCGCTGAAGGATGTGAAAGGTTACGCATGGCTCACGTTCGATCAGGTCAACTGGTATCGTCAGCAGAGCGCAGCCTATACAGCACAGAACGGCGGGAAGCCATTGCCGGCACTTGCTTTCTTCCACATTCCTGTGCCGGAATACAATGAAGCAGCTTCCGACGAAAATGCCATCCTGCGCGGAACCCGCATGGAAGAAGCCTGTGCTCCGAAACTGAATACAGGCATGTTTGCTGCCATGAAAGAGTCCGGAGATGTGATGGGAATATTCGTGGGACATGATCATGACAATGATTATGCAGTGATGTGGAAAGGAATCCTGTTGGCTTACGGT…
gi|29345410|ref|NC_004663.1|	5062869	5063335	467	5063026	1751	16.9532	1.2327	15.6304	IP1_10_bam_peak_664	mix	AAATAAACTAATACATAACGATATGAAAGAAATAGACTGGGCGAATCTGTCGTTCGGATACATGAAGACAGATTACAATGTGAGAATCAATTTCCGTAACGGCGCATGGGGCGAACTGGAAGTCAGCAGTGATGAACATCTCAATCTGCACATGGCAGCTACTTGTCTGCACTATGGTCAGGAAGCTTTTGAAGGTTTGAAGGCTTTCCGCGGCAAAGACGGTAAAGTACGTATCTTCCGTCTGGAAGAAAATGCGGCACGTCTGCAATCTACTTGTCAGGGCATTCTGATGGCCGAACTGCCGACCGAACGTTTCAAGGAAGCGATTCTGAAAGTTGTAAAGCTGAACGAACGTTTCATTCCGCCTTATGAAACCGGTGCTTCTCTATACATTCGTCC…
gi|29345410|ref|NC_004663.1|	5063673	5065057	1385	5064098	1858	18.5503	1.23773	17.2062	IP1_10_bam_peak_665	mix	AGAACGACGCCCGATACCGGAAGAAGAACTGGAAACGTTCGAAGAAGCGGGTGCTTGCGGTACAGCTGCGGTAATCAGTCCGATTCAGCGTATCGATGACCTGGAGAACGGAAAATCATACGTTATCTCTAAAGACGGCAAGCCGGGACCGATCTGCACGAAACTGTATAATAAGTTGCGTGGCATTCAGTACGGTGACGAACCGGATACACATGGTTGGGTGACGATTGTAGAATAATTGATCTTTAAGTATAATCTCTTTTAATTGCGTAATTACTATGTTAAAACAAAATTCAGAGTTGCGTGCTCAGGCACGTGAAGCCCTTCGGGGTAAGTGGCCTATGGCAGCCGTTGCTGCTCTTATTTATTCGGCTATCGCCGGTGGTTTGTCTTCCATTC…
gi|29345410|ref|NC_004663.1|	5069066	5069794	729	5069394	2003	30.4631	1.30901	28.9956	IP1_10_bam_peak_666	mix	TGGTGACTGTAACGTCTTTAGGCAGTTTGAACTTGCTGAATGTTTTCTTGTCCAGCTGTATGCCCCATATCTTATATGCTCCCTCAAAGTCTCCTTCAGAGAAATCCAGGCAAGTCACGTTTTGAGGAATGGGTGGGAAAGTTAATTGGAATTCGGCTTCGCCGGATTCGGGCATCCAGAACTCTTTGTCCAGTGTAATGCCGATTCCCTTCCGGACAGGGTATAGGTTGCCATTGTTGTCTTTCAGTACACTGCCGGTTGCGATCTTTATCCAGTATTTGGGCCGATAGAAAGCTTTGATATACACAGTGGTGACTGTGTCACTCATGACAATTTTGTCTATCTCTATACTTGAGGAACTCTGAGCTAAAAAGGGAGGACGTTCTACGATTCTGTCTT…
gi|29345410|ref|NC_004663.1|	5072210	5072651	442	5072371	1868	6.31731	1.12197	5.21678	IP1_10_bam_peak_667	mix	CTCGATAATGAAGCTATTAACTATGCAGCCCGGAGGGAGGAGGGAGGCAAACTAAAAAAATGACTGATATGAAAAAAGGTTTGATTTTTGTGCTGTTTGCACTTGTTTCTATCGTTTCTTATTCTCAGATTTCCTGGAATGCTAAGGTAGGTATGAACATGAGTAATTTCACAGGAGACGCTGATACGGACATGAGAGTAGGTTTTAATGTTGGAGTGGGAATGGAATATCAGTTTACTGATATGTGGTCTATTCAGCCTTCGTTGATGTTTACTCAGAAAGGTGCAAAACTGGGTGATATCAAGGCTAATCCGATGTACCTGGAACTGCCGGTAATGGCTGCTGCAAGATTTGCTGTGGTAGACGGACAAAATGTAGTTGTAAAAGCCGGTCCGTATC…
gi|29345410|ref|NC_004663.1|	5074454	5075746	1293	5074773	1754	6.44592	1.12777	5.34047	IP1_10_bam_peak_669	mix	AAAACAGGATTCATTGCCATCACCGGAAAAGAAAAACCGGAGATGGAGAATGAAATCACTCCCCACAAGGAGGCAAAACTTAATCCGAGGCGGAGTGTAGGCAGTGTACCTATCATGACGATGCCGCAACACTGGGATGCCAATACAAGGCAGAGCGTGGCGAATATCATCGGGAAGATGCCACTGTTGCAGGGGAAATGCAGAAAACCGTACAGGTATACATTATAGAATATCCCCATTATGAAAAAGACCACCGTATGCGGAAGCAGTTTGCCTGCCAAAGCAATGTAAATGGAATTGTTACTCATTCGCAACCATTCACGGGCAGTGCGGTCTTTGATTTCTACACCGATAGAATAAACGGTAACCATGAAGATGAGCAACATGAGTACTCCCGGT…
gi|29345410|ref|NC_004663.1|	5076162	5077928	1767	5077868	1787	17.2361	1.23235	15.9094	IP1_10_bam_peak_670	mix	GGCGGCACGTGCCTGCTCCATTTTAGCCACTACATCGGGGGCTTCCAGAATAGCCAGTGTATCTCCGGCATTTACGCTTTGTCCTTCTTTCACGCGAAATTCCAGTATACGTCCCGGAACTTTGCTTGAAACGCGGTATTCGGTAACTTCAGCCTGCCCCTGAATAATCTCAGGACCTTTGCGGAGCATGAAAAAGCCAACGACTGCAACGATTGCAATAACTCCCAGTAAAGTAAGAAATGCAAGCAGCATATTGCTGTTTTGTGATTTTATAGGTGCCATATTATTGATGAATTTTAAATTACGAATAATAAATTGATTGAATACCTCAGTCTTTAATTGTCAATTGTCCATTGTCCATTATTTCAGCGTTCCCAAAGACTTCTTCAGATAAATCTC…
gi|29345410|ref|NC_004663.1|	5086318	5086878	561	5086763	1897	22.2677	1.2628	20.8777	IP1_10_bam_peak_671	mix	GTCTGAGCATAGTCGTTAGTGCAGCCTACTACAGTTGTGTCGAAACCCAACAGTTGAGCTGTCTGCATCATATCCATTGCTTTACCTTCTGAAACGCCTTCTTTAACGTCCAGCATTACTACTTCGTCTGCTACTTCATTGAAAGCAAGTACATTTGCACATGTAGCACCTACGTTACCTGCGCCTACTACGGTTACTTTTGACATAATACTATATATTTAAAAAGTTGATAATTTATTTCATGCTTTTTAGCGCGACAAAATTACAACGATAATCCTAATTAAAGAAATTTTTCCGTAATAATTTTCGTTAAAGAAAATGCCCAAGACTATGTTACTCTGTTACGAAATGATTACTTTTGTGCCCGTTATCGATTAACAATTGGAACTATGAACAAAA…
gi|29345410|ref|NC_004663.1|	5093435	5096778	3344	5096469	2190	74.7515	1.52011	73.0461	IP1_10_bam_peak_672	mix	TTTATACGGAACCCTATGCTACGGCATATCCGAAGAATCCGGAAGCGGCTGTTGCCCCATTTGTGGAAGCAGCCAAAACAGCCCGCAAACTGGGTATCGGCTTGAACGCCGGACACGACTTGAGTCTTGTGAATTTAAACTATTTCTATAAAAACATTCCTTGGGTGGACGAAGTATCCATAGGTCATGCCTTGATCAGCGACGCATTGTATCTGGGACTGGAACGTACTATTCAGGAATATAAAAACTGTCTACGCTAATGAATGTATTGATGTTATTGGCCCAGGGTGCCATGAATATGGCCGACTCGCTGGCAACTGCCAACCCGGTGCTGACTCCGGTCAGCGCTCCCGAGATGAATATGCTTGATATGGCTATCAAGGGTGGTTGGATTATGAT…
gi|29345410|ref|NC_004663.1|	5098679	5099843	1165	5099187	7947	3016.33	5.40698	3012.62	IP1_10_bam_peak_673	mix	ACCGTCATCGAAGTCGGGGTGAATGTCCCCAATGCTTCTGTGATGATCATTGAGAATGCCGAACGCTTCGGACTTTCGCAACTCCATCAGTTGCGCGGTCGGGTGGGACGTGGCGCTGAACAGTCTTATTGTATCCTTGTGACGAACTACAAACTGACTGAAGACACGCGGAAACGGCTGGAAATAATGGTGCGCACCAATGACGGCTTTGAAATAGCGGAAGCGGACTTGAAACTGCGTGGTCCCGGTGATTTGGAGGGGACGCAGCAAAGCGGCATTGCCTTCGATCTGAAGATTGCGAACCTTGCCCGTGACGGTCAGCTGTTGCAGTACGTCCGTTCGATAGCCGAAGATATCGTAGATAACGACCCGTCGGCCCAAAGTCCGGAGAACGAGATT…
gi|29345410|ref|NC_004663.1|	5100566	5101064	499	5100798	2358	90.4102	1.563	88.6468	IP1_10_bam_peak_674	mix	CGGAACGATCCGTTATCATAAAGTGAAGAGCGGAGATACATTGTCACGTATCGCTAAAGTGCGTGGAGTATCGGTCAGTACGCTTTGTAAGCTGAACCGTATCAAGCCGACGACCACCTTGCGTATCGGACAAGTTTTACGTTGTTCGTAAAGATGTAATACAATAATAGCTTTGGAAGAGGGCACTTTAATATAATTTAGAGTGCCCTCTTTCTGTTTTTACTTAATTATTGTTACCTTTGCGCACTATTTGGAAGAAGATGAAAGATACCAAGCAACAATTTGAACATGTCATTGCCTTGTGCCGTGACTTATTCTCCAAGAAGCTGCACGATTACGGGCCTGCATGGCGTATCCTGCGTCCGGCTTCGGTTACTGATCAGATTTTTATCAAAGCTA…
gi|29345410|ref|NC_004663.1|	5108553	5109660	1108	5108833	1693	10.8389	1.18008	9.61824	IP1_10_bam_peak_676	mix	TTGCGGAAGGTTGCGGTATATTTTTTTGTCGTAGCTGCTGAAACCACGGTGGATAGCTCCCAAACGCTTCAAGCCTGCGTTGTGGATACGTTCCAGTGCACCGATCCACAATTCCAGGTCTGGGTTTACCGGATTTTTTACCAGCACGGGGATGTCGACCCCTTTCAATGCGTCGGCAATTTCCTGTACGGCGAAAGGATTGGCTGTGGTACGTGCGCCTACCCAAAGGATGTCGATTCCTGCTTTCAGACATTCGTAAACGTGTTTGGCAGTCGCTACTTCGGTAGAAACATACATACCTGTTTCTTTCTTCACTTCCTTCAGCCAGGCAAGTCCTTCCACACCGATTCCTTCGAAACCTCCCGGTTTGGTACGCGGTTTCCAGATACCGGCACGGTA…
gi|29345410|ref|NC_004663.1|	5110757	5112666	1910	5111569	1893	32.6828	1.33399	31.1978	IP1_10_bam_peak_677	mix	TCAGGTTTTCTTTCTTGATGATTTCCGCGCTGCGTGCCGTATCTTCTCCTTCCACTACTTTGAGTTGCGGATGCTGATTCAGAAAATCACGGCATTGCATCAGGGCGATAGGGTGGGAGTTGACTTCTGTCAGGTCTTCCCAGCTTTCTTCGGGCAGGCAGACGAAGCTATGTGAGATGCGCAGCTTGTATTCGCCGATAATCTGCGTACCGCTTTGTCTCAACAGTTCATTGTTGTGCAGCAGGCTTCCCGCTATCGTATTTTCGATGGCTAGCATTCCGATGACCTGGCTGTCTTTCCGTATCGAAGTAAACACGTCTTCGAAGTTGGCACAACAGATTAACTCTATTTCTTCTCCCTCGAAGTACTTGTGTGCGGCGATATCGTGATATGAGCCGA…
gi|29345410|ref|NC_004663.1|	5115436	5116360	925	5116226	2322	105.148	1.63091	103.341	IP1_10_bam_peak_678	mix	ATCGGGACGATGTCCGATGCAATGCTCACCGCTACGAGGTCGAGCAATGGAATCAGATGATGAAATTCAATACCATTGTTGATAGCAAATGCCTGCATAAACTTAAAACCAACTCCGCAACCGGAAAGGTGGGTGTATGGATAAGTGTTGTCCAGGCGTTTGGCATTCAGGATTGCGACGGCAGGGGGGAGGATATCGTCCGGCACATGATGGTCGCAGATGATAAAGTCGATTCCCTTTTCTTTCGCATACGTTATTTCCTCCACTGCTTTGATTCCGCAGTCGAGTACGATGATTAATCCTACGCCAGTCTCTGAGGCATAGTCAACTCCTTTTTTAGAAATGCCATACCCTTCGTTGTAGCGGTCGGGTATGTAATAGTCAATGTTCGAATAGAAC…
gi|29345410|ref|NC_004663.1|	5118326	5118753	428	5118535	1754	9.74538	1.16537	8.54807	IP1_10_bam_peak_679	mix	CTATGCCGATCTTTTCCCAGTCCACTCCCGGACATACGGAGGCGAAATATTCAGTCTTCCCCAAGTCATAGAAAGAAAAGTAGACAGTGTTGTTGACGTGACCGAATTTATCTACGTCGTTGAAGCGCAACTGGATAGGCAGTGCATGATGAAATACGATTTCTTCCATTGTTTTCCCTTAATCTTTTTTATTTCGACGCAAAAGTACTACTTTTGCGTGTTATTCTCAACAGAAATAGTTCAAGAAATGATAGAAGATATTAAAAAAGCCTGTCAGGTGATGAATGAAGGAGGTGTCATCCTTTATCCCACCGATACCGTATGGGGCATAGGCTGCGACGCTACTAACGAAGAGGCTGTACACCGGGTGTATGAGATAAAAAAACGTGCCGATAGCAA…
gi|29345410|ref|NC_004663.1|	5124638	5125031	394	5124724	1726	5.19091	1.11225	4.13363	IP1_10_bam_peak_680	mix	TTCTTCCGGGAGGAATGTAAGAGACTGCATCTGCATTTTATCACTCTGTCTGAAGAAGGTTCTGTGCGGTTTTTGCTCTAAGTACGAAGAATTATCGTACATTTGCAACTCGAAAAAGAATATGGTATGTTGACTAAAGTAATAGAACAGGCAAAAATCGACCACTTTACCAAGTGGTTTGAGCGCGCTGACAAAATAGTAATCGTTTCTCATGTGTCGCCCGACGGTGATGCTATCGGCTCTTCACTGGGGCTTTATCACTTCCTGGATTCACAGGAGAAGACAGTAAATGTAATTGTTCCTAACGCTTTCCCCGATTTCCTCCGCTGGATGCCGGGCAGCAAGGATATCCTTTTGTATGACCGCTATAAGGACTTTGCGGACAAATTGATT
gi|29345410|ref|NC_004663.1|	5125714	5126120	407	5126000	1886	9.5179	1.15661	8.32605	IP1_10_bam_peak_681	mix	TGAATTTTTCGGAACGATAGAGGAGGCGAAAGCCGTTTTCGAACAGGCACTGGAGAAATATAAACCTTTGTTGACAGCCAAAAGCTAAGAATGGAAGGTTAAAAGTAGACAGAGAAAGGTTAAAAGTTACCAACTTTCAACTTTCCCCTTTCATCTTTCAATGAATTTGAGATACATTTGTGCAGAATATAGCTAAATAACAGATAATGAAGAAACTTGTATTTTTATTTCTCTCTTTGTTGGCAGCCGGAGGTATATTCCAGGCGTGCGACGATTCAAAGACTTATGCTGAAATGTTGGAGGACGAAAAGAATGCGGTGAATAAATTCATCAAAGATAAAGGAATCCGGATCATTTCACAGGACGAATTTGAGAAGAATGATACTGTCACCAATTTGG…
gi|29345410|ref|NC_004663.1|	5171357	5171857	501	5171666	2244	53.0504	1.40921	51.4424	IP1_10_bam_peak_682	mix	GTGCATCTTCCGGATGACGCGGCGCAATGTTTCTTTGTCTGGTCTGTTCATATCTCTTTGAATATTTATGACCGCTCGCATCCTGTTGTATACTACGTACGTATATAAAAGAAGCCGGGCGCTGAGTTCATATTTATCCGCTAAGAGGTAGTACCAATACCTACTGAACTTAATAAATATGTTCACACGCCCGACCCTAAGTCGCACGTATGAAACAGATTTATTGAAGTTCAGTTTTTTGTTTAAATGAAATTTGGTACTTTTCTTAGCGCAAAAAAACGTTTCAATATGCCGCATTTCTCTTCGGCTTTCAAGGGACAAAGGTACGCGAATTGTTGAGGATTGCAAAGAAAAAGGAATGAAATTTCTTGCTAAGTATGTCATCTGTGTTCAATAAGA…
gi|29345410|ref|NC_004663.1|	5174268	5175273	1006	5174550	3190	335.941	2.19061	333.741	IP1_10_bam_peak_685	mix	CGGGAGATAGTCCGGCAAGGATGTGAAGACATCTTCGCTTACTTCACCGTGGCGATATACCAACAGTTTTGACTGGTCTCGTACTGCTAAAGGAAATTTGGCGATTCGTTCATCCGGTAGTGGATAGTTGTATTCGCTGATGTGAATATGTTTCGGGTCTTCTTTCATTCTCGTTTCAATAAAAAAAGCATCAATAACCCATCGATTATCAATGCTTTGTCGGTAGTCGGGATGACAAGATTCGAACTTGCGACCACACGCCCCCCAGACGCGTACTCTACCGGGCTGAGCTACATCCCGAATTGCGGTTGCAAAAGTAGTGCTTTATTTTTAAATAGCAAATAAATAGCCTGTTTTTTTCCATTAGCTGATTTTAGGATAAGTTTCCGTTTGCGGAAT…
gi|29345410|ref|NC_004663.1|	5175576	5177230	1655	5176861	1733	9.5381	1.16428	8.34546	IP1_10_bam_peak_686	mix	CGAAATAAAGGCTTTGCTGAAGAATACGAATATGAATATTCAGGAAATTGCCGTGAAAACAAATTTTGCCAATCAGTCGTCTTTGGGACGTTTCTTCAGGAAACATACCGGAATGTCATTGTCCCAATACCGGATGAGTAACTTAGGATAATATAGAAGATGCCTGTGGGGAATAAAGGCATATGTGGGGAGAGGAGAATGGGAAAGGGAAAGAAGAAATGGGAAACCTTTTAGGGAATCCCATTCTCCTTCATTATTATAATAAGTTTCAAGATCAGACTCCCATACATTCGCGATAGAAGTCAAGCATTTCAAAAATTGTGTCTTTATCAGCTGTCTGGTTGATGCAAATATCTCCGATCTCTTTCAGTAAAGTAAAATTGACCGTTCCTGAGGTAT…
gi|29345410|ref|NC_004663.1|	5180214	5180733	520	5180403	1932	22.0656	1.25858	20.678	IP1_10_bam_peak_687	mix	CAAATCGACGTGGACCGGGTGGTGGACCTAGAGGAGGACATGGCTTTGGCGGCGGTGGCAGACCTATGCGTTTCTAAATTGTGACTAGCTCTGAATGAAAACGGGAAAGTCCCGATGGTAATGAACATGACTAACATGACTTGCCATCGGGACTTTTTTGTTTATCCGATAATTTGCTTTATATTTGTTGTTCAGTATCCATATAAAAAAGGAGTATCCTATGATTGACTGGAACATACTAGTTAGCCAGATAGCTACGGTTGCTTTTGATATCGTTTATTTTGGAGCCATTATCAGTACGATTGTCGTTATCATTCTTGATAACCGGAATCCGGTGAAGACTATGGCATGGATACTCATATTACTTTTCCTCCCAATTGTCGGTCTTGTTTTTTATTT…
gi|29345410|ref|NC_004663.1|	5183006	5184266	1261	5183748	2599	145.204	1.73254	143.301	IP1_10_bam_peak_689	mix	TTGTAGGAGTAGCTTAAAAAGTCCGATTCGTGGAAAACGTTTTTAAGATTGGCTGTCAGAGACAGAGAGGTGTCTACCTCTTTTTCGAACAGCGACTGCGAATTGTCGTTAATCGGATTGTAGATAGAAAAAGAAAATCCATCCGTACTAAGACGGATGGATAAAGTATATTGTTTTGATTTTGTAAAATCAATCATTATTCCCAGTTACCAGCACCATTGTTAGGATTGTCAATAGAACCTACCATCAAACCTGAGTATCTGCCCAGTTTTTCATTAAGGTCTTTCAAATTGATAATTTCTTGTCTGTCAAGTCCGCCCAAGTAAGTTTCATATGGAGCTTTCACTTCAAACAAGTATACAGGAGCACCTGATTTAGCTGTGTCGTTTTTAACATTCA…
gi|29345410|ref|NC_004663.1|	5204932	5206035	1104	5205361	1853	23.3962	1.27467	21.9941	IP1_10_bam_peak_691	mix	TGGTGCTGTCCGGATAAAAATAGCCGGAGATGCGGTCCCATCCCGGAAGTCCGTTGTCCGGGCTGAGCTGCACCATACCGAAGGGGGCTTGTGCGCCGGGATAAGTGTTTCCTGTGAAATCGGTGCCAATAAAAGGATTTACATACGATGTGTAATCAATTTCAGCTTGTGTCTGTTTGGTGTTGCAGGATGCAAAAATACAAACGATTAGAAGTAGGTAAATAGGTGTTTTCATCGGTGTACGGGTATTGGTGATTACTTATTTTATTATTTGAAGGATAAGAAAAATAATTAATCTGTTTACAAAGGTAGGAAAAAGTTGTGATAATTGAGTTTATATCACGAATATTTTTGGCAGGAGGCTGATTAGTTGCTGTTGACACTGGAATCTGAAATAAA…
gi|29345410|ref|NC_004663.1|	5207840	5208694	855	5208074	2050	44.9317	1.38918	43.3663	IP1_10_bam_peak_692	mix	TGTGATATTTGGCCGGGTGGTTACCCAAAATAATATCTTTAAACTGGTTCATCCCTGCGTTGGTAAACATCAGGGTAGGGTCATCTTTTATCACCATCGGAGCCGAGGGAACAATGTGGTGTCCTTTCGACTCAAAGAAATTCTTGAATGAATCTCTGATCTCTTTTGCAGTCAACATATTCTTCTATATATCTATTGTTGAGGTTAATATTCTCAAAAAACTGTGCAAAGATAGCTTGTTTTTATTACTTTTGCCGTATTAACAAGCGAAATATTTCCAAAAAGATGCGCAAAGTTTACTACATCTACAATCCAAGGACGCAGACTTATGACCGAATTTACCCTACCGTACGGCAGCGTGCACTTAGCATTCTGCGCCGGCTTTTTATCGGTATGGGA…
gi|29345410|ref|NC_004663.1|	5210047	5212038	1992	5211731	3017	235.081	1.938	233.016	IP1_10_bam_peak_693	mix	AAAGTAATGGCTTTGCTGCCGATAGCGGCCAGTAACTCTTCTTCATTCTTGAAGTTGTGAAATTTACGCAACTTCTCGATGACAGCTTCTTCCGGACGTATTTCTTCCTTCTTCAGAAACTCGTTGAGTAGCTCTTCGCCAATTTTCTGATTCGCTTTCCGTTCTTTGCGAAGAATCGCTGCGATCTTGGCACGGGCACGGGCGGTCGTTGCAAATACCTCCCATTGCGGTTGTACACGTTGGGATTTGGAGGTCAATATTTCAACCTGATCTCCACTTTGCAGTTTATGACTTAGCGGCACCAGTTTATGATTGACCTTGGCGCCGATACAATGGCTACCGATATCTGTGTGCAGTGAGAAGGCAAAATCCAGTGCCGTAGAGTTTTGTGGCATTGTC…
gi|29345410|ref|NC_004663.1|	5220021	5223067	3047	5222611	4247	799.511	2.99929	796.808	IP1_10_bam_peak_695	mix	CTGGCAGCATCCTGGCTTTCTTTGGCAGCCATGATTTCTTCCGAGCGGGATGCCCACGGGCGTTTACCGAAAATACGTTCAACGTCTTCGGCAAAGATCACTTCTTTGTCGATCAGTAACTGAGCCAGTTCATTGTGTCCTTCCATATGTTCGGACAAAATCTTCTTGGCACGTTCATATTGCTCGTTCACCATCCGTTTCACTTCTTCATCGATGAGTTCGGCTGTCTTTTCGCTATACGGGCGGTTGAAAGAATATTCCTCATTATTATAATAGCATAAGTTGGGTAGTTTGTCACTCATACCTAAATAAGCAATCATGCCGTATGCTTGTTTCGTAACTCTTTCGAGGTCGTTCATAGCACCGGTAGAGATGCGCCCGATAAACAGGTCTTCGGCT…
gi|29345410|ref|NC_004663.1|	5223770	5224390	621	5224095	2463	131.587	1.70912	129.712	IP1_10_bam_peak_696	mix	GAGGCATATCACGAAGGAAAACGGAACAATCATATATTCCCCGTGCCACTCAATCAGGTGATGAACAGATACTTGAAAAAGGTGGCCAAGCAAGCGGGAGTAGATAAGAACATCACGTTTCACTGCGCCAGGCATATTGAATTGCCTTTGTCGCTGAATTTGAATAGATTGCAAAGATTAGTTTCTTGATAGGTAACGATTTGGAAACGAGTGAAGTTCTGTATTTTACCTCGTCTTGCATTAAATCAAAAGAACGCCTTTTTGCAATGCAAAGATAGTGATTAGAATTGATTTACAATAAACTTCATCCTGCAAAATCGTGCAAAATCGCAGATTCCTGTGCATTTTTATTGTTCAAATACTGCTAACTTCACTAAAAATGAGTAACTTTGCAAACTA…
gi|29345410|ref|NC_004663.1|	5233285	5233560	276	5233379	2112	38.7061	1.34769	37.1779	IP1_10_bam_peak_697	mix	GCAATAGACAAGATTTTCAGCGTTTTATGACCTAAAAATCATTATTTTGCGTAACTTTGCATTATAATATCCGTCTCTTGGCAAGCGTTGGACAGATTCGCAAAACATCCACGGCTTCACAGTAAATCCAGTATTTTCTTATTGGCTTTATCCACCACAGTAGTATCCAGCGATGCAAGATAAATCTGCGTAGTGTTCTCTGAATCATGCCCCATGCCCTCACTAATGACAGAGATAGGCACATTACGGCTCTTGGCGATACTTGCCCACGAATG
gi|29345410|ref|NC_004663.1|	5245668	5247244	1577	5246858	1824	24.5631	1.2857	23.1487	IP1_10_bam_peak_698	mix	AAGAGGTATTTTTGTTCTACCCCCTCCCGTCCCCCTTTGGGGGAGGCGCTTAGTCGGTGGGCGTGGTCGCCCCCCTTGCCGCAGGGCGTTCCCCCACCGAAGGGGGTGGGCTGTAGCCGTGGGAGCGGCTGCGCTACGGGGTCATTCATGTGTTCGTTATGTGATTTATTCCTTCTATACTTTTTAGTGATATTCGCCCGATTGTCACGGATTTCCCCTGTTCGTTACTTTTCGGCGGGGCGTTTCGCCCCGCTCCCCGGAGCGGACGGCGAAGCCGATCGCCGAAGATTTCCGGCACGCCGCAGGGCGGAAGCGGTCTGCCGGGAACGCCGCAGGCGCAATCCGCAGGAGGAACGAAAAACGGGAGTAACTTCGGGGCGGTGGTCGGGGTGGCGGCTT…
gi|29345410|ref|NC_004663.1|	5247619	5248751	1133	5248591	2141	63.6426	1.47442	61.9827	IP1_10_bam_peak_699	mix	ACGCAGCCAGGACGAATGCCCGATGGTACGTTTCAATCGGGCCTTTTCTTTCTGAAGCATAAAATCCGATGCCTGGTTATTATCCAGCGGTCGAAACAATCTGCTCAAATCTGCCTCCGGAGATATGTCCATAATGACGCATCTCAATCTCTTGCTGTCTTCAATCGTATCCTTAATCGCCTGATTGATATCAGTAATTTTAAAATAGGCACTCAAATCGTTTATATTTTCTTTGAAAAACGACCGTAGCCACATCACATCACTCCAATCGTAGAACAATTTGAGAAACTCATTATCTTCCTCCCCATCCAGGCGTACAGACCACAGTTTTTTGCTTCCTGTAATATCGTCAAATGTCATATTTTTCCTGTTTTGTTTCCACAAAGATACGAAAAAGAA…
gi|29345410|ref|NC_004663.1|	5256102	5258350	2249	5257818	2943	245.122	1.98721	243.041	IP1_10_bam_peak_700	mix	TTCAAGGTCAGCTTTCAGTTTATCCACTTTTCGATTCAGTTCAGTCAGCAGGCTGCTACCTTTCTTGGAAGAAGAAGTAAGGAATCCCAGGTTATTTTCATAAGTCTGAAGTTCATTCTTCATATTCTCATAAATACGTACCAGTTTTTCCCGTTCTCTATATAAAGACTGAGAGCCTCCTCCTTGGATATTGCTGATGTTTGAACGGAAATTGCTTAATTTCTTGTTGGATGCACTGATGTTGAAACGGTCGAACAGTTGATCGATCAAGCCATGATATTGCTTATACAATTTGTCTTTCTCCTTGAACGGAACATGACCGATGGTATTCCACTCCTTCATCAGTTCGCGTACCAAAGTGCTGGCTTCGTCAGTATCCATGTTTTCATCGATTGAAGC…
gi|29345410|ref|NC_004663.1|	5260035	5260741	707	5260117	1610	6.72377	1.13744	5.60885	IP1_10_bam_peak_701	mix	TTTTACCAACCGGTCTTTTTTTACCAGAAACTGGGTCAATACTCCCATACCCGGTCCTACCTCCAATACAGGCAGTTCGGGGAAGGTGTCGACTGTATCGGCAATATCCTGCGCTACTTTCAGATCTTTCAGAAAGTGCTGTCCGAGAAACTTTTTAGGCTTTACTAATTTCATTTACCAACTAAATAATTACTTTTGCAGCCGACAAAGGTAATTCTTTTAAATGAAGAATGAAGAATTAAGGATGAAGAAACTACTAAAAAAGACGCTGAAGCTGATATTACCGATTGTTTTAGGCGGCTTTATTCTATACTGGGTTTATCGCGACTTTGATTTCAGCAGGGTCGGCGAGGTATTACGGCATGGTACGAACTGGTGGTGGATGCTTTTTTCGCTCTT…
gi|29345410|ref|NC_004663.1|	5261022	5263866	2845	5262681	2719	206.882	1.92045	204.864	IP1_10_bam_peak_702	mix	TTTGGGCATTCTTGCGGCACTGGTAATGTTTGTCGGCGGTACGTTTGCTGTTATTGTGCCGACTCCCAACGGGGCGGGACCGTGGCATTTTGCTATCATGGAGATGATGATGCTTTACGGAGTAAATGTGACGGATGCCGGAATATTTGCTCTAATTGTGCATGGTATTCAAACTTTTTTGGTAGTTTTGTTGGGTGTATATGGTTTGGCGGCTTTGCCGTTTACCAATAGACAGCGAAAGTAATCACTTAATAAAAATAGATTTGTTATGAGTACTATTCTTTCTTTAGCTCCACAGAATGTGTGGAAGCATTTTTATTCGTTGACTCAGATTCCCCGTCCGTCCGGACACATGGAGAAAGTGACTGAATTTCTGATTAACTTCGGAAAAGGCTTGGG…
gi|29345410|ref|NC_004663.1|	5271155	5272140	986	5271575	1694	6.85366	1.13534	5.73459	IP1_10_bam_peak_708	mix	CTCAACTACAGCCTATTACAGAAAAGACCGTTCTTCAGGTAGGCGATAAAGTAGTTTCCCGTTTGAGTATTCGTGCAGACCGTGCGATGGACTTCGTACAGTTGAAAGATCAGCGGGGCGCCTGCTTCGAACCGATCGGCAGCGTATCCGGTTACAACTGGAGTAATGGAATCGGCTATTACGTAGACATCAAGGATGCTTCCACCAATTTCTTCTTTGACCATTTAGGAAAAGGAGTGTATGTGTTGGAGCATAGCTATCGTATCAGCAGAGTAGGAACCTATGAGACAGGTTTGGCAACCATGCAATGCGCCTATGCGCCGGAATACGCTTCACACTCGGCTTCGATGACAATTATTATTAAATAACGCACAGAGAAGATTTCTTCTCCACCGGTGA…
gi|29345410|ref|NC_004663.1|	5272442	5273260	819	5273027	1681	7.00427	1.13777	5.8806	IP1_10_bam_peak_709	mix	GAAGACAATGAGATACCCGTTTCGGCCATTCTTCTTCCCGATTTCTCGCGTATGACGGAGAAAGATTCTTTGAATGCTCCTTCCATCCACATCTCGGAGACGAATATTGACCTGAGTATTCCGTTGATCAAGAAGAATAAAGTCAGCCATGATATATTGATCGCTAATGCGGGAAAGACCCCGTTAGTCATCAGCAAGCTACAGGTATTCAACTCTTCTGTAGGAGTAAGACTGAAAAAGACGGTCATTCCGCCGGACGGAATGACTAAGTTGAAAGTGACGATCCACAAGCGGGATGTAGGTAATAAGAAACATCATTTACGTATCTTGATGATTACAAACGACCCGTTGCGTCCGAAAGTTGAAATAAATATCAAACGCTAACTCTTATTGCCATGG…
gi|29345410|ref|NC_004663.1|	5273846	5274284	439	5274127	1797	14.6046	1.20923	13.3157	IP1_10_bam_peak_710	mix	AACAACAAGTGCTGCAGGGAAATCTTACTTCGTTTATCGCTGCTAAGAGCCTGCTGGATACCTATTTTGACGAATTAAAACGATGATAAAGCAGAAACAGTGATGGATTAGAAAAACGACCGAACATTTACCCCCGATAACTATACCCTAATTAATAACCAATTGTTAACTTTAACACCTGATGAACAAAACCTTATTAACCGGGCTTTTGTGTTGTAGTTTGTCAATACAGAGCTTTGCAGACCAACCGTTAGAAGGATTCACCTATGGTTCGGTGAATGCTCCTACAGGAAAAGAGTGGGAATCTCCCGAAAACCTGGCGCTCAACAAAGAGCAGCCGCATGCTTATTTCTTTCCGTTCCAGCATTTGGATAATGCCCGCAAGGTATTGCCGGAAAA…
gi|29345410|ref|NC_004663.1|	5278974	5279435	462	5279177	1868	18.299	1.23502	16.9583	IP1_10_bam_peak_711	mix	GGTGACGGAGATAGCTGAAAACTCTTGAAGTGCCGATTTGCCGATAGGAGACATCAGTCCCCACATAACGTTTGCCGTGAGTGCAAACAGATGTCCGTGCAGATTCTTGTTATTGCCCATAAGTCTGTGTATACCTTTTAATTGTTACCTTTATTGAAAACTGCTGCAAAGGTAACCAATTTGTCACATGATTTGTTTATATTTGCCTTGATTAAAATTGAATATTATGGAACAACAGGCAGACTATATCCGGCGGATCGAGATCAAAGGACTCTGGGCCCGCTTTAATATACAATGGGATTTGCGTCCGGATGTGAATATCCTTTCCGGCATCAACGGAGTGGGAAAGACCACTATTCTGAACCGTTCGGTGGGATACCTCGAACAGCTTTCCGGCGA…
gi|29345410|ref|NC_004663.1|	5287930	5288392	463	5288232	1884	20.8941	1.25371	19.5209	IP1_10_bam_peak_712	mix	TTGCACGAATTGCACGGTTATGATTTACTAAAACCGTGTAATCCGCGTAATCCGTGCCAAATCATATAATAATGAGATGCGTTTATTACGCTTTTACCTCCCTGGCTATCCCTGCTACTATCCTCTCTCTTCTATTATGAATTATTTCAGATATTATATGTTTCGCTGATTTTCTTTTTCGTATATTTGCTATTCATTATTATACGATCAATCACTTATGCAAACAAACTACGAGCGATACTGTAAAATGTCTTCTTTGGCTCAGATAGGATGGTGGGAAGCGGACTTTTTGGCTGGGCATTATGTCTGCTCTGATTTTCTTTGTGATCTTTTGGGACTGGAAGGAGATACCATCTCTTTCATGGATTTCCAGAATTTGATACGTGAGGATTACCGCGA…
gi|29345410|ref|NC_004663.1|	5291057	5295109	4053	5294304	1781	16.5335	1.22692	15.2167	IP1_10_bam_peak_713	mix	TGCCCAGTGTGCAGAGCGCCAGTCCCCACTTTGTACAGCGGTCGCTGCGGAAAGTCGGAATCGGGTTATCGGAAGGCATGATATACATTGCTTTTACAATCAGCAGATAGTAGTACAATGAAATCACGGTATTAACCAGTGCAATGAATACCAGCAAGTGGAAGCCCGCTTCGAAAGCTGCCATGAAAATAAAGAACTTCGAGAAGAATCCGGCAAACGGAGGAATACCTGCCAGTGAGAACAGCGAAATAGTCATCAGAAAAGCCATTTTCGGGTTCGTTTTGTAGAGTCCCGCATAATCTTCGAGGGTAAACTTCTGACTGCGTAATGCTACGATAGTGATGACGGCAAATACTCCGAGATTGGCAGCGGCATATACAAGTATGTAATATACCATGG…
gi|29345410|ref|NC_004663.1|	5295488	5296290	803	5295865	1726	13.1807	1.20096	11.916	IP1_10_bam_peak_714	mix	GATCAGCAGATAAGAACTGACACCCACCAGTTCCCAGAAAAGATACATCTGGAAAATGTTTGTGGCAACCACCAGTCCCAGCATAGACATTGTAAACAGGGACAGGAAGGCGTAATAACGTTGAAAGCCTGTCTCGCCTTTCATGTAACCGAAGGAGTAGATATGCACCATCAGTGACACGGTAGAGATGACAATCAGCATCATCACGGATATGGGATCGAGCAGAATGCCCAGATCAAATCGTAAAGTCTCGGTGAAAGGAAGCCACGTAAAATTATAAGGTATCAACGTGGCAAATGTTCCGTCTTCCAAACGAGGGGCGGAGAAATATTGGAAAGCCGTAACGTACGACAGTACTACTACTGCTCCCAGTATCAGCGTACCGATAGCACCCGCTGT…
gi|29345410|ref|NC_004663.1|	5296570	5301172	4603	5300020	1888	23.0198	1.26898	21.6215	IP1_10_bam_peak_715	mix	ATTACCAATGGTGTGGATGTTTATTTCCAGCGGAACCAGGTTGGTCGTTTGCAGGAAGTTATGCTTCAGGGTGATAAACAAGATAATCGCTAAACCGGCAACCATCGTAAAGAGTCCTGCCAGAAACCTGCTTCGTTTCAGTTTCTCGGCGCGGTCACCTTCTCCACTGGTCAGCAGGATGGAGAATACATAAAGGACGACGATACCACCGGCATAAACCATAATCTGGACAGACCCCAGAAATGTGTAACCCAGCAGGAAATAGATGCCAGCCGTGCCGAAGAGCACGAAGAGCAGATAGGTGGCTGAGCGGACAATACGTTGGGTAGTCACCGTCATGATGGACATTGCAATAATAAATGCTGCCAAAAAGTAGAATACTACTGTTTCAAGTGTTGA…
gi|29345410|ref|NC_004663.1|	5357626	5358112	487	5357992	1878	31.3086	1.32667	29.8342	IP1_10_bam_peak_718	mix	AAATGTATCGTATTCGCTCTCTTCGGGAGAAGGGAAGGGGCGAATACCTCCCAGTTTCCGGTTGGTGGAGAATGCTTCACGCCGTCCTGTGAGGATTTTGTGGCCGTACGCCTGATGTCCCACGTCCCATACAATACGGTCATAAGGTGTATTGTAGACGTAGTGCAGGGCTACGGTCAGTTCCACTGTTCCGAGGCTGGCAGCGAAGTGCCCCGGATTGCAGGAGAGTTCTTTAATAATGTCTTGCCTTAATTCATCGCATACTTCCGGCAGTTGGTCTACTTCCAGACGGCGCAGATCATCGGGGCTGTTGATTGAGTTTAGCAAGTTATATATCGGTTCATTCTTCATGATTCGAGAAAATTTGGTGCAAAAATACGAAAAAGAAAGCGGAAGCCC…
gi|29345410|ref|NC_004663.1|	5358592	5359200	609	5358683	2078	60.5243	1.46788	58.8793	IP1_10_bam_peak_719	mix	ATCTTTGTCGTACTTTTGCAAGAGAGAAACAATCGAAAGAAGGAGAATATATGGATTTTCAAACAAAGGTAGAACTACCGGCGGGCTTGCCGCCTGTCAGTCATGCGGAACGGATTCTTTTGATGGGGTCTTGTTTTGCAGAGAACATGGGCAGGTTGCTGGCAGAAAATAAATTTCGCGTTGACATGAATCCTTTCGGGATTCTCTATAATCCGCTGTCGGTCTCTACGGCTTTGGTGGAGATATTGAAGGGGAAGGTGTATCAGGAGAAAGACTTATTCCTATATAAGGAGTGCTGGCATAGTCCGATGCATCATGGTTTGTTCTCTGCGTCATCGCCGGAGGAAGTACTTGAAAAGATAAACACTCGCTTGTCGCAGGCTCACCGTTCGGTCCACG…
gi|29345410|ref|NC_004663.1|	5361581	5363200	1620	5362629	2425	98.5787	1.58605	96.7895	IP1_10_bam_peak_720	mix	TTCACCCGTCAGCAGATTGAACTGTTCGAGAAAGGTTCGCAGGAATTGCAGGAAGCTTTCTCACACAAGATTCTGCGTCATATCTGCAATACAGCCGGTATCGAACGTTTTCCCGGTGCGCAGTTTGATATGGTGCGTCTGGGGATAGGACTCTATGGGGTAAGCCCGATCGACAATTCGATTATCAATAATGTAAGCACGCTTAAGACTACGATTCTTCAGATTCGGGACGTGCCCGGAGAAGATACGGTAGGCTATAGCCGGATGGGACATCTGACGCGTCCTTCCCGCATTGCGGCAATTCCTATCGGGTATGCCGATGGCTTGAACCGCCATCTGGGACGTGGCAATGCTTACTGTCTGGTGAATGGCAAGAAAGCTCCCTATGTAGGAAATATC…
gi|29345410|ref|NC_004663.1|	5375600	5376056	457	5375908	1730	5.41988	1.11526	4.35312	IP1_10_bam_peak_721	mix	TACGATAGTCATGGCGAGGGAGCCAATCCGAAAGCCCGCGCAGCTTTCTCTCGTCAACTGAAGAATCTGAAAGGCTACGAGATGGAAACGGTTTTGGCAGGTGAAGACGGCTGGAATCCGCTAAAGAACGATTCTGTTAAATAAACACCGAATATAGATGTAAGTTCAGCTAAATCATTATCTTTACACCATTCAATATGTGTGTAATAATGATAAAAAGAATCTTATATCTAATTCTTTTGTGCCTGACCGCACCTGTAGTGCAGGCACAACAACACAGTTTTTTCACCCATTATTCTACCGAGGATGGGTTGTCTCAAAACACGGTGATGAGCATGTTGCAGGATCACAAAGACAACCTCTGGTTTGCCACATGGGATGGAATCAATCGTTTTGATG…
gi|29345410|ref|NC_004663.1|	5404505	5404807	303	5404544	1658	3.36244	1.08592	2.39096	IP1_10_bam_peak_724	mix	AGGTGAGACGAATGTATTACCTAGGTGCTTCAGTTATCTGACCTGGGTGCTACAATTGTCTGACCTAGGTGCTACGAAAGAAAATAGCCGGTTATGGTGATTAATGAATGCGTACGGTCGGCTTCTTTTTTTATTTATTCTTCTCTTTATATTCGGAAGGCGTGATACCTACTACCTTCTTGAAGCATTTACTGAAATACTTCGGGTCATTGAAACCGGTCATATAGGCTACCTGTGAGAAATTATATTCCCCGCTGTCTATTAGCTGTGCTGCACGTTTGATGCGTACTTCACGTATGAAG
gi|29345410|ref|NC_004663.1|	5409013	5409635	623	5409178	2402	110.205	1.63693	108.385	IP1_10_bam_peak_725	mix	AAAATAAATAAAAGGATGGAAAACAAGAAGCCCGGACGCTACATTGAACGGATAATACGAAAGTTTGCCTATTTTTTCCTCCCTTTCGCTGTCTTGTCTGCCTGCTTATGCTAAAAATCCTCTTTATATTCTGTTTTTAGAACATAAAGAGGATAGTTTATTGACGAGAGTCGCATGGGGTATGGTGAGATGAAATCATAATTGGGGAATAATTGCACAAGACTTTCACAAGTATCCTCCCGTCAATGCTTAAAATCACACAAAACTAACTAAATAGTTTCTGCTTTCGCAATAAATATTAATTTATCTTATGCACTTTATGTTTTTTTTAATATATTGAAGATATTTTGGGGCATCTTTCCGTAACTCGCTGTTTTTTCTTATGTTTGCCACACAAAT…
gi|29345410|ref|NC_004663.1|	5410195	5411238	1044	5410542	1752	11.388	1.18215	10.1567	IP1_10_bam_peak_726	mix	TAGAGCATCTCCGCCCGGATCTGGTATTGGAACGTTTTGTTTCGCAGTCTCCCAAAGAATTGCTGATTGCTCCGGACTGGGGACTGAAGAATTATGAATTTGTAACTCGTTTGCAAAAAAGAATGAAAGAAAGGGGAGCTTATCAAGGTAAGAAGTACAGGGATTCAGAAAAAAGAGTTATTTTTGCGGAAGATAACTTCACCACAGAATAAATCTCTGTCCTCAGAGGATCATAGCTGGTGAGCAGAAATTAATTAAAGTTGAAGAATGGAACAGAAAACAAGAATTAAAGGAAATGTCCACTATGTGGGAGTAAATGACCGTAATAAACACCGTTTTGAGGCGTTATGGCCGTTGCCCTATGGAGTTTCGTATAACTCTTATTTGATTGATGATGAA…
gi|29345410|ref|NC_004663.1|	5412048	5413225	1178	5412690	1712	9.82077	1.16839	8.62191	IP1_10_bam_peak_727	mix	TGCAGAATGTGCACGCTACGAGGAAAAGATTAAGTCTTATGGTGGCATCGACCTTTTCATGGGTGGCATTGGTCCAGACGGACACATCGCATTCAACGAACCGGGTTCTTCACTGACTTCCCGTACCCGTCAGAAAACGCTGACTACGGATACAATCATTGCGAACTCCCGTTTCTTTGACAACGATATTAACAAAGTTCCGAAGACAGCTCTGACTGTTGGTGTAGGCACTGTGCTTTCTGCTAAAGAAGTGATGATTATCGTAAATGGTCACAATAAGGCCCGCGCATTATATCATGCAGTAGAAGGTTCTATCACTCAGATGTGGACTATCAGTGCTTTGCAGATGCACGAAAAGGGTATTATCGTTTGTGACGATGCTGCTACGGAAGAGTTGAA…
gi|29345410|ref|NC_004663.1|	5415454	5416075	622	5415709	1979	44.9698	1.39798	43.404	IP1_10_bam_peak_728	mix	CTTCTATGAATACTTTGGAGATGTCATAACCGCTGTCTCCGAAAAGGGAGAACAGATTGATGGTGGCAGTTACCTCTCCGGCTTGTACAAGGGTATCATTTGCGAATTCTCCCGCGCCTTTCAGCCAGAAATCTTCGAGAGTGACAGAAGCCTGCGGAAAGTTGCGGAACAGGCTAATGTTGAGTTTCTTGAAATCAAATTGTGCATTGAGCATCTTGTTGCCTTCTGTTTTTACAATACCTGCTATCTTACCTTGGAAGGCGAAAGGAAGGAGGAGCATCAGAATGATTATTACCCCTACGACGATAGCTGCGATTTTCAAACCTTTTTTCATTTGCTTTTCTTTTAAGAGTTTGACGTACATACGAAGGCAAAGTTAATAAAAAGTTTTTGATGTAA…
gi|29345410|ref|NC_004663.1|	5435636	5436687	1052	5435954	2296	70.2722	1.48416	68.5846	IP1_10_bam_peak_729	mix	AACAGAGTCACGGCTATCGCAAATGGAGCCAATCACATATCTATGTTTCCAGCGGATTATCTCTTTGGGGGCCTCCTTTCAGAATAGGAACAAACAGCGATATGGCGGTATTTCATCTGAATCAGATGGCGAAATAGTGAGAATATAATAAAAAGCGTTCTTGGGTGTGTTGAGAATTGAAAAGAATCGAGTATATTTGCATATAATCAATAGATTAAGAAGTTATGAGACGAACAGAAGTGATCGAACAAATCAAGGACATTATCCGTCATGTTGCTCCTACCGCTAAGACCATATTATATGGTTCTCAAGCGAGGAATGAGGCACGCAGTGACAGTGATATTGATTTACTCATCTTGCTTGATGGAGAGAAAATAACTTTGAAAGAGGAAGAGGCGA…
gi|29345410|ref|NC_004663.1|	5440063	5440976	914	5440144	1839	11.7629	1.18088	10.5244	IP1_10_bam_peak_730	mix	TTTTTGTAATGCCGAAACTGTTTCCAACTGTGCGTCCTCAATCATGAATCCCTTTCTTTTGAGCACTCTGAACAACTCTTCAATCAGCCATCTACAACGATACCAACCGATACATTCAATTGCTTGTTCTACAGTCTCCACCACATGTGTAGTTAGCAGTCTCCATTCAATAGGGCTCTCATTTACCGGTGTACTGGAAGATTTTTCTTTAACATGTATGCAATAAAGACTAACAGGGGGACTGCCCTTTGCCGGACCGTTAACAGGAGCGCACAAGGTGACTCTTTCAAAGCGAAGTTCCATGCACGCTACCCGTTTCTTACGTCCGCTTCCCGGGAGCACTTCAAAGCTATACTCTGCCCGTAGAACAGCCTGCTCCATTAATGTATTCAGATGGAC…
gi|29345410|ref|NC_004663.1|	5468883	5470000	1118	5469307	3737	569.875	2.63921	567.405	IP1_10_bam_peak_731	mix	CCATCACCGGACGTGCTTTCAAACTAGAGGAGAAATATCCGATTTCTCCCAGTTTCACATGATACCCCTCACTTAAATAATAGGATACCTTCTCTTGAAAAGCTACCATGATACCTGCCAAATCTCCCTCGGTGAAAGAAGAGGCTTCGGCTATTTCACGAAATAACCGTTTGCTGTCAATGGTTCCTTTGGATACAATTCGGGGATACAGAGGCTGTACTTCTCCGTCTCCCTTTTCATTCGGTTTTCGCCGAAAGTCATAATCTGCTGCCATAGCGTCACTTGTTTTTTGTTGGTTAATAGGATTGTTACTCAATTGATACCGCGTGTGTTAGTACAAACACTAGTAACCTTAACATGTAGACAAGGCTCGACTAATATATTTTGTCTGTTTCACGT…
gi|29345410|ref|NC_004663.1|	5526191	5529432	3242	5526899	1939	31.9137	1.32434	30.4346	IP1_10_bam_peak_732	mix	TGAAGTCTTCCGTTGCGTGTGGAAGCGCATTGTGCACCAAGCGGTTTACTCCTTCGGTGAGGGACTCACCATAACGGAGATAGCATTCCATCGGTATGTCAGTTTTCCCTTTATCAAGGATGGCATTCATCGGTCTGTCACAAAGAAACAGCATCCCGTGAGTAGATACGGCTATTCTTATGACCGGATTGATATAGGCATTCTTATAGTTGAGTGCTTCTATGGCAAGACTTCTTCCGATGACATCTCCTTTCGTATTGACTATGGGCACGTATTCCGTGTGCGACATCAGATGGTTGAAATACCGGATAGCAATCTGATTGAACAGGATACTCATCACAAATACGACAGGGGGAAATACCTTATAAAGTATCACCATACTTGTCTGGCTTAAAGGGT…
gi|29345410|ref|NC_004663.1|	5530542	5532228	1687	5531833	2497	128.736	1.69151	126.869	IP1_10_bam_peak_734	mix	TGTGATGAGCTTTATCCTTTTTAAAGGAAGTATTGTTTTGTTCCTGCTGTTGATCCTCTTTCTTGCAGCAGCTATTCTGATGATTCCCGGATATTTTTCTCAGGAACCGAACGAAGCCCGGGCTATGGTATTCTTCGGAAAGTACAAGGGTACCTTTACCGAAACCGGTTTCTTTTGGGTGAATCCTTTTATGAATAAGAAAAAGCTCTCTTTGCGTGCCCGTAATCTGGATATAGAACCTATCAAGGTGAATGATAAGATTGGTAACCCCATTCTGATAGGACTGGTGCTTGTCTGGAAACTGAAGGATACGTATAAGGCCATGTTCGAAATCGATGCACAGACGATGGCGGATAATAAAGGAACCGGACAGATGAGCGTAACCGTTGCCGGACGAAT…
gi|29345410|ref|NC_004663.1|	5541890	5542660	771	5542063	1679	9.55803	1.16738	8.36513	IP1_10_bam_peak_735	mix	TGTGCTACATGCACCCCTTCCATTAATAAGTTGTTGCTTCCTACAATGGTACGCCCTTTAGCTGCCGTACCACGGTTGACTGTAACATTCTCACGAATCAGATTATTGTCTCCGATCTCAGCAGTTGATTCTTCTCCACGAAACTTGAGGTCCTGTGGAACTGCTCCGATAACAGCACCCGGAAAGATCGTATTTCCATTACCAATGCGTGAACCATACAGGATGTTCACATTAGCCATAATCTTGTTGTTATCGCCAATAACTACGTTTTTATCAATAAATACAAAAGGCGCAATTTCTACATTTTCTCCGATTTTAGCTTCGGGATGAATATACGCTAGAGGACTTACCATGTTTTTGGTTTTATTTATTTTTTACTATTTGTGCCATGAATTCTGC…
gi|29345410|ref|NC_004663.1|	5542923	5545058	2136	5544607	1879	23.3896	1.2724	21.9875	IP1_10_bam_peak_736	mix	TCCATGTGAGGAACACCCATTACATCAGCCAGTTTGTCATAGCTTTCCTGTGACATTTTGCGTTCGTAAATAACGATTGCGTTGTCGAGGTCACCACCTTTAATGAGGCCGGCGGAGAGAAGCGGCTCTATTTCACGAACAAAGACGAAAGTACGGCTGGCAGCCACTTCGTCTTTGAAATTGTGCATATCCTCAAGTGTTGCAAACTGATTCGGGATAATGGTTGAATCGTAGGAAACGAGTACATTCAGACTAAAATTCTCGTCCGGTAGCACGATGATAGAAGAGCCGGTTGATTCGTCCCGGAATTCAATTTTAGATTTGATGATATAAAAATCCTTGACAGCACTTTGTTCTTCTGTTCCTACACGTTCTATTTCTTGTACATAATATTGTGCA…
gi|29345410|ref|NC_004663.1|	5545725	5546136	412	5545868	1570	3.95567	1.09871	2.95285	IP1_10_bam_peak_737	mix	AGATAGCCGCTTGTACGGCTTCAGCTTCGCTGTCAAATATAAAGTTACCTTTGGAGGTCAGTTGGGTGATAGCTTCGCTCATCAGATAGAACGCACCTAGTGAGTGCTGGAAACGAGTATGTTGTGCGCCGGGGTATACTACTGACGAGAGTCCTACTTGCTTGATGCGGGTAAGACGCTGCAAAAGGGGATGCCGTACAATATCGTACAGTAACCCCTTTGGGATATTAATGAATCCGAATACCGGATCGTTGATTATCTTTCTTTCGTAAGGCATTCCTTCTCTTTAAAGAATCGCTTTCAGTTGCTCTGCCATTTGCACCTGTACTTCTTGGGCGGCAAGCCTTGCAGCTTCGGCAAACTTTTCTGTTTTATCAACGTAGATGATTCCACGGGAAG…
gi|29345410|ref|NC_004663.1|	5548924	5549183	260	5549089	1784	18.9712	1.24671	17.6217	IP1_10_bam_peak_738	mix	TTTCTTTCCAGTACATATAAGCAAGGGAAGATTTGGTTCCGGCGCCGTCGGCGTGCATGATGTTGCAATATTCCGGGTCCCCACCCAGTATATCGGGAATAATTTTGCAGAATGCTTTTGGGAAAATTCCTTTGTCGATGTTCTTGATGGCGTTGTGCACATCTTCTTTTGATGCGCTTACGCCCCGCATCATGTATCGTTGATTACTCATGAGTTAAAGAATTATTTTTTGTATACGGCTGCAAAAGTACTGCTTTTT
gi|29345410|ref|NC_004663.1|	5555407	5555898	492	5555651	1822	22.3094	1.26935	20.9191	IP1_10_bam_peak_739	mix	TTCAGCGAATTATATTCGGCACAGTATTTTTCGAGTTTGGTGATATTTTCTTCGAAGGCACACATTTCCTCCTCATCGCCCAGCACTTTGATGACATTGCCGCGGGCAACGATGCGTAGCTTCGGATATAAAGCTTTAATTAACTGTATATTGGCGTTGTTTACGCCGTAAAAAATAACCGGGTCAATATCCTCAAGAACAATCAGTTTCTCTATCATTGAATCGTATTAAAGAAAAATTTCTGCAAATTTAGTGAAACGTTTTGGATTCTTCGGCTGTTTACGGGTGAATTTTATTGCAATTTATACTCATCGTGCAGTGATGTGGAAACATCCCTGTTTTAATTCATATTTTATGTAGCATTTATCGGCTTGGCGCAAGTCTCTCAACACTTCAGAC…
gi|29345410|ref|NC_004663.1|	5557441	5558625	1185	5558523	2269	96.2084	1.60273	94.426	IP1_10_bam_peak_740	mix	TTTCCGCAACCTTTGTTTCACGTTCCTTTATCTGATTGGCAATTTTGATAGCACCCAGCTTTTCCTGTTCTTCGATGTTGGCTTGTGCTTCGTTCAGAGCCTTGCTTTCAGCTTCCTTACCCAGGTTGACGATGTAGTTGGCAGCGTCGCGGATATCACTGATGTTGATGTTCATCAGATACAAACCGAACTTGCGAAGTTCCGTGTCGATGTTGTCTTTTACTTTAGACAAGAATTTATCACGGTCGGAGTTCAGCTCTTCGATAGTCATGTCTGCAATCACCAGACGCATCTGACCGTATACTACATCCGTAATCAGGTTCTGTTTGTCATCCATTGTCAGTCCCAGCATACGTTCGGCAGCATTCTGCATCACTTCCGGGTCTGTGCTGATAGCTA…
gi|29345410|ref|NC_004663.1|	5559661	5560108	448	5559977	2076	42.2731	1.37146	40.723	IP1_10_bam_peak_741	mix	CTTTGTAATATTGTAATCCCGTATTTGTCCGGCATGGCTGAATATGCCTTCAAATAAATGCCGATGAATAGCCAAGTATTCGATAGGTGAGAATGTGAATGTATTCTCCGAAAGGATCTCTGTTATTCTGGCTGAGACCTTATCGGCTTCTTCCGTACGATCTTCGCTAGATGAACGGGCAACCTTTGATTTGTAATAACTATCAACTAATTGTTTGACCTCGTCAATAGTGATATCCCCTTCAATGTGTTGGCGGGCTTTTTCCTTCAAATATTCCGAAGGTTTAAGACCATCAACAGCTTGCAGGCCAATGGCTGTTTGCCAAGCGTATCCTTTCTCCCGCTTATGCGGTTCGCTCTGTCTTATGTATTCCTCGAAGTCGTTCATCTTTTACGTTAT…
gi|29345410|ref|NC_004663.1|	5575983	5576556	574	5576224	2774	186.327	1.83831	184.344	IP1_10_bam_peak_742	mix	TTAGGTATTACGTTACAATATATACAACTTATATAAAAGGGCTCCTTGCGCCGTGCACGGAGATTCCATCAGACAAAAAGAGGAACCAGACAGCAAACAATATAGCTTTGGTCATTCAGGCAATTAAGAAACAAACAATGGGAGGCCCGCCGATTCTTTTACGAATCAGCGGGCTTTTACTTTATTGTGAATTATTGCTAAAAAATATTTGTTATCCGATTTGCTAATGATTTAATTATATATCTTTATCAGCCAATACACATGAACAAAATACAATTAAGATATGAGGAAGTTCTTCTTTCTGTTGTTGCTGTTGACGGTTTTTCTTCCGTCATACTCTATAGATACCCACTGGGACCTAGAACCGCAAATAATTAAAAACGGAGTCGGAAATAATAC…
gi|29345410|ref|NC_004663.1|	5600393	5601818	1426	5600821	3606	515.613	2.54672	513.211	IP1_10_bam_peak_743	mix	AAGGTTTGCTGGCAGGACAGCTGACTAAAAAGCAGCGAAGGAGCTATGCTGACCTGGAATCAGTGGATAGAGAACTTAAAATACAATGGAATGAATCAGAAAATAAAGCTATAGATTTTAAAATAAAAGAACAGATCTGGGAAAAAGTAAAAGCAAGATGTGTAGATAGGAAAAGAAACAAAGTTCTAACAGAACTTAGTTGAAATTAATAATTAGAATAGATTTTGAAGACATTATTAAAGGAAAAAAGGTAACTTTATTATAAATAAAAATCAAAAAAAATGTTGCGGTTAATAGTTATTTCTTTATTTTTGTAACACAATTGAAAAGAGATGGAGGAGACAATAATTCTGGAAAAGGTAAAAGCGGGAGATGCGGCTGCATTTTCTTTGCTGTATG…
gi|29345410|ref|NC_004663.1|	5604358	5605070	713	5604753	4227	734.954	2.85228	732.31	IP1_10_bam_peak_744	mix	TTTGCAGATAACGTTGCAGGGTGAGTAGCCCTCGATTCCCCAATCCTATGATTCCGATGCGGACAATTGGGATAGGGGGGTGTGCCAATTGCAGTACGTGTGATTGCGTTGGAGAATCTTCCATGTTCTTAGAGGTTTAAAGTTATACAAAAAAGAGAATCTAATTTCTCAGATTCTCTTTGAAGAGCGGAAGACGGGGCTCAAACCCGCGACCCTCAGCTTGGAAGGCTAATGCTCTATCAACTGAGCTACTTCCGCAATTTTTGTGGGCAAAGATGGATTCGAACCACCGAAGGCGTAAGCCAGCAGATTTACAGTCTGCCCCATTTGGCCACTCTGGTATTTGCCCTTTTGTGCTTTTGAGGAGGTTTGTTTCTCAATTGCGGTGCAAAGATACAA…
gi|29345410|ref|NC_004663.1|	5605522	5607045	1524	5606003	1903	34.477	1.34432	32.978	IP1_10_bam_peak_745	mix	TCATCATACTTTCCTTGTTTCACCAGAATTTCACCGGCTTGCATCAGGAAGATAGGGCTTAATGAGTTATTGTCAGCTTTGTCTGCTGCAGAGAGCAGGGTAGAAGCGGCTTTGTCCAGCTGACCCAGTTGTGCGTAGCAGTTTCCTGTTGCGCCGAGGATAGCGGGAGCTACCATCTGGTCGCCTCCGTTGAAGCCGTCGAGCATCTTTACTGCTTCGTCATATTTACCCAGTTGTGCGTAGCAGATTCCTGCATATGCTTTTGCCAGATTAGCGGCTTTTGTTCCGCTATATTCGTCGGCAACTTTGAGGAAACCTACATAACCAATACTATCACCGTTCAGTGCTTGTTCATAAGCATCTTGTTCAAAGTATTCCTGTCCTTTGAAAAGAGCAGCC…
gi|29345410|ref|NC_004663.1|	5610848	5611126	279	5611058	1607	5.26677	1.11769	4.20614	IP1_10_bam_peak_748	mix	GTCGCTGCTGTTGTTCGAGCGTGCTATCTTGGTGATAGCGTTTGCTTCCGCATGGAGAACATAAGGTTTTGTCAGGTTATTCTCGTCCTCGCATACGTTTTCGAAGCCCGAAGGAGTACCATTGTATCCGTCGGAGATAATCATTTTGTCTTTGACGATCAACGCTCCTACCTTACGGCGCTGGCAATAAGAGTTTTCCGCCCAGATGCTTGCCATACGTATGTAACGTTTGTCCAGTTCCAATTGTTTCTTTTCCGTGTCCATGAGAGTGTCTTTTA
gi|29345410|ref|NC_004663.1|	5611427	5612140	714	5611734	1606	5.254	1.11755	4.1937	IP1_10_bam_peak_749	mix	TCAAGCAATTTCATGCTTTGTTCGCGGGCTTTGTTGTCGTTTCCCCAAAAATTAAACATTTGATGGCTATCTTTGACTGTGATATAAGTCAGTTTCCATGTCTTGCCGGTGAAGATGCCGGCTACATCATCCGTATCATTACATCCGGAAAACATCGGAAGCAATAACAGCAATCCTAATACTTTAAGTATCAATCTCTTCTTCATGTCCAATTCTCTCCTTTTTTAATTGTATTGTTTCTTTATGCCGTTTCGGATCAGCAATGCGTCAATGGTAGGCTCCTGCCCGCGGAAGCGCTTGTAGAGCACCATCGGGTGTTCTGTACCTCCTTTCGACAGGATATTGTTGCGGAACGAATCTGCTACTTCACGGTTGAAGATTCCTTGCTGTTTGAACAGT…
gi|29345410|ref|NC_004663.1|	5613532	5614035	504	5613650	1730	15.5497	1.22217	14.2464	IP1_10_bam_peak_750	mix	TATTGTATTTGTAAATGTCGCCTTCTCCGGGTTTTGTATGATCGCATCAAGTTCCGCATTCTGTTGTTTGATTCCTTCGAGGATGGCAGGCTCATAATGCTCTGTCTTGATCCGGTCAAAGGGCACAGTCCCATGCGGTGTCTGATACTGACCGAAGAAAGGATTCTGAGCGTTCAGTATATTGTTCATGGTGTAAACTAGTATCAATGTTATTAATAATCTCTTCATAATTCTCTTCATAGAAGTACAAAACTACTAAAATTGTAGGTTATACCACGGATAATACCTTGCTTTTTAACAATATATAAAATGAAGACAAAAAAACCGCTACGGTTTCCCGCAGCGGTTTCCTATATGTTTAGATTTCTAATTAAGCGTTAACTGATGCCATGTGAGCGA…
gi|29345410|ref|NC_004663.1|	5614701	5615336	636	5614998	2392	122.913	1.68957	121.059	IP1_10_bam_peak_751	mix	TGACCGTTAACGATCAATTTGCTGTTTTCAACATCTGCTTCGATAGTACCGTCGAATTGACCGTGCATTGTGTCATACTTCAGCATGTAAGCCAAGTAGTCTACCGGGCAAAGGTCGTTGATACCTACGATTTGAATATCGTTTCTTTTCATTGCAGCGCGGAAAACGAAACGTCCGATACGTCCGAATCCATTAATACCTACTTTAATCATTTTGTTTAAACTTTTAAGGGTTTTATAATATTTGTTCAAATATCTCTCAGCTCGCACATTTGTTTTATTTTCAAATGCGGTGCAAAATTACAAAAATGTTTTTATATTCGCATATTAAATTCACATTAAATATTGAAAAAAGATGGGAAAGAGCACATTTTTACAAGACTTTAAGGCGTTTGCTATG…
gi|29345410|ref|NC_004663.1|	5635642	5637817	2176	5636385	3058	267.399	2.02562	265.285	IP1_10_bam_peak_752	mix	GAGGCGTTATCATATGGATAGGCATTCTTCCTCTTTAGAGGAGTTTGCACCGGTTAGCCTCACCTCTTCACCTGCTTCCCACTCTGCCTGTGATAGTGGCGCTATACAAACGGGTGAGATCCGGATAGAGTTCCCCGGTGGTATTATCGCCCACTTCAGTGGTATGGCTGAATCCCAGGCGGCCATGCAATTGCTCACTCAACTCTGCAATCGCCATGTTTTGCCTGAATGACACGATGCGCTACTTTCTCTGTCCGGGTAAGACAGATATGCGTAAAGGTATGAACTCATTATGCGGGGTTGTTCATGATAAAATGGGATATGATGTCCGTTTAGGTGATGTGTTTATCTTTATCAACCGCCAGCGCACTACAATGAAACTGCTACACGCGGAAGATG…
gi|29345410|ref|NC_004663.1|	5646504	5647206	703	5646959	2490	123.631	1.67336	121.775	IP1_10_bam_peak_753	mix	TCCCATCTTCCCCCTCTAGGGTTGGGTCAAAATAAGAGATTTTTCCGTTTTCATCTGGTACTGCAAAGACTATAATAGTATGTCCTGTGCCATCAGGATTTACCATAGTTGCAACTTGATAATAGTCTCTGTTAGAAGTCATTGAACCTGGAACTGTATTACCAAATCCCATAACGCTAAGGACATTTCCAATTAATTCATTGGGAACTCCTCCCATTGCTGTAGGATCAAGACCATAAATATCTTTATAATCATTAGCATAATCTTGCGCAGATCGGGAGGGATCCATATGGTGCATGCAATTGAATAAACAATCCCAACTTGTAGTTCCACCATCTCCACCGTTGCAACATCTCATTTCCATTTCTGTCAGTACTGGCATCTCTTTCCGAATCTCAT…
gi|29345410|ref|NC_004663.1|	5651165	5652512	1348	5651350	2893	44.9441	1.31584	43.3787	IP1_10_bam_peak_754	mix	ATGCATCTTCCTTTATTTACGCAAGCCTTCTTCAGGAAAATGTAATGTTGCCAACAACCAAAAACTCTTCGGTCGGGGATCGCCCTAGCGGCAAGGGGCGGGACCACCCGTCCCGACGAGCGGGTATTATGCTGTTAATCCTCCCGTTTCGCTGACCACTTCCATAGGTGTCCTCATGTTTATCCCTTGATGAGGCCGCACATGATTATATACATATACAGCATCTTCAATGCGCTTGCTTACTTGCTCGAAGCTCTCATCATCACAGTCGAATAGCCAACCGTTTTTAATGGTGTTGTTCATTCTTTCAGCCAATGCATTATGTAAAGGATCACCACACTGCGTCATACTGATGTTGATTTGATGCTCTTTAAGCCTCTCTACATATTTATTTGAGCA…
gi|29345410|ref|NC_004663.1|	5669020	5674959	5940	5670479	3039	305.61	2.14639	303.445	IP1_10_bam_peak_756	mix	AATGCAACAAAGGCTACTGTCATCTCCTTTGCCTTACTGATAGGCTTCTTCTACGCGGGTGATATGATGCTGAAACTTTTTCATGTAGATATCGAATCATTCGCCGTGGCGGGCGCATTCGTTATTTTCCTCATGTCTCTGGAAATGATTCTGGATATAGAAATCTTCAAAAATCAGGGGCCGATAAAGGAAGCGACACTCGTTCCGCTTGTCTTCCCGCTGCTGGCAGGGGCCGGAGCTTTTACTACGCTTCTTTCGCTTCGTGCCGAATATGCCAGTGTTAACATTATTATTGCCTTGATACTGAATATGCTATGGGTCTACTTTGTAGTAAGCATGACCGGACGTGTGGAACGTTTCCTCGGGAAAGGGGGGATCTATATCATCCGTAAGTTTTTC…
gi|29345410|ref|NC_004663.1|	5677243	5678870	1628	5677491	2080	60.8599	1.46929	59.2132	IP1_10_bam_peak_757	mix	TCACTGTTTCCAGCACACCGCGTGCATAAAAGATAGCACGACTGTCGTTGTCATCGTATTCCACACCATTTTCGTCCGCTGTCTGCAAGCGATTCTGGAAATAATCATCATTATCGATGAAATATACCTGCATACGTGCGGATTGAATAGAAGCAACTTTTATAATAAGGGGGTGATCAGTATCGTCGATGATCAGGTTCATACCGGAGAGGCGAATTACTTCATGCAGTTGATTTCTGCGTTCGTTAATGTTTCCCCATTTAGGCATAAATGTCCTGATTTCACGGCCTTTTTCTTGTATTGCCTGTGGAAGGTTTCTACCTATATTGGCCATTTCGGATTCTGAAACGTAAGGTGTAATCTCTTGAGTAATAAATAAAACTTTATTCGCCTTTGTCA…
gi|29345410|ref|NC_004663.1|	5684314	5685229	916	5684943	3419	403.764	2.31007	401.486	IP1_10_bam_peak_758	mix	ATCTACTAAAGCGAAAAGAGTGTGGTCTTTACCCATTCCGATGTTTTCACCCGGATGGAATTCAGTACCTCTTTGACGAATGATAATATTACCTGCTTTGCAAGCTTCACCACCAAATATCTTAACGCCTAATCTTTTGCTATGTGATTCGCGGCCGTTCTTAGAACTACCGACACCTTTTTTATGTGCCATTTCTTCTTACTTTTTAAATGATTAAGCTACTACTTCTGTGATTGTTAACTCTGTGAACTGCTGACGGTGACCGTTCAGTTTTCTGTAACCTTTTCTTCTTTTCTTGTGGAATACAAGAACTTTGTCACCTTTAACCAAGTTTGAAATAACCTGGCAAACAACTTTAGCACCTTCTACAGTCGGAGCACCTACAGTTACGTTTCCGTC…
gi|29345410|ref|NC_004663.1|	5693864	5694382	519	5694191	1879	31.4327	1.32737	29.9573	IP1_10_bam_peak_759	mix	AGAGAGCATGATACCGTTGATGGCATCGTTCAGCGCACCGTCGCCACCTACGATGACAATGGTACGATAGCCGTTGTTCGCCAGAATTTTGGCAAGACGTTCTACAGAACCGAAACCTTCGGATTGTACATAGTCATAGTTGACACCTTTGCTGTCCATGTACTCCTTGATTTCTTTCCATCGTTTCTGTACCTTTCGGGTACCTGCTTTGGGGTTGTAGATCACTCCCCATTTTCCAGGTTCTACACTCATAACCGTATTTCTATCCTAACTGTATTAACAATCGCATTTTTTATCTTTCACAGACCATTCGTAAATGACTGGCAAAGATACTAATTCCCTCGCAGTTTTTCTATCACAAAGGCTATCTTTTCTTCCATAGGCAGCTCTGCACTGACC…
gi|29345410|ref|NC_004663.1|	5702177	5703983	1807	5703835	2505	149.864	1.76936	147.95	IP1_10_bam_peak_761	mix	CAATGCTTCTTCGAGTGACATTGAAGTAACGTTGCGAGGCAGATCCCGCTTCTTTTCGTCTTCCGCTTCTTCATCAGACTCTTCAGGATGTCTTCTTTCCTCGTTCGATATCCGAAGGCATTCCTGTTCCAGAATGGATTCATAAATGAGGATCGGACATTCAGCACGGATTGCCATACCGACAGCATCCGAGGTACGTGTATCGATACGTATAATTTCTTCGTCTTTTTTAAGGTAAATGTAGGAATAGAAAATACCGTCCTTCGCCTTGTAGATCAATACGCGGAGCAAACTAGCTCCTAATACGCCGATAATGGTCATGAACAGGTCGTGTGTCAGAGGGCGGGGAGTTTTGACCCCCTTCATATACAGGGCGGTTGCCTGAGCTTCAGCGGGACC…
gi|29345410|ref|NC_004663.1|	5709212	5710724	1513	5709646	2020	49.0002	1.41522	47.4127	IP1_10_bam_peak_762	mix	CTTCCTGCCCGAGTATGTGAGCGAAGACAGCGGCAGTGAAGTGGGCGACATTGATATGGGACGTCTCGATCCGTTGTTTGAGGATGCGGCACGCTTGGTGGTCATCCATCAGCAAGGTTCCACTTCGTTAATTCAACGTAAATTTGCTATCGGTTACAATCGTGCCGGACGTATCATGGACCAGCTTGAAAAGGCGGGAATCGTCGGACCTACACAGGGAAGCAAGGCTCGTGACGTACTCTGTGTCGACGATAATGATCTTGAAATGCGTTTGAACAATTTACAATAACAGATCGTTTATTAATCAAATGAAGAAATACATTTTTAGTGTTTTAATAGCTTTACTGTCACTGCCTGTGATTGCTCAACAACAGCAGTCGCAGGCTAAAGCTGTTCTGG…
gi|29345410|ref|NC_004663.1|	5714099	5715107	1009	5714604	10314	4623.56	6.54155	4619.58	IP1_10_bam_peak_764	mix	GCGATTCTGCCAGACGTCCACGGATATGTTTCTGTGTCAGGCTGACGGTACGTTCGTCGGAAATGCCGAGATCGATAGAAAGCTGGCGGATAAAAAACATGGCTAAATCGTTGTTTTGAGCGACCAGCGTGGTGATGGCAGTCATGGGGATGAGACAGATAACAGAAGGTTCGAAAGCGGCGGCGGCAGTTACGAAGTCTTCCTTTGCGAAGTATGCACGGTACGCAAAGTATTCCCGCTGTTTAATCATGCGGATAATCTGACTTCTACCTCCTACACCATCTTTGAAGATTTTGACTTTGCCGGTAATGAGGCACATCAAATGAGAGGGAGTCTCCCCTTCGCAGTAGATGGTTTCGTTCTTTTTGTAGGTCTGTATCGTATAATTGTTCATCAGAA…
gi|29345410|ref|NC_004663.1|	5717643	5718998	1356	5717807	2490	146.157	1.75877	144.252	IP1_10_bam_peak_765	mix	TTTGCCTACAATAAACAAGGAGATACGACGATTGAAATATAAGATATTGATAGGATGTATGTTGTGCTTGTTCTCTTTTATTCCGAAGGGGGCAGCCAATCTTGTTCTTAATCCTTATACAAGTCAGGAGATATCTGCTGATTCCATCATTGAGCGTGTCATGACTTTTGCTCCCTCTTATGAAAGTATAGTGAGCGACTATCGCGCGAACCTATATATAAAGGGTAAGATGAATATTCAGAAGAAGAATTTTATCCTCCGGTACGTTCCTTCGATGTTTCGCTTGCAGAAGGGGGTACGTGAATACTTGCTCGAAACGTATAGTGACCTGCATTATACAGCTCCCAATATCTATGACCAGAAAGTTAAGGCATCACAAGGCACTGTGAGAGGAAACAG…
gi|29345410|ref|NC_004663.1|	5719481	5720663	1183	5719811	2936	272.158	2.07366	270.036	IP1_10_bam_peak_766	mix	CCAATCAGGATGAACTGTACTTTGTGGACTTTGCCAATTTTGCCCGTCATAATCTGCCGGTAGGGTGGAATGATGAAATCGGCGGTGTGTTTCAAGTGCTCGACGGACGTTGGTATAACTCCTCCCGCCGCTATGTACGCGGACATTTCACTTATGAGGCCCCTTTCCTCATTCTCCGGCATTTGATGAAATATACCCGCTATGTGCAGAACGAACGTCTTTATATCAGTGCGCTCTCTATGCCGCACCTTCAGCCTTACCTTGAAGTGGGCTACGGCATCGGTACGCACGTCTTTGATGTGGGAGTATTCGTCAGCAGTGAGAACTGGAAATTCAGCGGGATCGGATGTAAATTTACTTTCGAGTTGTTCAACCGATAGTTTTTCTTTGTAATAATTG…
gi|29345410|ref|NC_004663.1|	5726859	5727440	582	5727156	2557	163.014	1.80607	161.074	IP1_10_bam_peak_768	mix	TCGCTTCCACCATCACAGGAGTGATACTGCCGAAGTCGGGTTCGGCAGTGATTTGTACCTGAATGTTTCTGAAGGGTTCGGACGTCATGTTTTCAATCGAAAGCTGATGGATGACCGATACTTTGTTTTGCTGCATCGCGAAATTAATAAGTGGCAGATAATCAAACTGCACCCTGATTTTGTCCAATGTTCCGTCCATGTTGAAAGTCGTATAATGTTAGACTTGCAATATTACAAAAAATACGGATATCACCATCTTTTCTTTGGGTATTCTTTTGTCGGTCAAGAAAATATTCCTACCTTTGCGCCCGATTTATAGATAATATAATGTCTTATTCAATTAAAGTATTAAACAATTTATTTATTAATGGAAAACTTAAAGAACGTAGCTCCTATTGA…
gi|29345410|ref|NC_004663.1|	5729009	5729388	380	5729167	1629	7.87657	1.15086	6.72612	IP1_10_bam_peak_769	mix	TGGAAGGAAAGAAATAATCGTTATTTCTATATAATGGAAAAGCGCTCCGGTTGTCGGGGCGCTTTTTTTGTTTTGCCATGATAGCACAAATACCAAAAAACTTGTGTACATTTGTGCCGCTATGGAGAAATTCGAACTACATATACTTGGATGCGGTTCTGCTTTGCCCACCACTCGCCATTTTGCGACATCGCAGGTTGTGAACTTGCGTGAAAAGCTTTTTATGATTGACTGTGGGGAAGGAGCGCAGATGCAGTTGCGTCGTTCCCGCTTGAAGTTTTCCCGCTTGAATCATATCTTTATTTCCCATCTTCATGGCGATCATTGCTTTGGACTGTTAGGGCTGATTTCTACCTTCGGTCTGTTGGGACGAACGGCA
gi|29345410|ref|NC_004663.1|	5730229	5731504	1276	5730794	1797	22.0376	1.26948	20.6503	IP1_10_bam_peak_770	mix	ACCTTCATCAAGGCATGGACAAATATTGATTATTTCCGTGCCGAGGCGAAGCTGTCTACGTGGCTCTACCGTATTGCGCTGAATGAATGTCTTACTTTTCTGAACAGACAGCGTGCTACAACGACGGTAGCTATCGATGATCCCGAAGCGGCGATCGTGCAGAAACTGGAGAGTGATCCCTACTATTCGGGCGATCAGGTGCAGATGCTATTGCAAAAAGCATTGCTCACCTTGCCCGAAAAACAACGAATGGTGTTCAACCTGAAGTATTATCAGGAAATGAAGTACGAAGAGATGTCAGAAATCTTTGGAACTTCAGTCGGAGCGCTGAAAGCCTCCTATCACCATGCGGTGAAGAAAATAGAGAAGTTTTTGGAAGAAGTAGATTAAACCTTTTAA…
gi|29345410|ref|NC_004663.1|	5733794	5734622	829	5733868	1645	8.91905	1.16216	7.7409	IP1_10_bam_peak_771	mix	AGATGGCTACCGTAGAAGAAATTGAAAAGTATTGCCGGAATTGCGTGTCACGTGATTTCGTGAATGGGAAAGGGCTTGTTTGCAAACGTACCAGAGAGCTTCCTGACTTTGACGAAGAATGCGAAAACTTCGAGAAGGATGAAGAACTGTTGAAGATGGCTCCTCCCAAGCCCGACGACTTTCCGGTGTCAATGACGGAAGAAGAACTTCTCGCCGAAGAAAATCTTCCCAAAGGAGTGCTGTATGCATCCGTCGCATGTATCTTGGGGGCGGTGGCATGGAGTCTCATCTCCGTTTCTACAGGTCTTCAGATGGGATATATGGCTATCGGAGTCGGATTCCTGGTCGGTTTCGCCATGCGGCAGGGGAAGGGGATACGTCCCGTCTTCGGTCTTCTTG…
gi|29345410|ref|NC_004663.1|	5749404	5751682	2279	5750195	3575	475.196	2.45027	472.844	IP1_10_bam_peak_776	mix	ACTAAAAAGTCGGTAGTGCTGCCTTAAATGGGAGTGACTAAAAGTCGATAGTATTTTAATTCTCCTCCTTCGGGAAGGAGGAGTACCCGCAGGGGGAGGTGGTAGGTGAATACGCAATTCTTTCATTCATAGTAAATTAGATACAACCTTGTTTTACCTACCACCCCGGCTTTCAGCCACCCCTCCTTCCCGAAGGAGGGGAGTTTTAGATACTACCGACTTTTAGTCATTCCCATTTAAGGCACTATCGACTTTTAGTCACTCCTAATAGGGAAACTTGAGTTTGTACGAATCATATAAAACGAAAAAAGAATAATCGGAAGTAAACAGGGGAATACCTTTTACTTCCGATTATTCTTTTTATAAATGATAATTGCTTCGGCAAGGCCATGCCGTGCA…
gi|29345410|ref|NC_004663.1|	5754951	5755190	240	5755074	1718	14.5041	1.2137	13.2167	IP1_10_bam_peak_777	mix	CATTAAAATGCTGATTTATTTATGTTTTTCGCATGGTTTTTGTGAGGAATCTTTTACCGAAGATCGGTAATAGGAGCCGAAGAAGAAGCATTGGGAGCCCGTATGCGCATGAAATGAGCCAGTGTAGGCGCAATATGGTCGATTGTTACAGGTGTCTGAATGATGGCCGGTTTCACGGAGTGACCCATGAAGATCAGCGGTGCGGGGATATAGGAATGACGTACCACCTTGTTCTCGTT
gi|29345410|ref|NC_004663.1|	5759778	5761860	2083	5761437	1832	14.9278	1.20975	13.6342	IP1_10_bam_peak_781	mix	TATGACAAGCGTTTGACAGTTGGTGCAGATTATAGCTTACAGCAATGGTCAAAAACTAATTTTGGCGTAGTAACAAGTGACGAGAATGTACGTCAGGACTTTAATGAAACTTTCACTTATTGTGATCGTACAAAAATATCAGTAGGTGCGGAATACATTCCTAATTTGATAGGACGTTCCTATTTCGCCCACATAAAATACCGTTTAGGAGCTTATTATACGACACCGTATTATAAGATTGATGGGAAAAAGGCTTCACGTGAATATGGTGTAACTGCCGGTTTCGGTCTGCCTGTTCCCCGTTCGCGTTCCATACTTAGTATCAGTGGACAGTTTGTCCGCGTAAAAGGACTGGAGACGAACATGGTGAATGAAAATATCTTCCGCGTGAGTATCGGG…
gi|29345410|ref|NC_004663.1|	5763380	5769042	5663	5765965	2386	100.884	1.60193	99.0882	IP1_10_bam_peak_782	mix	GACGGTAGGCGGATTGATACTGAACCAATATCAGAGCTTCCCGAAACTGCACGAATTGGTACGTGTCGGCCGTTATCAGTTTAAAATAATCAAGGTGACAGCGACAAAAATAGAACTTGTACGCTTAAAAGTCATGGAATAATGGCGATAACCGTGAAATTTTTAGCTAATAAATAGAAGCATATTAGCATTTTTTGTATCTTCGTGCGCTAAAATGACAATAGAAAGAAATAATAATAAACATAAATCGTATTAATCAAAATGGCAACATTACAAAACATTAGGTCGAAAGGACCTCTATTGGTGATTGTTATCGGTTTGGCGCTGTTTGCTTTCATCGCGGGTGACGCGTGGAAGGTGATGCAACCGCACCAGGCACATGACGTAGGTGAGGTGAAC…
gi|29345410|ref|NC_004663.1|	5771481	5772988	1508	5771883	2004	48.6991	1.41563	47.1129	IP1_10_bam_peak_783	mix	AAGCGAGACTGATCCAGTCGTATACCTGAAACCTTTGAGGGAAGAAGAGAAAGCAAAGGCAGCTTCTTCCGCTGAAACAAACGAAACGGGCAGAACAGACGAAACAACTGAAACCAACACCATAGAAGAGGAAGATGACAGCTGTTTCACAGAAACTTTGGCCAAAATCTACGTAAAACAGCAACGATATTCGAAAGCTCTTGAAATAATTAAAAAATTAAGCTTGAAATATCCAAAAAAAAATGCTTACTTTGCAGACCAAATCAGATTTTTGGAGAAATTGATTATTAACGCTAATTCAAAATAACTAAAAATGTACTTATTATTCATTATCTTAATGGTGATTGCAGCCTTGCTGATGTGCTTCATCGTGCTGATTCAGAATTCAAAAGGAGGCGG…
gi|29345410|ref|NC_004663.1|	5773626	5774865	1240	5774385	1703	13.2467	1.20311	11.9808	IP1_10_bam_peak_784	mix	GCTTATGCGTTGATCTTTTGGGTACAGAACTGGGGATTGATGGGCGTGCCTTTGCTGATCGGATGGGTGTTGAACTCTTATTGCAAAGGTCCGGTTGTAGATGGTGCACAGACTTATGATTATACCTTGCCGATGGCTATTTTTGCTATGTTCGGTGTACTTGCCCTGATTGTTGCCTTGATGCTGAAAGTGGAAAACAAGAAGAAAGGCTACGGACTGGAAGAAGCAAATATTCAGAAATAATCACAGTATATATTCTATCTGAAAAGATATAAAAGAGAAAAGATATGGCTACGAAAGAGAAAATAAACCTCCTGGAGGTGATACCTTGTCGTAACGAACATATTAAAGCTGAACAGGAAGGGGAGACTATTGTGCTCTCCTTCCCTCGTTTTAAAC…
gi|29345410|ref|NC_004663.1|	5777268	5778504	1237	5777964	3270	386.069	2.30949	383.811	IP1_10_bam_peak_785	mix	TATTCCGGTTGGTTTTCGGCTTTAGATAAAGTGGCAAATTGAAAAATGCAGGGGAAATCAGAAGTTATCTTGGGGTGGCTTTGTCCTGTCTGTCTGTGATTCCTCAGTTGGGGGGCGGATATTTCTCTGCTAAGGTACGGGCATTCTTCAGATAAGATGCGGAGACTCTTCGGCTAAGATGCAGGTATTCTTCTCTTAAAGTGCCTTTCTCTTTAGTTGCTCACGGCCGTGACAAGACCTCGCCACGACCGTGAGCAATGCTAATCACGGTCGTGAACAATGCTTGTCACGGCCGTGGTCAGTTAATGATATCGGTGCTTTGATGTAACTATTCTTCTGCTTTCTTCTTAATCTTCCGATACTTTGAGAGATAGTTACGCCTTCTCCGGCCTGCTATAG…
gi|29345410|ref|NC_004663.1|	5797814	5798647	834	5798265	2500	148.624	1.76583	146.713	IP1_10_bam_peak_788	mix	AGGCTTGCGGGCAATTTTCGGCAGCGCACATTCCGAATGTGAAAGGTACTTGAGAATAATCAAATGGTTCTTCCATTGCTTTTTGGGGTTGATAGTATTTATTATATTCCACAAATGTACGGATAATGTTGGTAAGTTGGAAATAACCGGACCTACAAATGTTGTATGTCTGGGAACCAAGTCTGCCTCCGCTCATGATATATCTCTGTATACCGGATAGCATATCATCGGCTAATATTTGCAAATATATGATGGTTAGTAACAAAAGAATATGTATCTTTGTGCCAAAGAAAACAGGATTATTGAAAGGATATGATGTATTATTTATCCCTTATTTGTTTCTCAAATATAAAATAACGATTGTTCTCTTTTGATTTTCAGACCGTTATAAAGTCATGG…
gi|29345410|ref|NC_004663.1|	5813627	5814134	508	5813914	2934	271.525	2.07225	269.404	IP1_10_bam_peak_790	mix	TGGGACAGGTAGTAAATGCAATCAGCAGCAAAAAATCAAATCCTGCTCTGGAAGTGTCCGATACGGATGATGACGCTGCTATCCTGAAAGACTGTTACGTGGCTATTCTTGGACAGAATAAGGGTGGTGTAGTAGAAATCAGTGATGTGACTTTGAAGAAGAAATAAAAAGAAAGAGCGGAGAACCAGTGTGGTTGCTCCGCTCTTTTCATGATATATATTAGTGTGTTTAATTACATGGCAGGCTGCTTCGTCAGCAGTTTTTGAAGTTTACCATTCAAGGTTTGGCACATTGCACCGTTTCCCATTGCTTGATAACGTTTGATACGGTACTGTAACATCATGATTTTTTCATTTGCATTCTTTTTCATAATTTGTTTCCTCTTTTTTTGCCCTCCAC…
gi|29345410|ref|NC_004663.1|	5820287	5823082	2796	5822174	4393	799.148	2.9343	796.446	IP1_10_bam_peak_792	mix	GCTCCGCCTGCCTGTGCTGCCAGACAGCTTTCTACGGAATTGGCACAGACTTCAAATTGGTACTTTTTCATAAGCTGATACTTTTAGACTGTATGCTGCTGCGTGATGCTGCAAACATGAGAAGTGAATGATGATAAATTGAAAAAGGGCGAATTGCTTCGCCCTTGTATTGAATCTTCTTTTGAATATTTACTTATTTAGCGAAGCTGACCGCACGTGTTTCACGGATAACGGTAATCTTCACCTGTCCCGGATAAGTCATCTCGTCCTGAATCTTCTTGGCGATTTCACCGGACAAGCTTTCAGTTTGCTTGTCATCGATCTTATCGGCACCTACGATCACGCGGAGTTCGCGTCCTGCCTGAATAGCGTATGTCTTGGTCACACCCGGATAAGCCA…
gi|29345410|ref|NC_004663.1|	5865050	5865596	547	5865472	1669	10.6061	1.1791	9.39021	IP1_10_bam_peak_793	mix	GGGTGACCTGTTCGCCCAAGCAGGGTGTCAAATTAGGGATTACCCGGATGGATGAAGTGAAAGTTGTCTACGAAGGGCAAGATATAAGTATTTATGAACTGCTTCCCGCTGAACATTTTTTCCTCCAGCCTTGTTCTTGTAATAACACTGCTTTGACAGTGGACTGTGTAATGCGACATCCTAAATGGAGACTAAGCCTGCAAACACACAAACTAATCGACATCCGGTAAGCAGAGAAAACGGATGTAGTAGCAGAGGATGCATCTAAATTTTACGTAATATAATTATGAAAGTAGGTTTATTTATTCCTTGTTATATCAATGCTATCTATCCCAATGTGGGGGTAGCATCGTATAAACTATTGAAAAGTTTAGGAGTAGATGTCGATTATCCGTTGGA…
gi|29345410|ref|NC_004663.1|	5877659	5878206	548	5877890	3024	272.776	2.05093	270.654	IP1_10_bam_peak_796	mix	GAAAAGTGCTTTCCTCTTGAGGAAACATCGCCTTTAAAAACACAACTTTCGAATGAAAGCGGCTTCCATATTAAATTGGAAGCCGCTTTTTATATATAAAAATAGCTGTAAGCATTATACTTACAGCTATTTGACCTTGCACGGGAGGAGAGGCTCGAACTCCCGACACCCGGTTTTGGAGACCGGTGCTCTACCAACTGAGCTACTCCCGTGTTTGCGGCTGCAAAGGTAGTATAAACTTCCGAACCAGCAAATATTAGGGTAAATAAATTTCCAATTATTTTAATTTTTCCCATTCATCGGGCTTAAAACCTACCAGAACGAAACTGTCTGTCACTACTAACGGGCGTTTCACCAGCTTACCGTTTGTTGCCAGCAATGCGATTTGTTCTTCCTCAG…
gi|29345410|ref|NC_004663.1|	5878703	5879258	556	5878839	1930	38.0574	1.36338	36.5333	IP1_10_bam_peak_797	mix	CAATAATCTGTTCCCGGCAGAATGCTTTCCGCGTATCGTTCAGAAAGTGATCTTTGTCTCCGAAAAACAAGAGTCCGACAATGCGCCACATATCATTGTTCAGGTTCGGATAATAAAAATCCATCGACCACCGTTTTCTTTGTGGCGGAAAACTTCCCAGCATCAGCAACTTTGCTTTTGGTGGGAGAAAGGGTTTTAAAGGATGTTTTTCGATTTCAATCTCCATATTGATGTAATTTCCTACAAAAATAACGAATCTATTCTTTTCCTTCAAAATAGTTGCGGAAAAAAACAAATTTAAAAATATTTGGCTATTTTTGCACGGAGATGGTGAAAAACAACTTATTGAAATGCTGTTGAAAACAAGAATAATTATAAGTTGCTGTTTTATAAGCTTGT…
gi|29345410|ref|NC_004663.1|	5888135	5888585	451	5888352	2182	79.0549	1.5413	77.3331	IP1_10_bam_peak_798	mix	AAGCATTTTCTTTTGTTTCATAAGCATCCTCTATATTATTATATTATTTATTGATTAGTAACGACCTATCCCTCCGCAAGGTTCCCCCGGCCTCGACTGCCCGGCGTCAAGCGCAGGTCTTATTTACGGCGTTAAAAAGGGCAGACTGTTTGAGCGAAGCGAGTTTCTGCCCTTTAGCCGGAAATGAGACCGGAGTAGCCGGGCAGGCGCAGCCTTGATTTTTTCTTTTTGGTACTTTTTCTTTTGCATCAAGGCAAAAGAAAAAGTACATAAAGATAATAAAAAAAGCGGAAGTATGCCACTCCCGCTTTTCCTGCTATGCTATTCTTTACGATTTTCTAACATTTACGCGACCTTATTTTTTCGTTTCCGTGTCGTCGTTCTTCCTTTTCGGTTCCT…
[truncated: 26 more rows]

## Sheet: Table S3B
locus_tag	gene	sample_1	sample_2	status	value_1	value_2	log2(fold_change)	test_stat	p_value	q_value	significant	Fold Change	locus_start	locus_end	gene_synonym	gene_product	gene_note	nearby_peak_enrichment	nearby_peak_start	nearby_peak_end	nearby_peak_seq
[truncated: 175 more rows]
