# Supplementary material for: A Master Regulator of Bacteroides thetaiotaomicron Gut Colonization Controls Carbohydrate Utilization and an Alternative Protein Synthesis Factor
Source: mBio. 2020 Jan 28;11(1):e03221-19. doi: 10.1128/mBio.03221-19 (PMC6989115; doi:10.1128/mBio.03221-19)
Supplement: TABLE S4 [file mBio.03221-19-st004.xlsx]

## Sheet: 10 min No C vs. glu in GT23
GeneID	Base Mean	log2(fold change)	StdErr	Wald-Stats	P-value	P-adj	Protein name
BT_0001	94.0214	1.35648	0.244025	5.55875	2.7171e-08	4.58794e-08	hypothetical protein BT_0001
BT_0002	58.415	1.497	0.314092	4.76613	1.87801e-06	2.95846e-06	hypothetical protein BT_0002
BT_0003	23.3306	2.49233	0.547899	4.54888	5.39316e-06	8.3419e-06	hypothetical protein BT_0003
BT_0004	18.131	2.5839	0.576436	4.48254	7.37594e-06	1.13798e-05	hypothetical protein BT_0004
BT_0005	9.34824	2.25223	0.762592	2.95339	0.00314309	0.00425999	30S ribosomal protein S17
BT_0006	12.361	1.1284	0.623165	1.81075	0.070179	0.0853841	hypothetical protein BT_0006
BT_0007	675.988	-0.0849261	0.160663	-0.528598	0.597084	0.63634	hypothetical protein BT_0007
BT_0008	984.165	-0.639407	0.116998	-5.46513	4.6256e-08	7.75398e-08	hypothetical protein BT_0008
BT_0009	61.0843	0.543016	0.287742	1.88716	0.0591388	0.0724413	ABC transporter phosphate-binding periplasmic protein
BT_0010	56.0261	0.698868	0.339743	2.05705	0.0396816	0.0495688	hypothetical protein BT_0010
BT_0011	14.0943	0.564209	0.569749	0.990277	0.322039	0.361597	hypothetical protein BT_0011
BT_0012	19.7996	0.0466931	0.476172	0.0980593	0.921885	0.931849	hypothetical protein BT_0012
BT_0013	8.25	0.433042	0.731941	0.591635	0.554095	0.595615	hypothetical protein BT_0013
BT_0014	35.8151	-0.879921	0.383737	-2.29303	0.0218461	0.0279059	two-component system histidine kinase with response regulator receiver domain
BT_0015	8.81816	-1.7358	0.777057	-2.23381	0.0254957	0.0324061	rteB, two-component system response regulator
BT_0016	2.59876	0.0110666	1.07364	0.0103076	0.991776	0.992797	hypothetical protein BT_0016
BT_0017	3.42428	0.193127	0.98209	0.196649	0.844102	0.86397	hypothetical protein BT_0017
BT_0018	3.3248	-0.111557	0.988533	-0.112851	0.910148	0.923634	hypothetical protein BT_0018
BT_0019	0.287369	-0.76372	1.29238	-0.590939	0.554561	0.595985	hypothetical protein BT_0019
BT_0020	0.384084	0.684774	1.3273	0.515914	0.605914	0.644903	hypothetical protein BT_0020
BT_0021	7.76777	1.71113	0.789872	2.16634	0.0302854	0.0382243	hypothetical protein BT_0021
BT_0022	20.2388	2.7748	0.585598	4.7384	2.15412e-06	3.38902e-06	hypothetical protein BT_0022
BT_0023	268.731	0.9199	0.198572	4.63258	3.61132e-06	5.63422e-06	transposase
BT_0024	13.5734	-0.907293	0.590566	-1.53631	0.124462	0.147265	transposase
BT_0025	2.93295	0.56959	1.10208	0.516834	0.605272	0.644501	transposase, partial
BT_0026	3.6921	0.965986	1.06104	0.910415	0.362604	0.403603	transposase
BT_0027	15.702	0.617156	0.553035	1.11594	0.264446	0.300398	transposase
BT_0028	27.5383	-1.20331	0.41956	-2.86803	0.0041304	0.00555633	alkaline phosphatase
BT_0029	464.22	-1.83084	0.149114	-12.2781	1.1872e-34	3.6379e-34	hypothetical protein BT_0029
BT_0030	274.083	-1.73546	0.169493	-10.2391	1.32444e-24	3.38097e-24	hypothetical protein BT_0030
BT_0031	165.397	-1.92413	0.208254	-9.23934	2.48033e-20	5.77397e-20	hypothetical protein BT_0031
BT_0032	29.7639	-2.07942	0.423158	-4.91405	8.92155e-07	1.42856e-06	hypothetical protein BT_0032
BT_0033	54.8621	-1.5278	0.312614	-4.88716	1.02302e-06	1.6322e-06	hypothetical protein BT_0033
BT_0034	32.9262	1.34844	0.393374	3.42789	0.00060829	0.000865705	hypothetical protein BT_0034
BT_0035	2.93318	0.913276	1.08834	0.839146	0.401387	0.443826	hypothetical protein BT_0035
BT_0036	294.955	-1.79937	0.158116	-11.38	5.25782e-30	1.48139e-29	integrase
BT_0037	481.81	-1.19878	0.146912	-8.15982	3.35532e-16	7.082e-16	transcriptional regulatory protein
BT_0038	97.6544	-0.344087	0.233591	-1.47303	0.140743	0.165402	hypothetical protein BT_0038
BT_0039	109.557	-0.178744	0.239336	-0.746834	0.455164	0.497965	hypothetical protein BT_0039
BT_0040	230.639	-0.697368	0.208325	-3.3475	0.000815445	0.00115377	hypothetical protein BT_0040
BT_0041	193.44	-0.459244	0.180893	-2.53876	0.0111245	0.0145167	F420H2:quinone oxidoreductase
BT_0042	102.292	-0.575573	0.238232	-2.41602	0.0156914	0.0202031	hypothetical protein BT_0042
BT_0043	9.01183	0.058538	0.671531	0.0871709	0.930536	0.939032	glycosyltransferase
BT_0044	87.8946	-0.21587	0.254187	-0.849254	0.39574	0.438079	glycosyltransferase
BT_0045	82.6586	-0.551259	0.247759	-2.22499	0.0260821	0.0330995	polysaccharide biosynthesis protein
BT_0046	133.965	-1.30669	0.212704	-6.14322	8.08658e-10	1.43574e-09	glycosyltransferase
BT_0047	32.0954	-0.592934	0.393822	-1.50559	0.132173	0.155858	glycosyltransferase
BT_0048	43.0695	-1.19964	0.356423	-3.36576	0.000763328	0.00108223	hypothetical protein BT_0048
BT_0049	79.5886	-1.2804	0.265132	-4.8293	1.37014e-06	2.17248e-06	glycosyltransferase
BT_0050	73.8072	-1.45133	0.288107	-5.03747	4.71733e-07	7.63916e-07	glycosyltransferase
BT_0051	50.7522	-1.80393	0.334249	-5.39697	6.77762e-08	1.13069e-07	glycosyltransferase
BT_0052	109.724	-1.17896	0.223635	-5.27183	1.35069e-07	2.23036e-07	hypothetical protein BT_0052
BT_0053	120.961	-1.56236	0.243944	-6.40459	1.50771e-10	2.74196e-10	glycosyltransferase
BT_0054	137.694	-1.34686	0.228493	-5.89455	3.75706e-09	6.53453e-09	glycosyltransferase
BT_0055	79.0895	-1.32657	0.275362	-4.81753	1.45344e-06	2.30081e-06	glycosyltransferase
BT_0056	101.745	-1.26144	0.276069	-4.56928	4.89407e-06	7.58924e-06	glycosyltransferase
BT_0057	118.649	-0.427087	0.255374	-1.6724	0.094445	0.113208	hypothetical protein BT_0057
BT_0058	471.907	-0.538055	0.235899	-2.28087	0.022556	0.02879	hypothetical protein BT_0058
BT_0059	297.117	-1.08985	0.257348	-4.23492	2.28633e-05	3.46692e-05	hypothetical protein BT_0059
BT_0060	226.353	-1.18933	0.194385	-6.11842	9.45068e-10	1.67366e-09	polysaccharide export protein
BT_0061	854.553	-0.6627	0.184838	-3.5853	0.00033669	0.000485133	tyrosine-protein kinase ptk
BT_0062	50.0638	-0.337752	0.337687	-1.00019	0.317218	0.356431	hypothetical protein BT_0062
BT_0063	84.4756	-0.996285	0.270219	-3.68695	0.000226955	0.000329458	hypothetical protein BT_0063
BT_0064	1022.63	-0.918683	0.15267	-6.01745	1.77189e-09	3.1141e-09	hypothetical protein BT_0064
BT_0065	936.058	-0.877074	0.166339	-5.27282	1.3434e-07	2.21907e-07	alpha-galactosidase
BT_0066	598.681	-0.386336	0.182456	-2.11741	0.0342247	0.0429953	major outer membrane protein OmpA
BT_0067	83.8311	-0.346646	0.269844	-1.28462	0.198927	0.2294	hypothetical protein BT_0067
BT_0068	183.996	-0.784134	0.190616	-4.11368	3.894e-05	5.84461e-05	hypothetical protein BT_0068
BT_0069	673.865	-0.513809	0.129414	-3.97029	7.1786e-05	0.000106367	hypothetical protein BT_0069
BT_0070	880.633	0.0640563	0.114858	0.557698	0.577051	0.616747	hypothetical protein BT_0070
BT_0071	533.252	-2.00525	0.173232	-11.5755	5.48537e-31	1.57936e-30	hypothetical protein BT_0071
BT_0072	896.653	-0.805386	0.145339	-5.54142	3.00026e-08	5.05571e-08	ABC transporter ATP-binding protein
BT_0073	8696.22	-0.54676	0.167699	-3.26036	0.00111271	0.0015612	ABC transporter ATP-binding protein
BT_0074	3784.27	-0.31083	0.138503	-2.24421	0.0248188	0.0315953	hypothetical protein BT_0074
BT_0075	40.8898	3.87723	0.537348	7.21549	5.37385e-13	1.03703e-12	hypothetical protein BT_0075
BT_0076	69.6287	-0.824595	0.279683	-2.94831	0.00319512	0.00432448	transposase
BT_0077	72.1847	0.193835	0.293178	0.661152	0.508515	0.550391	hypothetical protein BT_0077
BT_0078	6.65881	1.07681	0.821776	1.31034	0.190081	0.219877	DNA repair protein
BT_0079	9.25048	-0.507852	0.713645	-0.711632	0.476693	0.519068	anti-restriction protein
BT_0080	19.6185	-0.85071	0.494614	-1.71995	0.085442	0.103026	hypothetical protein BT_0080
BT_0081	81.3622	0.45789	0.276359	1.65687	0.0975462	0.116753	hypothetical protein BT_0081
BT_0082	5168.18	2.31148	0.127064	18.1915	6.0287e-74	3.32776e-73	hypothetical protein BT_0082
BT_0083	7815.54	2.75644	0.120272	22.9183	3.05502e-116	2.83522e-115	hypothetical protein BT_0083
BT_0084	5.73222	0.897278	0.901383	0.995446	0.319519	0.35885	conjugate transposon protein
BT_0085	8.1	0.335965	0.696175	0.482587	0.629389	0.666969	conjugate transposon protein
BT_0086	11.563	0.235241	0.759788	0.309614	0.756854	0.784098	conjugate transposon protein
BT_0087	13.2641	0.759536	0.577464	1.3153	0.18841	0.218048	conjugate transposon protein
BT_0088	0.769852	1.56382	1.38477	1.1293	0.258771	0.294157	conjugate transposon protein
BT_0089	2.03809	0.220249	1.16403	0.189212	0.849926	0.8685	conjugate transposon protein
BT_0090	12.9075	-0.18121	0.606862	-0.298602	0.765244	0.791446	conjugate transposon protein
BT_0091	3.24592	1.61342	1.13203	1.42525	0.154085	0.180341	conjugate transposon protein
BT_0092	1.39847	0.269114	1.35043	0.199281	0.842043	0.862485	conjugate transposon protein
BT_0093	4.23895	0.535476	0.936069	0.572047	0.56729	0.607516	conjugate transposon protein
BT_0094	3.30239	0.0745903	1.04275	0.0715325	0.942974	0.9504	conjugate transposon protein
BT_0095	2.45388	-0.437081	1.10012	-0.397303	0.691144	0.724204	conjugate transposon protein
BT_0096	9.46587	0.793889	0.687579	1.15461	0.248248	0.283122	hypothetical protein BT_0096
BT_0097	3.10676	1.57572	1.15307	1.36654	0.171769	0.199788	conjugate transposon protein
BT_0098	6.27152	1.77188	0.843626	2.10032	0.035701	0.0447689	conjugate transposon protein
BT_0099	0.372698	-0.470424	1.32091	-0.356135	0.721739	0.752373	hypothetical protein BT_0099
BT_0100	1.61889	-0.916917	1.26661	-0.723917	0.469117	0.511391	hypothetical protein BT_0100
BT_0101	5.71932	-0.263574	0.825957	-0.319113	0.749641	0.777956	hypothetical protein BT_0101
BT_0102	11.379	-0.178145	0.633803	-0.281074	0.778654	0.804118	hypothetical protein BT_0102
BT_0103	13.0666	0.380487	0.682186	0.557746	0.577018	0.616747	hypothetical protein BT_0103
BT_0104	0.142598	0.140157	1.29127	0.108542	0.913566	0.925171	hypothetical protein BT_0104
BT_0105	479.305	-1.83568	0.148334	-12.3754	3.55321e-35	1.09779e-34	DNA topoisomerase I subunit omega
BT_0106	1767.36	-1.12961	0.107477	-10.5102	7.75057e-26	2.0188e-25	hypothetical protein BT_0106
BT_0107	8.99665	1.19463	0.70336	1.69847	0.0894197	0.107476	hypothetical protein BT_0107
BT_0108	15.4494	0.525301	0.545607	0.962783	0.335656	0.375327	hypothetical protein BT_0108
BT_0109	3.10449	-0.952131	1.05567	-0.901924	0.367097	0.408231	hypothetical protein BT_0109
BT_0110	40.2844	0.443199	0.353275	1.25454	0.209644	0.241073	regulatory protein
BT_0111	58.9145	1.21373	0.345357	3.51441	0.000440735	0.000631123	hypothetical protein BT_0111
BT_0112	55.9651	0.890619	0.32795	2.71572	0.00661319	0.00877967	permease
BT_0113	35.9104	0.746584	0.360702	2.06981	0.0384702	0.048105	hypothetical protein BT_0113
BT_0114	58.1986	0.703388	0.330991	2.1251	0.0335786	0.0422382	symporter, arsenic resistance membrane protein
BT_0115	34.6127	0.42041	0.465138	0.903839	0.366081	0.407287	arsenate reductase
BT_0116	140.6	0.616225	0.232918	2.64567	0.00815284	0.0107562	arsenical pump-driving ATPase
BT_0117	25.4955	0.907807	0.495618	1.83167	0.0670009	0.081722	arsenical resistance operon trans-acting repressor
BT_0118	21.6674	0.392923	0.503161	0.780909	0.434856	0.477899	cytochrome c biogenesis protein
BT_0119	12.7027	1.59346	0.658759	2.41888	0.0155682	0.0200605	hypothetical protein BT_0119
BT_0120	4.83519	0.296258	0.903509	0.327897	0.742989	0.772042	hypothetical protein BT_0120
BT_0121	128.936	-0.865352	0.224518	-3.85426	0.00011608	0.000170439	ArsR family transcriptional regulator
BT_0122	4481.79	-1.77246	0.0884342	-20.0427	2.33536e-89	1.56215e-88	3-oxoacyl-ACP synthase
BT_0123	1834.5	1.05355	0.110871	9.50254	2.04824e-21	4.87072e-21	NADH-ubiquinone oxidoreductase subunit
BT_0124	2834.14	3.2831	0.140136	23.428	2.21663e-121	2.18208e-120	NADH:ubiquinone oxidoreductase subunit
BT_0125	4095.43	3.63119	0.131225	27.6715	1.54001e-168	2.71344e-167	NADH:ubiquinone oxidoreductase subunit
BT_0126	1777.61	0.296831	0.103104	2.87893	0.00399024	0.00537522	hypothetical protein BT_0126
BT_0127	787.375	0.853485	0.121167	7.04385	1.86996e-12	3.56194e-12	transmembrane protein
BT_0128	3287.84	-1.69288	0.108898	-15.5455	1.70667e-54	7.17952e-54	hypothetical protein BT_0128
BT_0129	468.809	-2.08434	0.138957	-14.9999	7.34838e-51	2.94844e-50	mannonate dehydratase
BT_0130	56.9066	0.544475	0.359151	1.516	0.129518	0.152913	D-mannonate oxidoreductase
BT_0131	0.993448	1.80851	1.37815	1.31227	0.189427	0.219173	transposase
BT_0132	427.639	1.0567	0.137866	7.66464	1.79329e-14	3.61257e-14	alpha-glucosidase
BT_0133	1339.01	0.0753663	0.101855	0.739935	0.459339	0.502077	N-acetylmuramic acid 6-phosphate etherase
BT_0134	433.494	0.377849	0.140044	2.69808	0.00697412	0.00924623	hypothetical protein BT_0134
BT_0135	1248.59	0.672871	0.112745	5.96809	2.40051e-09	4.20674e-09	hypothetical protein BT_0135
BT_0136	866.182	2.76483	0.120623	22.9212	2.85715e-116	2.65666e-115	hypothetical protein BT_0136
BT_0137	499.997	2.43044	0.142506	17.055	3.21017e-65	1.57687e-64	hypothetical protein BT_0137
BT_0138	3087.59	0.601743	0.0945213	6.36621	1.93754e-10	3.51052e-10	transcriptional regulator
BT_0139	3.97985	1.01555	0.985812	1.03017	0.302932	0.341404	RNA polymerase ECF-type sigma factor
BT_0140	722.398	2.78697	0.142314	19.5832	2.15119e-85	1.34636e-84	hypothetical protein BT_0140
BT_0141	516.077	2.62807	0.146356	17.9567	4.25411e-72	2.27088e-71	hypothetical protein BT_0141
BT_0142	307.902	2.09408	0.180665	11.5909	4.58054e-31	1.32197e-30	hypothetical protein BT_0142
BT_0143	706.989	1.86015	0.124253	14.9706	1.14301e-50	4.57488e-50	transmembrane protein
BT_0144	13.5813	2.80783	0.689725	4.07094	4.68244e-05	6.99776e-05	beta-xylosidase
BT_0145	45.4193	1.26268	0.356997	3.53695	0.000404772	0.000580651	beta-xylosidase
BT_0146	135.633	-0.262713	0.201024	-1.30687	0.191255	0.221131	unsaturated glucuronyl hydrolase
BT_0147	16048.9	0.15152	0.120031	1.26234	0.206827	0.238134	hypothetical protein BT_0147
BT_0148	7279.79	-0.436267	0.081399	-5.35961	8.34007e-08	1.38896e-07	hemolysin
BT_0149	4443.5	-1.81495	0.0988633	-18.3581	2.84182e-75	1.59031e-74	peptidase
BT_0150	2804.76	-2.03535	0.103347	-19.6944	2.40714e-86	1.53019e-85	ferric aerobactin receptor
BT_0151	969.821	0.930801	0.12554	7.41438	1.22198e-13	2.40101e-13	hypothetical protein BT_0151
BT_0152	2318.27	0.35423	0.0974067	3.63661	0.000276249	0.000399583	acetyl esterase
BT_0153	1671.95	-1.6475	0.108483	-15.1868	4.32684e-52	1.76522e-51	hypothetical protein BT_0153
BT_0154	4910.53	-1.41815	0.0849842	-16.6872	1.62494e-62	7.7244e-62	periplasmic protease
BT_0155	286.109	-0.656893	0.152464	-4.30851	1.64357e-05	2.50084e-05	tRNA-specific 2-thiouridylase MnmA
BT_0156	951.423	-1.16436	0.105461	-11.0407	2.43038e-28	6.63239e-28	transcriptional regulator
BT_0157	9263.42	0.549589	0.114298	4.8084	1.52141e-06	2.40605e-06	hypothetical protein BT_0157
BT_0158	1520.94	-3.55907	0.142815	-24.9208	4.43232e-137	5.3886e-136	Na(+)/H(+) antiporter
BT_0159	1450.91	-2.59161	0.107258	-24.1624	5.53621e-129	6.00951e-128	hypothetical protein BT_0159
BT_0160	1029.71	0.655697	0.107157	6.11905	9.41346e-10	1.66767e-09	hypothetical protein BT_0160
BT_0161	1451.94	-2.00166	0.128136	-15.6214	5.20421e-55	2.21612e-54	permease
BT_0162	3084.17	0.0520694	0.0959163	0.542863	0.587224	0.626931	penicillin-binding protein 1C
BT_0163	1224.24	1.31219	0.111736	11.7436	7.61551e-32	2.22428e-31	hypothetical protein BT_0163
BT_0164	21081.8	1.20814	0.0971103	12.4409	1.56773e-35	4.87771e-35	hypothetical protein BT_0164
BT_0165	621.429	-0.572337	0.125689	-4.55358	5.27399e-06	8.16797e-06	peptidyl-prolyl cis-trans isomerase
BT_0166	1404.95	-0.484143	0.0961415	-5.03574	4.76014e-07	7.70591e-07	thiol-disulfide isomerase
BT_0167	1441.65	0.464354	0.118931	3.90441	9.44556e-05	0.000139278	hypothetical protein BT_0167
BT_0168	1443.51	0.305012	0.124687	2.44623	0.0144361	0.0186312	hypothetical protein BT_0168
BT_0169	7006.37	-0.138404	0.0876625	-1.57883	0.114375	0.135726	hypothetical protein BT_0169
BT_0170	1487.49	1.98634	0.128876	15.4128	1.34285e-53	5.59101e-53	hypothetical protein BT_0170
BT_0171	97.6059	1.59302	0.269497	5.91109	3.39845e-09	5.92142e-09	hypothetical protein BT_0171
BT_0172	173.92	1.10859	0.212784	5.20992	1.88922e-07	3.10381e-07	hypothetical protein BT_0172
BT_0173	115613	-3.36898	0.0942801	-35.7337	1.1846e-279	6.40078e-278	hypothetical protein BT_0173
BT_0174	84452	-3.41314	0.0775539	-44.0099	0	0	hypothetical protein BT_0174
BT_0175	205.581	-0.191741	0.194593	-0.985341	0.324457	0.363723	hypothetical protein BT_0175
BT_0176	1096.84	-0.466172	0.105105	-4.43528	9.19515e-06	1.41462e-05	hypothetical protein BT_0176
BT_0177	16227.6	-0.0708177	0.0939735	-0.753592	0.451094	0.493736	hypothetical protein BT_0177
BT_0178	2277.99	-1.58236	0.102608	-15.4214	1.17507e-53	4.90084e-53	hypothetical protein BT_0178
BT_0179	1782.15	-1.63341	0.122998	-13.28	3.02416e-40	1.02987e-39	SsrA-binding protein
BT_0180	8766.15	-3.03521	0.096012	-31.6128	2.4611e-219	7.92605e-218	5-methyltetrahydrofolate--homocysteine methyltransferase
BT_0181	818.825	-3.38705	0.128509	-26.3565	4.32168e-153	6.42702e-152	NADH dehydrogenase/NAD(P)H nitroreductase
BT_0182	3676.93	-1.4563	0.106875	-13.6262	2.7968e-42	9.92038e-42	osmo-regulated proline transporter
BT_0183	4030.36	-0.133012	0.0925038	-1.4379	0.150461	0.176269	transglycosylase
BT_0184	2858.71	0.720073	0.0979022	7.35502	1.90893e-13	3.72667e-13	uridine kinase
BT_0185	1706.01	-0.0546226	0.101474	-0.538293	0.590375	0.630156	hypothetical protein BT_0185
BT_0186	12928.5	-0.471813	0.115797	-4.07447	4.61191e-05	6.8966e-05	thiol:disulfide interchange protein DsbD
BT_0187	6473.4	2.39936	0.0849971	28.2287	2.59613e-175	5.17416e-174	hypothetical protein BT_0187
BT_0188	1129.99	0.841822	0.102085	8.24631	1.63365e-16	3.48899e-16	RNA polymerase ECF-type sigma factor
BT_0189	328.55	0.696472	0.16799	4.14592	3.38458e-05	5.09415e-05	anti-sigma factor
BT_0190	452.401	1.56189	0.147206	10.6103	2.67031e-26	7.00415e-26	hypothetical protein BT_0190
BT_0191	111.296	1.75837	0.252386	6.96701	3.23747e-12	6.13794e-12	hypothetical protein BT_0191
BT_0192	183.921	1.33703	0.189485	7.05612	1.7122e-12	3.26527e-12	cell surface protein
BT_0193	62.5949	1.52932	0.312026	4.90125	9.52285e-07	1.52284e-06	hypothetical protein BT_0193
BT_0194	106.166	1.27113	0.245483	5.17805	2.24216e-07	3.67496e-07	hypothetical protein BT_0194
BT_0195	196.034	1.33839	0.185205	7.2265	4.95586e-13	9.57503e-13	glycerophosphoryl diester phosphodiesterase
BT_0196	11.3785	-0.299305	0.680028	-0.440136	0.659838	0.695447	hexose phosphate transport protein
BT_0197	1027.62	-0.471488	0.107385	-4.39063	1.13025e-05	1.73224e-05	hypothetical protein BT_0197
BT_0198	312.983	-2.71939	0.165311	-16.4502	8.36164e-61	3.88002e-60	hypothetical protein BT_0198
BT_0199	1700.96	1.89356	0.0996532	19.0015	1.65808e-80	9.82122e-80	hypothetical protein BT_0199
BT_0200	3650.24	-1.19005	0.102453	-11.6155	3.43677e-31	9.94823e-31	ATP phosphoribosyltransferase
BT_0201	5393.62	-1.44068	0.103854	-13.8722	9.34044e-44	3.38217e-43	histidinol dehydrogenase
BT_0202	3979.73	-1.43248	0.107732	-13.2967	2.41939e-40	8.2739e-40	histidinol-phosphate aminotransferase
BT_0203	3729.93	-1.36698	0.105235	-12.9898	1.39772e-38	4.62704e-38	imidazole glycerol-phosphate dehydratase/histidinol phosphatase
BT_0204	1000.72	-1.88127	0.120057	-15.6698	2.43227e-55	1.04121e-54	hypothetical protein BT_0204
BT_0205	10159.1	-1.00061	0.0825492	-12.1214	8.13224e-34	2.46399e-33	NAD synthetase
BT_0206	145.698	-2.54594	0.271696	-9.37055	7.21537e-21	1.69427e-20	hypothetical protein BT_0206
BT_0207	56.6784	-2.84299	0.383654	-7.41029	1.26026e-13	2.47523e-13	hypothetical protein BT_0207
BT_0208	30.9339	-1.91204	0.452265	-4.2277	2.36092e-05	3.57668e-05	hypothetical protein BT_0208
BT_0209	72.4114	-1.35682	0.304877	-4.45039	8.57136e-06	1.32074e-05	hypothetical protein BT_0209
BT_0210	117.88	-0.676813	0.267597	-2.52922	0.0114317	0.0149001	hypothetical protein BT_0210
BT_0211	149.396	0.400998	0.236205	1.69767	0.08957	0.10763	hypothetical protein BT_0211
BT_0212	173.158	0.117506	0.221149	0.531342	0.595182	0.634452	protease
BT_0213	58.7319	0.0390538	0.304489	0.12826	0.897943	0.911437	hypothetical protein BT_0213
BT_0214	45.172	0.311789	0.392868	0.793622	0.427415	0.47036	hypothetical protein BT_0214
BT_0215	5086.08	-0.00327583	0.948804	-0.00345259	NA	NA	iron uptake regulatory protein
BT_0216	40122.7	1.2625	0.459672	2.74653	0.00602289	0.00802447	rubrerythrin
BT_0217	3616.24	0.624253	0.123272	5.06405	4.10441e-07	6.66882e-07	hypothetical protein BT_0217
BT_0218	2094.15	1.26061	0.117113	10.764	5.092e-27	1.35166e-26	thioredoxin
BT_0219	618.649	1.81282	0.149735	12.1068	9.71547e-34	2.93821e-33	thioredoxin
BT_0220	0.334682	0.0276711	1.3033	0.0212315	0.983061	0.985696	hypothetical protein BT_0220
BT_0221	1091.38	-0.667225	0.110785	-6.02269	1.7154e-09	3.01699e-09	hypothetical protein BT_0221
BT_0222	956.494	-1.46341	0.119	-12.2976	9.33359e-35	2.86187e-34	two-component system sensor
BT_0223	967.464	-1.18403	0.118682	-9.97652	1.9312e-23	4.82355e-23	two-component system response regulator
BT_0224	1071.21	-1.70879	0.175967	-9.71083	2.71122e-22	6.58245e-22	hypothetical protein BT_0224
BT_0225	2356.11	-1.54381	0.183818	-8.39855	4.52017e-17	9.78263e-17	hypothetical protein BT_0225
BT_0226	1991.42	-1.18078	0.353772	-3.3377	0.000844745	0.00119314	hypothetical protein BT_0226
BT_0227	23385.2	-1.0322	0.325843	-3.1678	0.00153599	0.00213721	hypothetical protein BT_0227
BT_0228	7.49007	-1.06621	0.741056	-1.43878	0.150214	0.176022	hypothetical protein BT_0228
BT_0229	15.0265	-1.67743	0.636326	-2.63612	0.008386	0.0110518	hypothetical protein BT_0229
BT_0230	33.615	-2.56822	0.423527	-6.06388	1.32876e-09	2.34292e-09	hypothetical protein BT_0230
BT_0231	46.0739	-1.28599	0.352933	-3.64373	0.000268713	0.000388915	excisionase
BT_0232	132.182	-1.55446	0.231157	-6.7247	1.75958e-11	3.27723e-11	hypothetical protein BT_0232
BT_0233	468.648	-0.333609	0.151458	-2.20266	0.027619	0.034986	integrase
BT_0234	219.97	-0.514991	0.162865	-3.16208	0.00156649	0.00217901	transposase
BT_0235	117.406	-2.92705	0.27087	-10.8061	3.2202e-27	8.60431e-27	hypothetical protein BT_0235
BT_0236	10274.9	-2.67465	0.0981728	-27.2443	1.94144e-163	3.25559e-162	hypothetical protein BT_0236
BT_0237	12730	-2.17437	0.0923398	-23.5475	1.33058e-122	1.34245e-121	hypothetical protein BT_0237
BT_0238	2736.68	-1.28552	0.090558	-14.1956	9.75602e-46	3.6411e-45	anaerobic sulfatase-maturase
BT_0239	3007.45	-2.1853	0.0923512	-23.6629	8.6919e-124	8.9363e-123	hypothetical protein BT_0239
BT_0240	1272.41	-0.621998	0.123779	-5.02508	5.03216e-07	8.11925e-07	hypothetical protein BT_0240
BT_0241	21206.8	1.22054	0.0956633	12.7587	2.78846e-37	9.03416e-37	hypothetical protein BT_0241
BT_0242	22621.7	1.06908	0.105821	10.1027	5.37188e-24	1.35565e-23	polysaccharide deacetylase
BT_0243	2333.32	-0.112283	0.0966684	-1.16153	0.245428	0.280037	1-acyl-sn-glycerol-3-phosphate acyltransferase
BT_0244	1370.67	0.586549	0.104502	5.61278	1.99107e-08	3.37842e-08	exonuclease
BT_0245	2689.72	0.544553	0.111287	4.89324	9.91869e-07	1.58406e-06	ATP-dependent exonuclease sbcC
BT_0246	795.139	-0.789387	0.124045	-6.36369	1.96961e-10	3.56731e-10	calcineurin-like phosphoesterase domain-containing protein
BT_0247	521.662	-1.08439	0.134748	-8.04755	8.44689e-16	1.76221e-15	hypothetical protein BT_0247
BT_0248	705.034	-1.02517	0.132546	-7.73447	1.03833e-14	2.10304e-14	RNA polymerase ECF-type sigma factor
BT_0249	3355.48	-0.617231	0.110608	-5.58036	2.40022e-08	4.05992e-08	5-methyltetrahydrofolate--homocysteine methyltransferase
BT_0250	3981.25	-0.878343	0.0855979	-10.2613	1.0531e-24	2.69396e-24	dihydroorotase
BT_0251	2134.42	-1.00876	0.0889876	-11.336	8.70438e-30	2.44114e-29	dolichol-phosphate mannosyltransferase
BT_0252	6241.63	-1.77259	0.089628	-19.7772	4.68157e-87	3.02343e-86	transcription-repair coupling factor
BT_0253	3042.16	2.16828	0.108269	20.0268	3.21731e-89	2.1374e-88	hypothetical protein BT_0253
BT_0254	2430.73	-1.93149	0.0975467	-19.8006	2.94015e-87	1.90894e-86	hypothetical protein BT_0254
BT_0255	3801.67	3.73962	0.110695	33.783	3.50469e-250	1.44435e-248	hypothetical protein BT_0255
BT_0256	5815.7	3.45968	0.0931579	37.1378	6.90138e-302	4.59745e-300	hypothetical protein BT_0256
BT_0257	2102.55	-1.36598	0.0940411	-14.5253	8.37486e-48	3.22207e-47	xanthan lyase
BT_0258	18878.9	0.426252	0.0786713	5.41814	6.0221e-08	1.00603e-07	glucosamine-6-phosphate deaminase
BT_0259	3817.11	0.109487	0.0897687	1.21966	0.222595	0.254941	amidohydrolase
BT_0260	17003.7	1.53058	0.079512	19.2497	1.42032e-82	8.59083e-82	acyltransferase
BT_0261	6419.92	1.37196	0.0918308	14.9401	1.80714e-50	7.19749e-50	hypothetical protein BT_0261
BT_0262	15.0174	3.11187	0.704519	4.41702	1.00073e-05	1.53713e-05	hypothetical protein BT_0262
BT_0263	71.6872	2.0107	0.298939	6.72613	1.74234e-11	3.24637e-11	hypothetical protein BT_0263
BT_0264	68.9177	1.14592	0.277861	4.12407	3.72239e-05	5.59567e-05	hypothetical protein BT_0264
BT_0265	37.6877	1.46042	0.404984	3.60613	0.000310798	0.000448622	hypothetical protein BT_0265
BT_0266	64.133	1.18911	0.332044	3.58117	0.000342056	0.000492572	hypothetical protein BT_0266
BT_0267	865.467	1.78758	0.155057	11.5286	9.46866e-31	2.70859e-30	two-component system sensor histidine kinase/response regulator
BT_0268	170.264	0.370895	0.207415	1.78818	0.0737471	0.0895461	hypothetical protein BT_0268
BT_0269	46.7441	1.47656	0.37081	3.98199	6.83399e-05	0.000101384	hypothetical protein BT_0269
BT_0270	26.223	1.41233	0.445539	3.16994	0.00152472	0.00212213	hypothetical protein BT_0270
BT_0271	31.07	1.37403	0.403186	3.40794	0.000654564	0.000929928	hypothetical protein BT_0271
BT_0272	128.711	1.52175	0.23342	6.51936	7.06095e-11	1.2938e-10	hypothetical protein BT_0272
BT_0273	58.4965	1.43077	0.319365	4.48003	7.46312e-06	1.15107e-05	hypothetical protein BT_0273
BT_0274	33.0219	1.44672	0.435866	3.31918	0.000902833	0.00127371	hypothetical protein BT_0274
BT_0275	76.6068	1.03871	0.292471	3.55151	0.000383025	0.000550591	hypothetical protein BT_0275
BT_0276	92.2824	1.12482	0.255415	4.40387	1.06337e-05	1.63128e-05	hypothetical protein BT_0276
BT_0277	100.743	1.01578	0.230504	4.40679	1.04913e-05	1.60995e-05	hypothetical protein BT_0277
BT_0278	123.196	1.22033	0.227579	5.36223	8.22015e-08	1.36946e-07	hypothetical protein BT_0278
BT_0279	18.9846	0.89244	0.507278	1.75927	0.0785309	0.0950226	hypothetical protein BT_0279
BT_0280	2.721	0.112302	1.12221	0.100072	0.920287	0.930728	transposase for insertion sequence element ISRM3
BT_0281	724.057	-0.147991	0.130278	-1.13596	0.255972	0.291179	DNA-binding protein
BT_0282	55.0187	1.63968	0.356838	4.59504	4.32663e-06	6.71787e-06	hypothetical protein BT_0282
BT_0283	3.81887	1.37557	0.998074	1.37823	0.168133	0.195944	hypothetical protein BT_0283
BT_0284	2027.47	4.10074	0.130474	31.4295	7.99665e-217	2.47692e-215	peptidoglycan binding protein
BT_0285	311.685	1.14295	0.148597	7.69164	1.45261e-14	2.92992e-14	tolQ-type transport protein
BT_0286	79.1194	0.831801	0.273292	3.04364	0.00233737	0.00320006	hypothetical protein BT_0286
BT_0287	43.295	0.612497	0.346544	1.76744	0.0771542	0.0934964	biopolymer transmembrane protein
BT_0288	172.346	-0.020872	0.19923	-0.104763	0.916564	0.92782	hypothetical protein BT_0288
BT_0289	516.27	-0.859388	0.154969	-5.54556	2.93011e-08	4.94418e-08	hypothetical protein BT_0289
BT_0290	193.359	0.602741	0.180738	3.33489	0.000853319	0.0012049	beta-galactosidase
BT_0291	448.122	0.183911	0.135419	1.35809	0.174435	0.202473	integrase
BT_0292	24.6471	-2.35478	0.481745	-4.88802	1.01857e-06	1.62563e-06	hypothetical protein BT_0292
BT_0293	9.48826	-1.24663	0.768355	-1.62246	0.104704	0.124798	hypothetical protein BT_0293
BT_0294	249.428	-0.653878	0.165334	-3.95489	7.65687e-05	0.00011335	hypothetical protein BT_0294
BT_0295	2851.39	-0.552535	0.105565	-5.23408	1.65813e-07	2.72968e-07	ABC transporter ATP-binding protein
BT_0296	1787.88	-0.444586	0.0970101	-4.58288	4.58608e-06	7.11846e-06	xanthan lyase XalB
BT_0297	953.503	0.0647653	0.129676	0.499438	0.617471	0.655768	outer membrane lipoprotein silC
BT_0298	519.483	0.173822	0.182228	0.95387	0.340149	0.380001	cation efflux system outer membrane protein
BT_0299	1709.05	-0.167068	0.0977799	-1.70861	0.0875234	0.105379	AcrB/AcrD/AcrF family cation efflux protein
BT_0300	1651.16	-0.29561	0.0996729	-2.9658	0.00301892	0.00410084	AcrB/AcrD/AcrF family cation efflux protein, partial
BT_0301	572.567	-0.351086	0.126702	-2.77097	0.00558899	0.00746068	Na+ ABC transporter ATP-binding transport protein NatA, partial
BT_0302	424.455	-0.173219	0.137686	-1.25807	0.208367	0.239718	hypothetical protein BT_0302
BT_0303	7445.08	1.66131	0.108874	15.259	1.43387e-52	5.88432e-52	patatin-like phospholipase
BT_0304	946.618	0.959798	0.117184	8.19054	2.6006e-16	5.51776e-16	acriflavine resistance protein A
BT_0305	2128.94	0.774876	0.153965	5.03281	4.83334e-07	7.8166e-07	aminoglycoside efflux pump
BT_0306	894.176	0.868115	0.155977	5.56568	2.61139e-08	4.4125e-08	outer membrane protein oprM
BT_0307	64063	-2.65488	0.0954208	-27.8229	2.29356e-170	4.16178e-169	diphosphate--fructose-6-phosphate 1-phosphotransferase
BT_0308	789.317	-3.59443	0.139603	-25.7476	3.4291e-146	4.63215e-145	glycosyl hydrolase
BT_0309	1398.63	1.58333	0.103817	15.2512	1.61638e-52	6.62772e-52	dihydrolipoamide dehydrogenase
BT_0310	282.527	0.971319	0.175284	5.54142	3.00037e-08	5.05571e-08	lipoate-protein ligase A
BT_0311	2347.79	0.892363	0.112832	7.90877	2.59937e-15	5.33139e-15	lipoamide acyltransferase component of branched-chain alpha-keto acid dehydrogenase complex
BT_0312	3397.36	1.09565	0.138447	7.91391	2.49437e-15	5.12468e-15	2-oxoisovalerate dehydrogenase subunit beta
BT_0313	1062.69	1.22509	0.143069	8.56292	1.10043e-17	2.4062e-17	flavodoxin FldA
BT_0314	1639.72	-1.10974	0.107424	-10.3304	5.134e-25	1.3182e-24	50S ribosomal protein L11 methyltransferase
BT_0315	5574.93	1.31121	0.101624	12.9026	4.34943e-38	1.43107e-37	hypothetical protein BT_0315
BT_0316	8278.5	1.60509	0.108789	14.7541	2.89456e-49	1.13244e-48	hemin receptor
BT_0317	19838.9	6.34755	0.440676	14.4041	4.87471e-47	1.85201e-46	hypothetical protein BT_0317
BT_0318	7115.32	7.19885	0.408913	17.6048	2.26128e-69	1.1711e-68	hypothetical protein BT_0318
BT_0319	3519.4	6.49323	0.355976	18.2406	2.45606e-74	1.36034e-73	hypothetical protein BT_0319
BT_0320	9879.97	1.51317	0.109027	13.8788	8.51801e-44	3.08667e-43	hypothetical protein BT_0320
BT_0321	3731.32	0.70709	0.119632	5.91051	3.4104e-09	5.94011e-09	cytidine/deoxycytidylate deaminase
BT_0322	5611.36	-0.0585819	0.0953485	-0.614397	0.538953	0.580971	oxidoreductase
BT_0323	5405.03	1.53254	0.081441	18.8178	5.39304e-79	3.156e-78	hypothetical protein BT_0323
BT_0324	1528.83	2.06643	0.105895	19.5139	8.35736e-85	5.19717e-84	hypothetical protein BT_0324
BT_0325	728.379	1.76242	0.123239	14.3009	2.15969e-46	8.10383e-46	hypothetical protein BT_0325
BT_0326	1078.26	1.50949	0.11583	13.0319	8.05685e-39	2.68359e-38	RNA polymerase ECF-type sigma factor
BT_0327	1362.54	-1.41181	0.103948	-13.5819	5.126e-42	1.80767e-41	glutamine ABC transporter periplasmic glutamine-binding protein GlnH
BT_0328	8033.8	-1.67712	0.080693	-20.7839	6.05253e-96	4.39962e-95	hypothetical protein BT_0328
BT_0329	10962.6	-1.14458	0.0953499	-12.004	3.38718e-33	1.01116e-32	ketoisovalerate oxidoreductase subunit vorA
BT_0330	12378.6	-1.28818	0.0900129	-14.311	1.8669e-46	7.01601e-46	ketoisovalerate oxidoreductase subunit vorA
BT_0331	14194	-1.15113	0.0947637	-12.1474	5.92428e-34	1.79949e-33	2-oxoglutarate ferredoxin oxidoreductase
BT_0332	3572.44	-1.09635	0.127792	-8.57921	9.55259e-18	2.09348e-17	2-oxoisovalerate oxidoreductase subunit beta
BT_0333	2374.42	-1.07726	0.111904	-9.62669	6.16854e-22	1.48063e-21	hypothetical protein BT_0333
BT_0334	1931.43	-1.13953	0.145339	-7.84051	4.48707e-15	9.16833e-15	hypothetical protein BT_0334
BT_0335	1336.16	0.703012	0.10353	6.79041	1.11814e-11	2.09378e-11	ATPase
BT_0336	695.595	0.0324826	0.131425	0.247157	0.804787	0.828467	hypothetical protein BT_0336
BT_0337	576.363	1.04857	0.152529	6.87454	6.21894e-12	1.17084e-11	hypothetical protein BT_0337
BT_0338	18.6804	0.572245	0.537422	1.0648	0.286968	0.324616	hypothetical protein BT_0338
BT_0339	34.2487	0.661746	0.38547	1.71672	0.0860295	0.103657	alpha-glucosidase
BT_0340	21.7982	0.83554	0.525105	1.59119	0.111567	0.132524	trimethylamine corrinoid protein 2
BT_0341	15.7665	0.480249	0.550332	0.872654	0.382852	0.424585	Na+/glucose cotransporter
BT_0342	24.7251	1.23483	0.454451	2.71718	0.00658406	0.00874577	hypothetical protein BT_0342
BT_0343	36.3803	2.31814	0.515332	4.49834	6.8487e-06	1.05731e-05	methylcobamide:CoM methyltransferase mtbA
BT_0344	2639.16	2.87024	0.133591	21.4854	2.13339e-102	1.68969e-101	hypothetical protein BT_0344
BT_0345	2235.55	2.19721	0.126027	17.4345	4.51737e-68	2.2955e-67	hypothetical protein BT_0345
BT_0346	7367.69	-0.260767	0.0949828	-2.74542	0.00604338	0.00804956	ribose 5-phosphate isomerase B
BT_0347	27899.1	-0.796889	0.0977019	-8.15633	3.45371e-16	7.2865e-16	transketolase
BT_0348	1757.07	4.42588	0.155772	28.4125	1.41652e-177	2.88223e-176	alpha-L-arabinofuranosidase
BT_0349	1314.34	5.02866	0.184527	27.2516	1.59094e-163	2.67708e-162	hypothetical protein BT_0349
BT_0350	7062.55	3.28534	0.112554	29.1889	2.68312e-187	6.09721e-186	xylulose kinase
BT_0351	14034.8	2.95008	0.111036	26.5688	1.55892e-155	2.3915e-154	L-arabinose isomerase
BT_0352	2130.68	2.93605	0.135204	21.7158	1.45539e-104	1.17568e-103	hypothetical protein BT_0352
BT_0353	3043.68	2.88905	0.124576	23.1911	5.60414e-119	5.34371e-118	L-ribulose-5-phosphate 4-epimerase
BT_0354	2337.06	2.99148	0.121347	24.6522	3.48296e-134	4.05206e-133	hypothetical protein BT_0354
BT_0355	6145.2	3.13526	0.109214	28.7076	3.06888e-181	6.48867e-180	Na+/glucose cotransporter
BT_0356	5029.13	3.3568	0.106786	31.4349	6.74725e-217	2.10332e-215	aldose 1-epimerase
BT_0357	242.316	0.59101	0.191897	3.07983	0.00207121	0.00285253	hypothetical protein BT_0357
BT_0358	0	NA	NA	NA	NA	NA	transposase
BT_0359	0	NA	NA	NA	NA	NA	hypothetical protein BT_0359
BT_0360	39.5082	1.29152	0.364135	3.54682	0.000389905	0.00056015	arabinan endo-1,5-alpha-L-arabinosidase
BT_0361	41.9119	1.88692	0.379104	4.97732	6.44709e-07	1.03609e-06	hypothetical protein BT_0361
BT_0362	101.223	2.34061	0.310062	7.54883	4.39173e-14	8.73497e-14	hypothetical protein BT_0362
BT_0363	44.5988	2.50879	0.392547	6.39106	1.64735e-10	2.99033e-10	hypothetical protein BT_0363
BT_0364	105.667	2.49209	0.283769	8.78209	1.60465e-18	3.58613e-18	hypothetical protein BT_0364
BT_0365	97.6515	2.25798	0.31034	7.27583	3.44306e-13	6.67076e-13	hypothetical protein BT_0365
BT_0366	1618.13	2.0481	0.104763	19.5499	4.13289e-85	2.5767e-84	two-component system sensor histidine kinase/response regulator
BT_0367	11.8648	1.33315	0.638348	2.08844	0.0367584	0.0460475	endo-arabinase
BT_0368	1091.42	1.27537	0.104546	12.1992	3.13863e-34	9.57538e-34	alpha-L-arabinofuranosidase
BT_0369	515.21	0.847333	0.126806	6.68215	2.35466e-11	4.36717e-11	endo-1,4-beta-xylanase D
BT_0370	40808.8	0.870455	0.121295	7.17637	7.15887e-13	1.37876e-12	galactokinase
BT_0371	37668.5	0.593364	0.111744	5.31005	1.09597e-07	1.81468e-07	glucose/galactose transporter
BT_0372	20543.2	0.749473	0.0814568	9.20087	3.5506e-20	8.2418e-20	aldose 1-epimerase
BT_0373	15322	-0.313194	0.114221	-2.74201	0.00610648	0.00812694	mannose-6-phosphate isomerase
BT_0374	5627.4	0.72594	0.096692	7.50776	6.01498e-14	1.19148e-13	hypothetical protein BT_0374
BT_0375	1018.04	0.601965	0.11314	5.32052	1.03472e-07	1.71384e-07	integrase
BT_0376	549.97	-1.5772	0.168253	-9.37394	6.98733e-21	1.64231e-20	transcriptional regulator
BT_0377	207.857	-1.26835	0.226769	-5.59316	2.22971e-08	3.77413e-08	hypothetical protein BT_0377
BT_0378	881.084	-2.49586	0.186424	-13.3881	7.09781e-41	2.4567e-40	capsular polysaccharide biosynthesis protein capD
BT_0379	938.734	-2.26463	0.155204	-14.5914	3.18738e-48	1.23213e-47	UDP-glucose 6-dehydrogenase
BT_0380	458.053	-2.32758	0.17244	-13.4979	1.6082e-41	5.61829e-41	nucleotide sugar epimerase
BT_0381	747.461	-2.44439	0.17763	-13.7611	4.36649e-43	1.56595e-42	capsular polysaccharide biosynthesis protein capD
BT_0382	762.558	-2.71763	0.166984	-16.2748	1.4896e-59	6.7448e-59	capsular polysaccharide biosynthesis protein Cps4K
BT_0383	889.035	-2.71522	0.167165	-16.2428	2.51347e-59	1.13281e-58	UDP-N-acetylglucosamine 2-epimerase
BT_0384	347.31	-2.81197	0.200806	-14.0034	1.48571e-44	5.44463e-44	hypothetical protein BT_0384
BT_0385	295.731	-2.22622	0.176826	-12.5899	2.40004e-36	7.59364e-36	hypothetical protein BT_0385
BT_0386	318.058	-2.4256	0.175144	-13.8492	1.28611e-43	4.64317e-43	F420H2-dehydrogenase
BT_0387	160.386	-2.96986	0.253141	-11.7321	8.73177e-32	2.54877e-31	NADH dehydrogenase subunit 2
BT_0388	137.439	-1.95003	0.2748	-7.09617	1.28259e-12	2.45463e-12	galactoside O-acetyltransferase
BT_0389	68.1934	-2.00733	0.294528	-6.81541	9.39969e-12	1.76217e-11	galactoside acetyltransferase
BT_0390	159.304	-1.92105	0.229263	-8.37924	5.32713e-17	1.14882e-16	O-antigen export protein
BT_0391	231.467	-2.34612	0.197575	-11.8745	1.60502e-32	4.74192e-32	hypothetical protein BT_0391
BT_0392	229.015	-2.33654	0.236443	-9.88203	4.98125e-23	1.23026e-22	lipopolysaccharide biosynthesis RfbU-related protein
BT_0393	131.349	-2.44753	0.229624	-10.6588	1.58564e-26	4.1726e-26	serine acetyltransferase
BT_0394	207.21	-2.41995	0.217266	-11.1382	8.17266e-29	2.25432e-28	capsular polysaccharide biosynthesis glycosyltransferase
BT_0395	34.5294	-2.12251	0.398282	-5.32915	9.86747e-08	1.63773e-07	hypothetical protein BT_0395
BT_0396	122.356	-1.79963	0.223477	-8.05289	8.08639e-16	1.68773e-15	UDP-GlcNAc:undecaprenylphosphate GlcNAc-1-phosphate transferase
BT_0397	115.728	-1.86014	0.239113	-7.77932	7.29127e-15	1.4811e-14	hypothetical protein BT_0397
BT_0398	255.199	-2.21067	0.205145	-10.7761	4.46216e-27	1.18836e-26	polysaccharide export outer membrane protein
BT_0399	329.4	-2.3272	0.159413	-14.5985	2.8703e-48	1.11133e-47	tyrosine-protein kinase ptk involved in exopolysaccharide biosynthesis, partial
BT_0400	368.361	-2.05182	0.170062	-12.0651	1.61398e-33	4.85693e-33	tyrosine-protein kinase in capsular polysaccharide biosynthesis region, partial
BT_0401	975.409	0.504915	0.175647	2.8746	0.00404542	0.00544503	hypothetical protein BT_0401
BT_0402	25.2649	-0.459835	0.454716	-1.01126	0.311893	0.350934	hypothetical protein BT_0402
BT_0403	13.8963	-0.444288	0.578806	-0.767594	0.442728	0.485454	hypothetical protein BT_0403
BT_0404	23.984	-1.15556	0.46711	-2.47385	0.0133666	0.0173153	hypothetical protein BT_0404
BT_0405	765.539	1.11933	0.137391	8.14702	3.7301e-16	7.85599e-16	hypothetical protein BT_0405
BT_0406	1961.83	1.56138	0.104447	14.9491	1.57967e-50	6.29669e-50	hypothetical protein BT_0406
BT_0407	35939.1	2.56251	0.14585	17.5695	4.2153e-69	2.17381e-68	hypothetical protein BT_0407
BT_0408	41356.5	2.61072	0.105648	24.7114	8.06478e-135	9.47319e-134	hypothetical protein BT_0408
BT_0409	3093.9	-0.756288	0.133041	-5.68464	1.31088e-08	2.24228e-08	short-chain dehydrogenase
BT_0410	14302.8	-0.15806	0.0955202	-1.65473	0.0979792	0.117242	hypothetical protein BT_0410
BT_0411	3731.28	-1.29042	0.0862595	-14.9598	1.34502e-50	5.37453e-50	CysQ, sulfite synthesis pathway protein
BT_0412	3372.05	-2.38199	0.122742	-19.4065	6.8017e-84	4.17634e-83	Na+/sulfate symporter
BT_0413	1404.44	-2.94233	0.117584	-25.0232	3.42132e-138	4.1909e-137	adenylylsulfate kinase
BT_0414	3121.42	-2.77793	0.113898	-24.3895	2.21103e-131	2.47178e-130	sulfate adenylyltransferase subunit 2
BT_0415	5122.24	-3.07375	0.0952702	-32.2635	2.27368e-228	7.89779e-227	sulfate adenylyltransferase subunit 1
BT_0416	2690.95	-2.6959	0.0973075	-27.7049	6.08983e-169	1.0928e-167	hypothetical protein BT_0416
BT_0417	2925.66	-2.75436	0.111026	-24.8083	7.29669e-136	8.76143e-135	hypothetical protein BT_0417
BT_0418	177286	-0.0373277	0.083737	-0.445773	0.655761	0.69145	porin
BT_0419	1325.91	-1.46314	0.111833	-13.0833	4.10231e-39	1.37488e-38	Holliday junction resolvase-like protein
BT_0420	3612.07	-1.05013	0.0855375	-12.2768	1.20696e-34	3.69613e-34	peptide deformylase
BT_0421	8240.48	-2.01989	0.0911959	-22.149	1.06773e-108	9.10941e-108	hypothetical protein BT_0421
BT_0422	42780.3	-0.977178	0.0846202	-11.5478	7.57315e-31	2.17276e-30	threonyl-tRNA synthetase
BT_0423	17963.4	-1.83349	0.0881558	-20.7982	4.48974e-96	3.2685e-95	translation initiation factor IF-3
BT_0424	15402.7	-2.40473	0.12247	-19.6352	7.73236e-86	4.88979e-85	50S ribosomal protein L35
BT_0425	24983.4	-2.88919	0.0832389	-34.7096	5.64024e-264	2.53967e-262	50S ribosomal protein L20
BT_0426	1744.31	-2.06777	0.120318	-17.1858	3.39163e-66	1.68991e-65	hypothetical protein BT_0426
BT_0427	2079.7	-2.3626	0.121932	-19.3763	1.22301e-83	7.48111e-83	xanthine phosphoribosyltransferase
BT_0428	8310.01	-1.05876	0.0925363	-11.4416	2.59048e-30	7.3412e-30	phenylacetate-coenzyme A ligase
BT_0429	4087.31	-0.606657	0.0979326	-6.19463	5.84215e-10	1.04373e-09	indolepyruvate oxidoreductase subunit beta
BT_0430	12741.6	-0.845589	0.0941647	-8.97989	2.71041e-19	6.15922e-19	indolepyruvate oxidoreductase subunit iorA
BT_0431	924.922	-2.43632	0.116498	-20.913	4.08054e-97	3.02957e-96	hypothetical protein BT_0431
BT_0432	688.561	-2.7987	0.136682	-20.4759	3.53148e-93	2.47458e-92	endonuclease
BT_0433	7616.16	1.1415	0.0936798	12.1851	3.7307e-34	1.13745e-33	xylose repressor
BT_0434	740.756	1.62676	0.134996	12.0504	1.92948e-33	5.79202e-33	hypothetical protein BT_0434
BT_0435	1232.84	1.87758	0.129429	14.5067	1.09955e-47	4.21365e-47	hypothetical protein BT_0435
BT_0436	1042.62	1.39654	0.115282	12.1141	8.88941e-34	2.69006e-33	arabinose-proton symporter
BT_0437	344.888	1.53358	0.148903	10.2992	7.10486e-25	1.82039e-24	N-acylglucosamine 2-epimerase
BT_0438	418.138	1.16193	0.143869	8.0763	6.67591e-16	1.39754e-15	alpha-N-acetylglucosaminidase
BT_0439	4046.51	2.58009	0.109302	23.6051	3.41703e-123	3.49097e-122	hypothetical protein BT_0439
BT_0440	1863.6	2.29754	0.126476	18.1659	9.61779e-74	5.27893e-73	hypothetical protein BT_0440
BT_0441	1196.2	2.06147	0.11824	17.4346	4.50882e-68	2.29356e-67	hypothetical protein BT_0441
BT_0442	942.723	1.22274	0.148885	8.21264	2.1637e-16	4.60484e-16	glycerophosphoryl diester phosphodiesterase
BT_0443	102.705	0.427751	0.251025	1.70402	0.0883773	0.106328	thermostable beta-glucosidase B
BT_0444	411.7	0.528085	0.150114	3.5179	0.000434981	0.000623068	hypothetical protein BT_0444
BT_0445	798.965	0.725101	0.117959	6.14708	7.89247e-10	1.40179e-09	endoglucanase E
BT_0446	150.067	-1.48678	0.210714	-7.05589	1.71495e-12	3.26924e-12	hypothetical protein BT_0446
BT_0447	463.574	0.00321481	0.167002	0.0192501	0.984642	0.986874	sialic acid-specific 9-O-acetylesterase
BT_0448	409.831	1.74548	0.20215	8.63458	5.89452e-18	1.29824e-17	hypothetical protein BT_0448
BT_0449	2049.93	2.46328	0.146496	16.8146	1.908e-63	9.21408e-63	S-layer protein
BT_0450	2196.01	2.93211	0.161729	18.1298	1.85588e-73	1.01292e-72	hypothetical protein BT_0450
BT_0451	1880.55	2.86254	0.148561	19.2685	9.87076e-83	5.98523e-82	hypothetical protein BT_0451
BT_0452	3036.89	2.64352	0.123047	21.4839	2.20336e-102	1.74227e-101	hypothetical protein BT_0452
BT_0453	764.743	1.63831	0.153631	10.6639	1.50113e-26	3.95236e-26	N-acylglucosamine 2-epimerase
BT_0454	248.309	1.05355	0.164956	6.38682	1.69374e-10	3.07338e-10	arabinose ABC transporter
BT_0455	3631.84	0.0339949	0.0856094	0.397093	0.691299	0.724211	sialidase
BT_0456	1895.21	-1.0223	0.104063	-9.82388	8.88537e-23	2.1823e-22	beta-hexosaminidase
BT_0457	1258.21	-2.00383	0.103056	-19.4442	3.26466e-84	2.01985e-83	sialic acid-specific 9-O-acetylesterase
BT_0458	5474.97	0.697484	0.0821289	8.49255	2.02158e-17	4.40257e-17	beta-mannosidase
BT_0459	6710.93	1.48405	0.11149	13.3111	1.9964e-40	6.84178e-40	beta-hexosaminidase
BT_0460	1151.94	0.223453	0.126053	1.77268	0.0762817	0.0925082	beta-hexosaminidase
BT_0461	1671.78	-0.220775	0.107863	-2.0468	0.0406773	0.0507475	beta-galactosidase
BT_0462	558.516	-2.04211	0.141557	-14.426	3.54844e-47	1.3513e-46	transcriptional regulator
BT_0463	100.708	-1.93491	0.278407	-6.94992	3.65486e-12	6.92117e-12	glucose-1-phosphate thymidylyltransferase
BT_0464	39.5788	-1.00388	0.376544	-2.66602	0.00767548	0.0101456	dTDP-4-dehydrorhamnose 3,5-epimerase
BT_0465	59.9094	-0.804327	0.367925	-2.18612	0.0288071	0.0364341	dTDP-4-dehydrorhamnose reductase
BT_0466	81.8262	-1.13835	0.333939	-3.40886	0.000652347	0.000927049	dTDP-glucose 4,6-dehydratase
BT_0467	50.5038	-0.587179	0.309859	-1.89499	0.0580939	0.0712332	hypothetical protein BT_0467
BT_0468	36.4684	-0.669898	0.48543	-1.38001	0.167584	0.195388	F420H2-dehydrogenase 40 kDa subunit
BT_0469	43.2774	-1.3813	0.460142	-3.00191	0.00268294	0.00365774	hypothetical protein BT_0469
BT_0470	90.4622	-0.758307	0.29875	-2.53827	0.0111403	0.014532	hypothetical protein BT_0470
BT_0471	90.7751	0.0178288	0.267908	0.0665484	0.946941	0.954004	glycosyltransferase
BT_0472	41.3562	-0.109423	0.391893	-0.279216	0.780079	0.805419	colanic acid biosynthesis acyltransferase
BT_0473	38.0619	-0.812597	0.431599	-1.88276	0.0597328	0.0731505	glycosyltransferase
BT_0474	31.3011	-0.87453	0.459346	-1.90386	0.0569282	0.0698743	D-glycero-D-manno-heptose 1-phosphate kinase
BT_0475	33.4763	-0.509086	0.519516	-0.979924	0.327124	0.366376	phosphoheptose isomerase
BT_0476	118.59	0.666756	0.311335	2.1416	0.0322258	0.040589	D-mannose-1-phosphate guanyltransferase
BT_0477	29.5701	-0.110744	0.507944	-0.218023	0.827411	0.848882	phosphatase
BT_0478	88.9551	-0.579382	0.319318	-1.81443	0.0696108	0.0847777	hypothetical protein BT_0478
BT_0479	51.4525	0.282309	0.385469	0.73238	0.463937	0.506539	glycosyltransferase
BT_0480	72.8698	0.0587055	0.329023	0.178424	0.85839	0.876228	glycosyltransferase
BT_0481	104.931	0.138399	0.238801	0.579557	0.562214	0.602877	polysaccharide export outer membrane protein
BT_0482	428.17	-0.223545	0.201499	-1.10941	0.267254	0.303445	tyrosine-protein kinase ptk
BT_0483	13000.8	4.3144	0.102671	42.0214	0	0	hypothetical protein BT_0483
BT_0484	11827.7	4.52862	0.102217	44.3038	0	0	hypothetical protein BT_0484
BT_0485	4.28447	2.42225	1.0255	2.36203	0.0181753	0.0233333	transposase
BT_0486	2279.8	-0.587951	0.0936863	-6.27574	3.47978e-10	6.24548e-10	altronate hydrolase
BT_0487	1212.24	-0.562923	0.109859	-5.12404	2.99061e-07	4.88359e-07	transcriptional regulator
BT_0488	2085.18	-0.3415	0.1422	-2.40154	0.016326	0.0210091	2-dehydro-3-deoxygluconokinase
BT_0489	1285.81	-0.223594	0.11997	-1.86376	0.062356	0.0762669	keto-hydroxyglutarate-aldolase/keto-deoxy-phosphogluconate aldolase
BT_0490	1984.09	-3.81942	0.123752	-30.8635	3.68714e-209	1.04247e-207	hypothetical protein BT_0490
BT_0491	28.4436	0.0728743	0.428613	0.170024	0.864991	0.882226	hypothetical protein BT_0491
BT_0492	29.7346	-0.399346	0.40682	-0.981629	0.326283	0.365518	hypothetical protein BT_0492
BT_0493	55.0254	0.351919	0.308309	1.14145	0.253683	0.288778	hypothetical protein BT_0493
BT_0494	177.832	-0.354633	0.217845	-1.62791	0.103543	0.123445	protoporphyrin IX magnesium chelatase, partial
BT_0495	122.234	-0.218431	0.220899	-0.988828	0.322747	0.362141	cobalamin biosynthesis protein, partial
BT_0496	95.4289	-0.724895	0.232792	-3.11392	0.00184617	0.00255345	TonB-dependent receptor
BT_0497	57.2691	0.273147	0.317044	0.861545	0.388938	0.430942	hypothetical protein BT_0497
BT_0498	164.745	0.431758	0.234194	1.84359	0.0652427	0.0796774	hypothetical protein BT_0498
BT_0499	565.407	0.971776	0.134614	7.21896	5.23869e-13	1.01134e-12	cation efflux system protein
BT_0500	4878.95	-3.84549	0.124112	-30.984	8.85758e-211	2.61057e-209	transporter
BT_0501	4028.64	-3.52721	0.105923	-33.2997	3.90453e-243	1.54372e-241	hypothetical protein BT_0501
BT_0502	3282.73	-2.55049	0.166874	-15.2839	9.78432e-53	4.02207e-52	TonB-dependent outer membrane receptor
BT_0503	2836.72	-1.45167	0.146349	-9.91928	3.43233e-23	8.51603e-23	hypothetical protein BT_0503
BT_0504	10674.1	-1.80866	0.147017	-12.3024	8.78786e-35	2.69624e-34	TonB-dependent outer membrane receptor
BT_0505	688.274	-1.72094	0.149956	-11.4764	1.73432e-30	4.93505e-30	hypothetical protein BT_0505
BT_0506	1346.64	1.0339	0.112585	9.1833	4.18094e-20	9.67725e-20	beta-hexosaminidase
BT_0507	336.816	-0.983203	0.15938	-6.16892	6.876e-10	1.22394e-09	TetR/AcrR family transcriptional regulator
BT_0508	206.486	-1.83814	0.186459	-9.85817	6.31915e-23	1.55674e-22	ABC transporter ATP-binding protein
BT_0509	249.917	-0.948763	0.17422	-5.44578	5.15778e-08	8.63418e-08	ABC transporter ATP-binding protein
BT_0510	930.185	0.059325	0.129809	0.457016	0.64766	0.683797	heme biosynthesis protein
BT_0511	1116.01	0.604282	0.131069	4.61043	4.01845e-06	6.25135e-06	hypothetical protein BT_0511
BT_0512	336.808	0.521908	0.245104	2.12934	0.0332265	0.0418061	hypothetical protein BT_0512
BT_0513	377.214	1.35335	0.23564	5.74327	9.28671e-09	1.59412e-08	hypothetical protein BT_0513
BT_0514	1832.78	2.31172	0.137399	16.8249	1.6037e-63	7.75999e-63	hypothetical protein BT_0514
BT_0515	993.492	2.48653	0.148111	16.7883	2.971e-63	1.42485e-62	terminal quinol oxidase subunit
BT_0516	500.994	-0.654109	0.141187	-4.63293	3.60523e-06	5.62651e-06	hypothetical protein BT_0516
BT_0517	406.434	-2.01584	0.141863	-14.2098	7.96064e-46	2.97332e-45	flavodoxin FldA
BT_0518	9210.11	-0.700808	0.0811501	-8.63595	5.824e-18	1.28329e-17	5-aminoimidazole-4-carboxamide ribonucleotide transformylase
BT_0519	1074.2	-0.672342	0.109021	-6.16708	6.9564e-10	1.2378e-09	hypothetical protein BT_0519
BT_0520	415.305	-0.914663	0.154601	-5.91627	3.29316e-09	5.74413e-09	transcriptional regulator
BT_0521	703.225	-2.7606	0.138503	-19.9317	2.15959e-88	1.4192e-87	acetyl transferase
BT_0522	600.879	-2.66684	0.153382	-17.3869	1.03722e-67	5.24871e-67	hypothetical protein BT_0522
BT_0523	3000.58	-1.10296	0.141295	-7.80607	5.89983e-15	1.20046e-14	glycosyltransferase
BT_0524	3059.07	0.112449	0.12826	0.876727	0.380635	0.422706	two-component system response regulator
BT_0525	4965.18	-0.142083	0.388682	-0.36555	0.714701	0.746315	hypothetical protein BT_0525
BT_0526	2852.8	-1.74185	0.0936045	-18.6087	2.73407e-77	1.56975e-76	L-asparaginase I
BT_0527	3813.37	-1.19182	0.116997	-10.1868	2.27079e-24	5.7665e-24	tryptophan synthase subunit alpha
BT_0528	2077.1	-1.62474	0.117846	-13.7869	3.05481e-43	1.09716e-42	N-(5\'-phosphoribosyl)anthranilate isomerase
BT_0529	2606.94	-1.85692	0.115559	-16.069	4.20534e-58	1.87276e-57	indole-3-glycerol phosphate synthase
BT_0530	3287.19	-1.95473	0.119042	-16.4205	1.36358e-60	6.3093e-60	anthranilate phosphoribosyltransferase
BT_0531	1873.09	-2.33612	0.112917	-20.6888	4.37384e-95	3.1418e-94	anthranilate synthase component II
BT_0532	5312.07	-2.76823	0.113739	-24.3385	7.67522e-131	8.56069e-130	anthranilate synthase component I
BT_0533	4910.66	-3.3606	0.10091	-33.303	3.48899e-243	1.39073e-241	tryptophan synthase subunit beta
BT_0534	504.594	0.707774	0.140744	5.0288	4.93557e-07	7.97134e-07	hypothetical protein BT_0534
BT_0535	5652.94	0.327606	0.101301	3.23397	0.00122081	0.00170892	iron-containing alcohol dehydrogenase
BT_0536	550.228	-0.311226	0.126082	-2.46845	0.0135701	0.0175743	two-component system sensor protein, partial
BT_0537	571.761	0.692433	0.12998	5.32725	9.97106e-08	1.65379e-07	hypothetical protein BT_0537, partial
BT_0538	0.280589	-0.754987	1.29223	-0.584251	0.559051	0.599828	hypothetical protein BT_0538
BT_0539	7290.87	-1.65154	0.105781	-15.6128	5.95855e-55	2.53069e-54	Na+/sulfate transporter
BT_0540	282.335	-0.784657	0.176855	-4.43673	9.13358e-06	1.40559e-05	exopolyphosphatase
BT_0541	410.393	-0.235753	0.154936	-1.52162	0.128105	0.151391	polyphosphate kinase
BT_0542	5402.2	1.89841	0.117097	16.2123	4.1304e-59	1.85639e-58	hypothetical protein BT_0542
BT_0543	2222.06	3.15652	0.128552	24.5544	3.8808e-133	4.40942e-132	glutamine synthetase
BT_0544	54.8152	-0.0684857	0.340146	-0.201342	0.840431	0.86115	ammonium transporter
BT_0545	64.5062	-0.230913	0.274266	-0.841931	0.399827	0.442302	nitrogen regulatory protein P-II
BT_0546	245.184	0.375021	0.171747	2.18357	0.0289935	0.0366603	hypothetical protein BT_0546
BT_0547	427.826	0.352382	0.149842	2.35169	0.0186884	0.0239857	L,L-diaminopimelate aminotransferase
BT_0548	158.236	0.213215	0.206122	1.03441	0.300942	0.339393	diaminopimelate epimerase
BT_0549	543.365	-0.545102	0.155253	-3.51105	0.000446338	0.000638583	thioredoxin
BT_0550	4127.76	0.440282	0.0953404	4.618	3.87463e-06	6.02955e-06	glycerophosphodiester phosphodiesterase
BT_0551	86.6563	-0.514672	0.305711	-1.68353	0.092273	0.110769	asparagine synthetase B
BT_0552	72.7637	-0.930456	0.301534	-3.08574	0.00203046	0.00279878	glutamate synthase small subunit
BT_0553	310.261	-0.599802	0.162287	-3.69592	0.00021909	0.000318326	glutamate synthase large subunit
BT_0554	4230.82	-3.24081	0.0907507	-35.7111	2.65919e-279	1.42106e-277	glucosamine--fructose-6-phosphate aminotransferase
BT_0555	6334.85	-0.913819	0.0972914	-9.3926	5.85393e-21	1.37858e-20	amidophosphoribosyltransferase
BT_0556	4941.43	-1.47206	0.0940948	-15.6444	3.62821e-55	1.54908e-54	carbamoyl phosphate synthase small subunit
BT_0557	14653.8	-1.44867	0.0984108	-14.7206	4.75495e-49	1.8558e-48	carbamyl phosphate synthetase
BT_0558	4594.25	0.801516	0.10244	7.82425	5.1068e-15	1.04084e-14	mannose-1-phosphate guanylyltransferase
BT_0559	876.074	0.435654	0.116416	3.74222	0.000182403	0.000265895	transcriptional regulator
BT_0560	717.857	0.697359	0.112685	6.18857	6.07116e-10	1.08266e-09	outer membrane efflux protein
BT_0561	640.717	0.824594	0.138358	5.95985	2.52465e-09	4.41791e-09	hypothetical protein BT_0561
BT_0562	954.431	0.553614	0.110618	5.00474	5.59378e-07	9.01045e-07	ABC transporter ATP-binding protein
BT_0563	358.532	0.173788	0.164695	1.05521	0.291329	0.329243	ABC transporter ATP-binding protein or permease
BT_0564	317.251	0.0601311	0.145642	0.412868	0.679703	0.713292	ABC transporter permease
BT_0565	3298.75	1.21096	0.0954954	12.6809	7.54929e-37	2.42005e-36	heat shock protein
BT_0566	1637.14	2.11232	0.114027	18.5248	1.30267e-76	7.36613e-76	alanyl-tRNA synthetase
BT_0567	1311.87	2.95835	0.12651	23.3844	6.16066e-121	6.00386e-120	hypothetical protein BT_0567
BT_0568	1557.55	3.22639	0.1274	25.3249	1.69999e-141	2.15849e-140	hypothetical protein BT_0568
BT_0569	2986.67	-0.29136	0.105662	-2.75747	0.00582512	0.00776736	hypothetical protein BT_0569
BT_0570	4241.81	-0.0665969	0.0846153	-0.787054	0.43125	0.474277	excinuclease ABC subunit B
BT_0571	7373.5	-0.29319	0.0813778	-3.60282	0.000314783	0.000454106	phenylacetate-coenzyme A ligase
BT_0572	4447	0.664376	0.0993197	6.68927	2.24288e-11	4.16461e-11	hypothetical protein BT_0572
BT_0573	7775.37	-1.89229	0.0802242	-23.5876	5.1693e-123	5.24808e-122	hypothetical protein BT_0573
BT_0574	7268	-2.12303	0.0992763	-21.3851	1.8403e-101	1.4365e-100	hypothetical protein BT_0574
BT_0575	2108.78	-2.13432	0.100857	-21.1619	2.14264e-99	1.62553e-98	hypothetical protein BT_0575
BT_0576	2107.96	-1.9536	0.107494	-18.1741	8.28315e-74	4.55667e-73	hypothetical protein BT_0576
BT_0577	5343.29	-1.78365	0.0853701	-20.8931	6.18412e-97	4.57738e-96	LysM repeat-containing protein
BT_0578	5351.1	-1.35221	0.0813477	-16.6226	4.77933e-62	2.26088e-61	excinuclease ABC subunit A
BT_0579	578.877	-1.7679	0.125224	-14.1179	2.94656e-45	1.08967e-44	transcriptional regulator
BT_0580	10832.9	-0.450678	0.103285	-4.36343	1.28041e-05	1.95683e-05	H+/peptide symporter
BT_0581	789.304	-1.41824	0.126698	-11.1939	4.3683e-29	1.21112e-28	GNAT family acetyltransferase
BT_0582	179.886	-0.0604137	0.199761	-0.30243	0.762325	0.788655	hypothetical protein BT_0582
BT_0583	1213.61	-0.0556059	0.123055	-0.451879	0.651356	0.687252	hypothetical protein BT_0583
BT_0584	1698.37	1.62531	0.0964028	16.8596	8.92119e-64	4.32972e-63	hypothetical protein BT_0584
BT_0585	1663	1.53986	0.130839	11.7691	5.63253e-32	1.65106e-31	hypothetical protein BT_0585
BT_0586	2117.23	1.79679	0.106469	16.8763	6.72792e-64	3.27506e-63	hypothetical protein BT_0586
BT_0587	10994.8	-0.425161	0.0971237	-4.37752	1.20036e-05	1.83853e-05	prolyl oligopeptidase
BT_0588	1303.27	-2.0737	0.113341	-18.2962	8.8744e-75	4.94911e-74	cation effux pump BexA
BT_0589	16938	-2.64673	0.0862746	-30.678	1.1182e-206	3.10733e-205	inner membrane protein translocase component YidC
BT_0590	18051.2	-2.20738	0.0843347	-26.1741	5.24332e-151	7.56625e-150	CTP synthetase
BT_0591	10227.2	-0.275591	0.0951513	-2.89635	0.00377536	0.00509422	hypothetical protein BT_0591
BT_0592	294.987	-3.19636	0.181823	-17.5795	3.53825e-69	1.82854e-68	hypothetical protein BT_0592
BT_0593	121.199	-4.00518	0.322301	-12.4268	1.86919e-35	5.80453e-35	hypothetical protein BT_0593
BT_0594	17.492	0.671515	0.536717	1.25115	0.210879	0.242379	hypothetical protein BT_0594
BT_0595	467.344	0.858741	0.155249	5.53137	3.17735e-08	5.35023e-08	integrase
BT_0596	5912.75	-1.03052	0.65497	-1.57338	0.115631	0.137183	transcriptional regulator
BT_0597	1286.93	-1.10736	0.589616	-1.87811	0.0603663	0.0738891	hypothetical protein BT_0597
BT_0598	6438.78	-2.01151	0.64342	-3.12627	0.00177037	0.0024514	nucleoside-diphosphate sugar epimerase/dehydrase
BT_0599	7629.73	-1.40681	0.628079	-2.23986	0.0251001	0.0319283	UDP-glucose 6-dehydrogenase
BT_0600	4137.58	-1.68651	0.610975	-2.76035	0.00577391	0.00770119	nucleotide sugar epimerase
BT_0601	8660.46	-1.9795	0.638993	-3.09785	0.00194931	0.00268921	UDP-N-acetylglucosamine 2-epimerase
BT_0602	14398.7	-2.25747	0.677857	-3.3303	0.00086753	0.00122462	UDP-N-acetyl-D-mannosaminuronic acid dehydrogenase
BT_0603	2847.32	-2.0496	0.691876	-2.96238	0.00305271	0.00414558	hypothetical protein BT_0603
BT_0604	1637.68	-2.05832	0.695891	-2.95782	0.00309828	0.0042016	coenzyme F420-reducing hydrogenase
BT_0605	1296.5	-2.09723	0.552934	-3.79291	0.000148894	0.000217897	polysaccharide export protein
BT_0606	873.153	-2.04346	0.640738	-3.18923	0.00142651	0.00199057	hypothetical protein BT_0606
BT_0607	806.741	-2.09201	0.659137	-3.17386	0.00150429	0.00209489	serine O-acetyltransferase
BT_0608	2181.07	-1.99647	0.63259	-3.15603	0.00159934	0.00222344	glycosyltransferase
BT_0609	941.297	-1.71793	0.658772	-2.60777	0.00911345	0.0119619	glycosyltransferase
BT_0610	1975.93	-1.78581	0.669514	-2.66732	0.00764578	0.0101091	lipopolysaccharide biosynthesis glycosyltransferase
BT_0611	698.75	-1.52756	0.704362	-2.16871	0.0301044	0.0380253	glycosyltransferase
BT_0612	5033.74	-1.07595	0.67473	-1.59464	0.110794	0.131701	aminotransferase
BT_0613	3108.71	-1.14359	0.680788	-1.67981	0.0929945	0.11158	membrane protein involved in polysaccharide export
BT_0614	8976.1	-1.35931	0.673	-2.01978	0.0434061	0.0539994	tyrosine-protein kinase in cps region
BT_0615	362.885	-0.716556	0.240366	-2.98111	0.00287207	0.00390682	hypothetical protein BT_0615
BT_0616	239.708	0.862653	0.172943	4.98807	6.09842e-07	9.81032e-07	hypothetical protein BT_0616
BT_0617	1788.45	1.07548	0.120728	8.9083	5.18197e-19	1.17046e-18	ferredoxin
BT_0618	2939.97	0.953672	0.101594	9.38705	6.17022e-21	1.45236e-20	Na+-transporting NADH:ubiquinone oxidoreductase electron transport complex protein RnfC
BT_0619	1758.88	0.903839	0.135502	6.67031	2.55271e-11	4.72907e-11	Na+-transporting NADH:ubiquinone oxidoreductase electron transport complex protein RnfD
BT_0620	1640.51	1.01917	0.10486	9.71933	2.49419e-22	6.05856e-22	Na+-transporting NADH:ubiquinone oxidoreductase electron transport complex protein RnfG
BT_0621	1056.73	0.997739	0.119193	8.37081	5.72225e-17	1.23348e-16	electron transport complex protein RsxE
BT_0622	978.368	1.0215	0.139501	7.32251	2.43378e-13	4.73798e-13	Na+-transporting NADH:ubiquinone oxidoreductase electron transport complex protein RnfA
BT_0623	26098.1	-0.32788	0.0749907	-4.37228	1.22955e-05	1.88087e-05	UDP-glucose 4-epimerase
BT_0624	1473.24	-0.085541	0.107308	-0.797156	0.425361	0.468629	4-diphosphocytidyl-2-C-methyl-D-erythritol kinase
BT_0625	4185.14	-1.41979	0.103358	-13.7366	6.12993e-43	2.19029e-42	DNA helicase
BT_0626	17190.2	-2.6006	0.094499	-27.5198	1.01713e-166	1.76024e-165	phenylalanyl-tRNA synthetase subunit beta
BT_0627	7844.88	-2.26545	0.1176	-19.264	1.07825e-82	6.52995e-82	hypothetical protein BT_0627
BT_0628	3646.64	-1.29197	0.154126	-8.38259	5.17734e-17	1.11751e-16	hypothetical protein BT_0628
BT_0629	2159.49	0.980913	0.12256	8.00354	1.20888e-15	2.50909e-15	Mn2+ and Fe2+ transport protein
BT_0630	2798.66	1.52826	0.103759	14.7289	4.20313e-49	1.64175e-48	exodeoxyribonuclease
BT_0631	1622.79	1.36679	0.106378	12.8484	8.78107e-38	2.87558e-37	hypothetical protein BT_0631
BT_0632	9483.41	-2.19637	0.109229	-20.108	6.28086e-90	4.21876e-89	GTP-binding protein LepA
BT_0633	2894.22	-1.40135	0.138102	-10.1472	3.40905e-24	8.64799e-24	Na+/H+ exchange protein
BT_0634	1869.84	-0.48102	0.126239	-3.81038	0.000138751	0.000203175	Na+/H+ antiporter 1
BT_0635	394.958	1.29776	0.150339	8.63221	6.01754e-18	1.32473e-17	transcriptional regulator
BT_0636	1446.71	1.38686	0.109932	12.6156	1.733e-36	5.48671e-36	transcriptional regulator
BT_0637	1400.01	-1.55672	0.125983	-12.3566	4.48842e-35	1.38497e-34	hypothetical protein BT_0637
BT_0638	1355.73	-0.997516	0.0987184	-10.1047	5.26762e-24	1.33003e-23	methionine aminopeptidase A
BT_0639	21.3243	-0.0493703	0.488466	-0.101072	0.919493	0.930205	hypothetical protein BT_0639
BT_0640	1791.67	-1.4915	0.0975268	-15.2933	8.47802e-53	3.49099e-52	Fe-S oxidoreductase
BT_0641	590.518	-0.497098	0.137248	-3.62191	0.00029244	0.000422375	hypothetical protein BT_0641
BT_0642	3645.17	-1.40556	0.0946373	-14.852	6.74788e-50	2.66571e-49	RNA pseudouridylate synthase
BT_0643	6353.17	-1.13421	0.0904813	-12.5353	4.7825e-36	1.50338e-35	RNA methyltransferase
BT_0644	137815	4.38446	0.101244	43.3058	0	0	pyruvate phosphate dikinase
BT_0645	28254.6	-1.13584	0.0898428	-12.6425	1.23026e-36	3.91287e-36	hypothetical protein BT_0645
BT_0646	5005.26	1.38668	0.110247	12.5779	2.79331e-36	8.82642e-36	hypothetical protein BT_0646
BT_0647	1607.57	-0.75843	0.0966314	-7.84869	4.20398e-15	8.60073e-15	thiamine phosphate pyrophosphorylase
BT_0648	725.873	-2.71244	0.143426	-18.9118	9.11737e-80	5.36128e-79	molybdopterin biosynthesis protein
BT_0649	2494.07	-2.44029	0.111968	-21.7944	2.62044e-105	2.14893e-104	thiamine biosynthesis protein ThiH
BT_0650	3687.89	-2.29664	0.113709	-20.1976	1.0277e-90	6.98982e-90	thiamine biosynthesis protein ThiC
BT_0651	1583.38	-2.18	0.106373	-20.4939	2.4423e-93	1.7188e-92	thiazole synthase
BT_0652	913.602	-1.87581	0.115489	-16.2424	2.53028e-59	1.13933e-58	thiamine-phosphate pyrophosphorylase
BT_0653	925.072	-1.53838	0.119292	-12.8959	4.74597e-38	1.56049e-37	thiamine biosynthesis protein ThiS
BT_0654	2228.31	1.47129	0.0985902	14.9233	2.3258e-50	9.24805e-50	two-component sensor histidine kinase
BT_0655	53421.9	2.43409	0.104075	23.3878	5.68695e-121	5.55334e-120	superoxide dismutase
BT_0656	1443.86	0.186965	0.114376	1.63464	0.102124	0.121842	hypothetical protein BT_0656
BT_0657	4420.54	-0.454192	0.0881017	-5.15532	2.53203e-07	4.14588e-07	ATP-dependent DNA helicase
BT_0658	2340.29	0.378001	0.0909201	4.15751	3.21733e-05	4.84542e-05	hypothetical protein BT_0658
BT_0659	1277.32	0.752138	0.117207	6.41715	1.38845e-10	2.53075e-10	hypothetical protein BT_0659
BT_0660	1331.49	1.40715	0.105445	13.3449	1.26811e-40	4.36745e-40	hypothetical protein BT_0660
BT_0661	530.74	-0.0481054	0.143222	-0.33588	0.736962	0.766434	hypothetical protein BT_0661
BT_0662	34.4646	0.250573	0.410838	0.609906	0.541924	0.583564	hypothetical protein BT_0662
BT_0663	13.4323	2.23977	0.652285	3.43373	0.000595343	0.000848024	hypothetical protein BT_0663
BT_0664	42.4551	1.77584	0.36646	4.84594	1.26015e-06	2.00265e-06	hypothetical protein BT_0664
BT_0665	6.83664	0.535777	0.799168	0.670419	0.502591	0.544949	hypothetical protein BT_0665
BT_0666	23.1871	1.44557	0.48326	2.9913	0.00277795	0.0037809	hypothetical protein BT_0666
BT_0667	8.8099	0.461015	0.694484	0.663823	0.506803	0.548661	signal peptidase I
BT_0668	40.0667	0.592474	0.358407	1.65308	0.0983152	0.117616	hypothetical protein BT_0668
BT_0669	427.03	1.88413	0.148902	12.6535	1.06986e-36	3.40938e-36	cation efflux system protein
BT_0670	782.369	1.89321	0.127588	14.8385	8.25924e-50	3.25748e-49	cation efflux system
BT_0671	204.547	1.60204	0.200008	8.00992	1.14786e-15	2.38548e-15	outer membrane protein TolC
BT_0672	615.289	1.74316	0.135648	12.8506	8.53947e-38	2.79835e-37	drug efflux protein
BT_0673	8223.45	3.61039	0.0935571	38.5902	0	0	NADP(H) oxidoreductase
BT_0674	2192	-1.75901	0.0962	-18.2849	1.09105e-74	6.06375e-74	carboxynorspermidine decarboxylase
BT_0675	712.19	-3.90669	0.149558	-26.1216	2.0698e-150	2.96042e-149	N-acetylglucosamine-6-phosphate deacetylase
BT_0676	405.434	-3.36982	0.166477	-20.2419	4.18311e-91	2.86918e-90	N-acetylglucosamine-6-phosphate deacetylase
BT_0677	233.188	0.322449	0.501487	0.642985	0.520234	0.562324	thioredoxin
BT_0678	8628.94	0.40846	0.0965215	4.2318	2.31825e-05	3.51423e-05	cation efflux system protein CzcC
BT_0679	9392.92	0.149896	0.0999322	1.49998	0.13362	0.157487	cation efflux system protein CzcB
BT_0680	28293.5	0.0679115	0.0970926	0.699451	0.48427	0.526611	cation efflux system protein CzcA
BT_0681	1147.01	-0.326879	0.105295	-3.10441	0.00190656	0.00263323	two-component system sensor histidine kinase
BT_0682	826.027	0.358412	0.12125	2.95599	0.00311672	0.00422543	two-component system response regulator
BT_0683	442.851	3.88045	0.194281	19.9734	9.3827e-89	6.19946e-88	alpha-glucosidase
BT_0684	2922.66	-1.40079	0.0895381	-15.6446	3.61535e-55	1.54494e-54	long-chain-fatty-acid--CoA ligase
BT_0685	20087.9	1.91038	0.116703	16.3695	3.15815e-60	1.44887e-59	potassium/proton antiporter
BT_0686	2299.36	-0.464732	0.127007	-3.65912	0.000253085	0.000366623	uracil permease
BT_0687	3537.75	1.61128	0.120425	13.3799	7.92013e-41	2.73743e-40	hydroxylamine reductase
BT_0688	634.774	-0.0224527	0.136765	-0.16417	0.869597	0.886366	cAMP-binding domain-containing protein
BT_0689	1373.99	-0.18666	0.107004	-1.74441	0.0810871	0.0979206	two-component system sensor histidine kinase
BT_0690	2529.93	0.229479	0.0933656	2.45786	0.0139769	0.0180578	two-component system response regulator
BT_0691	310.562	-1.3082	0.150864	-8.67137	4.26944e-18	9.44598e-18	hypothetical protein BT_0691
BT_0692	296.128	-1.58875	0.199374	-7.9687	1.60352e-15	3.31827e-15	calcineurin superfamily phosphohydrolase
BT_0693	940.09	1.45301	0.1256	11.5685	5.95178e-31	1.71162e-30	hypothetical protein BT_0693
BT_0694	506.192	1.78559	0.16509	10.8158	2.89729e-27	7.75002e-27	ABC transporter ATP-binding protein
BT_0695	1693.03	1.35067	0.11914	11.3369	8.61907e-30	2.41861e-29	ABC transporter permease
BT_0696	1180.64	-1.93172	0.107783	-17.9223	7.8967e-72	4.1969e-71	hypothetical protein BT_0696
BT_0697	2898.49	-3.35102	0.104963	-31.9258	1.17224e-223	3.93146e-222	phosphatase/phosphohexomutase
BT_0698	4406.18	-3.09617	0.0983381	-31.4849	1.39706e-217	4.38315e-216	3-methyl-2-oxobutanoate hydroxymethyltransferase
BT_0699	6142.91	-2.37609	0.143309	-16.5802	9.68834e-62	4.56535e-61	sugar transporter
BT_0700	9955.48	0.425533	0.08754	4.86102	1.16785e-06	1.85839e-06	GTP pyrophosphokinase
BT_0701	15397.1	1.36703	0.0839025	16.2931	1.10548e-59	5.02894e-59	hypothetical protein BT_0701
BT_0702	1990.58	-0.361452	0.0978154	-3.69524	0.000219676	0.000319082	chloramphenicol acetyltransferase
BT_0703	1210.41	-1.41785	0.110738	-12.8036	1.56513e-37	5.08772e-37	hypothetical protein BT_0703
BT_0704	5017.86	-0.600855	0.103176	-5.82361	5.75886e-09	9.93801e-09	phosphoribosylglycinamide formyltransferase 2
BT_0705	1594.55	-0.569286	0.100164	-5.68354	1.31932e-08	2.25514e-08	hypothetical protein BT_0705
BT_0706	13.7056	-0.513392	0.589349	-0.871117	0.38369	0.425418	N-acetylmuramoyl-L-alanine amidase
BT_0707	2.65854	-0.474233	1.09991	-0.431157	0.666354	0.701025	hypothetical protein BT_0707
BT_0708	723.623	2.01277	0.146758	13.7149	8.26853e-43	2.94794e-42	hypothetical protein BT_0708
BT_0709	103.902	-0.961035	0.227298	-4.22808	2.3569e-05	3.57171e-05	hypothetical protein BT_0709
BT_0710	43.172	-0.336599	0.340156	-0.989543	0.322398	0.361916	hypothetical protein BT_0710
BT_0711	15994	0.665922	0.130091	5.11889	3.07333e-07	5.01698e-07	ATP synthase F0F1 subunit beta
BT_0712	2429.5	0.739812	0.0994574	7.43848	1.01853e-13	2.00531e-13	ATP synthase subunit epsilon
BT_0713	1365.67	0.618276	0.147493	4.19191	2.76616e-05	4.17759e-05	hypothetical protein BT_0713
BT_0714	6378.15	0.517324	0.121786	4.24783	2.15852e-05	3.27414e-05	ATP synthase subunit A
BT_0715	4503.68	1.47217	0.146798	10.0285	1.14217e-23	2.86161e-23	ATP synthase subunit C
BT_0716	9815.6	1.57178	0.0877046	17.9212	8.05252e-72	4.27505e-71	ATP synthase subunit B
BT_0717	10236.6	1.3509	0.127927	10.5599	4.57067e-26	1.19372e-25	ATP synthase F0F1 subunit delta
BT_0718	25145.6	1.30672	0.12699	10.29	7.8192e-25	2.00236e-24	ATP synthase F0F1 subunit alpha
BT_0719	9220.93	1.12605	0.101552	11.0884	1.4274e-28	3.91067e-28	ATP synthase F0F1 subunit gamma
BT_0720	1732.87	0.701646	0.0950643	7.38074	1.57409e-13	3.08288e-13	hypothetical protein BT_0720
BT_0721	2923.08	-0.931604	0.102857	-9.05728	1.33743e-19	3.05206e-19	DNA repair and recombination protein
BT_0722	78.1201	-0.460176	0.261755	-1.75805	0.0787397	0.0951805	surface protein
BT_0723	17.6991	0.416512	0.536081	0.776957	0.437184	0.480133	hypothetical protein BT_0723
BT_0724	66.0786	-2.74646	0.315501	-8.70507	3.17389e-18	7.04777e-18	hypothetical protein BT_0724
BT_0725	1877.48	1.67966	0.107266	15.6589	2.8898e-55	1.23598e-54	dTDP-4-dehydrorhamnose reductase
BT_0726	106.103	-0.598461	0.233246	-2.56579	0.0102942	0.013468	hypothetical protein BT_0726
BT_0727	850.843	1.48397	0.156622	9.47487	2.67087e-21	6.3204e-21	hypothetical protein BT_0727
BT_0728	781.806	-0.118767	0.113113	-1.04999	0.293724	0.331718	transcriptional regulator
BT_0729	1839.51	0.298821	0.0967096	3.08987	0.00200242	0.00276092	transcriptional regulator
BT_0730	3245.85	1.20158	0.107928	11.1332	8.64801e-29	2.38004e-28	mRNA-binding protein
BT_0731	1668.42	-0.776811	0.0995148	-7.80598	5.90421e-15	1.20084e-14	hypothetical protein BT_0731
BT_0732	404.153	0.0246173	0.131863	0.186688	0.851905	0.870339	two-component system response regulator
BT_0733	648.275	-0.227718	0.119631	-1.9035	0.0569748	0.0699138	two-component system sensor histidine kinase
BT_0734	392.937	0.101834	0.166287	0.612402	0.540272	0.582043	hypothetical protein BT_0734
BT_0735	7353.89	1.22799	0.134017	9.16292	5.05131e-20	1.1653e-19	aspartate aminotransferase
BT_0736	2868.43	1.24941	0.158227	7.89631	2.8727e-15	5.88953e-15	transporter
BT_0737	4356.94	-1.82932	0.10351	-17.6728	6.79367e-70	3.52213e-69	formate--tetrahydrofolate ligase
BT_0738	32535.7	-2.32745	0.100101	-23.2509	1.39241e-119	1.3382e-118	serine hydroxymethyltransferase
BT_0739	958.967	-0.713982	0.107013	-6.6719	2.52521e-11	4.67991e-11	hypothetical protein BT_0739
BT_0740	1050.02	-0.705516	0.102229	-6.90129	5.15315e-12	9.71685e-12	flavoredoxin
BT_0741	2140.28	-0.210897	0.0971022	-2.17191	0.0298623	0.0377392	aspartate carbamoyltransferase
BT_0742	4532.29	-0.272384	0.0821651	-3.31508	0.000916176	0.00129103	aspartate carbamoyltransferase
BT_0743	5651.38	-1.91051	0.0933755	-20.4605	4.84657e-93	3.38633e-92	penicillin-binding protein 1A
BT_0744	527.708	-2.54309	0.134769	-18.8699	2.01553e-79	1.18091e-78	2-amino-4-hydroxy-6-hydroxymethyldihydropteridine pyrophosphokinase
BT_0745	2222.23	-3.16149	0.106059	-29.809	2.99064e-195	7.45819e-194	3-deoxy-manno-octulosonate cytidylyltransferase
BT_0746	2430.65	-3.63986	0.111856	-32.5406	2.84463e-232	1.04011e-230	zinc protease
BT_0747	1782.39	-1.68598	0.146039	-11.5448	7.84424e-31	2.24921e-30	phosphatidylinositol-4-phosphate 5-kinase
BT_0748	14748.6	-2.94447	0.094398	-31.1921	1.36465e-213	4.12191e-212	ribose-phosphate pyrophosphokinase
BT_0749	5209.97	-0.189907	0.0849835	-2.23463	0.0254415	0.0323456	two-component system sensor histidine kinase
BT_0750	1745.45	-0.612285	0.121706	-5.03084	4.88328e-07	7.8895e-07	hypothetical protein BT_0750
BT_0751	3056.87	-0.907855	0.110865	-8.18884	2.63766e-16	5.58908e-16	efflux pump protein
BT_0752	639.321	0.109779	0.113303	0.968899	0.332595	0.372176	RNA polymerase ECF-type sigma factor
BT_0753	328.25	1.46728	0.154598	9.49093	2.28984e-21	5.43194e-21	anti-sigma factor
BT_0754	2193.38	3.52213	0.144988	24.2927	2.34374e-130	2.59037e-129	hypothetical protein BT_0754
BT_0755	1021.44	4.1416	0.175943	23.5394	1.61062e-122	1.62163e-121	hypothetical protein BT_0755
BT_0756	1646.84	3.36423	0.117406	28.6547	1.40232e-180	2.9019e-179	iduronate 2-sulfatase
BT_0757	4066.8	2.75792	0.107203	25.7261	5.9649e-146	8.01307e-145	beta-galactosidase
BT_0758	142.897	-0.0636009	0.224224	-0.283649	0.776679	0.80225	acetyltransferase
BT_0759	0.54762	-1.16624	1.33456	-0.873875	0.382186	0.424138	hypothetical protein BT_0759
BT_0760	29.5403	0.218736	0.408647	0.535269	0.592464	0.63197	two-component system response regulator
BT_0761	2557.79	-1.31101	0.090844	-14.4314	3.28224e-47	1.25091e-46	hypothetical protein BT_0761
BT_0762	385.417	-0.899875	0.152075	-5.91732	3.27231e-09	5.7098e-09	hypothetical protein BT_0762
BT_0763	245.424	-0.27211	0.162314	-1.67644	0.0936522	0.112286	hypothetical protein BT_0763
BT_0764	1022.7	2.18017	0.142047	15.3482	3.64061e-53	1.50675e-52	hypothetical protein BT_0764
BT_0765	827.539	1.84966	0.138002	13.4032	5.79313e-41	2.00798e-40	protease
BT_0766	12188.4	0.221765	0.121285	1.82846	0.0674803	0.0822448	hypothetical protein BT_0766
BT_0767	1201.25	-1.30122	0.106312	-12.2396	1.90932e-34	5.8323e-34	para-aminobenzoate synthase component I
BT_0768	464.352	-1.43251	0.13295	-10.7748	4.52622e-27	1.2041e-26	hypothetical protein BT_0768
BT_0769	4332.87	-0.0391221	0.0936279	-0.417846	0.67606	0.710235	hypothetical protein BT_0769
BT_0770	5247.52	0.266441	0.0907398	2.93632	0.00332132	0.00448904	hypothetical protein BT_0770
BT_0771	28356.5	0.757507	0.0826317	9.16728	4.85123e-20	1.12021e-19	1,4-alpha-glucan branching enzyme
BT_0772	887.906	-0.0660309	0.128297	-0.514673	0.606782	0.645543	hypothetical protein BT_0772
BT_0773	6518.99	0.0969385	0.0846138	1.14566	0.251936	0.286991	alpha-amylase
BT_0774	2625.78	-0.321163	0.105354	-3.04843	0.00230043	0.00315037	hypothetical protein BT_0774
BT_0775	4517.49	0.208813	0.0923808	2.26035	0.0237997	0.0303376	ferredoxin-type protein
BT_0776	4748.19	0.787849	0.0926483	8.50365	1.83718e-17	4.00637e-17	hypothetical protein BT_0776
BT_0777	2397.31	1.10765	0.118084	9.38016	6.58745e-21	1.54907e-20	hypothetical protein BT_0777
BT_0778	2489.32	2.15611	0.102637	21.0072	5.63462e-98	4.22206e-97	hypothetical protein BT_0778
BT_0779	975.515	-0.0954563	0.165834	-0.575614	0.564876	0.605598	hypothetical protein BT_0779
BT_0780	1808.27	2.41072	0.110432	21.8299	1.20768e-105	9.92054e-105	acetyltransferase
BT_0781	2414.25	2.20492	0.118003	18.6853	6.52324e-78	3.772e-77	hypothetical protein BT_0781
BT_0782	1.37802	1.05657	1.3105	0.806237	0.420106	0.46326	hypothetical protein BT_0782
BT_0783	14.5761	0.0406864	0.60879	0.0668316	0.946716	0.953974	hypothetical protein BT_0783
BT_0784	6883.18	-3.16149	0.145473	-21.7325	1.01134e-104	8.21059e-104	RNA-binding protein
BT_0785	22380.1	1.43884	0.0802679	17.9254	7.4692e-72	3.97404e-71	glutamine synthetase
BT_0786	458.606	0.396492	0.179759	2.20568	0.0274065	0.0347349	hypothetical protein BT_0786
BT_0787	5106.84	3.91982	0.115823	33.8433	4.55685e-251	1.92695e-249	succinyl-CoA synthetase alpha chain
BT_0788	5393.09	3.95709	0.093995	42.0989	0	0	succinyl-CoA synthetase beta chain
BT_0789	8992.96	-1.79893	0.094475	-19.0414	7.74766e-81	4.61162e-80	malonyl CoA-ACP transacylase
BT_0790	1215.5	-1.05023	0.111664	-9.40533	5.18678e-21	1.22265e-20	phosphomethylpyrimidine kinase
BT_0791	911.343	4.00484	0.155865	25.6943	1.35305e-145	1.80271e-144	hypothetical protein BT_0791
BT_0792	2045.77	3.3614	0.102037	32.943	5.33313e-238	2.02617e-236	xylulose kinase
BT_0793	5346.56	3.62348	0.114368	31.6825	2.70426e-220	8.88567e-219	xylose isomerase
BT_0794	2155.1	4.04272	0.134094	30.1483	1.12978e-199	2.93802e-198	D-xylose transporter XylE
BT_0795	296.73	0.171712	0.165064	1.04027	0.298213	0.336632	hypothetical protein BT_0795
BT_0796	47.6465	1.79107	0.37154	4.82066	1.43082e-06	2.26618e-06	hypothetical protein BT_0796
BT_0797	254.715	-0.486691	0.164934	-2.95082	0.00316932	0.00429315	ArsR family transcriptional regulator
BT_0798	4.2554	-0.173431	0.962977	-0.180099	0.857075	0.875253	hypothetical protein BT_0798
BT_0799	12.8344	0.606297	0.626823	0.967254	0.333417	0.372994	hypothetical protein BT_0799
BT_0800	14.413	-0.189385	0.557387	-0.339774	0.734027	0.763708	hypothetical protein BT_0800
BT_0801	20.865	-0.0427088	0.496953	-0.0859413	0.931513	0.939628	arsenical resistance operon trans-acting repressor
BT_0802	116.428	0.255659	0.259177	0.986427	0.323924	0.363293	arsenical pump-driving ATPase
BT_0803	46.2298	0.0813427	0.342651	0.237392	0.812352	0.835018	multidrug-efflux transporter integral membrane efflux pump
BT_0804	1388.38	-1.68703	0.1018	-16.5719	1.11247e-61	5.227e-61	carbon-nitrogen hydrolase
BT_0805	2507.74	-0.132964	0.183259	-0.725552	0.468114	0.510412	hypothetical protein BT_0805
BT_0806	30408.3	-2.69057	0.0919614	-29.2576	3.59732e-188	8.37023e-187	isoleucyl-tRNA synthetase
BT_0807	6301.3	-0.204181	0.0964105	-2.11782	0.03419	0.0429627	DnaK suppressor protein
BT_0808	2807.28	-1.40412	0.0972153	-14.4434	2.75732e-47	1.05333e-46	lipoprotein signal peptidase
BT_0809	4574.42	-1.99125	0.101053	-19.705	1.95223e-86	1.24426e-85	hypothetical protein BT_0809
BT_0810	652.202	-1.77875	0.129412	-13.7449	5.46447e-43	1.95683e-42	hypothetical protein BT_0810
BT_0811	2446.91	0.104977	0.0998166	1.0517	0.292938	0.330985	tRNA/rRNA methyltransferase
BT_0812	203.698	1.38556	0.179454	7.72099	1.15427e-14	2.33494e-14	transcriptional regulator
BT_0813	2230.14	1.94866	0.11549	16.873	7.11135e-64	3.45825e-63	TonB
BT_0814	2473.02	-1.20132	0.100751	-11.9237	8.90598e-33	2.63923e-32	hypothetical protein BT_0814
BT_0815	20418.8	1.40879	0.0898151	15.6855	1.90157e-55	8.16183e-55	hypothetical protein BT_0815
BT_0816	4584.65	2.48484	0.0942223	26.372	2.86762e-153	4.27768e-152	hypothetical protein BT_0816
BT_0817	3406.77	0.878833	0.110146	7.97883	1.47726e-15	3.05959e-15	lipoprotein
BT_0818	1035.47	-0.0907456	0.122799	-0.738978	0.45992	0.502492	two-component system sensor histidine kinase
BT_0819	1548.8	1.03376	0.122683	8.42625	3.56924e-17	7.73495e-17	hypothetical protein BT_0819
BT_0820	1909.24	-1.30118	0.121361	-10.7215	8.06654e-27	2.13193e-26	hypothetical protein BT_0820
BT_0821	4999.84	-2.43376	0.10561	-23.0448	1.65876e-117	1.56632e-116	permease
BT_0822	1275.81	-1.36063	0.123955	-10.9769	4.93691e-28	1.34049e-27	metallo-beta-lactamase superfamily hydrolase
BT_0823	4454.34	0.875786	0.0890657	9.83304	8.11341e-23	1.99472e-22	glucuronate isomerase
BT_0824	439.787	0.0927623	0.142711	0.650002	0.515691	0.55791	LacI family transcriptional regulator
BT_0825	4161.42	0.981364	0.0925378	10.605	2.8244e-26	7.40433e-26	altronate oxidoreductase
BT_0826	3114.4	-1.9656	0.108427	-18.1283	1.90671e-73	1.0395e-72	hypothetical protein BT_0826
BT_0827	6417.21	-0.604452	0.0827418	-7.30528	2.7669e-13	5.37787e-13	hypothetical protein BT_0827
BT_0828	1305.16	-2.02264	0.106485	-18.9945	1.89275e-80	1.11976e-79	dTDP-4-dehydrorhamnose 3,5-epimerase
BT_0829	3768.01	-1.54683	0.106514	-14.5223	8.75215e-48	3.36456e-47	UDP-glucose 6-dehydrogenase
BT_0830	2046.26	-0.855106	0.105208	-8.12775	4.37335e-16	9.19481e-16	hypothetical protein BT_0830
BT_0831	8145.4	-1.99641	0.0839216	-23.789	4.34346e-125	4.4941e-124	ATP-dependent RNA helicase
BT_0832	5678.04	-4.38242	0.0990293	-44.2538	0	0	phosphoserine phosphatase
BT_0833	12977.9	-2.24985	0.115479	-19.4827	1.53929e-84	9.54793e-84	hypothetical protein BT_0833
BT_0834	3582.21	-3.16088	0.112362	-28.1311	4.08223e-174	7.87773e-173	hypothetical protein BT_0834
BT_0835	6102.44	-2.35395	0.0872459	-26.9806	2.49478e-160	4.05757e-159	tRNA-guanine transglycosylase
BT_0836	3230.81	-2.1097	0.0931146	-22.657	1.18883e-113	1.06863e-112	ATP-dependent protease, partial
BT_0837	14836.4	-2.03582	0.082229	-24.7579	2.54896e-135	3.02331e-134	ATP-dependent protease, partial
BT_0838	241.915	-0.00520972	0.158628	-0.0328423	0.9738	0.978428	RNA methyltransferase
BT_0839	132.422	-0.485809	0.243662	-1.99378	0.0461762	0.0572845	hypothetical protein BT_0839
BT_0840	775.825	-0.0247499	0.156445	-0.158203	0.874297	0.890596	hypothetical protein BT_0840
BT_0841	1045.12	0.757918	0.179546	4.2213	2.42898e-05	3.67522e-05	hypothetical protein BT_0841
BT_0842	476.487	0.819571	0.146602	5.59047	2.26462e-08	3.83189e-08	hypothetical protein BT_0842
BT_0843	908.535	1.21943	0.133344	9.14503	5.9616e-20	1.37334e-19	hypothetical protein BT_0843
BT_0844	880.376	1.45731	0.135683	10.7405	6.56529e-27	1.73894e-26	hypothetical protein BT_0844
BT_0845	1220.93	1.36985	0.1575	8.69748	3.39333e-18	7.53162e-18	hypothetical protein BT_0845
BT_0846	1383.83	1.15341	0.141446	8.15443	3.50845e-16	7.39558e-16	hypothetical protein BT_0846
BT_0847	822.629	1.13916	0.137242	8.30037	1.03789e-16	2.2215e-16	hypothetical protein BT_0847
BT_0848	1556.58	1.31198	0.109017	12.0346	2.33671e-33	6.99288e-33	hypothetical protein BT_0848
BT_0849	3.76285	-0.251169	0.957107	-0.262426	0.792993	0.817365	hypothetical protein BT_0849
BT_0850	6.4039	-2.1131	0.870408	-2.42771	0.0151945	0.0195841	transcriptional regulator
BT_0851	6.5519	-1.70864	0.861129	-1.98419	0.0472352	0.0584788	hypothetical protein BT_0851
BT_0852	25.3257	-2.90815	0.493955	-5.88748	3.92139e-09	6.80576e-09	hypothetical protein BT_0852
BT_0853	1261.09	0.764171	0.113705	6.72064	1.80923e-11	3.36841e-11	methyltransferase
BT_0854	4000.68	1.33086	0.0968462	13.742	5.68529e-43	2.03291e-42	hypothetical protein BT_0854
BT_0855	499.358	-0.266864	0.126405	-2.11119	0.0347562	0.0436292	two-component system sensor histidine kinase
BT_0856	438.565	0.0191661	0.129349	0.148173	0.882206	0.897337	two-component system response regulator
BT_0857	10.3424	1.53439	0.68082	2.25374	0.0242125	0.0308395	outer membrane protein TolC
BT_0858	7.30876	1.07796	0.868266	1.24151	0.214419	0.246331	hypothetical protein BT_0858
BT_0859	157.424	1.56337	0.214351	7.2935	3.02016e-13	5.86309e-13	hypothetical protein BT_0859
BT_0860	242.549	2.35763	0.198558	11.8738	1.61998e-32	4.78322e-32	ABC transporter ATP-binding protein
BT_0861	547.426	2.14024	0.13226	16.1821	6.75033e-59	3.02552e-58	ABC transporter permease
BT_0862	196.446	1.34969	0.20603	6.55095	5.71727e-11	1.05076e-10	ABC-transporter permease
BT_0863	199.396	0.983976	0.182798	5.38288	7.33051e-08	1.22209e-07	hypothetical protein BT_0863
BT_0864	159.928	1.11359	0.203268	5.47845	4.29074e-08	7.20258e-08	permease
BT_0865	1481.94	4.26706	0.168847	25.2717	6.54554e-141	8.22505e-140	chitobiase
BT_0866	1726.83	4.83048	0.147041	32.8513	1.09207e-236	4.11686e-235	hypothetical protein BT_0866
BT_0867	2817.99	4.90782	0.134958	36.3656	1.48821e-289	8.51431e-288	hypothetical protein BT_0867
BT_0868	936.975	0.641187	0.130544	4.91166	9.03103e-07	1.44562e-06	hypothetical protein BT_0868
BT_0869	3960.61	1.11278	0.101373	10.9771	4.92625e-28	1.33834e-27	hypothetical protein BT_0869
BT_0870	22854	-3.12749	0.0964365	-32.4305	1.01924e-230	3.67153e-229	8-amino-7-oxononanoate synthase
BT_0871	2578.37	-1.17554	0.120125	-9.78598	1.29338e-22	3.16542e-22	hypothetical protein BT_0871
BT_0872	19475.4	-1.6419	0.0977029	-16.8051	2.24117e-63	1.08016e-62	aspartyl-tRNA synthetase
BT_0873	7963.95	-3.03501	0.0854949	-35.4993	5.03989e-276	2.60734e-274	sulfatase
BT_0874	1132.8	-3.37008	0.128498	-26.2267	1.31945e-151	1.91536e-150	hypothetical protein BT_0874
BT_0875	4725.93	-0.481815	0.0944812	-5.09958	3.404e-07	5.54561e-07	beta-ureidopropionase
BT_0876	4506.88	-0.439402	0.0919855	-4.77686	1.78053e-06	2.80854e-06	hypothetical protein BT_0876
BT_0877	2403.77	-0.229656	0.107111	-2.1441	0.0320245	0.0403459	ferredoxin domain-containing protein
BT_0878	192.191	-0.401714	0.189552	-2.11928	0.0340667	0.04283	ABC transporter ATP-binding protein
BT_0879	462.309	-0.81666	0.144438	-5.65405	1.56715e-08	2.66936e-08	ABC transporter permease
BT_0880	172.84	0.241901	0.192686	1.25541	0.209329	0.240768	hypothetical protein BT_0880
BT_0881	721.765	1.50892	0.151722	9.94528	2.64423e-23	6.57407e-23	hypothetical protein BT_0881
BT_0882	3235.63	-2.10177	0.0986953	-21.2956	1.24824e-100	9.63524e-100	hypothetical protein BT_0882
BT_0883	12317.7	-2.18198	0.100725	-21.6628	4.60339e-104	3.70634e-103	hypothetical protein BT_0883
BT_0884	950.174	-0.924211	0.152153	-6.07423	1.24583e-09	2.19989e-09	outer membrane efflux protein oprM
BT_0885	805.712	-0.835587	0.142796	-5.8516	4.86872e-09	8.41684e-09	cation efflux pump
BT_0886	2572.02	-0.946539	0.175692	-5.3875	7.14435e-08	1.19146e-07	cation efflux pump
BT_0887	608.173	-0.755057	0.130091	-5.80409	6.4716e-09	1.11601e-08	hypothetical protein BT_0887
BT_0888	3216.93	0.87178	0.0889891	9.79647	1.16584e-22	2.85617e-22	AMP nucleosidase
BT_0889	2620.37	0.230067	0.103813	2.21616	0.0266804	0.0338411	hypothetical protein BT_0889
BT_0890	924.055	1.27851	0.110003	11.6225	3.16594e-31	9.18066e-31	hypothetical protein BT_0890
BT_0891	3353.9	-1.64278	0.100693	-16.3147	7.76341e-60	3.54493e-59	dihydroorotate dehydrogenase electron transfer subunit
BT_0892	3164.22	-1.78994	0.109429	-16.3571	3.87178e-60	1.7746e-59	dihydroorotate dehydrogenase 1B
BT_0893	1283.73	-1.40871	0.112736	-12.4957	7.87698e-36	2.46339e-35	tRNA (guanine-N(1)-)-methyltransferase
BT_0894	4904.96	-0.112552	0.0888867	-1.26624	0.205428	0.236617	DNA ligase
BT_0895	6439.58	-1.40412	0.100566	-13.9621	2.6548e-44	9.69242e-44	dihydrodipicolinate synthase
BT_0896	2378.49	0.620653	0.0984186	6.30626	2.85857e-10	5.15433e-10	patatin-like phospholipase
BT_0897	20494.4	-1.55215	0.148165	-10.4759	1.11521e-25	2.89394e-25	heat shock protein 90
BT_0898	10434.3	-0.811122	0.0961067	-8.43981	3.1786e-17	6.90377e-17	ATP-dependent Clp protease
BT_0899	27002.1	-1.45038	0.0844139	-17.1818	3.6372e-66	1.80856e-65	DNA gyrase subunit A
BT_0900	47044.1	-0.346678	0.106388	-3.25861	0.00111961	0.00157042	hypothetical protein BT_0900
BT_0901	63767.3	5.41374	0.111486	48.56	0	0	universal stress protein UspA
BT_0902	48368.2	5.82734	0.1158	50.3222	0	0	hypothetical protein BT_0902
BT_0903	3235.89	-1.36921	0.104435	-13.1107	2.85972e-39	9.6108e-39	hypothetical protein BT_0903
BT_0904	8788.97	-1.66421	0.086922	-19.146	1.04601e-81	6.27994e-81	hypothetical protein BT_0904
BT_0905	3347.43	-1.61424	0.115912	-13.9264	4.37896e-44	1.59512e-43	hypothetical protein BT_0905
BT_0906	3777.12	-1.95546	0.091961	-21.264	2.44497e-100	1.87537e-99	hypothetical protein BT_0906
BT_0907	5399.64	-1.94892	0.0873129	-22.3211	2.30667e-110	2.01388e-109	aerotolerance protein BatA
BT_0908	6604.17	-1.68825	0.0860892	-19.6105	1.25754e-85	7.90105e-85	hypothetical protein BT_0908
BT_0909	7755.27	-1.54417	0.0864378	-17.8645	2.23017e-71	1.17756e-70	hypothetical protein BT_0909
BT_0910	10505.6	-1.39999	0.0921666	-15.1898	4.13476e-52	1.68969e-51	magnesium chelatase subunit I
BT_0911	4619.67	-0.85877	0.126965	-6.76383	1.34386e-11	2.51354e-11	integration host factor IHF subunit alpha
BT_0912	769.021	-1.17048	0.129031	-9.07132	1.17582e-19	2.68704e-19	DNA-binding protein HU
BT_0913	5694.87	-0.444016	0.0924387	-4.80335	1.5603e-06	2.46516e-06	Fe-S oxidoreductase
BT_0914	2851.45	-0.807453	0.113588	-7.10859	1.17233e-12	2.24893e-12	recognition particle-docking protein FtsY
BT_0915	20129.5	-3.24313	0.14233	-22.786	6.31287e-115	5.74897e-114	50S ribosomal protein L33
BT_0916	17134.4	-3.35204	0.13472	-24.8815	1.17982e-136	1.43079e-135	50S ribosomal protein L28
BT_0917	759.127	-1.2251	0.116762	-10.4922	9.38008e-26	2.43802e-25	competence-damage inducible protein
BT_0918	0.728106	-0.68318	1.38816	-0.492147	0.622615	0.660798	integrase
BT_0919	60.2325	-2.35579	0.3379	-6.97184	3.12828e-12	5.93324e-12	hypothetical protein BT_0919
BT_0920	3227.21	-1.37799	0.0963014	-14.3092	1.91773e-46	7.20149e-46	DNA-binding/iron metalloprotein/AP endonuclease
BT_0921	5035.78	-1.05856	0.0832793	-12.711	5.1401e-37	1.65429e-36	hypothetical protein BT_0921
BT_0922	6887.56	2.36207	0.0925094	25.5333	8.41973e-144	1.09773e-142	hypothetical protein BT_0922
BT_0923	3781.85	2.52815	0.099535	25.3996	2.54624e-142	3.26711e-141	hypothetical protein BT_0923
BT_0924	4248.91	1.90125	0.137406	13.8368	1.5295e-43	5.5096e-43	hypothetical protein BT_0924
BT_0925	3896.61	1.71066	0.130629	13.0955	3.49162e-39	1.17183e-38	ABC transporter ATP-binding protein
BT_0926	6497.37	0.993019	0.13554	7.32638	2.36458e-13	4.60696e-13	ABC transporter permease
BT_0927	1881.67	1.15891	0.102581	11.2975	1.34966e-29	3.7699e-29	two-component system sensor histidine kinase
BT_0928	1216.76	0.858536	0.113065	7.59328	3.11909e-14	6.23178e-14	two-component system response regulator
BT_0929	16137.7	-2.53093	0.0914468	-27.6765	1.33803e-168	2.36613e-167	prolyl-tRNA synthetase
BT_0930	321.745	0.139154	0.207869	0.669431	0.503221	0.545268	hypothetical protein BT_0930
BT_0931	731.258	0.817257	0.158986	5.14043	2.7411e-07	4.48217e-07	hypothetical protein BT_0931
BT_0932	426.186	1.00705	0.142216	7.08118	1.42927e-12	2.73214e-12	hypothetical protein BT_0932
BT_0933	28.6099	0.525323	0.449324	1.16914	0.242346	0.276585	hypothetical protein BT_0933
BT_0934	68.5097	-0.0809834	0.297717	-0.272015	0.78561	0.810614	hypothetical protein BT_0934
BT_0935	68.4523	-0.197834	0.338403	-0.58461	0.55881	0.599756	hypothetical protein BT_0935
BT_0936	71.4982	0.114235	0.323548	0.35307	0.724036	0.754605	hypothetical protein BT_0936
BT_0937	60.2109	-0.20709	0.346792	-0.59716	0.550401	0.592168	hypothetical protein BT_0937
BT_0938	7029.54	0.287886	0.10286	2.7988	0.00512923	0.00686391	hypothetical protein BT_0938
BT_0939	117.452	0.322029	0.220985	1.45725	0.145048	0.170297	hypothetical protein BT_0939
BT_0940	131.77	1.54246	0.255684	6.0327	1.61247e-09	2.83802e-09	hypothetical protein BT_0940
BT_0941	123.163	1.13972	0.276479	4.12227	3.75161e-05	5.63785e-05	hypothetical protein BT_0941
BT_0942	593.778	1.3398	0.415856	3.22179	0.00127391	0.00178121	dinitrogenase reductase activating glycohydrolase
BT_0943	1411.4	1.51436	0.450528	3.36129	0.000775796	0.00109927	penicillin-binding protein 2B
BT_0944	895.141	2.2216	0.480919	4.61948	3.84697e-06	5.98841e-06	hypothetical protein BT_0944
BT_0945	1999.17	2.18274	0.472473	4.61981	3.84091e-06	5.9809e-06	hypothetical protein BT_0945
BT_0946	773.771	0.162013	0.128729	1.25856	0.20819	0.239571	hypothetical protein BT_0946
BT_0947	618.74	-0.458502	0.14582	-3.14431	0.0016648	0.00231048	integrase
BT_0948	35.1321	1.50316	0.414118	3.62977	0.000283673	0.000409956	hypothetical protein BT_0948
BT_0949	1.55544	-0.57318	1.27819	-0.448432	0.653841	0.689725	hypothetical protein BT_0949
BT_0950	106.07	-0.176174	0.235947	-0.746667	0.455264	0.497965	hypothetical protein BT_0950
BT_0951	123.917	0.0460688	0.232613	0.198049	0.843006	0.863243	hypothetical protein BT_0951
BT_0952	1054.27	1.55607	0.147083	10.5795	3.70743e-26	9.69834e-26	hypothetical protein BT_0952
BT_0953	289.355	-1.13349	0.184874	-6.13116	8.72432e-10	1.54728e-09	integrase
BT_0954	1690.06	-0.123572	0.124905	-0.989322	0.322506	0.361953	hypothetical protein BT_0954
BT_0955	1360.23	-0.248	0.170733	-1.45256	0.146347	0.171739	hypothetical protein BT_0955
BT_0956	1099.82	-0.822179	0.170666	-4.81746	1.45396e-06	2.30088e-06	transmembrane protein
BT_0957	646.853	-1.41211	0.203761	-6.9302	4.20236e-12	7.95178e-12	hypothetical protein BT_0957
BT_0958	4172.76	1.16699	0.0939992	12.4149	2.16873e-35	6.709e-35	two-component system sensor histidine kinase/response regulator
BT_0959	437.048	-1.12331	0.152556	-7.36325	1.79485e-13	3.50819e-13	hypothetical protein BT_0959
BT_0960	1092.43	-2.02021	0.121427	-16.6372	3.74912e-62	1.77526e-61	TonB-dependent outer membrane receptor
BT_0961	412.105	-1.3194	0.143912	-9.16807	4.81562e-20	1.11304e-19	hypothetical protein BT_0961
BT_0962	1358.56	-0.984313	0.0977426	-10.0705	7.46309e-24	1.87658e-23	aldo/keto reductase
BT_0963	1605.86	-1.04658	0.120953	-8.65276	5.02695e-18	1.10967e-17	ferredoxin-type protein
BT_0964	419.562	0.300491	0.136645	2.19907	0.0278728	0.0352891	hypothetical protein BT_0964
BT_0965	424.398	0.987413	0.17127	5.76525	8.15373e-09	1.40161e-08	anti-sigma factor
BT_0966	162.743	-0.746315	0.211969	-3.52087	0.000430134	0.000616488	RNA polymerase ECF-type sigma factor
BT_0967	7.22328	0.969374	0.817821	1.18531	0.235893	0.26957	hypothetical protein BT_0967
BT_0968	241.091	-1.10579	0.160192	-6.90291	5.09486e-12	9.61441e-12	hypothetical protein BT_0968
BT_0969	2877.79	0.219647	0.0927831	2.36732	0.0179174	0.0230205	hypothetical protein BT_0969
BT_0970	5556.72	-3.50682	0.0892111	-39.3092	0	0	haloacid dehalogenase
BT_0971	2610.07	-0.22528	0.0883997	-2.54843	0.010821	0.0141344	hypothetical protein BT_0971
BT_0972	633.575	-1.4631	0.120616	-12.1302	7.30778e-34	2.21695e-33	oxidoreductase
BT_0973	2620.89	-4.53246	0.128555	-35.2569	2.69412e-272	1.33689e-270	hypothetical protein BT_0973
BT_0974	1017.8	-4.73427	0.161974	-29.2286	8.40768e-188	1.94651e-186	hypothetical protein BT_0974
BT_0975	1967.87	-5.16446	0.13452	-38.3917	0	0	hypothetical protein BT_0975
BT_0976	663.269	-0.891891	0.141613	-6.2981	3.01313e-10	5.42297e-10	transporter
BT_0977	40.1216	-1.05576	0.345397	-3.05665	0.00223829	0.00307047	hypothetical protein BT_0977
BT_0978	16.8046	-0.775689	0.511844	-1.51548	0.129651	0.153032	ECF-type sigma factor
BT_0979	1042.58	-1.02162	0.117474	-8.69656	3.42105e-18	7.58968e-18	hypothetical protein BT_0979
BT_0980	1073.54	0.271017	0.105497	2.56896	0.0102004	0.0133525	hypothetical protein BT_0980
BT_0981	6572.15	1.02307	0.0825705	12.3903	2.94993e-35	9.11983e-35	two-component system sensor histidine kinase/response regulator
BT_0982	45.6106	0.908833	0.337256	2.69479	0.00704333	0.00933035	hypothetical protein BT_0982
BT_0983	435.883	-1.76404	0.151592	-11.6368	2.67891e-31	7.77764e-31	beta-galactosidase
BT_0984	185.004	-2.47967	0.200755	-12.3517	4.77026e-35	1.47007e-34	hypothetical protein BT_0984
BT_0985	159.348	-2.4314	0.222863	-10.9098	1.03469e-27	2.79073e-27	sialic acid-specific acetylesterase II
BT_0986	973.784	-1.6815	0.109348	-15.3775	2.31576e-53	9.61704e-53	DNA-binding protein
BT_0987	5094.44	-0.0171834	0.117796	-0.145874	0.884021	0.898431	cytochrome C-type biogenesis protein
BT_0988	48904.1	0.771372	0.104874	7.35526	1.90557e-13	3.7216e-13	Mg2+ transport ATPase protein B
BT_0989	664.991	-0.0926707	0.119788	-0.77362	0.439155	0.48208	two-component system sensor histidine kinase
BT_0990	547.101	0.703637	0.126863	5.54644	2.91545e-08	4.92114e-08	two-component system response regulator
BT_0991	372.792	0.219405	0.144511	1.51825	0.12895	0.152316	hypothetical protein BT_0991
BT_0992	263.365	0.158353	0.15872	0.997684	0.318432	0.357712	beta-galactosidase
BT_0993	48.8314	1.09323	0.363197	3.01001	0.00261235	0.0035675	beta-galactosidase
BT_0994	133.757	1.41655	0.224352	6.31394	2.72024e-10	4.91037e-10	two-component system histidine kinase
BT_0995	265.035	0.284215	0.191886	1.48116	0.138563	0.163037	AraC family transcriptional regulator
BT_0996	74.3875	0.780867	0.289552	2.69682	0.0070006	0.00927628	beta-galactosidase
BT_0997	40.2418	1.71267	0.372053	4.60331	4.15834e-06	6.4607e-06	hypothetical protein BT_0997
BT_0998	12616.8	-0.64011	0.0815632	-7.84803	4.22619e-15	8.64253e-15	two-component system sensor histidine kinase
BT_0999	1144.16	-1.54282	0.116138	-13.2843	2.85354e-40	9.73127e-40	acetyltransferase
BT_1000	67.0379	-1.19446	0.305648	-3.90797	9.30741e-05	0.000137324	hypothetical protein BT_1000
BT_1001	28.6196	-0.12734	0.399856	-0.318465	0.750132	0.7783	alpha-rhamnosidase
BT_1002	26.833	-0.597619	0.417044	-1.43299	0.151861	0.177824	hypothetical protein BT_1002
BT_1003	240.19	-0.267886	0.16668	-1.60718	0.108014	0.128617	hypothetical protein BT_1003
BT_1004	479.865	0.714949	0.148699	4.80803	1.52425e-06	2.40977e-06	hypothetical protein BT_1004
BT_1005	119.549	0.489858	0.236642	2.07004	0.0384486	0.0480904	hypothetical protein BT_1005
BT_1006	917.102	1.611	0.112352	14.3388	1.25245e-46	4.72145e-46	nitroreductase
BT_1007	4017.28	0.585854	0.0994176	5.89287	3.79556e-09	6.59678e-09	hypothetical protein BT_1007
BT_1008	356.588	-1.19002	0.209785	-5.67259	1.40655e-08	2.4017e-08	xylanase
BT_1009	271.977	-0.954702	0.211178	-4.52083	6.15966e-06	9.52143e-06	dihydroorotate dehydrogenase 2
BT_1010	37.4356	1.34548	0.393889	3.41588	0.000635769	0.000904283	hypothetical protein BT_1010
BT_1011	22.5913	2.20874	0.499562	4.42135	9.80849e-06	1.50707e-05	hypothetical protein BT_1011
BT_1012	27.7284	1.8619	0.451693	4.12204	3.7553e-05	5.64166e-05	hypothetical protein BT_1012
BT_1013	73.3518	0.938991	0.285939	3.28389	0.00102386	0.00143944	alpha-rhamnosidase
BT_1014	27.8288	0.985082	0.432267	2.27887	0.0226746	0.0289338	hypothetical protein BT_1014
BT_1015	3087.31	0.0654393	0.0907233	0.721307	0.470721	0.512909	oxidoreductase
BT_1016	1719.99	0.672725	0.0964669	6.97364	3.08845e-12	5.85998e-12	hypothetical protein BT_1016
BT_1017	391.787	0.466049	0.134554	3.46365	0.000532899	0.000760859	hypothetical protein BT_1017
BT_1018	244.897	0.332286	0.161603	2.05618	0.0397652	0.0496606	polygalacturonase (Pectinase)
BT_1019	291.996	0.212989	0.155954	1.36572	0.172028	0.199994	secreted hydrolase
BT_1020	90.2981	1.06297	0.258201	4.11684	3.84108e-05	5.76695e-05	hypothetical protein BT_1020
BT_1021	20.7574	1.48087	0.500467	2.95898	0.00308663	0.00418814	arabinosidase
BT_1022	150.96	1.88522	0.230173	8.19044	2.60269e-16	5.51979e-16	hypothetical protein BT_1022
BT_1023	417.168	1.7423	0.139264	12.5108	6.51417e-36	2.04114e-35	hypothetical protein BT_1023
BT_1024	82.6306	1.79061	0.279313	6.41075	1.44806e-10	2.63546e-10	hypothetical protein BT_1024
BT_1025	89.2594	2.28127	0.278322	8.1965	2.47493e-16	5.25571e-16	hypothetical protein BT_1025
BT_1026	42.4118	3.36637	0.453476	7.42347	1.14089e-13	2.24348e-13	hypothetical protein BT_1026
BT_1027	1.07799	1.83387	1.38568	1.32345	0.185687	0.215204	hypothetical protein BT_1027
BT_1028	113.498	1.57703	0.289476	5.44788	5.09751e-08	8.53623e-08	hypothetical protein BT_1028
BT_1029	141.721	2.08187	0.239129	8.70606	3.14632e-18	6.99294e-18	hypothetical protein BT_1029
BT_1030	49.7608	3.07006	0.403701	7.60479	2.85374e-14	5.71805e-14	hypothetical protein BT_1030
BT_1031	5.36775	1.32813	0.893176	1.48697	0.137022	0.161302	hypothetical protein BT_1031
BT_1032	8653.5	2.45272	0.0923111	26.5701	1.50323e-155	2.31335e-154	hypothetical protein BT_1032
BT_1033	4887.03	2.90225	0.11825	24.5433	5.09861e-133	5.77962e-132	hypothetical protein BT_1033
BT_1034	731.148	4.55692	0.176004	25.891	8.4058e-148	1.1646e-146	signal transducer
BT_1035	511.582	2.42772	0.155828	15.5794	1.00477e-54	4.24519e-54	hypothetical protein BT_1035
BT_1036	751.3	2.76494	0.152471	18.1342	1.71233e-73	9.37732e-73	hypothetical protein BT_1036
BT_1037	588.627	3.19535	0.172975	18.4729	3.41474e-76	1.9242e-75	hypothetical protein BT_1037
BT_1038	380.549	2.79143	0.190107	14.6835	8.22801e-49	3.20102e-48	hypothetical protein BT_1038
BT_1039	648.554	3.10996	0.161611	19.2435	1.60054e-82	9.66887e-82	hypothetical protein BT_1039
BT_1040	1263.06	3.48718	0.147592	23.6271	2.03062e-123	2.07893e-122	hypothetical protein BT_1040
BT_1041	108.231	-1.18895	0.236597	-5.02522	5.02864e-07	8.11625e-07	integrase
BT_1042	1148.55	3.44217	0.133243	25.8339	3.69054e-147	5.05552e-146	hypothetical protein BT_1042
BT_1043	312.295	3.09104	0.242088	12.7682	2.46751e-37	7.99967e-37	hypothetical protein BT_1043
BT_1044	205.786	3.1181	0.236657	13.1756	1.21186e-39	4.09255e-39	hypothetical protein BT_1044
BT_1045	231.129	2.71734	0.246409	11.0278	2.80755e-28	7.64882e-28	hypothetical protein BT_1045
BT_1046	364.374	3.09291	0.208677	14.8215	1.06392e-49	4.18935e-49	hypothetical protein BT_1046
BT_1047	191.519	3.29689	0.237876	13.8597	1.11097e-43	4.01384e-43	hypothetical protein BT_1047
BT_1048	158.076	2.86683	0.261703	10.9545	6.32136e-28	1.71162e-27	secreted endoglycosidase
BT_1049	190.339	3.70003	0.266133	13.9029	6.08092e-44	2.20848e-43	patatin-like protein
BT_1050	155.613	3.14753	0.254811	12.3524	4.72594e-35	1.45734e-34	hypothetical protein BT_1050
BT_1051	1264.43	1.47894	0.102178	14.4742	1.76265e-47	6.73879e-47	beta-hexosaminidase
BT_1052	1426.27	-0.459373	0.106484	-4.31402	1.60315e-05	2.44163e-05	anti-sigma factor
BT_1053	1650.78	1.0609	0.10883	9.74826	1.87657e-22	4.57202e-22	RNA polymerase ECF-type sigma factor
BT_1054	7414.58	-0.623769	0.106606	-5.85114	4.88226e-09	8.43426e-09	ATP-dependent helicase
BT_1055	684.817	-1.08437	0.141921	-7.64066	2.1611e-14	4.34095e-14	pyruvate formate-lyase activating enzyme
BT_1056	1088.78	-0.698347	0.126705	-5.51161	3.55566e-08	5.97896e-08	hypothetical protein BT_1056
BT_1057	4055.5	-1.0886	0.114544	-9.50374	2.02486e-21	4.81982e-21	hypothetical protein BT_1057
BT_1058	5446.03	-0.0758872	0.102581	-0.739775	0.459437	0.502077	two-component system sensor histidine kinase
BT_1059	8519.59	0.0053362	0.0873005	0.0611244	0.95126	0.958156	UDP-glucose 4-epimerase
BT_1060	4261.16	1.7981	0.113107	15.8973	6.61083e-57	2.90673e-56	hypothetical protein BT_1060
BT_1061	384.646	-0.183141	0.138049	-1.32664	0.184628	0.214079	hypothetical protein BT_1061
BT_1062	35.1655	0.511879	0.372338	1.37477	0.169203	0.197087	hypothetical protein BT_1062
BT_1063	404.306	0.73139	0.143735	5.08845	3.61006e-07	5.87429e-07	hypothetical protein BT_1063
BT_1064	19.946	0.0839464	0.549372	0.152804	0.878553	0.894557	hypothetical protein BT_1064
BT_1065	6.89005	-0.949008	0.766321	-1.23839	0.21557	0.247536	hypothetical protein BT_1065, partial
BT_1066	11.4856	-0.62659	0.610395	-1.02653	0.304641	0.343251	hypothetical protein BT_1066
BT_1067	22.6644	-0.95436	0.466412	-2.04617	0.0407393	0.0508118	hypothetical protein BT_1067
BT_1068	5.16596	-2.31316	0.916276	-2.52453	0.0115854	0.0150924	hypothetical protein BT_1068
BT_1069	4459.08	-0.665809	0.108799	-6.11961	9.38071e-10	1.66248e-09	transcriptional regulator
BT_1070	9541.2	-0.86959	0.0873679	-9.9532	2.44191e-23	6.07728e-23	hypothetical protein BT_1070
BT_1071	4814.83	-0.21759	0.100953	-2.15537	0.0311326	0.0392629	hypothetical protein BT_1071
BT_1072	155.087	2.61009	0.271002	9.63125	5.90095e-22	1.41921e-21	hypothetical protein BT_1072
BT_1073	176.586	1.54438	0.224048	6.89307	5.46013e-12	1.02917e-11	hypothetical protein BT_1073
BT_1074	178.931	1.74012	0.206464	8.42818	3.51096e-17	7.61204e-17	hypothetical protein BT_1074
BT_1075	694.693	0.997646	0.126028	7.91605	2.45183e-15	5.04155e-15	two-component system sensor
BT_1076	1114.12	0.28375	0.115601	2.45456	0.0141059	0.0182196	two-component system response regulator
BT_1077	6399.94	-0.56911	0.0967986	-5.87932	4.11957e-09	7.14205e-09	aspartate aminotransferase
BT_1078	7179.17	2.38527	0.093792	25.4315	1.12973e-142	1.45341e-141	transcriptional regulator
BT_1079	1198.68	-0.966044	0.128066	-7.54333	4.58132e-14	9.1046e-14	acetyltransferase
BT_1080	945.333	-3.2053	0.134492	-23.8326	1.53408e-125	1.59407e-124	hypothetical protein BT_1080
BT_1081	1510.01	-3.20185	0.132925	-24.0877	3.36239e-128	3.60956e-127	recombination protein RecR
BT_1082	1866.63	-2.32617	0.113843	-20.4332	8.4846e-93	5.91126e-92	Na+/solute symporter
BT_1083	1608.05	-1.85843	0.109418	-16.9846	1.06697e-64	5.20429e-64	ribosome biogenesis GTP-binding protein YsxC
BT_1084	3125.83	-1.83316	0.11781	-15.5603	1.35432e-54	5.7022e-54	hypothetical protein BT_1084
BT_1085	7315.43	-0.913572	0.0975438	-9.36576	7.5502e-21	1.77204e-20	hypothetical protein BT_1085
BT_1086	12817	0.072461	0.105547	0.686531	0.492379	0.534831	oligopeptide transporter
BT_1087	9031.83	-0.314858	0.102073	-3.08463	0.00203808	0.00280849	xylanase
BT_1088	10457.6	0.372603	0.126802	2.93847	0.00329832	0.00446044	hypothetical protein BT_1088
BT_1089	2073.92	0.493783	0.149836	3.29549	0.000982506	0.0013833	lipoate-protein ligase B
BT_1090	1501.56	-0.553526	0.113723	-4.86731	1.13126e-06	1.80193e-06	AraC family transcriptional regulator
BT_1091	11581.3	1.38376	0.130177	10.6298	2.16543e-26	5.68602e-26	cation-transporting ATPase pacS
BT_1092	18.1528	-0.471212	0.498734	-0.944815	0.344753	0.384968	heavy-metal binding protein
BT_1093	350.913	-2.08216	0.150866	-13.8014	2.49807e-43	8.97864e-43	TonB-dependent outer membrane receptor protein, partial
BT_1094	14.7802	0.64879	0.610616	1.06252	0.288001	0.325709	hypothetical protein BT_1094
BT_1095	15.521	-2.88182	0.659317	-4.37091	1.2373e-05	1.89214e-05	hypothetical protein BT_1095
BT_1096	231.554	-2.42648	0.263738	-9.20032	3.56881e-20	8.28012e-20	transposase
BT_1097	139.876	-2.29731	0.238601	-9.62825	6.0758e-22	1.45981e-21	hypothetical protein BT_1097
BT_1098	1972.23	-1.57536	0.099775	-15.7891	3.69556e-56	1.61179e-55	methylglyoxal synthase
BT_1099	1390.2	-1.55009	0.122182	-12.6867	7.00826e-37	2.25107e-36	arginase
BT_1100	7057.18	-1.01766	0.107646	-9.45377	3.26853e-21	7.7197e-21	alpha-glucan phosphorylase
BT_1101	6416.24	-0.556197	0.116092	-4.791	1.65949e-06	2.61931e-06	sodium/proton antiporter
BT_1102	4007.02	-0.0928967	0.115115	-0.806988	0.419674	0.462888	6-phosphofructokinase
BT_1103	2465.86	0.587669	0.127547	4.60746	4.07623e-06	6.33755e-06	RNA polymerase ECF-type sigma factor
BT_1104	7955.96	1.03794	0.0964169	10.7651	5.02797e-27	1.33539e-26	small heat shock protein
BT_1105	7377.59	0.292619	0.110625	2.64514	0.00816566	0.0107702	phosphoglyceromutase
BT_1106	14078.1	0.2289	0.101729	2.2501	0.0244429	0.0311249	fructose-bisphosphate aldolase
BT_1107	4995.56	0.754703	0.103049	7.32376	2.41113e-13	4.69577e-13	ferritin
BT_1108	2353.84	1.63934	0.0976303	16.7913	2.82766e-63	1.35879e-62	hypothetical protein BT_1108
BT_1109	3074.99	1.74025	0.101784	17.0975	1.54914e-65	7.64817e-65	ferritin
BT_1110	2957.41	1.65118	0.103039	16.0248	8.58092e-58	3.80739e-57	hypothetical protein BT_1110
BT_1111	3322.63	1.62137	0.120398	13.4668	2.45273e-41	8.54413e-41	hypothetical protein BT_1111
BT_1112	11.904	-0.916373	0.621599	-1.47422	0.140422	0.165065	transposase
BT_1113	219.478	-1.12199	0.169719	-6.61087	3.82059e-11	7.03769e-11	flavodoxin
BT_1114	1462.06	-0.687482	0.113702	-6.04636	1.48157e-09	2.61046e-09	hypothetical protein BT_1114
BT_1115	2573.02	-0.491541	0.101966	-4.82062	1.4311e-06	2.26618e-06	aldo/keto reductase
BT_1116	813.913	0.0651774	0.11854	0.549835	0.582432	0.622225	hypothetical protein BT_1116
BT_1117	485.307	0.635234	0.152202	4.17364	2.99778e-05	4.51617e-05	hypothetical protein BT_1117
BT_1118	1099.94	-0.765507	0.111142	-6.88764	5.67241e-12	1.06877e-11	hypothetical protein BT_1118
BT_1119	2656.13	-0.304809	0.100348	-3.0375	0.00238545	0.00326222	hypothetical protein BT_1119
BT_1120	161.026	-1.18757	0.21043	-5.64354	1.66584e-08	2.83548e-08	hypothetical protein BT_1120
BT_1121	96.9568	-0.471678	0.246513	-1.9134	0.0556963	0.0684659	hypothetical protein BT_1121
BT_1122	14.4852	0.788386	0.569886	1.38341	0.166539	0.194355	hypothetical protein BT_1122
BT_1123	768.651	1.08814	0.117956	9.22498	2.83625e-20	6.59936e-20	transcriptional regulator
BT_1124	105.781	0.146881	0.250196	0.587066	0.557159	0.598116	integrase
BT_1125	18.7305	0.265582	0.559224	0.474912	0.63485	0.671877	hypothetical protein BT_1125
BT_1126	5.91556	0.345448	0.818747	0.421923	0.673081	0.707565	mobilization protein BmgA
BT_1127	4.49571	-1.20551	0.941091	-1.28097	0.200206	0.23082	mobilization protein BmgB
BT_1128	11.504	0.691339	0.64464	1.07244	0.283522	0.320942	hypothetical protein BT_1128
BT_1129	37.6369	2.32398	0.474387	4.89891	9.63693e-07	1.54007e-06	hypothetical protein BT_1129
BT_1130	120.183	2.00123	0.283475	7.05965	1.66923e-12	3.18581e-12	hypothetical protein BT_1130
BT_1131	1.33043	-0.193095	1.29757	-0.148813	0.881702	0.897199	hypothetical protein BT_1131
BT_1132	5.43668	0.679584	0.928702	0.731757	0.464317	0.50684	hypothetical protein BT_1132
BT_1133	11.5543	-2.04693	0.736258	-2.78019	0.00543277	0.00725812	hypothetical protein BT_1133
BT_1134	104.187	-3.58583	0.278754	-12.8638	7.19858e-38	2.36532e-37	hypothetical protein BT_1134
BT_1135	3273.02	-1.22195	0.0852533	-14.3332	1.35774e-46	5.11439e-46	hypothetical protein BT_1135
BT_1136	714.417	-0.835737	0.132703	-6.2978	3.01898e-10	5.43149e-10	hypothetical protein BT_1136
BT_1137	64.0981	-0.592312	0.297893	-1.98833	0.0467748	0.0579827	hypothetical protein BT_1137
BT_1138	1097.8	-0.2327	0.145192	-1.6027	0.109001	0.129697	transposase
BT_1139	2448.21	-0.0227138	0.115266	-0.197055	0.843785	0.863858	hypothetical protein BT_1139
BT_1140	1639.37	-0.228197	0.134083	-1.7019	0.0887733	0.106752	hypothetical protein BT_1140
BT_1141	1901.77	0.0403526	0.0926516	0.43553	0.663178	0.698125	cation efflux family protein
BT_1142	345.909	0.8527	0.154246	5.52819	3.23552e-08	5.4463e-08	hypothetical protein BT_1142
BT_1143	65.6845	-0.478811	0.27518	-1.73999	0.081861	0.0988307	hypothetical protein BT_1143
BT_1144	6395.61	2.19266	0.0977898	22.4221	2.39413e-111	2.10156e-110	hypothetical protein BT_1144
BT_1145	4507.09	1.15605	0.0910826	12.6923	6.5238e-37	2.09823e-36	16S rRNA methyltransferase GidB
BT_1146	4279.86	1.1251	0.0887273	12.6804	7.5903e-37	2.4316e-36	metallo-beta-lactamase
BT_1147	17202.9	1.31943	0.0935269	14.1074	3.41769e-45	1.26198e-44	glycine dehydrogenase
BT_1148	3394.53	-1.15844	0.0853016	-13.5805	5.22973e-42	1.84291e-41	NADH dehydrogenase/NAD(P)H nitroreductase
BT_1149	3362.97	-1.93357	0.0931672	-20.7537	1.13435e-95	8.20885e-95	typeII restriction enzyme HpaII
BT_1150	1154.31	-1.9978	0.115438	-17.3063	4.2179e-67	2.1146e-66	hypothetical protein BT_1150
BT_1151	19976.9	-2.06189	0.0917317	-22.4774	6.91434e-112	6.12467e-111	hypothetical protein BT_1151
BT_1152	24433.4	-2.08672	0.0989569	-21.0871	1.0441e-98	7.88425e-98	D-3-phosphoglycerate dehydrogenase
BT_1153	38209.9	-2.23318	0.112604	-19.8322	1.57112e-87	1.02417e-86	phosphoserine aminotransferase
BT_1154	4339.89	-1.29843	0.0872002	-14.8902	3.8149e-50	1.51197e-49	ATP-independent RNA helicase
BT_1155	34181.1	-2.90404	0.0999828	-29.0454	1.76011e-185	3.89063e-184	Na(+)-translocating NADH-quinone reductase subunit F
BT_1156	13582.7	-3.05258	0.10816	-28.2229	3.06588e-175	6.06072e-174	Na(+)-translocating NADH-quinone reductase subunit E
BT_1157	10902.4	-2.97105	0.108204	-27.4578	5.60719e-166	9.63525e-165	Na(+)-translocating NADH-quinone reductase subunit D
BT_1158	15677.4	-3.20321	0.0904334	-35.4206	8.2269e-275	4.21131e-273	Na(+)-translocating NADH-quinone reductase subunit C
BT_1159	29118.4	-3.23471	0.11683	-27.6873	9.91938e-169	1.76051e-167	Na(+)-translocating NADH-quinone reductase subunit B
BT_1160	36305.1	-3.2734	0.111655	-29.317	6.29663e-189	1.47925e-187	Na(+)-translocating NADH-quinone reductase subunit A
BT_1161	7078.1	0.0302534	0.0906968	0.333567	0.738707	0.76792	aminopeptidase
BT_1162	1994.18	-2.04993	0.11565	-17.7253	2.67673e-70	1.39667e-69	hypothetical protein BT_1162
BT_1163	1251.11	0.167119	0.123434	1.35392	0.175763	0.203896	hypothetical protein BT_1163
BT_1164	2189.86	0.263815	0.10646	2.47807	0.0132096	0.0171393	hypothetical protein BT_1164
BT_1165	882.271	-0.497626	0.110415	-4.50687	6.57894e-06	1.01631e-05	hypothetical protein BT_1165
BT_1166	343.639	-0.894773	0.153381	-5.83368	5.42183e-09	9.35974e-09	glycosyltransferase
BT_1167	254.369	-0.632177	0.16981	-3.72286	0.000196982	0.000286976	hypothetical protein BT_1167
BT_1168	17.8773	-0.700312	0.508135	-1.3782	0.168142	0.195944	N-acetylmuramoyl-L-alanine amidase
BT_1169	35.3463	-0.833209	0.362359	-2.2994	0.0214822	0.0274698	hypothetical protein BT_1169
BT_1170	284.2	1.90323	0.164573	11.5646	6.22495e-31	1.78806e-30	hypothetical protein BT_1170
BT_1171	1441.13	1.23168	0.0996512	12.36	4.30421e-35	1.32898e-34	hypothetical protein BT_1171
BT_1172	61.4588	-0.760773	0.293469	-2.59234	0.00953246	0.0124983	DNA primase/helicase
BT_1173	27.1389	-0.649189	0.416899	-1.55719	0.119426	0.141513	hypothetical protein BT_1173
BT_1174	21.1878	-0.315516	0.53239	-0.592641	0.553422	0.595023	hypothetical protein BT_1174
BT_1175	3761.95	0.476957	0.112864	4.22594	2.37942e-05	3.60247e-05	hypothetical protein BT_1175
BT_1176	459.964	-1.06419	0.162531	-6.54759	5.84712e-11	1.07341e-10	glycosyltransferase
BT_1177	383.04	-2.14653	0.172104	-12.4723	1.05743e-35	3.30268e-35	polysaccharide biosynthesis protein
BT_1178	2055.53	0.792052	0.106217	7.45689	8.85856e-14	1.74693e-13	hypothetical protein BT_1178
BT_1179	1182.31	0.881133	0.12148	7.25329	4.06765e-13	7.87146e-13	glycosyl transferase family protein
BT_1180	1329.63	1.12671	0.102476	10.9949	4.04408e-28	1.09991e-27	glycosyltransferase
BT_1181	718.063	0.851159	0.115971	7.33944	2.14492e-13	4.18067e-13	cell wall biosynthesis glycosyltransferase
BT_1182	1043.69	0.61797	0.128082	4.82479	1.40149e-06	2.22147e-06	hypothetical protein BT_1182
BT_1183	6049.7	0.859398	0.0848312	10.1307	4.03808e-24	1.02277e-23	two-component system sensor histidine kinase/response regulator
BT_1184	1013.5	0.758394	0.118607	6.39416	1.6143e-10	2.93251e-10	hypothetical protein BT_1184
BT_1185	38470	0.486547	0.0923148	5.27052	1.3604e-07	2.24563e-07	OmpA-like protein
BT_1186	13179.6	-1.88165	0.0841391	-22.3635	8.91369e-111	7.79627e-110	ABC transporter ATP-binding protein
BT_1187	152.232	-0.730072	0.208519	-3.50123	0.000463116	0.000662197	transcriptional regulator
BT_1188	21.7978	-0.835024	0.450678	-1.85282	0.0639086	0.0780873	transcriptional regulator, partial
BT_1189	79.7501	-0.579836	0.264175	-2.1949	0.0281711	0.0356575	hypothetical protein BT_1189
BT_1190	181.787	-0.768066	0.183527	-4.18503	2.85124e-05	4.30074e-05	ATP GTP-binding protein
BT_1191	2833.62	1.42058	0.106342	13.3586	1.05559e-40	3.63807e-40	hypothetical protein BT_1191
BT_1192	4703.23	1.32907	0.0845421	15.7208	1.08972e-55	4.70631e-55	xylanase
BT_1193	1059.41	-3.35948	0.138482	-24.2594	5.26796e-130	5.76984e-129	hypothetical protein BT_1193
BT_1194	23028.4	0.343288	0.10601	3.23827	0.00120257	0.00168436	OmpA family outer membrane protein
BT_1195	3335.97	-0.502205	0.126089	-3.98294	6.80666e-05	0.000101009	monofunctional biosynthetic peptidoglycan transglycosylase
BT_1196	6662.64	2.87403	0.123223	23.3239	2.53877e-120	2.45937e-119	pyruvate carboxylase subunit B
BT_1197	17164.7	1.16174	0.101137	11.4867	1.53828e-30	4.39006e-30	RNA polymerase ECF-type sigma factor
BT_1198	5898.01	1.05301	0.0917898	11.4719	1.82557e-30	5.18864e-30	LemA protein
BT_1199	4726.91	0.54299	0.0843857	6.43461	1.23788e-10	2.25884e-10	protease
BT_1200	5419.64	2.03199	0.0843202	24.0985	2.59488e-128	2.79179e-127	hypothetical protein BT_1200
BT_1201	2368.82	1.32211	0.105339	12.5509	3.92812e-36	1.23721e-35	hypothetical protein BT_1201
BT_1202	1984.86	-0.121405	0.123101	-0.986222	0.324024	0.363322	UDP-N-acetylglucosamine 2-epimerase, partial
BT_1203	2381.31	-0.30437	0.0946855	-3.21454	0.00130655	0.00182579	UDP-N-acetylglucosamine 2-epimerase, partial
BT_1204	6969.28	-2.20641	0.0814195	-27.0992	1.00497e-161	1.65107e-160	hypothetical protein BT_1204
BT_1205	3851.69	-1.92952	0.108633	-17.7619	1.39386e-70	7.30424e-70	recombination factor protein RarA
BT_1206	560.491	-1.93897	0.154694	-12.5342	4.85285e-36	1.52451e-35	hypothetical protein BT_1206
BT_1207	2892.11	-1.96126	0.114427	-17.1399	7.48157e-66	3.71254e-65	glycerate dehydrogenase
BT_1208	522.289	0.758147	0.160733	4.7168	2.39587e-06	3.76085e-06	hypothetical protein BT_1208
BT_1209	8860.08	3.46864	0.291664	11.8926	1.2936e-32	3.82418e-32	cytochrome D ubiquinol oxidase subunit II
BT_1210	17653.1	3.11631	0.38901	8.01088	1.13889e-15	2.36786e-15	cytochrome D ubiquinol oxidase subunit I
BT_1211	1050.15	1.97264	0.61682	3.19808	0.00138344	0.00193157	hypothetical protein BT_1211
BT_1212	97.2401	0.635874	0.244188	2.60403	0.00921343	0.0120898	outer membrane efflux protein
BT_1213	107.533	0.865474	0.250045	3.46127	0.000537638	0.0007674	periplasmic protein of efflux system
BT_1214	56.6698	0.662637	0.320213	2.06937	0.0385118	0.0481447	ABC transporter ATP-binding protein
BT_1215	104.095	0.530341	0.295369	1.79552	0.0725706	0.0881836	ABC transporter permease
BT_1216	1063.15	0.343827	0.118845	2.89306	0.00381504	0.00514633	two-component system sensor
BT_1217	685.826	1.46484	0.12254	11.954	6.18927e-33	1.83639e-32	two-component system response regulator
BT_1218	1541.81	1.20449	0.126288	9.53765	1.46107e-21	3.48634e-21	hypothetical protein BT_1218
BT_1219	2090.95	1.07423	0.128084	8.38693	4.98982e-17	1.07799e-16	hypothetical protein BT_1219
BT_1220	8631.02	1.28857	0.102811	12.5334	4.90144e-36	1.53878e-35	6-phosphogluconolactonase
BT_1221	9200.47	0.968103	0.1323	7.31749	2.52644e-13	4.91443e-13	glucose-6-phosphate 1-dehydrogenase
BT_1222	9470.4	1.42071	0.114052	12.4566	1.28675e-35	4.01377e-35	6-phosphogluconate dehydrogenase
BT_1223	1449.83	-0.27437	0.151366	-1.81263	0.0698893	0.0850743	Na+/H+-dicarboxylate symporter
BT_1224	5734.53	-1.33353	0.0926762	-14.3892	6.05316e-47	2.29614e-46	GDP-mannose 4,6-dehydratase
BT_1225	2725.67	-2.05065	0.0962949	-21.2956	1.24754e-100	9.63524e-100	GDP-fucose synthetase
BT_1226	13090	1.21929	0.106102	11.4917	1.45247e-30	4.14759e-30	long-chain-fatty-acid--CoA ligase
BT_1227	3802.34	0.0918486	0.0888049	1.03427	0.301008	0.339393	hypothetical protein BT_1227
BT_1228	13889.5	-0.764673	0.0865571	-8.83432	1.00711e-18	2.25904e-18	fructose-1,6-bisphosphatase
BT_1229	3140.29	-2.51068	0.116981	-21.4622	3.51106e-102	2.76731e-101	hypothetical protein BT_1229
BT_1230	103.505	3.24021	0.297302	10.8987	1.16879e-27	3.14718e-27	hypothetical protein BT_1230
BT_1231	179.827	-0.195871	0.21336	-0.918032	0.358602	0.399606	hypothetical protein BT_1231
BT_1232	286.818	-2.3976	0.474561	-5.05224	4.36665e-07	7.0807e-07	hypothetical protein BT_1232
BT_1233	856.151	-0.208207	0.108582	-1.91751	0.0551737	0.0678577	hypothetical protein BT_1233
BT_1234	1022.95	0.985398	0.110464	8.92056	4.63951e-19	1.04939e-18	hypothetical protein BT_1234
BT_1235	694.207	-0.704565	0.117206	-6.01135	1.83989e-09	3.23127e-09	AraC family transcriptional regulator
BT_1236	2260.87	0.345478	0.0941678	3.66876	0.000243734	0.000353393	2\',3\'-cyclic-nucleotide 2\'-phosphodiesterase
BT_1237	1793.66	-0.401863	0.105013	-3.82681	0.000129813	0.000190431	two-component system sensor histidine kinase
BT_1238	6585.02	-1.1485	0.106885	-10.7453	6.23743e-27	1.653e-26	RNA-binding protein
BT_1239	4771.11	-0.554975	0.130431	-4.25494	2.09108e-05	3.17382e-05	metal-dependent membrane protease
BT_1240	2517.35	0.672007	0.0939289	7.15443	8.40235e-13	1.61504e-12	hypothetical protein BT_1240
BT_1241	127.84	-2.77082	0.255915	-10.8271	2.56157e-27	6.8709e-27	hypothetical protein BT_1241
BT_1242	10919.9	-3.68028	0.099557	-36.9665	3.9511e-299	2.43218e-297	ABC transporter ATP-binding protein
BT_1243	2124.94	-3.18492	0.105583	-30.1651	6.8045e-200	1.77905e-198	heat shock protein GrpE
BT_1244	3389.7	-3.36024	0.0976083	-34.4257	1.04004e-259	4.6401e-258	molecular chaperone DnaJ
BT_1245	1.47666	-2.42225	1.37329	-1.76383	0.0777613	0.0941616	transposase, partial
BT_1246	0.385768	0.67532	1.32786	0.508579	0.611047	0.649655	transposase
BT_1247	1586.26	2.46239	0.109809	22.4244	2.27698e-111	2.00597e-110	hypothetical protein BT_1247
BT_1248	204.326	-3.67165	0.22515	-16.3076	8.71334e-60	3.96751e-59	transporter
BT_1249	264.819	-2.90925	0.171281	-16.9852	1.05612e-64	5.15655e-64	multidrug resistance protein
BT_1250	392.511	-4.22375	0.193281	-21.8529	7.29971e-106	6.00651e-105	outer membrane efflux protein
BT_1251	238.189	-3.2011	0.196495	-16.291	1.14335e-59	5.19637e-59	MarR family transcriptional regulator
BT_1252	651.151	-0.2658	0.126913	-2.09435	0.0362286	0.0454072	hypothetical protein BT_1252
BT_1253	238.816	-0.321419	0.169693	-1.89412	0.0582095	0.0713568	hypothetical protein BT_1253
BT_1254	2715.62	0.347921	0.0901523	3.85926	0.00011373	0.00016704	hypothetical protein BT_1254
BT_1255	811.52	-0.352191	0.117181	-3.00553	0.00265122	0.00361753	hypothetical protein BT_1255
BT_1256	172.349	-0.918222	0.186569	-4.92163	8.58284e-07	1.37569e-06	hypothetical protein BT_1256
BT_1257	941.186	0.732	0.106476	6.8748	6.20748e-12	1.16913e-11	hypothetical protein BT_1257
BT_1258	744.859	0.479003	0.125531	3.81581	0.000135738	0.000198884	acetyltransferase
BT_1259	2312.66	0.170468	0.141485	1.20485	0.228262	0.261308	choloylglycine hydrolase
BT_1260	762.477	0.908465	0.115878	7.83987	4.51026e-15	9.21183e-15	peptidase, partial
BT_1261	403.288	-0.0604126	0.153605	-0.393298	0.6941	0.726832	peptidase, partial
BT_1262	203.169	0.853504	0.187596	4.5497	5.37235e-06	8.31236e-06	transcriptional regulator
BT_1263	576.295	1.39529	0.140885	9.90375	4.00968e-23	9.93836e-23	protease I
BT_1264	1687.9	-1.08566	0.116451	-9.32292	1.13182e-20	2.64745e-20	two-component system sensor histidine kinase
BT_1265	513.61	0.370256	0.132957	2.78479	0.00535631	0.00715794	two-component system response regulator
BT_1266	561.011	0.899345	0.141694	6.34709	2.19419e-10	3.96814e-10	two-component system sensor
BT_1267	15.4545	1.08839	0.541737	2.00907	0.0445297	0.0553264	hypothetical protein BT_1267
BT_1268	19.9045	-0.013403	0.500871	-0.0267593	0.978652	0.982288	AcrB/AcrD/AcrF family transporter
BT_1269	9.6961	0.927195	0.675869	1.37186	0.170109	0.198093	component of multidrug efflux system
BT_1270	1409.17	-1.54388	0.10227	-15.0961	1.71763e-51	6.9549e-51	Na+/H+ antiporter
BT_1271	37533.1	-4.31041	0.104301	-41.3265	0	0	30S ribosomal protein S16
BT_1272	3494.15	2.56845	0.0958147	26.8064	2.71924e-158	4.2934e-157	FucR
BT_1273	11492.1	3.58107	0.0883929	40.5131	0	0	L-fucose isomerase
BT_1274	2759.46	2.7568	0.104778	26.3109	1.44079e-152	2.1232e-151	L-fuculose phosphate aldolase
BT_1275	1921.13	2.8787	0.108453	26.5433	3.07051e-155	4.68084e-154	L-fuculose kinase
BT_1276	583.286	2.81433	0.14844	18.9594	3.69577e-80	2.18113e-79	hypothetical protein BT_1276
BT_1277	1685.5	3.12711	0.113621	27.5223	9.50679e-167	1.65113e-165	L-fucose permease
BT_1278	617.96	1.26337	0.163535	7.72537	1.11528e-14	2.25702e-14	RNA polymerase ECF-type sigma factor
BT_1279	524.328	2.08554	0.150382	13.8683	9.86266e-44	3.56861e-43	anti-sigma factor
BT_1280	1402.35	4.30662	0.125348	34.3574	1.09385e-258	4.83583e-257	hypothetical protein BT_1280
BT_1281	446.103	4.37337	0.18538	23.5914	4.72341e-123	4.8155e-122	hypothetical protein BT_1281
BT_1282	322.919	4.14567	0.202185	20.5043	1.96885e-93	1.38761e-92	hypothetical protein BT_1282
BT_1283	432.189	4.18995	0.19117	21.9173	1.77551e-106	1.47595e-105	hypothetical protein BT_1283
BT_1284	427.59	4.03585	0.189768	21.2672	2.28367e-100	1.75442e-99	endo-beta-N-acetylglucosaminidase F1
BT_1285	543.161	3.61429	0.184934	19.5437	4.66977e-85	2.90769e-84	endo-beta-N-acetylglucosaminidase
BT_1286	150.829	0.528231	0.20577	2.5671	0.0102553	0.0134208	two-component system response regulator
BT_1287	4184.75	3.07524	0.120007	25.6256	7.91709e-145	1.04907e-143	hypothetical protein BT_1287
BT_1288	2396.99	-4.06975	0.128131	-31.7625	2.13657e-221	7.06813e-220	spermidine/putrescine ABC transporter
BT_1289	1522.8	-4.11113	0.127127	-32.3389	1.98602e-229	7.04965e-228	putrescine transport system permease potI
BT_1290	1506.2	-4.12864	0.1204	-34.291	1.06706e-257	4.67487e-256	putrescine transport system permease potH
BT_1291	3574.56	-3.64981	0.111476	-32.7407	4.1243e-235	1.54281e-233	spermidine/putrescine transport ATP-binding protein
BT_1292	6379.98	-1.14953	0.0882062	-13.0323	8.0119e-39	2.67045e-38	thiol:disulfide interchange protein
BT_1293	36689	-2.50233	0.100928	-24.7932	1.06207e-135	1.27213e-134	alpha-glucan phosphorylase
BT_1294	12692.7	-2.94258	0.0846643	-34.7558	1.13185e-264	5.1441e-263	glycogen
BT_1295	5437.11	0.143831	0.157609	0.912581	0.361463	0.402518	V-type sodium ATP synthase subunit K
BT_1296	15627.7	0.00576758	0.11057	0.0521624	0.958399	0.964149	V-type ATP synthase subunit I
BT_1297	4744.44	0.209469	0.110088	1.90274	0.057075	0.070019	V-type ATP synthase subunit D
BT_1298	11665.7	0.261833	0.123327	2.12308	0.033747	0.042439	V-type ATP synthase subunit B
BT_1299	17201.3	0.527006	0.102816	5.1257	2.96438e-07	4.84239e-07	V-type ATP synthase subunit A
BT_1300	7637.33	1.10704	0.102379	10.8132	2.98132e-27	7.97041e-27	hypothetical protein BT_1300
BT_1301	7627.27	1.29248	0.0958641	13.4825	1.98397e-41	6.92113e-41	ATP synthase subunit E
BT_1302	203.351	1.11744	0.194338	5.74999	8.92494e-09	1.5331e-08	hypothetical protein BT_1302
BT_1303	197.334	0.840273	0.200898	4.18258	2.88216e-05	4.34602e-05	hypothetical protein BT_1303
BT_1304	81.05	1.20133	0.318811	3.76817	0.000164451	0.000240374	transcriptional regulator
BT_1305	268.013	1.03267	0.164977	6.2595	3.86222e-10	6.92296e-10	hypothetical protein BT_1305
BT_1306	476.094	1.38111	0.138719	9.95618	2.36998e-23	5.90128e-23	ABC transporter ATP-binding protein
BT_1307	2673.64	-4.2878	0.562069	-7.62861	2.37295e-14	4.76255e-14	hypothetical protein BT_1307
BT_1308	2154.23	-0.770919	0.0948222	-8.13015	4.28768e-16	9.0186e-16	clostripain-related protein
BT_1309	2298.52	-0.17433	0.100218	-1.73951	0.081945	0.0989075	hypothetical protein BT_1309
BT_1310	371.955	-2.18478	0.164411	-13.2885	2.69757e-40	9.20581e-40	hypothetical protein BT_1310
BT_1311	53952.5	-0.350969	0.0862911	-4.06727	4.75667e-05	7.10651e-05	RNA polymerase sigma factor rpoD (sigma-A)
BT_1312	7870.1	0.215814	0.0995223	2.1685	0.0301209	0.0380364	serine protease
BT_1313	1552.33	0.457093	0.106261	4.30161	1.69563e-05	2.57843e-05	muconate cycloisomerase
BT_1314	1235.97	0.346147	0.122364	2.82884	0.00467172	0.00626374	dipeptidyl-peptidase VI
BT_1315	2426.43	-1.12426	0.0929343	-12.0973	1.09086e-33	3.29493e-33	ribonuclease BN
BT_1316	2148.88	-0.0613817	0.107978	-0.568464	0.56972	0.609584	NADH dehydrogenase/NAD(P)H nitroreductase
BT_1317	2731.68	-0.00694797	0.0952173	-0.0729696	0.94183	0.949445	riboflavin synthase subunit alpha
BT_1318	934.826	3.16489	0.13274	23.8429	1.20103e-125	1.25067e-124	signal protein
BT_1319	432.088	2.09146	0.154588	13.5293	1.05041e-41	3.68821e-41	two-component system response regulator
BT_1320	340.566	0.599545	0.146226	4.10012	4.12928e-05	6.192e-05	transcriptional regulator, phosphate uptake regulation
BT_1321	161.423	0.730244	0.194514	3.7542	0.000173899	0.000253727	phosphate ABC transporter ATP-binding protein
BT_1322	91.0719	1.18449	0.249058	4.75587	1.97594e-06	3.1097e-06	ABC transporter permease
BT_1323	77.8867	1.0727	0.281827	3.80622	0.000141105	0.00020656	ABC transporter permease
BT_1324	239.727	1.53554	0.20597	7.45518	8.97434e-14	1.76904e-13	phosphate ABC transporter substrate-binding protein
BT_1325	15161.8	-1.27625	0.0918368	-13.8969	6.6104e-44	2.39898e-43	glutaminyl-tRNA synthetase
BT_1326	4171.57	-2.68044	0.106902	-25.0738	9.60613e-139	1.18565e-137	hypothetical protein BT_1326
BT_1327	2245.98	-1.73893	0.121488	-14.3136	1.79992e-46	6.76953e-46	alkaline phosphatase
BT_1328	10858.6	1.84813	0.116057	15.9243	4.29588e-57	1.894e-56	hypothetical protein BT_1328
BT_1329	35674	2.64751	0.11171	23.6999	3.61227e-124	3.72171e-123	thiol peroxidase
BT_1330	2283	0.916984	0.162724	5.63521	1.74847e-08	2.97404e-08	hypothetical protein BT_1330
BT_1331	7225.08	-0.279215	0.0867761	-3.21765	0.00129246	0.00180661	hypothetical protein BT_1331
BT_1332	6186	-0.213346	0.0913187	-2.33628	0.0194768	0.0249646	hypothetical protein BT_1332
BT_1333	20994.6	1.03633	0.0818164	12.6665	9.07021e-37	2.89806e-36	dihydroorotate dehydrogenase 2
BT_1334	24558.5	4.09816	0.0861891	47.5485	0	0	PhoH-like protein
BT_1335	2749.36	-2.08929	0.115512	-18.0872	4.02175e-73	2.17308e-72	folylpolyglutamate synthase
BT_1336	3698.03	0.798214	0.0923199	8.64618	5.32517e-18	1.17444e-17	translation initiation inhibitor
BT_1337	16247.9	2.56715	0.172174	14.9103	2.82632e-50	1.12107e-49	aminopeptidase
BT_1338	1416.81	-1.29783	0.385038	-3.37066	0.000749878	0.00106347	dTDP-4-dehydrorhamnose 3,5-epimerase
BT_1339	862.957	-1.92507	0.221704	-8.68309	3.8517e-18	8.5334e-18	undecaprenyl-phosphate alpha-N-acetylglucosaminyltransferase
BT_1340	909.96	-1.70092	0.203795	-8.34624	7.04708e-17	1.51436e-16	lipopolysaccharide biosynthesis glycosyltransferase
BT_1341	4430.57	-1.56853	0.37395	-4.1945	2.73474e-05	4.13399e-05	UDP-glucose 6-dehydrogenase
BT_1342	3255.67	-1.98305	0.378924	-5.23336	1.66453e-07	2.7393e-07	UDP-glucuronic acid epimerase
BT_1343	2047.02	-1.71741	0.45604	-3.76592	0.00016594	0.000242477	capsule biosynthesis protein
BT_1344	2970.62	-1.45366	0.493007	-2.94857	0.00319251	0.00432215	glycosyltransferase
BT_1345	3525.09	-1.47172	0.479346	-3.07026	0.00213873	0.00294135	glycosyltransferase
BT_1346	2675.17	-1.47171	0.454048	-3.24131	0.00118983	0.001667	capsule biosynthesis protein capA
BT_1347	2054.05	-1.37905	0.439095	-3.14068	0.00168558	0.00233798	hypothetical protein BT_1347
BT_1348	2158.69	-1.51886	0.441989	-3.43641	0.000589473	0.000839908	CDP-abequose synthase
BT_1349	992.241	-1.6426	0.424842	-3.86637	0.000110466	0.000162393	hypothetical protein BT_1349
BT_1350	1606.2	-1.71378	0.186943	-9.16743	4.8444e-20	1.11916e-19	CDP-glucose 4,6-dehydratase
BT_1351	1158.7	-1.38859	0.345795	-4.01565	5.92832e-05	8.82714e-05	glucose-1-phosphate cytidylyltransferase
BT_1352	2873.21	-1.39548	0.44263	-3.15269	0.00161772	0.0022477	glycosyltransferase
BT_1353	3172.81	-1.25799	0.483604	-2.60128	0.00928755	0.0121805	glycosyltransferase
BT_1354	1715.74	-1.38628	0.460724	-3.00891	0.00262185	0.00357947	flippase
BT_1355	3137.04	-1.74062	0.471997	-3.68779	0.000226214	0.00032848	hypothetical protein BT_1355
BT_1356	17645.5	-2.18996	0.44558	-4.91486	8.88437e-07	1.42308e-06	capsule polysaccharide export protein
BT_1357	4954.46	-0.736661	0.533173	-1.38166	0.167078	0.194937	hypothetical protein BT_1357
BT_1358	4374.54	-1.15865	0.361875	-3.2018	0.00136572	0.00190739	transcriptional regulator
BT_1359	5630.54	-2.01089	0.114621	-17.5438	6.63467e-69	3.41422e-68	hypothetical protein BT_1359
BT_1360	1757.86	-2.04441	0.112932	-18.103	3.01947e-73	1.63881e-72	tRNA/rRNA methyltransferase
BT_1361	5348.95	-1.99498	0.101763	-19.6041	1.42583e-85	8.94685e-85	recombination protein RecN
BT_1362	6543.55	-1.4665	0.101029	-14.5156	9.65128e-48	3.70436e-47	flavoprotein
BT_1363	4982.3	-0.837767	0.0900062	-9.30788	1.30406e-20	3.04593e-20	DNA polymerase III subunit epsilon
BT_1364	15385	-0.0875781	0.0909836	-0.962571	0.335763	0.37536	DNA polymerase III subunit beta
BT_1365	7117.45	-2.12395	0.0992076	-21.4092	1.09729e-101	8.60667e-101	hypothetical protein BT_1365
BT_1366	5350.64	1.8949	0.115071	16.4672	6.30849e-61	2.9329e-60	hypothetical protein BT_1366
BT_1367	1548.54	-1.38149	0.130826	-10.5598	4.57718e-26	1.19478e-25	hydrolase
BT_1368	3008.04	-1.90479	0.124664	-15.2794	1.04958e-52	4.31088e-52	UDP-N-acetylenolpyruvoylglucosamine reductase
BT_1369	3176.29	-1.61522	0.0930858	-17.352	1.90607e-67	9.59547e-67	hypothetical protein BT_1369
BT_1370	4249.04	-1.53801	0.106894	-14.3881	6.14796e-47	2.33028e-46	NAD dependent nucleotide-diphosphate-sugar epimerase
BT_1371	12919.3	0.483738	0.085533	5.65557	1.55327e-08	2.64666e-08	2-amino-3-ketobutyrate CoA ligase
BT_1372	1549.83	-0.248662	0.121737	-2.04261	0.0410913	0.0512376	hypothetical protein BT_1372
BT_1373	46786.7	1.87346	0.103409	18.117	2.33856e-73	1.27208e-72	ferritin
BT_1374	11532	-3.12165	0.104064	-29.9973	1.064e-197	2.69492e-196	diaminopimelate decarboxylase
BT_1375	21228.5	-2.76036	0.0891562	-30.961	1.80927e-210	5.23719e-209	aspartokinase
BT_1376	7258.93	-2.66383	0.10241	-26.0114	3.68427e-149	5.19322e-148	ATP-binding protein involved in cell division
BT_1377	9265.06	-2.31859	0.11768	-19.7025	2.05116e-86	1.3056e-85	bifunctional phosphoribosyl-AMP cyclohydrolase/phosphoribosyl-ATP pyrophosphatase
BT_1378	4099.48	-3.17816	0.105053	-30.2528	4.79536e-201	1.28131e-199	imidazole glycerol phosphate synthase subunit HisF
BT_1379	4380.81	-3.13062	0.0888796	-35.2232	8.84104e-272	4.34283e-270	phosphoribosylformimino-5-aminoimidazole carboxamide ribonucleotide isomerase
BT_1380	5550.75	-2.73091	0.0961101	-28.4144	1.34228e-177	2.74265e-176	imidazole glycerol phosphate synthase subunit HisH
BT_1381	7770.53	-2.76992	0.0990357	-27.969	3.87825e-172	7.22603e-171	formyltetrahydrofolate deformylase
BT_1382	940.65	-0.132714	0.120924	-1.0975	0.272423	0.308922	hypothetical protein BT_1382
BT_1383	1677.47	2.4931	0.127514	19.5517	3.99284e-85	2.49258e-84	oxidoreductase, aldo/keto reductase
BT_1384	44.5208	-1.52132	0.404452	-3.76142	0.000168949	0.000246726	hypothetical protein BT_1384
BT_1385	380.22	-0.560512	0.144145	-3.88852	0.000100858	0.000148539	transcriptional regulator
BT_1386	267.549	-1.98066	0.176158	-11.2436	2.48945e-29	6.92971e-29	hypothetical protein BT_1386
BT_1387	538.871	-3.33771	0.156241	-21.3626	2.98054e-101	2.32281e-100	Na+-driven multidrug efflux pump
BT_1388	235.539	-0.5305	0.16997	-3.12113	0.00180158	0.00249391	hypothetical protein BT_1388
BT_1389	923.838	0.140987	0.115541	1.22023	0.222376	0.25475	hypothetical protein BT_1389
BT_1390	688.741	-0.0107195	0.118311	-0.090604	0.927807	0.936667	hypothetical protein BT_1390
BT_1391	33699.6	2.45237	0.117675	20.8402	1.8725e-96	1.37138e-95	hypothetical protein BT_1391
BT_1392	43.4444	1.55721	0.38642	4.02984	5.58155e-05	8.321e-05	hypothetical protein BT_1392
BT_1393	1406.44	1.49245	0.125722	11.871	1.67403e-32	4.93981e-32	4-carboxymuconolactone decarboxylase
BT_1394	22.982	-0.00336112	0.463889	-0.00724554	0.994219	0.995037	hypothetical protein BT_1394
BT_1395	41.5443	0.509999	0.38594	1.32145	0.186352	0.215924	hypothetical protein BT_1395
BT_1396	1656.64	0.718906	0.096495	7.45019	9.32074e-14	1.83583e-13	AraC family transcriptional regulator
BT_1397	456.251	0.505391	0.129145	3.91335	9.10256e-05	0.000134424	hypothetical protein BT_1397
BT_1398	272.033	0.360535	0.155358	2.32068	0.0203043	0.0259911	aminotransferase
BT_1399	111.183	0.451982	0.233379	1.93669	0.0527832	0.0650824	hypothetical protein BT_1399
BT_1400	115.382	0.1862	0.240056	0.77565	0.437955	0.480871	hypothetical protein BT_1400
BT_1401	26.2058	-0.61349	0.44415	-1.38127	0.167197	0.19503	sugar transport protein
BT_1402	8.67655	-0.467695	0.698044	-0.670008	0.502853	0.545112	iron-sulfur flavoprotein
BT_1403	1464.05	-0.860856	0.10346	-8.32064	8.74877e-17	1.87507e-16	1-deoxy-D-xylulose-5-phosphate synthase
BT_1404	403.533	0.692703	0.1403	4.93731	7.9206e-07	1.27038e-06	transcriptional regulator
BT_1405	137.532	-0.195368	0.213798	-0.9138	0.360822	0.401988	hypothetical protein BT_1405
BT_1406	434.547	0.666073	0.163312	4.07852	4.53233e-05	6.78176e-05	TetR family transcriptional regulator
BT_1407	3398.8	-0.0772864	0.100258	-0.770872	0.440783	0.483539	activator of (R)-2-hydroxyglutaryl-CoA dehydratase
BT_1408	6459.76	0.297553	0.102542	2.90176	0.00371072	0.00500978	Tricorn-like protease
BT_1409	660.433	0.546029	0.133385	4.09364	4.24658e-05	6.36006e-05	hypothetical protein BT_1409
BT_1410	1061.94	1.01889	0.107254	9.49978	2.10332e-21	4.99679e-21	metallo-beta-lactamase
BT_1411	1253.85	2.08527	0.115046	18.1256	2.00236e-73	1.09042e-72	methylated-DNA--protein-cysteine methyltransferase
BT_1412	769.773	0.281328	0.13398	2.09978	0.0357484	0.0448169	iron-sulfur flavoprotein
BT_1413	547.252	0.241419	0.125646	1.92143	0.0546779	0.0672991	transcriptional regulator
BT_1414	1535.14	2.90034	0.112124	25.8672	1.55746e-147	2.14559e-146	hypothetical protein BT_1414
BT_1415	544.729	2.12955	0.16848	12.6398	1.27335e-36	4.04726e-36	cytochrome c biogenesis protein CcsA
BT_1416	2206.04	2.25576	0.130068	17.343	2.2279e-67	1.11924e-66	hypothetical protein BT_1416
BT_1417	6193.63	2.68141	0.165609	16.1912	5.81889e-59	2.61045e-58	cytochrome c552
BT_1418	1973.58	2.7301	0.148315	18.4075	1.14426e-75	6.43297e-75	quinol oxidase
BT_1419	689.061	-2.74139	0.145794	-18.8031	7.12103e-79	4.15223e-78	hypothetical protein BT_1419
BT_1420	2643.36	-2.22606	0.129974	-17.127	9.32863e-66	4.61967e-65	hypothetical protein BT_1420
BT_1421	1710.16	-1.40878	0.103977	-13.549	8.03689e-42	2.82394e-41	hypothetical protein BT_1421
BT_1422	292.346	1.13959	0.184851	6.16492	7.05207e-10	1.25436e-09	hypothetical protein BT_1422
BT_1423	248.119	0.464598	0.208138	2.23216	0.0256041	0.0325269	hypothetical protein BT_1423
BT_1424	214.413	-1.56579	0.184498	-8.48674	2.12506e-17	4.62585e-17	hypothetical protein BT_1424
BT_1425	1909.52	1.89691	0.106728	17.7733	1.1372e-70	5.96571e-70	hypothetical protein BT_1425
BT_1426	8.09268	0.811436	0.759764	1.06801	0.285515	0.323048	hypothetical protein BT_1426
BT_1427	21.7167	-1.05795	0.596043	-1.77496	0.0759042	0.0920733	tetracycline resistance element mobilization regulatory protein rteC
BT_1428	6319.79	0.292597	0.0929438	3.14811	0.00164333	0.00228263	hypothetical protein BT_1428
BT_1429	210.647	-0.942698	0.168277	-5.60206	2.11819e-08	3.58911e-08	general stress protein
BT_1430	538.213	-0.33346	0.11933	-2.79443	0.00519905	0.00695352	transcriptional regulator
BT_1431	526.978	-0.0243901	0.138964	-0.175514	0.860676	0.878193	DNA polymerase III subunit epsilon
BT_1432	11951.4	2.41485	0.0927936	26.0239	2.6587e-149	3.75851e-148	mannonate dehydratase
BT_1433	8901.17	2.75272	0.0881267	31.2359	3.46469e-214	1.05967e-212	D-mannonate oxidoreductase
BT_1434	1467.99	1.66015	0.103134	16.097	2.67632e-58	1.19403e-57	catabolite transcriptional regulator A
BT_1435	6001.03	1.77091	0.16022	11.053	2.1206e-28	5.79678e-28	hypothetical protein BT_1435
BT_1436	922.137	1.80289	0.182599	9.87345	5.42641e-23	1.33885e-22	hypothetical protein BT_1436
BT_1437	1163.18	1.06571	0.118239	9.01319	2.00146e-19	4.55669e-19	hypothetical protein BT_1437
BT_1438	793.152	-5.70995	0.178751	-31.9435	6.644e-224	2.24373e-222	membrane efflux protein
BT_1439	5494.7	0.206596	0.161456	1.27958	0.200693	0.231327	hypothetical protein BT_1439
BT_1440	13014.9	0.363411	0.158094	2.2987	0.0215219	0.0275134	hypothetical protein BT_1440
BT_1441	1296.51	1.40297	0.109485	12.8142	1.36571e-37	4.44542e-37	hypothetical protein BT_1441
BT_1442	4323.63	-1.83135	0.0939927	-19.484	1.50136e-84	9.32457e-84	adenosylmethionine-8-amino-7-oxononanoate aminotransferase
BT_1443	1310.32	-2.10269	0.121856	-17.2555	1.01717e-66	5.07852e-66	8-amino-7-oxononanoate synthase
BT_1444	701.411	-2.48897	0.12891	-19.3079	4.6134e-83	2.80788e-82	hypothetical protein BT_1444
BT_1445	708.082	-2.52544	0.127882	-19.7481	8.32361e-87	5.34007e-86	biotin synthesis protein bioC
BT_1446	1029.73	-2.65506	0.117027	-22.6875	5.95512e-114	5.38285e-113	dithiobiotin synthetase
BT_1447	6725.87	1.59006	0.0887834	17.9094	9.96275e-72	5.28341e-71	two-component system sensor histidine kinase
BT_1448	8089.65	6.41734	0.115208	55.7021	0	0	biotin carboxyl carrier protein
BT_1449	17780.1	6.103	0.105852	57.6559	0	0	biotin carboxylase
BT_1450	22665.7	6.09913	0.128643	47.4113	0	0	propionyl-CoA carboxylase subunit beta
BT_1451	1267.67	-0.590324	0.167147	-3.53177	0.000412782	0.000591967	hypothetical protein BT_1451
BT_1452	3682.23	-0.537288	0.134732	-3.98784	6.66774e-05	9.90083e-05	hypothetical protein BT_1452
BT_1453	5207.53	2.69658	0.134073	20.1128	5.70024e-90	3.8447e-89	L-lactate permease
BT_1454	345.455	0.341241	0.175286	1.94677	0.051562	0.0636411	peptide chain release factor-like protein
BT_1455	362.13	-0.736159	0.13931	-5.28431	1.26181e-07	2.08501e-07	protein rtcB
BT_1456	568.466	-1.46594	0.748379	-1.95882	0.0501335	0.0619409	thioredoxin
BT_1457	357.832	-0.814747	0.147838	-5.51106	3.56675e-08	5.99555e-08	two-component system response regulator
BT_1458	558.595	-0.878124	0.130491	-6.72937	1.70402e-11	3.17739e-11	two-component system sensor histidine kinase
BT_1459	912.459	0.0465981	0.108102	0.431055	0.666428	0.701025	two-component system sensor
BT_1460	45.6196	0.402849	0.340254	1.18396	0.236428	0.270084	hypothetical protein BT_1460
BT_1461	728.414	1.9025	0.15189	12.5255	5.41748e-36	1.69969e-35	hypothetical protein BT_1461
BT_1462	346.411	0.29282	0.179754	1.629	0.103312	0.1232	hypothetical protein BT_1462
BT_1463	387.804	0.885656	0.137596	6.43662	1.22163e-10	2.23086e-10	acetyltransferase
BT_1464	3028.96	2.07694	0.09663	21.4938	1.78089e-102	1.41511e-101	GNAT family acetyltransferase
BT_1465	415.296	0.461659	0.135369	3.41037	0.000648754	0.000922214	ABC transporter permease
BT_1466	78.8851	0.0842059	0.303372	0.277566	0.781345	0.806555	ABC transporter ATP-binding protein
BT_1467	23.1981	0.283411	0.451044	0.628343	0.529779	0.571499	ABC transporter permease
BT_1468	4.86142	-0.435201	0.920366	-0.472857	0.636315	0.672696	outer membrane efflux protein
BT_1469	1222.11	1.67721	0.102782	16.3181	7.33359e-60	3.35181e-59	two-component system response regulator
BT_1470	247.92	1.16063	0.177952	6.52216	6.9304e-11	1.27083e-10	two-component system sensor histidine kinase
BT_1471	1968.31	1.26936	0.141138	8.99377	2.38889e-19	5.43367e-19	hypothetical protein BT_1471
BT_1472	2203.31	-1.39332	0.102171	-13.6371	2.41041e-42	8.55607e-42	hypothetical protein BT_1472
BT_1473	205.997	-2.17377	0.187358	-11.6022	4.01417e-31	1.16058e-30	hypothetical protein BT_1473
BT_1474	1072.14	-2.25468	0.13368	-16.8663	7.9601e-64	3.86713e-63	30S ribosomal protein S6 modification protein-like protein
BT_1475	2113.3	-3.49016	0.110593	-31.5587	1.36275e-218	4.33139e-217	ABC transporter permease
BT_1476	8567.28	-2.33595	0.0976119	-23.931	1.45773e-126	1.53109e-125	aspartate aminotransferase
BT_1477	2514.8	-0.546999	0.0874892	-6.25219	4.04744e-10	7.25228e-10	hypothetical protein BT_1477
BT_1478	1283.38	-2.08992	0.12276	-17.0245	5.40139e-65	2.64788e-64	histidinol-phosphatase
BT_1479	5294.43	-1.84323	0.103515	-17.8063	6.31523e-71	3.31652e-70	ABC transporter ATP-binding protein
BT_1480	3618.02	-0.484876	0.0870384	-5.57082	2.53537e-08	4.28704e-08	hypothetical protein BT_1480
BT_1481	1827.53	1.05087	0.111268	9.44449	3.57146e-21	8.42698e-21	hypothetical protein BT_1481
BT_1482	1087.56	1.42679	0.103613	13.7704	3.84213e-43	1.37891e-42	two-component system response regulator
BT_1483	2394.94	0.511616	0.094029	5.44104	5.29707e-08	8.8582e-08	two-component system sensor histidine kinase
BT_1484	7548.24	0.657631	0.0882382	7.4529	9.13078e-14	1.79915e-13	hypothetical protein BT_1484
BT_1485	2113.25	0.325318	0.114224	2.84806	0.00439867	0.00590415	hypothetical protein BT_1485
BT_1486	5031.77	-5.37197	0.111275	-48.2767	0	0	hypothetical protein BT_1486
BT_1487	3536.5	-6.38531	0.12935	-49.3646	0	0	hypothetical protein BT_1487
BT_1488	4050.82	-3.98011	0.108906	-36.5462	2.05098e-292	1.18737e-290	hypothetical protein BT_1488
BT_1489	3619.15	-4.32674	0.121412	-35.6367	3.78068e-278	1.99842e-276	vitamin B12 receptor, outer membrane
BT_1490	2939.33	-4.71322	0.127	-37.112	1.80247e-301	1.18451e-299	surface protein
BT_1491	8421.39	-3.87883	0.135139	-28.7024	3.55655e-181	7.48722e-180	hypothetical protein BT_1491
BT_1492	2294.89	2.551	0.109552	23.2858	6.17382e-120	5.957e-119	tryptophanase
BT_1493	1253.92	2.33085	0.111653	20.8759	8.87243e-97	6.53737e-96	hypothetical protein BT_1493
BT_1494	1699.65	2.27434	0.105762	21.5042	1.42171e-102	1.13155e-101	hypothetical protein BT_1494
BT_1495	3189.05	-1.01297	0.0993312	-10.1979	2.02593e-24	5.1474e-24	siderophore (surfactin) biosynthesis regulatory protein
BT_1496	5144.66	-1.35049	0.0942687	-14.326	1.5055e-46	5.6666e-46	hemolysin-like protein, partial
BT_1497	4155.6	-0.462838	0.0864749	-5.35229	8.68497e-08	1.44591e-07	single-strand binding protein
BT_1498	1094.95	-0.379244	0.108365	-3.4997	0.000465776	0.000665805	A/G-specific adenine glycosylase
BT_1499	20068.7	-3.1153	0.123071	-25.313	2.29567e-141	2.89969e-140	DNA-binding protein HU
BT_1500	30262.2	-0.603974	0.0892774	-6.76514	1.33176e-11	2.49187e-11	ribonuclease G
BT_1501	498.003	-0.306028	0.174266	-1.7561	0.0790718	0.0955581	major outer membrane protein OmpA
BT_1502	5452.56	-0.110504	0.128017	-0.863201	0.388027	0.430031	hypothetical protein BT_1502
BT_1503	794.922	0.820762	0.117558	6.98179	2.91439e-12	5.53189e-12	integrase
BT_1504	110.108	0.904306	0.270634	3.34144	0.000833464	0.00117824	hypothetical protein BT_1504
BT_1505	76.4947	-0.436243	0.255666	-1.7063	0.0879519	0.105843	hypothetical protein BT_1505
BT_1506	39.1544	-0.639441	0.340312	-1.87898	0.060247	0.0737616	hypothetical protein BT_1506
BT_1507	2164.02	-0.160994	0.128588	-1.25201	0.210565	0.242075	hypothetical protein BT_1507
BT_1508	129.097	1.64905	0.240711	6.85076	7.34576e-12	1.37924e-11	hypothetical protein BT_1508
BT_1509	922.533	1.13471	0.13472	8.4227	3.67895e-17	7.96914e-17	integrase
BT_1510	2239.48	0.836168	0.0904987	9.23956	2.47502e-20	5.76439e-20	hypothetical protein BT_1510
BT_1511	38.0918	-0.806896	0.354174	-2.27825	0.0227118	0.0289736	outer membrane protein OmpA
BT_1512	682.334	0.438818	0.132236	3.31844	0.000905203	0.00127668	surface protein
BT_1513	1121.62	0.685898	0.117175	5.85362	4.80977e-09	8.32086e-09	integrase
BT_1514	221.862	-1.68258	0.22237	-7.56655	3.83272e-14	7.63875e-14	hypothetical protein BT_1514
BT_1515	15.407	-1.62431	0.612611	-2.65146	0.00801446	0.0105822	hypothetical protein BT_1515
BT_1516	23.219	-0.457541	0.4661	-0.981637	0.326279	0.365518	replicative DNA helicase
BT_1517	1593.58	1.99325	0.104411	19.0905	3.02815e-81	1.8113e-80	hypothetical protein BT_1517
BT_1518	95.6634	0.373813	0.242381	1.54225	0.123012	0.145655	hypothetical protein BT_1518
BT_1519	63.4413	0.0332772	0.32261	0.10315	0.917844	0.92873	N-acetylmuramoyl-L-alanine amidase
BT_1520	18.2762	-3.08798	0.603763	-5.11456	3.14475e-07	5.13013e-07	transcriptional regulator
BT_1521	701.21	-2.98453	0.140067	-21.3079	9.58435e-101	7.42177e-100	hypothetical protein BT_1521
BT_1522	1716.01	-2.77379	0.137173	-20.2211	6.38523e-91	4.36728e-90	aureobasidin A resistance protein
BT_1523	1014.1	-3.04371	0.13671	-22.264	8.24925e-110	7.16359e-109	CDP-diacylglycerol-inositol 3-phosphatidyltransferase
BT_1524	621.451	-2.55839	0.167221	-15.2995	7.70203e-53	3.17684e-52	hypothetical protein BT_1524
BT_1525	1321.24	-2.09554	0.10112	-20.7232	2.13793e-95	1.54254e-94	phosphatidylglycerophosphatase A
BT_1526	29736.4	-0.662014	0.0877312	-7.54594	4.49044e-14	8.92765e-14	myo-inositol-1-phosphate synthase
BT_1527	745.417	-3.51762	0.15136	-23.24	1.79361e-119	1.72038e-118	hypothetical protein BT_1527
BT_1528	1415.66	-1.13631	0.10961	-10.3668	3.5114e-25	9.03966e-25	two-component system sensor histidine kinase
BT_1529	2738.9	-0.254575	0.101201	-2.51553	0.0118853	0.0154706	two-component system response regulator
BT_1530	789.904	1.11586	0.111009	10.052	9.00339e-24	2.25804e-23	outer membrane protein OprM
BT_1531	4233.29	-0.589979	0.0905773	-6.51354	7.33996e-11	1.34442e-10	two-component system sensor histidine kinase
BT_1532	210.286	2.26299	0.191334	11.8274	2.81709e-32	8.28765e-32	ABC transporter permease
BT_1533	284.726	2.55245	0.187555	13.6091	3.53749e-42	1.2502e-41	hypothetical protein BT_1533
BT_1534	219.463	2.68746	0.227947	11.7899	4.40296e-32	1.29297e-31	hypothetical protein BT_1534
BT_1535	210.843	2.96182	0.220081	13.4579	2.76729e-41	9.62613e-41	ABC transporter ATP-binding protein
BT_1536	409.219	3.38203	0.184245	18.3562	2.94762e-75	1.64762e-74	ABC transporter permease
BT_1537	5825.59	1.05001	0.111049	9.45538	3.21852e-21	7.60528e-21	NADH dehydrogenase
BT_1538	1960.78	-0.402869	0.0929693	-4.33335	1.46857e-05	2.23876e-05	hemagglutinin
BT_1539	4199.45	2.02837	0.101398	20.004	5.07803e-89	3.36437e-88	cytidine deaminase
BT_1540	4724.92	1.60651	0.0881246	18.23	2.98244e-74	1.65001e-73	transcriptional regulator
BT_1541	645.748	0.180178	0.205194	0.878089	0.379896	0.421981	hypothetical protein BT_1541
BT_1542	4841.7	1.05263	0.119057	8.8414	9.45282e-19	2.1223e-18	pyridine nucleotide-disulfide oxidoreductase
BT_1543	427.257	-2.34347	0.153142	-15.3026	7.35155e-53	3.03743e-52	ABC transporter ATP-binding protein
BT_1544	857.062	-1.90433	0.115972	-16.4207	1.36001e-60	6.29878e-60	NADH pyrophosphatase
BT_1545	300.156	-2.17932	0.16213	-13.4419	3.43727e-41	1.19481e-40	hypothetical protein BT_1545
BT_1546	392.859	-1.04051	0.145137	-7.16913	7.54741e-13	1.45244e-12	acyltransferase
BT_1547	1626.51	-1.17305	0.104736	-11.2	4.0771e-29	1.13167e-28	hypothetical protein BT_1547
BT_1548	56314.2	1.9095	0.0863927	22.1026	2.98308e-108	2.53614e-107	phosphoglucomutase phosphomannomutase
BT_1549	5463.49	-0.0670155	0.0930513	-0.7202	0.471402	0.513537	secreted peptidase
BT_1550	2021.53	-0.152646	0.0974365	-1.56662	0.117202	0.13898	hypothetical protein BT_1550
BT_1551	6451.29	-3.92235	0.143611	-27.3124	3.02428e-164	5.14233e-163	hypothetical protein BT_1551
BT_1552	5987.76	-3.94204	0.137077	-28.7578	7.23228e-182	1.54937e-180	hypothetical protein BT_1552
BT_1553	2024.64	-3.91975	0.112442	-34.86	2.9996e-266	1.37614e-264	hypothetical protein BT_1553
BT_1554	6187.28	4.56071	0.101333	45.0069	0	0	alanine dehydrogenase
BT_1555	2620.5	1.79891	0.121362	14.8227	1.0444e-49	4.11581e-49	dioxygenase, related to 2-nitropropane dioxygenase
BT_1556	348.139	-0.591237	0.161252	-3.66653	0.000245861	0.00035637	hypothetical protein BT_1556
BT_1557	972.113	-0.0108688	0.112976	-0.0962043	0.923358	0.933145	hypothetical protein BT_1557
BT_1558	1481.98	-0.680469	0.133144	-5.11076	3.20858e-07	5.22899e-07	hypothetical protein BT_1558
BT_1559	901.319	-2.38586	0.11974	-19.9254	2.45104e-88	1.60856e-87	RNA polymerase ECF-type sigma factor
BT_1560	12165.5	-1.13333	0.0982715	-11.5326	9.03493e-31	2.58757e-30	nicotinate-nucleotide pyrophosphorylase
BT_1561	3405.11	-0.466211	0.0921452	-5.05953	4.20297e-07	6.82439e-07	hypothetical protein BT_1561
BT_1562	1193.26	-2.1788	0.116331	-18.7293	2.85413e-78	1.65234e-77	rRNA large subunit methyltransferase
BT_1563	2686.13	-4.18687	0.113255	-36.9687	3.64885e-299	2.27492e-297	hypothetical protein BT_1563
BT_1564	2390.69	-4.3289	0.105973	-40.8489	0	0	7-cyano-7-deazaguanine reductase
BT_1565	1924.74	-2.39222	0.102532	-23.3314	2.131e-120	2.06847e-119	hypothetical protein BT_1565
BT_1566	2329.49	-3.09184	0.119557	-25.8607	1.84288e-147	2.53162e-146	aluminum resistance protein
BT_1567	2479.93	-3.5732	0.129031	-27.6925	8.59196e-169	1.5305e-167	hypothetical protein BT_1567
BT_1568	590.128	0.876998	0.132368	6.62545	3.46196e-11	6.38919e-11	hypothetical protein BT_1568
BT_1569	969.377	0.884849	0.117488	7.53142	5.01914e-14	9.96655e-14	hypothetical protein BT_1569
BT_1570	122.925	0.415125	0.245571	1.69045	0.0909421	0.109225	hypothetical protein BT_1570
BT_1571	27.1746	0.124766	0.411339	0.303316	0.761649	0.788231	hypothetical protein BT_1571
BT_1572	827.804	0.202593	0.92342	0.219394	NA	NA	RNA polymerase ECF-type sigma factor
BT_1573	5716.27	-0.645408	0.304647	-2.11855	0.0341288	0.0428969	hypothetical protein BT_1573
BT_1574	13282	-3.01924	0.0816023	-36.9994	1.16973e-299	7.38751e-298	hypothetical protein BT_1574
BT_1575	5024.87	1.76166	0.103148	17.0789	2.13181e-65	1.04929e-64	D-lactate dehydrogenase
BT_1576	6770.8	1.4246	0.0887399	16.0536	5.39003e-58	2.39595e-57	hypothetical protein BT_1576
BT_1577	1542.36	0.847459	0.102792	8.24444	1.65934e-16	3.5423e-16	pyridoxamine 5\'-phosphate oxidase
BT_1578	2084.1	0.383404	0.0937275	4.09063	4.30207e-05	6.44119e-05	metal dependent hydrolase
BT_1579	15582.3	0.454469	0.0801094	5.6731	1.40234e-08	2.39536e-08	hypothetical protein BT_1579
BT_1580	4465.07	0.358922	0.0907568	3.95477	7.66092e-05	0.000113375	lactoylglutathione lyase
BT_1581	622.321	-1.44205	0.122578	-11.7644	5.95528e-32	1.74461e-31	hypothetical protein BT_1581
BT_1582	2018.33	-0.0348839	0.0959059	-0.36373	0.71606	0.747574	methyltransferase
BT_1583	2527.19	-0.405126	0.118996	-3.40454	0.00066275	0.000941008	protein disulfide isomerase
BT_1584	61.4079	-2.92604	0.357288	-8.18959	2.62126e-16	5.55675e-16	hypothetical protein BT_1584
BT_1585	134.792	-0.663167	0.232383	-2.85377	0.00432035	0.00580062	hypothetical protein BT_1585
BT_1586	788.939	-0.197631	0.113824	-1.73628	0.0825136	0.0995445	hypothetical protein BT_1586
BT_1587	1547.33	0.886036	0.124023	7.14415	9.0557e-13	1.73994e-12	hypothetical protein BT_1587
BT_1588	716.328	1.02849	0.132783	7.74562	9.51161e-15	1.9289e-14	hypothetical protein BT_1588
BT_1589	0.482973	0.910331	1.35915	0.66978	0.502998	0.545148	hypothetical protein BT_1589
BT_1590	875.757	4.23131	0.159732	26.49	1.26451e-154	1.90973e-153	hypothetical protein BT_1590
BT_1591	3505.89	4.12171	0.130268	31.6403	1.02996e-219	3.36154e-218	hypothetical protein BT_1591
BT_1592	6087.47	-1.58253	0.597653	-2.64791	0.00809921	0.0106883	ferrous iron transport protein
BT_1593	2150.64	-0.066682	0.109456	-0.609212	0.542384	0.58393	cell-cycle protein
BT_1594	2589.16	-0.684136	0.0938497	-7.2897	3.10652e-13	6.02354e-13	ferredoxin
BT_1595	23079.6	-3.79091	0.0875805	-43.2848	0	0	transcription termination factor Rho
BT_1596	525.383	1.07736	0.139213	7.73896	1.00236e-14	2.03103e-14	sulfatase yidJ
BT_1597	731.955	1.25561	0.116215	10.8042	3.28904e-27	8.77859e-27	two-component system sensor histidine kinase
BT_1598	702.513	1.4168	0.139964	10.1226	4.38825e-24	1.11088e-23	two-component system sensor histidine kinase
BT_1599	527.705	-2.15403	0.139941	-15.3924	1.84109e-53	7.65234e-53	cation effux pump BexA, partial
BT_1600	790.538	-1.73773	0.139967	-12.4153	2.15791e-35	6.67976e-35	cation effux pump BexA, partial
BT_1601	16581.7	-2.52171	0.101111	-24.94	2.74485e-137	3.34541e-136	signal recognition protein
BT_1602	1849.91	-0.498516	0.185186	-2.69198	0.00710291	0.00940415	transposase
BT_1603	0.18799	0.140157	1.29127	0.108542	0.913566	0.925171	transposase
BT_1604	413.349	-0.767372	1.10394	-0.695119	NA	NA	hypothetical protein BT_1604
BT_1605	304.743	-0.356625	1.04398	-0.341603	0.73265	0.762439	cytochrome c biogenesis protein
BT_1606	1795.74	1.49034	0.595622	2.50216	0.012344	0.0160462	cytochrome C peroxidase
BT_1607	5251.05	0.535758	0.101947	5.25529	1.47795e-07	2.43553e-07	bifunctional 5,10-methylene-tetrahydrofolate dehydrogenase/ 5,10-methylene-tetrahydrofolate cyclohydrolase
BT_1608	821.79	1.21001	0.122515	9.87645	5.26645e-23	1.30004e-22	capsule biosynthesis protein capA
BT_1609	835.132	-1.81655	0.110678	-16.4128	1.54813e-60	7.15642e-60	hypothetical protein BT_1609
BT_1610	9563.16	-0.783818	0.0914506	-8.57094	1.02643e-17	2.24642e-17	DNA polymerase III subunit gamma/tau
BT_1611	822.005	-0.322844	0.11493	-2.80904	0.00496889	0.00665118	hypothetical protein BT_1611
BT_1612	562.114	-0.923166	0.128644	-7.17613	7.171e-13	1.38055e-12	hypothetical protein BT_1612
BT_1613	12660.8	-1.13747	0.0993864	-11.4449	2.49305e-30	7.06922e-30	hypothetical protein BT_1613
BT_1614	1970.82	-2.42165	0.0947939	-25.5464	6.01334e-144	7.88218e-143	hypothetical protein BT_1614
BT_1615	12054.5	0.209048	0.0834673	2.50455	0.0122608	0.0159424	aminoacyl-histidine dipeptidase
BT_1616	320.237	-1.3077	0.165249	-7.91354	2.50181e-15	5.1378e-15	hypothetical protein BT_1616
BT_1617	537.285	-0.120394	0.158166	-0.761188	0.446545	0.489308	RNA polymerase ECF-type sigma factor
BT_1618	575.535	1.83926	0.137042	13.4211	4.54955e-41	1.57919e-40	anti-sigma factor
BT_1619	923.1	2.46612	0.115592	21.3348	5.40135e-101	4.20268e-100	hypothetical protein BT_1619
BT_1620	628.961	2.22037	0.134626	16.4928	4.13114e-61	1.928e-60	hypothetical protein BT_1620
BT_1621	417.753	2.82536	0.159833	17.677	6.30728e-70	3.27696e-69	beta-hexosaminidase
BT_1622	618.012	1.75557	0.132716	13.228	6.0475e-40	2.04798e-39	N-acetylgalactosamine-6-sulfatase
BT_1623	3545.77	2.09874	0.122794	17.0916	1.7151e-65	8.45894e-65	hypothetical protein BT_1623
BT_1624	4776.02	2.64055	0.114534	23.0547	1.31888e-117	1.24781e-116	secreted sulfatase
BT_1625	3356.11	2.88763	0.123141	23.4499	1.32586e-121	1.31317e-120	hypothetical protein BT_1625
BT_1626	884.591	1.08215	0.118905	9.10095	8.95463e-20	2.05214e-19	beta-galactosidase
BT_1627	908.743	2.05411	0.127267	16.1401	1.33249e-58	5.96127e-58	beta-hexosaminidase
BT_1628	1482.02	2.57687	0.125185	20.5846	3.77489e-94	2.67209e-93	sulfatase yidJ
BT_1629	360.967	2.87913	0.181411	15.8707	1.01054e-56	4.43124e-56	hypothetical protein BT_1629
BT_1630	344.99	2.6526	0.19402	13.6718	1.49678e-42	5.32081e-42	hypothetical protein BT_1630
BT_1631	793.872	2.91983	0.148837	19.6176	1.0943e-85	6.88431e-85	hypothetical protein BT_1631
BT_1632	393.092	2.46988	0.164621	15.0035	6.96764e-51	2.79799e-50	chitinase
BT_1633	2329.58	0.0471961	0.0990925	0.476283	0.633873	0.671135	mannose-1-phosphate guanylyltransferase
BT_1634	5170.74	0.245946	0.0993335	2.47596	0.0132877	0.0172269	hypothetical protein BT_1634
BT_1635	5390.67	0.476377	0.0859425	5.54298	2.97368e-08	5.01421e-08	two-component system sensor histidine kinase/response regulator
BT_1636	2793.27	-0.478914	0.100448	-4.76779	1.8626e-06	2.93513e-06	arylsulfatase
BT_1637	14.1356	-0.822022	0.560767	-1.46589	0.142679	0.167596	hypothetical protein BT_1637
BT_1638	444.528	-0.888159	0.149514	-5.94031	2.84479e-09	4.9674e-09	hypothetical protein BT_1638
BT_1639	377.211	0.691233	0.145113	4.76343	1.90332e-06	2.99736e-06	hypothetical protein BT_1639
BT_1640	96.4638	-0.547074	0.26041	-2.10082	0.0356571	0.0447255	hypothetical protein BT_1640
BT_1641	459.749	-0.971667	0.131841	-7.36997	1.70663e-13	3.33843e-13	N-acetylmuramoyl-L-alanine amidase
BT_1642	4002.86	0.0925615	0.0967693	0.956517	0.338811	0.378593	hypothetical protein BT_1642
BT_1643	8.91698	-1.44877	0.728531	-1.98862	0.0467437	0.0579588	hypothetical protein BT_1643
BT_1644	22.9431	-1.7156	0.495836	-3.46002	0.000540143	0.000770523	CPS biosynthesis glycosyltransferase
BT_1645	21.9798	-2.72132	0.594438	-4.57798	4.69496e-06	7.28513e-06	glycosyltransferase
BT_1646	26.008	-2.33357	0.533069	-4.37763	1.19979e-05	1.83824e-05	glycosyltransferase
BT_1647	31.0106	-0.69871	0.448666	-1.55731	0.119398	0.141513	hypothetical protein BT_1647
BT_1648	46.8337	-1.09917	0.35926	-3.05955	0.00221673	0.00304174	glycosyltransferase
BT_1649	74.5263	-1.12616	0.274451	-4.10333	4.07252e-05	6.10878e-05	hypothetical protein BT_1649
BT_1650	57.0011	-1.24813	0.355221	-3.51368	0.000441942	0.000632666	teichoic acid biosynthesis protein F
BT_1651	135.336	0.114523	0.233032	0.491448	0.623109	0.661179	pyrophosphorylase
BT_1652	54.5835	-0.225259	0.328238	-0.686268	0.492544	0.534891	lipopolysaccharide biosynthesis protein
BT_1653	38.7576	-1.61375	0.409265	-3.94305	8.04522e-05	0.000118954	hypothetical protein BT_1653
BT_1654	162.18	-2.22044	0.20925	-10.6114	2.63778e-26	6.92258e-26	polysialic acid transport protein kpsD
BT_1655	68.6462	-0.319987	0.29622	-1.08024	0.280037	0.31744	hypothetical protein BT_1655
BT_1656	107.408	-0.782183	0.232859	-3.35904	0.000782147	0.00110795	transcriptional regulator
BT_1657	1112.85	-1.86712	0.113878	-16.3958	2.0504e-60	9.46022e-60	integrase
BT_1658	16849.2	3.36069	0.113315	29.6579	2.67906e-193	6.61332e-192	translaldolase
BT_1659	14204	2.45278	0.111543	21.9895	3.62624e-107	3.05623e-106	fructose-bisphosphate aldolase
BT_1660	6872.37	2.39428	0.105435	22.7087	3.67518e-114	3.32819e-113	phosphoglyceromutase
BT_1661	3601.13	0.106702	0.0886714	1.20334	0.228845	0.261852	two-component system sensor histidine kinase
BT_1662	3180.12	-1.46254	0.0979836	-14.9264	2.21848e-50	8.82855e-50	molybdenum transport ATP-binding protein
BT_1663	4113.38	-0.551166	0.101594	-5.42519	5.78944e-08	9.67493e-08	pullulanase
BT_1664	1089.62	-0.0146837	0.138527	-0.105999	0.915584	0.927021	Holliday junction resolvase
BT_1665	703.993	0.390684	0.130441	2.99511	0.00274348	0.00373608	hypothetical protein BT_1665
BT_1666	781.231	-1.23012	0.136017	-9.04389	1.51197e-19	3.44712e-19	hydrolase
BT_1667	1744.22	0.607653	0.105765	5.74531	9.17502e-09	1.5755e-08	hypothetical protein BT_1667
BT_1668	1581.42	-1.1277	0.0967204	-11.6593	2.0565e-31	5.97773e-31	hypothetical protein BT_1668
BT_1669	14530	-2.61069	0.0896174	-29.1315	1.43243e-186	3.22495e-185	phenylalanyl-tRNA synthetase subunit alpha
BT_1670	2491.76	-2.95973	0.0989075	-29.9243	9.51133e-197	2.38421e-195	transmembrane transport protein
BT_1671	1547.09	-1.75454	0.105138	-16.688	1.60266e-62	7.62595e-62	endonuclease III
BT_1672	47213.5	-1.81082	0.093294	-19.4099	6.37104e-84	3.91686e-83	phosphoglycerate kinase
BT_1673	995.763	-2.91718	0.110608	-26.374	2.72405e-153	4.07601e-152	thiamine biosynthesis protein
BT_1674	800.861	-2.91607	0.147412	-19.7817	4.27721e-87	2.76596e-86	hypothetical protein BT_1674
BT_1675	3654.7	-1.57189	0.0954449	-16.4691	6.12123e-61	2.84857e-60	hypothetical protein BT_1675
BT_1676	1574.37	-1.33765	0.10748	-12.4455	1.47882e-35	4.60698e-35	Maf-like protein
BT_1677	1173.56	-1.12339	0.106153	-10.5828	3.58174e-26	9.3746e-26	hydrolase
BT_1678	2020.2	-1.08916	0.0946626	-11.5057	1.2345e-30	3.52933e-30	hypothetical protein BT_1678
BT_1679	678.655	-0.72056	0.115531	-6.23696	4.46157e-10	7.9855e-10	hypothetical protein BT_1679
BT_1680	1714.29	-0.878962	0.114795	-7.65682	1.90595e-14	3.83795e-14	NADH dehydrogenase/NAD(P)H nitroreductase
BT_1681	1987	1.117	0.0991537	11.2653	1.94663e-29	5.42491e-29	carbonic anhydrase
BT_1682	142.091	2.64064	0.255992	10.3153	6.00679e-25	1.54066e-24	hypothetical protein BT_1682
BT_1683	257.027	2.81864	0.198722	14.1838	1.15395e-45	4.3034e-45	hypothetical protein BT_1683
BT_1684	3446.33	0.7238	0.102151	7.08556	1.38486e-12	2.64827e-12	hypothetical protein BT_1684
BT_1685	7447.62	-0.301155	0.0931986	-3.23133	0.00123217	0.00172384	lactoylglutathione lyase and-like protein
BT_1686	41386.3	-0.818796	0.0951857	-8.60209	7.82757e-18	1.72086e-17	propionyl-CoA carboxylase subunit beta
BT_1687	21539.6	-0.912219	0.0945489	-9.64811	5.00687e-22	1.20596e-21	hypothetical protein BT_1687
BT_1688	14059.5	-0.981919	0.0993486	-9.88357	4.90516e-23	1.2127e-22	biotin carboxyl carrier protein
BT_1689	26467.1	-1.23134	0.114507	-10.7534	5.71208e-27	1.5146e-26	oxaloacetate decarboxylase subunit beta
BT_1690	1908.25	-1.11912	0.11122	-10.0622	8.1153e-24	2.03741e-23	hypothetical protein BT_1690
BT_1691	101956	-2.27396	0.0950305	-23.9287	1.53922e-126	1.61319e-125	fructose-bisphosphate aldolase
BT_1692	19935.8	-2.60533	0.0998674	-26.0878	5.00928e-150	7.14373e-149	50S ribosomal protein L31
BT_1693	1609	0.983255	0.155866	6.30833	2.82069e-10	5.0898e-10	multidrug resistance periplasmic linker protein
BT_1694	3966.81	0.695084	0.138091	5.03352	4.81544e-07	7.79026e-07	AcrB/AcrD/AcrF family transporter
BT_1695	1753.53	0.651838	0.12932	5.04051	4.64295e-07	7.52121e-07	outer membrane efflux protein
BT_1696	8304.3	0.331117	0.115957	2.85551	0.00429679	0.00577058	oxaloacetate decarboxylase subunit beta
BT_1697	13091.4	0.433696	0.108104	4.01185	6.02457e-05	8.96496e-05	pyruvate carboxylase subunit B
BT_1698	1473.32	1.09704	0.1342	8.17462	2.96797e-16	6.27533e-16	hypothetical protein BT_1698
BT_1699	753.067	1.73578	0.124721	13.9173	4.97255e-44	1.80999e-43	hypothetical protein BT_1699, partial
BT_1700	3677.57	1.65553	0.092356	17.9255	7.45376e-72	3.97017e-71	hypothetical protein BT_1700
BT_1701	5.21051	1.45596	0.959968	1.51668	0.129348	0.152748	hypothetical protein BT_1701
BT_1702	23.5612	-0.191992	0.467608	-0.410583	0.681378	0.714896	hypothetical protein BT_1702
BT_1703	367.138	-0.962648	0.134807	-7.14096	9.26838e-13	1.7801e-12	hypothetical protein BT_1703
BT_1704	398.524	1.20868	0.142275	8.49538	1.97279e-17	4.29825e-17	hypothetical protein BT_1704
BT_1705	51.0261	-0.263583	0.308276	-0.85502	0.39254	0.434735	hypothetical protein BT_1705
BT_1706	1325.54	0.243874	0.115371	2.11382	0.034531	0.0433577	N-acetylmuramoyl-L-alanine amidase
BT_1707	2212.41	1.45644	0.11582	12.575	2.89663e-36	9.14101e-36	hypothetical protein BT_1707
BT_1708	12.0344	0.431719	0.680107	0.634781	0.525571	0.567589	capsular polysaccharide biosynthesis glycosyltransferase
BT_1709	5.27753	-1.26028	0.951969	-1.32386	0.185548	0.215094	glycosyltransferase
BT_1710	25.777	0.413835	0.521695	0.793251	0.427631	0.470491	hypothetical protein BT_1710
BT_1711	19.2545	-0.150655	0.484809	-0.310751	0.75599	0.783375	hypothetical protein BT_1711
BT_1712	20.6992	1.07179	0.49662	2.15817	0.0309149	0.0389985	glycosyltransferase
BT_1713	8.32605	-0.650037	0.714787	-0.909414	0.363131	0.404098	acylneuraminate cytidylyltransferase
BT_1714	24.4663	-0.283896	0.522358	-0.543489	0.586793	0.626608	sialic acid synthase
BT_1715	11.0725	-0.308425	0.708302	-0.435443	0.663241	0.698125	polysaccharide biosynthesis protein
BT_1716	24.0148	0.215175	0.462142	0.465603	0.6415	0.677587	teichoic acid biosynthesis protein B
BT_1717	13.8711	0.684802	0.568886	1.20376	0.228683	0.261728	lipopolysaccharide biosynthesis protein
BT_1718	64.6741	1.48546	0.307163	4.83607	1.32431e-06	2.10119e-06	2-aminoethylphosphonate pyruvate aminotransferase
BT_1719	41.1498	0.974121	0.372075	2.61808	0.00884271	0.0116285	sulfopyruvate decarboxylase subunit beta
BT_1720	57.194	0.596028	0.337882	1.76401	0.0777299	0.0941471	phosphoenolpyruvate phosphomutase
BT_1721	7.14498	-0.762978	0.775522	-0.983825	0.325202	0.364475	glucose-1-P-cytidylyltransferase
BT_1722	10.9304	-2.33081	0.708745	-3.28865	0.00100671	0.00141615	hypothetical protein BT_1722
BT_1723	22.6707	-1.50772	0.535782	-2.81405	0.00489214	0.00655205	polysialic acid transport protein kpsD
BT_1724	2.76146	1.08567	1.08217	1.00323	0.315751	0.354902	hypothetical protein BT_1724
BT_1725	8.36974	-0.391668	0.746426	-0.524724	0.599775	0.639068	transcriptional regulator
BT_1726	710.163	-1.93429	0.132033	-14.65	1.34724e-48	5.22874e-48	integrase
BT_1727	1734.16	-3.10686	0.116357	-26.701	4.585e-157	7.16941e-156	transmembrane sensor
BT_1728	1617.04	-2.59114	0.117868	-21.9835	4.14711e-107	3.48314e-106	RNA polymerase ECF-type sigma factor
BT_1729	6928.04	-3.12402	0.117124	-26.6729	9.7156e-157	1.50949e-155	peptide chain release factor 3
BT_1730	2051.41	-2.74401	0.104466	-26.2671	4.55392e-152	6.69055e-151	dTDP-4-dehydrorhamnose reductase
BT_1731	1778.78	-2.1651	0.100234	-21.6004	1.78259e-103	1.42578e-102	hypothetical protein BT_1731
BT_1732	1417.21	-2.32534	0.106251	-21.8853	3.5849e-106	2.96486e-105	hypothetical protein BT_1732
BT_1733	52947.1	-2.33162	0.0971349	-24.0039	2.52909e-127	2.67951e-126	phosphoribosylformylglycinamidine synthase
BT_1734	6721.59	-0.514883	0.0885046	-5.81759	5.97019e-09	1.02991e-08	two-component system sensor histidine kinase/response regulator
BT_1735	1162.17	-1.10242	0.109508	-10.067	7.72695e-24	1.94092e-23	chromate transport protein
BT_1736	1425.45	-1.65859	0.106543	-15.5673	1.21414e-54	5.11645e-54	chromate transport protein
BT_1737	8228.03	-1.15894	0.0850946	-13.6194	3.06996e-42	1.08734e-41	hypothetical protein BT_1737
BT_1738	982.425	-1.55909	0.122224	-12.756	2.88529e-37	9.33543e-37	two-component system sensor histidine kinase
BT_1739	13754.7	-1.76516	0.0974358	-18.1161	2.37871e-73	1.29248e-72	excinuclease ABC subunit A
BT_1740	5441.16	-0.314481	0.0925846	-3.39669	0.000682073	0.000967879	hypothetical protein BT_1740
BT_1741	967.097	0.209429	0.113785	1.84057	0.0656849	0.0801771	hypothetical protein BT_1741
BT_1742	3779.78	-0.311308	0.137163	-2.26963	0.0232303	0.0296274	carbon starvation protein A
BT_1743	181.25	0.969857	0.205717	4.71452	2.42279e-06	3.80188e-06	hypothetical protein BT_1743
BT_1744	2355.77	-1.22285	0.0941778	-12.9844	1.49937e-38	4.96016e-38	hypothetical protein BT_1744
BT_1745	323.589	-0.552946	0.15633	-3.53705	0.000404628	0.000580616	hypothetical protein BT_1745
BT_1746	5938.51	0.321328	0.108935	2.94974	0.00318044	0.00430702	hypothetical protein BT_1746
BT_1747	105574	0.584787	0.0944289	6.19288	5.90751e-10	1.05441e-09	pyruvate-flavodoxin oxidoreductase
BT_1748	246.244	1.09269	0.177516	6.15547	7.48533e-10	1.33045e-09	hypothetical protein BT_1748
BT_1749	362.167	0.259704	0.169012	1.5366	0.124391	0.147216	glycine betaine-binding protein
BT_1750	152.734	-0.756818	0.201455	-3.75676	0.000172125	0.000251214	glycine betaine/L-proline transport system permease
BT_1751	383.065	-1.98034	0.175103	-11.3096	1.17615e-29	3.29092e-29	glycine betaine transport ATP-binding protein
BT_1752	1727.6	-0.0293539	0.101412	-0.289454	0.772234	0.798167	hypothetical protein BT_1752
BT_1753	578.733	0.962726	0.130323	7.38724	1.49907e-13	2.93714e-13	methylated-DNA methyltransferase
BT_1754	6978.3	0.917937	0.086242	10.6437	1.86507e-26	4.9026e-26	two-component system sensor histidine kinase/response regulator
BT_1755	148.984	-0.699361	0.196948	-3.55098	0.000383796	0.000551536	hypothetical protein BT_1755
BT_1756	3.14469	0.744459	1.02222	0.728277	0.466444	0.508934	transposase, invertase
BT_1757	7490.09	4.71027	0.126438	37.2535	9.28735e-304	6.27283e-302	fructokinase
BT_1758	3420.8	5.10061	0.16666	30.6049	1.05277e-205	2.87618e-204	glucose/galactose transporter
BT_1759	3277.02	4.34936	0.14371	30.2649	3.32226e-201	8.92605e-200	2,6-beta-D-fructofuranosidase
BT_1760	3467.31	5.95622	0.159818	37.2687	5.27219e-304	3.61108e-302	glycosylhydrolase
BT_1761	1409.03	5.16922	0.189803	27.2346	2.52967e-163	4.22742e-162	hypothetical protein BT_1761
BT_1762	1270.87	5.0995	0.185526	27.4867	2.52974e-166	4.36245e-165	hypothetical protein BT_1762
BT_1763	2108.01	4.69718	0.130438	36.0108	5.66897e-284	3.2056e-282	hypothetical protein BT_1763
BT_1764	3210.8	1.21105	0.0910573	13.2998	2.31976e-40	7.94437e-40	hypothetical protein BT_1764
BT_1765	307.566	1.01867	0.160333	6.35347	2.10506e-10	3.80836e-10	2,6-beta-D-fructofuranosidase
BT_1766	2033.81	-0.668218	0.0941188	-7.09973	1.24997e-12	2.39409e-12	ribonucleoprotein-related protein
BT_1767	1971.86	0.563902	0.0927119	6.0823	1.18469e-09	2.0942e-09	hypothetical protein BT_1767
BT_1768	2339.46	-0.361667	0.0946818	-3.81981	0.000133553	0.0001958	beta-galactosidase
BT_1769	2537.09	0.162222	0.102354	1.58492	0.112985	0.134142	hypothetical protein BT_1769
BT_1770	6374.13	0.324253	0.0801216	4.04701	5.18763e-05	7.74324e-05	hypothetical protein BT_1770
BT_1771	390.717	2.12465	0.163693	12.9795	1.59998e-38	5.28579e-38	cell surface protein
BT_1772	189.119	2.07127	0.207853	9.96506	2.16744e-23	5.40804e-23	hypothetical protein BT_1772
BT_1773	358.795	2.62959	0.185988	14.1385	2.19982e-45	8.1662e-45	hypothetical protein BT_1773
BT_1774	760.493	2.78982	0.146215	19.0803	3.68334e-81	2.2005e-80	hypothetical protein BT_1774
BT_1775	211.423	1.60858	0.195949	8.20918	2.22701e-16	4.73543e-16	hypothetical protein BT_1775
BT_1776	727.261	0.318943	0.117224	2.7208	0.00651236	0.00865526	beta-galactosidase
BT_1777	1552.15	2.23074	0.110236	20.236	4.7185e-91	3.23184e-90	hypothetical protein BT_1777
BT_1778	98.4243	0.649498	0.247058	2.62894	0.00856526	0.011285	beta-glucosidase
BT_1779	85.7212	0.335546	0.283104	1.18524	0.235923	0.26957	sialic acid-specific 9-O-acetylesterase
BT_1780	138.484	0.509805	0.207041	2.46233	0.0138037	0.0178578	beta-glucosidase
BT_1781	79.0626	0.118031	0.253336	0.465906	0.641283	0.677506	xylosidase/arabinosidase
BT_1782	1789.39	1.44419	0.0963026	14.9963	7.75822e-51	3.11032e-50	phosphoesterase
BT_1783	5350.65	1.33543	0.103169	12.9442	2.53442e-38	8.36153e-38	cation/H+ antiporter
BT_1784	13572.6	4.21192	0.0892345	47.2005	0	0	hypothetical protein BT_1784
BT_1785	58.7351	1.48338	0.322212	4.60373	4.14988e-06	6.44962e-06	hypothetical protein BT_1785
BT_1786	11.0748	0.184217	0.609278	0.302353	0.762383	0.788655	hypothetical protein BT_1786
BT_1787	32.3066	0.523135	0.377363	1.38629	0.165657	0.193419	hypothetical protein BT_1787
BT_1788	4.59914	0.0440572	0.932619	0.0472403	0.962322	0.967895	hypothetical protein BT_1788
BT_1789	8159.38	-1.33851	0.107758	-12.4214	2.00023e-35	6.20748e-35	aminopeptidase
BT_1790	234.728	1.00644	0.177172	5.68056	1.34252e-08	2.29398e-08	hypothetical protein BT_1790
BT_1791	33.7758	-0.847829	0.395172	-2.14546	0.0319157	0.0402297	hypothetical protein BT_1791
BT_1792	1188.46	-0.157694	0.128181	-1.23025	0.218605	0.250666	cell surface protein
BT_1793	869.295	0.298163	0.110369	2.70151	0.00690246	0.00915371	integrase protein
BT_1794	56.3873	0.644696	0.340985	1.89069	0.058666	0.0718983	two-component system response regulator
BT_1795	277.795	1.05082	0.16436	6.39341	1.62224e-10	2.94584e-10	two-component system sensor
BT_1796	716.158	0.158692	0.112962	1.40483	0.160073	0.187214	hypothetical protein BT_1796
BT_1797	1128.3	-0.310865	0.101738	-3.05555	0.00224645	0.00308079	transcriptional regulator
BT_1798	11620.9	0.00235757	0.0816806	0.0288632	0.976974	0.981008	hypothetical protein BT_1798
BT_1799	23268.1	-0.225597	0.0848079	-2.66009	0.00781199	0.0103205	vitamin B12 receptor
BT_1800	686.16	0.108929	0.147166	0.74018	0.459191	0.502033	two-component system sensor histidine kinase
BT_1801	194.91	1.07106	0.177631	6.02967	1.64296e-09	2.89063e-09	two-component system sensor histidine kinase
BT_1802	231.63	1.18079	0.176485	6.69061	2.22243e-11	4.12821e-11	two-component system sensor histidine kinase
BT_1803	943.061	-3.71897	0.133369	-27.8849	4.0728e-171	7.53081e-170	hypothetical protein BT_1803
BT_1804	12470.8	0.46286	0.0990073	4.67501	2.93944e-06	4.60074e-06	electron transfer flavoprotein subunit beta
BT_1805	15191.4	0.370243	0.0984417	3.76104	0.000169209	0.000247032	electron transfer flavoprotein subunit alpha
BT_1806	30635.4	0.010361	0.0994799	0.104152	0.917049	0.928118	acyl-CoA dehydrogenase
BT_1807	1934.99	-0.57747	0.10238	-5.64047	1.69591e-08	2.88565e-08	hypothetical protein BT_1807
BT_1808	410.816	-0.492458	0.143935	-3.4214	0.000623003	0.000886385	hypothetical protein BT_1808
BT_1809	8029.52	-0.565027	0.0917057	-6.16131	7.21458e-10	1.2828e-09	hypothetical protein BT_1809
BT_1810	1029.28	0.178571	0.123311	1.44813	0.147581	0.17302	GAF domain-containing protein
BT_1811	405.69	0.0431303	0.138259	0.311953	0.755076	0.782762	hypothetical protein BT_1811
BT_1812	1456.25	-0.1076	0.100257	-1.07324	0.283163	0.32061	molecular chaperone DnaJ
BT_1813	2379.83	0.135263	0.0993778	1.3611	0.173483	0.201541	hypothetical protein BT_1813
BT_1814	1490.76	-0.327596	0.102914	-3.18319	0.00145661	0.0020314	hypothetical protein BT_1814
BT_1815	1978.54	-0.648331	0.108039	-6.00089	1.96244e-09	3.44401e-09	low-specificity L-threonine aldolase
BT_1816	411.095	0.566639	0.14124	4.01187	6.02387e-05	8.96496e-05	hypothetical protein BT_1816
BT_1817	653.905	0.0931635	0.128892	0.722805	0.4698	0.51202	RNA polymerase ECF-type sigma factor
BT_1818	3342.01	1.36992	0.130275	10.5156	7.32059e-26	1.90783e-25	hypothetical protein BT_1818
BT_1819	19956.1	2.57144	0.101877	25.2406	1.43636e-140	1.79564e-139	hypothetical protein BT_1819
BT_1820	4363	1.69325	0.126274	13.4093	5.33215e-41	1.84952e-40	pyruvate dehydrogenase, partial
BT_1821	161.573	2.30872	0.235864	9.78831	1.26387e-22	3.09476e-22	transposase
BT_1822	404.055	0.7633	0.148433	5.14238	2.71283e-07	4.43743e-07	pyruvate dehydrogenase, partial
BT_1823	1863.99	2.00287	0.0978468	20.4694	4.03284e-93	2.82183e-92	hypothetical protein BT_1823
BT_1824	1282.08	1.76532	0.103023	17.1352	8.1007e-66	4.01567e-65	permease
BT_1825	806.69	1.75997	0.120421	14.6151	2.24953e-48	8.71669e-48	hypothetical protein BT_1825
BT_1826	843.163	0.312571	0.12154	2.57175	0.0101185	0.0132489	hypothetical protein BT_1826
BT_1827	608.82	0.0928764	0.152961	0.607189	0.543726	0.585245	transposase
BT_1828	3211.88	0.617986	0.0984525	6.277	3.45169e-10	6.20081e-10	hypothetical protein BT_1828
BT_1829	22377.7	-2.75786	0.16776	-16.4393	1.00086e-60	4.63981e-60	molecular chaperone GroEL
BT_1830	2734.19	-2.17554	0.181583	-11.981	4.46974e-33	1.33188e-32	co-chaperonin GroES
BT_1831	3423.25	2.14003	0.0872229	24.5352	6.22469e-133	7.03969e-132	hypothetical protein BT_1831
BT_1832	1431.32	-0.913373	0.1018	-8.97219	2.90688e-19	6.59952e-19	hypothetical protein BT_1832
BT_1833	5837.87	-0.612775	0.0922054	-6.64576	3.01662e-11	5.58e-11	two-component system sensor histidine kinase
BT_1834	4647.03	-1.9485	0.0951156	-20.4856	2.89209e-93	2.02947e-92	hydrogenase
BT_1835	1656.79	-2.62744	0.113257	-23.1989	4.67017e-119	4.46189e-118	biotin synthase
BT_1836	1751.32	-3.03098	0.145075	-20.8925	6.27068e-97	4.63439e-96	thiamine biosynthesis protein ThiH
BT_1837	1006.33	-3.18915	0.122273	-26.0821	5.81507e-150	8.26863e-149	GTP-binding protein
BT_1838	7388.04	1.1752	0.0971338	12.0988	1.07219e-33	3.24057e-33	alanyl dipeptidyl peptidase
BT_1839	631.608	0.286233	0.114203	2.50635	0.0121985	0.0158655	hypothetical protein BT_1839
BT_1840	5634.75	-1.58907	0.0977772	-16.252	2.16267e-59	9.76517e-59	histidyl-tRNA synthetase
BT_1841	3017.75	-1.10953	0.113409	-9.78339	1.32691e-22	3.24586e-22	hypothetical protein BT_1841
BT_1842	2331.41	0.82172	0.0894091	9.19056	3.90793e-20	9.04964e-20	alpha-L-fucosidase
BT_1843	13237.8	-1.33304	0.0992352	-13.4331	3.86899e-41	1.34392e-40	adenylosuccinate synthetase
BT_1844	2398.51	-1.03703	0.0955424	-10.8542	1.90538e-27	5.11926e-27	iron uptake transcriptional regulator
BT_1845	1189.72	-0.790267	0.110785	-7.13333	9.79658e-13	1.8808e-12	hypothetical protein BT_1845
BT_1846	5479.98	-1.35602	0.0929278	-14.5922	3.15063e-48	1.2189e-47	dipeptidyl-peptidase III
BT_1847	40628.9	-0.18664	0.104522	-1.78564	0.0741571	0.0900215	AraC family transcriptional regulator
BT_1848	1067	-1.37723	0.110916	-12.4169	2.11628e-35	6.55507e-35	ATP-dependent DNA helicase RecQ
BT_1849	6.92634	-1.12712	0.754648	-1.49358	0.135286	0.159336	hypothetical protein BT_1849
BT_1850	917.456	-2.99835	0.132327	-22.6586	1.14726e-113	1.03509e-112	hypothetical protein BT_1850
BT_1851	1690.57	-1.46005	0.0988345	-14.7727	2.19698e-49	8.62303e-49	hypothetical protein BT_1851
BT_1852	1868.71	-1.21256	0.106551	-11.3801	5.25397e-30	1.48116e-29	cysteine synthase A
BT_1853	2503.93	-1.20035	0.0885162	-13.5608	6.83397e-42	2.40301e-41	sulfatase
BT_1854	1262.52	-1.43104	0.106035	-13.4958	1.65474e-41	5.77676e-41	membrane-associated phospholipid phosphatase
BT_1855	1338.02	-1.25522	0.111651	-11.2423	2.52628e-29	7.02819e-29	methyl transferase
BT_1856	2116.9	-0.39841	0.096766	-4.11725	3.83418e-05	5.75837e-05	hypothetical protein BT_1856
BT_1857	16991.6	-1.94782	0.0840334	-23.1791	7.39695e-119	7.03941e-118	3-isopropylmalate dehydrogenase
BT_1858	10243.4	-1.79513	0.116097	-15.4623	6.23361e-54	2.60878e-53	2-isopropylmalate synthase
BT_1859	5228.62	-1.63959	0.115182	-14.2348	5.57383e-46	2.08504e-45	3-isopropylmalate dehydratase small subunit
BT_1860	14170.1	-1.88325	0.104523	-18.0176	1.41875e-72	7.60683e-72	isopropylmalate isomerase large subunit
BT_1861	15542.1	-2.2716	0.0933538	-24.3332	8.72772e-131	9.71233e-130	2-isopropylmalate synthase
BT_1862	14913.6	-1.21342	0.127324	-9.53014	1.57073e-21	3.74251e-21	hypothetical protein BT_1862
BT_1863	0.143684	-0.468556	1.29127	-0.362863	0.716707	0.747929	hypothetical protein BT_1863
BT_1864	0.0988886	0.140157	1.29127	0.108542	0.913566	0.925171	methyltransferase
BT_1865	10.7927	3.48382	0.820113	4.24797	2.15715e-05	3.27308e-05	fiber protein
BT_1866	0	NA	NA	NA	NA	NA	hypothetical protein BT_1866
BT_1867	4.94641	0.831266	0.951057	0.874045	0.382094	0.424132	hypothetical protein BT_1867
BT_1868	9.60307	1.64312	0.713065	2.30431	0.0212055	0.0271303	hypothetical protein BT_1868
BT_1869	0	NA	NA	NA	NA	NA	hypothetical protein BT_1869
BT_1870	51.2116	-1.86517	0.928096	-2.00967	0.0444657	0.0552611	integrase
BT_1871	205210	-2.24512	0.0913715	-24.5714	2.55595e-133	2.93151e-132	alpha-glucosidase
BT_1872	176203	-2.86516	0.153645	-18.6479	1.3122e-77	7.55178e-77	beta-glucosidase
BT_1873	229.809	2.49573	0.217278	11.4863	1.54519e-30	4.40719e-30	endo-arabinase
BT_1874	369.454	3.19172	0.210721	15.1466	7.9735e-52	3.23936e-51	hypothetical protein BT_1874
BT_1875	678.48	3.24179	0.17371	18.6621	1.00751e-77	5.812e-77	hypothetical protein BT_1875
BT_1876	701.911	2.74853	0.146448	18.768	1.38014e-78	8.01866e-78	anti-sigma factor
BT_1877	358.213	2.06034	0.169408	12.162	4.95285e-34	1.50536e-33	RNA polymerase ECF-type sigma factor
BT_1878	5384.52	0.250971	0.083333	3.01166	0.00259825	0.00354923	hypothetical protein BT_1878
BT_1879	8235.17	0.660346	0.091132	7.24604	4.2913e-13	8.30095e-13	endopeptidase IV
BT_1880	3202.16	0.0601412	0.0902657	0.666269	0.505239	0.54709	tetraacyldisaccharide 4\'-kinase
BT_1881	3909.88	-0.127565	0.103873	-1.22809	0.219413	0.251474	purine nucleoside phosphorylase
BT_1882	4562.39	-0.876258	0.108768	-8.05619	7.87105e-16	1.6449e-15	thiamine-monophosphate kinase
BT_1883	1184.35	-0.706189	0.119542	-5.90745	3.47434e-09	6.0493e-09	alpha-1,6-mannanase
BT_1884	265.544	-3.25016	0.460596	-7.05643	1.7084e-12	3.2593e-12	cold shock protein
BT_1885	506.476	-4.58367	0.205634	-22.2904	4.58327e-110	3.99434e-109	ATP-dependent RNA helicase
BT_1886	1556.1	-4.70282	0.424244	-11.0852	1.48062e-28	4.0542e-28	hypothetical protein BT_1886
BT_1887	5719.13	-0.950114	0.138921	-6.83923	7.96198e-12	1.49379e-11	RNA-binding protein rbpA
BT_1888	768.332	-0.51122	0.120928	-4.22747	2.36333e-05	3.57922e-05	LuxR family transcriptional regulator
BT_1889	367.744	-1.4111	0.153753	-9.17767	4.40535e-20	1.01918e-19	hypothetical protein BT_1889
BT_1890	31.3882	-1.21066	0.396234	-3.05541	0.00224752	0.00308139	hypothetical protein BT_1890
BT_1891	0.813925	-1.8247	1.38594	-1.31658	0.187979	0.217653	hypothetical protein BT_1891
BT_1892	0.18799	0.140157	1.29127	0.108542	0.913566	0.925171	integrase
BT_1893	105.207	0.649768	0.260701	2.49238	0.0126889	0.0164813	receptor
BT_1894	1557.27	2.24382	0.113329	19.7991	3.02837e-87	1.96359e-86	hypothetical protein BT_1894
BT_1895	1503.79	-1.14406	0.102131	-11.2019	3.9909e-29	1.10838e-28	hypothetical protein BT_1895
BT_1896	6937.97	-0.532577	0.0978143	-5.44478	5.18701e-08	8.68011e-08	cell surface antigen
BT_1897	1420.44	-0.205446	0.113072	-1.81696	0.0692234	0.084327	hypothetical protein BT_1897
BT_1898	1508.15	-0.328144	0.113608	-2.8884	0.00387213	0.00522045	hypothetical protein BT_1898
BT_1899	922.25	-1.56697	0.112243	-13.9604	2.71732e-44	9.90579e-44	hypothetical protein BT_1899
BT_1900	18.3797	-1.08852	0.499075	-2.18108	0.0291774	0.0368832	cation effux pump BexA
BT_1901	11.7575	0.0533545	0.623076	0.0856307	0.93176	0.939682	lysine-sensitive aspartokinase III
BT_1902	25.3873	0.321475	0.455656	0.705523	0.480485	0.522963	pyrroline-5-carboxylate reductase
BT_1903	14824.9	4.3485	0.105397	41.2582	0	0	hypothetical protein BT_1903
BT_1904	359.566	-1.48525	0.180859	-8.2122	2.1717e-16	4.61985e-16	AraC family transcriptional regulator
BT_1905	257.155	0.211942	0.162747	1.30228	0.19282	0.22278	hypothetical protein BT_1905
BT_1906	189.492	-0.000422227	0.183641	-0.00229919	0.998166	0.998576	transcriptional regulator, partial
BT_1907	1503.42	0.677149	0.12031	5.62838	1.81909e-08	3.09093e-08	RNA polymerase sigma factor RpoS
BT_1908	2602.15	0.333791	0.127979	2.60817	0.00910279	0.0119511	hypothetical protein BT_1908
BT_1909	4.43796	-1.41819	0.98751	-1.43613	0.150965	0.176817	hypothetical protein BT_1909
BT_1910	1224.99	0.557545	0.100941	5.52345	3.324e-08	5.59328e-08	hypothetical protein BT_1910
BT_1911	1638.5	0.162551	0.142669	1.13936	0.254555	0.289702	7-alpha-hydroxysteroid dehydrogenase
BT_1912	5.50487	-0.142705	0.865501	-0.164882	0.869037	0.885981	hypothetical protein BT_1912
BT_1913	3467.75	1.17604	0.0936909	12.5523	3.86113e-36	1.21689e-35	nicotinate phosphoribosyltransferase
BT_1914	1052.2	-1.02716	0.160073	-6.41682	1.39154e-10	2.53543e-10	thioredoxin-like protein
BT_1915	2914.68	-3.63021	0.102959	-35.2589	2.50366e-272	1.25519e-270	pyruvate carboxylase subunit A
BT_1916	963.867	-4.1915	0.135535	-30.9255	5.43195e-210	1.56305e-208	hypothetical protein BT_1916
BT_1917	4126.32	-3.0534	0.106504	-28.6694	9.19185e-181	1.91845e-179	propionyl-CoA carboxylase subunit beta
BT_1918	3834.86	2.92001	0.104276	28.0025	1.51295e-172	2.84072e-171	arylsulfatase
BT_1919	930.336	-0.15525	0.153754	-1.00973	0.312626	0.351596	hypothetical protein BT_1919
BT_1920	6075.67	0.468972	0.362559	1.2935	0.195837	0.226052	hypothetical protein BT_1920
BT_1921	283.069	-0.598138	0.15314	-3.90582	9.3906e-05	0.000138509	hypothetical protein BT_1921, partial
BT_1922	798.33	-0.556992	0.110699	-5.03161	4.86377e-07	7.86058e-07	N-acetylmuramoyl-L-alanine amidase
BT_1923	9151.16	-1.32601	0.104762	-12.6574	1.01853e-36	3.24794e-36	O-acetylhomoserine (thiol)-lyase
BT_1924	2395.52	2.20606	0.101535	21.7272	1.13596e-104	9.20692e-104	metal-dependent hydrolase
BT_1925	100.47	0.791685	0.263189	3.00805	0.00262928	0.0035886	hypothetical protein BT_1925
BT_1926	229.589	-0.221343	0.231179	-0.957452	0.338339	0.378153	hypothetical protein BT_1926
BT_1927	473.821	-0.0609919	0.165079	-0.369471	0.711777	0.743634	hypothetical protein BT_1927
BT_1928	52.5003	0.251078	0.312627	0.803123	0.421904	0.465031	transposase
BT_1929	38.207	0.0845538	0.366671	0.230598	0.817627	0.83973	transposase
BT_1930	34.2776	1.06136	0.387425	2.73953	0.00615274	0.00818625	hypothetical protein BT_1930
BT_1931	5853.17	-0.631249	0.0830433	-7.60144	2.92844e-14	5.8629e-14	type IIS restriction/modification enzyme
BT_1932	491.132	0.034133	0.126929	0.268913	0.787996	0.812719	hypothetical protein BT_1932
BT_1933	376.516	0.114273	0.137937	0.828446	0.407418	0.450187	transposase
BT_1934	4171.33	0.523507	0.0904658	5.7868	7.1741e-09	1.23627e-08	hypothetical protein BT_1934
BT_1935	4286.04	0.336182	0.0984379	3.41517	0.000637421	0.000906369	hypothetical protein BT_1935
BT_1936	4686.2	0.263071	0.0845934	3.10983	0.00187192	0.0025876	hypothetical protein BT_1936
BT_1937	2155.68	0.29151	0.116654	2.49893	0.0124568	0.0161885	hypothetical protein BT_1937
BT_1938	1701.42	0.332495	0.109444	3.03802	0.00238136	0.00325754	hypothetical protein BT_1938
BT_1939	3000.14	0.286383	0.103698	2.7617	0.00575006	0.00767148	outer membrane receptor
BT_1940	2958.61	1.30357	0.113959	11.439	2.66878e-30	7.5543e-30	hypothetical protein BT_1940
BT_1941	59.4973	2.5543	0.37284	6.85092	7.33771e-12	1.37826e-11	hypothetical protein BT_1941
BT_1942	35.7975	2.56613	0.446884	5.74227	9.34152e-09	1.60296e-08	hypothetical protein BT_1942
BT_1943	8.36822	0.915497	0.702533	1.30314	0.192528	0.222496	hypothetical protein BT_1943
BT_1944	17.5258	1.32733	0.561204	2.36514	0.0180231	0.0231439	transposase
BT_1945	19.9383	-0.0160872	0.512879	-0.0313664	0.974977	0.979408	conjugate transposon protein
BT_1946	8.42915	2.40246	0.802335	2.99434	0.00275039	0.00374444	hypothetical protein BT_1946
BT_1947	14.2215	1.8269	0.633579	2.88346	0.00393331	0.00530147	hypothetical protein BT_1947
BT_1948	5.8623	-1.78575	0.935188	-1.90951	0.056196	0.0690453	hypothetical protein BT_1948
BT_1949	268.069	-3.44101	0.200237	-17.1847	3.45626e-66	1.72035e-65	hypothetical protein BT_1949
BT_1950	489.061	-3.25839	0.168748	-19.3092	4.49535e-83	2.73946e-82	iron ABC transporter ATP-binding protein
BT_1951	641.298	-3.1459	0.141742	-22.1945	3.8844e-109	3.33154e-108	iron ABC transporter permease
BT_1952	1350.21	-2.69551	0.130572	-20.644	1.10614e-94	7.87576e-94	iron ABC transporter substrate-binding protein
BT_1953	3127.6	-2.38322	0.114708	-20.7763	7.09247e-96	5.14786e-95	TonB-linked outer membrane receptor
BT_1954	1828.1	-3.41564	0.139089	-24.5572	3.61919e-133	4.1218e-132	surface layer protein
BT_1955	6303.19	-2.94255	0.115347	-25.5103	1.51601e-143	1.97121e-142	cell wall biogenesis protein
BT_1956	6558.33	-2.75804	0.114195	-24.1521	7.10279e-129	7.69284e-128	cell surface protein
BT_1957	7656.16	-0.62597	0.0949195	-6.59474	4.25993e-11	7.83808e-11	hypothetical protein BT_1957
BT_1958	2319.26	-1.26132	0.115541	-10.9166	9.59848e-28	2.59175e-27	hypothetical protein BT_1958
BT_1959	10.993	-0.364235	0.619572	-0.587882	0.556611	0.59766	hypothetical protein BT_1959
BT_1960	18.4534	-1.94832	0.526788	-3.69848	0.000216894	0.000315417	integrase, partial
BT_1961	25.0778	-2.35736	0.486918	-4.84139	1.28932e-06	2.047e-06	transposase, partial
BT_1962	1580.27	1.65226	0.111941	14.7601	2.64888e-49	1.03799e-48	hypothetical protein BT_1962
BT_1963	1281.43	0.850843	0.1019	8.34974	6.84119e-17	1.47076e-16	transcriptional regulator
BT_1964	172.937	-0.386866	0.224683	-1.72183	0.0851003	0.10264	hypothetical protein BT_1964
BT_1965	137.173	-1.88279	0.228479	-8.24055	1.71426e-16	3.65794e-16	multidrug efflux pump channel protein
BT_1966	199.704	-3.34508	0.220242	-15.1882	4.23405e-52	1.72881e-51	AcrB/AcrD/AcrF family multidrug resistance protein
BT_1967	80.1979	-4.62331	0.40473	-11.4232	3.20319e-30	9.05646e-30	multidrug efflux protein
BT_1968	795.645	-0.539118	0.11551	-4.66728	3.05215e-06	4.77254e-06	transcriptional regulator
BT_1969	28394.2	-1.35761	0.105733	-12.84	9.78149e-38	3.1903e-37	malic enzyme
BT_1970	65898.9	-3.97186	0.100627	-39.4711	0	0	glutamate dehydrogenase
BT_1971	10169.5	1.87865	0.105939	17.7333	2.32058e-70	1.21344e-69	catalase
BT_1972	6600.3	0.190339	0.0940502	2.0238	0.0429906	0.0534962	phosphoenolpyruvate synthase
BT_1973	10827.6	1.28931	0.0942142	13.6849	1.24979e-42	4.44602e-42	glutamate dehydrogenase
BT_1974	12309.4	-0.458198	0.0996687	-4.59721	4.28191e-06	6.65057e-06	M24 family metallopeptidase
BT_1975	5674.65	-2.07038	0.10724	-19.306	4.78202e-83	2.90687e-82	tRNA nucleotidyltransferase
BT_1976	2361.23	0.277128	0.0893253	3.10246	0.00191922	0.00264921	hypothetical protein BT_1976
BT_1977	3300.46	-1.06947	0.110162	-9.7082	2.78198e-22	6.74751e-22	hypothetical protein BT_1977
BT_1978	1842.9	-1.03803	0.118235	-8.77931	1.64482e-18	3.67421e-18	Holliday junction DNA helicase RuvA
BT_1979	16971	-1.84704	0.120306	-15.3529	3.38883e-53	1.40374e-52	meso-diaminopimelate D-dehydrogenase
BT_1980	3307.55	2.17652	0.125862	17.2929	5.31864e-67	2.65822e-66	transposase
BT_1981	69.6119	2.00392	0.292431	6.85262	7.25112e-12	1.36253e-11	hypothetical protein BT_1981
BT_1982	97.8952	3.56107	0.332217	10.7191	8.27926e-27	2.18697e-26	hypothetical protein BT_1982
BT_1983	531.572	-0.902076	0.133918	-6.73605	1.62751e-11	3.03706e-11	hemolysin III
BT_1984	153.244	0.0678835	0.219397	0.30941	0.75701	0.784098	transcriptional regulator
BT_1985	366.576	1.12008	0.148077	7.56419	3.90279e-14	7.7752e-14	hypothetical protein BT_1985
BT_1986	1880.02	2.70338	0.134414	20.1124	5.74374e-90	3.86867e-89	ribose 5-phosphate isomerase
BT_1987	52.1071	0.632988	0.325988	1.94175	0.0521669	0.0643387	hypothetical protein BT_1987
BT_1988	74.6225	2.33351	0.29432	7.92849	2.21834e-15	4.56916e-15	hypothetical protein BT_1988
BT_1989	219.775	1.73367	0.190898	9.08166	1.06935e-19	2.44604e-19	hypothetical protein BT_1989
BT_1990	0.853261	1.01699	1.36573	0.744649	0.456484	0.499186	hypothetical protein BT_1990
BT_1991	1.95291	0.264348	1.3061	0.202395	0.839608	0.860487	N-acetylmuramoyl-L-alanine amidase
BT_1992	22.3878	1.10397	0.524207	2.10599	0.0352055	0.0441818	hypothetical protein BT_1992
BT_1993	2319.11	1.98608	0.137535	14.4405	2.87647e-47	1.09798e-46	cell wall-associated protein
BT_1994	433.371	1.59172	0.181995	8.74598	2.21089e-18	4.93022e-18	hypothetical protein BT_1994
BT_1995	952.826	2.00161	0.142249	14.0711	5.7133e-45	2.10643e-44	hypothetical protein BT_1995
BT_1996	2.95342	0.156895	1.01986	0.153839	0.877736	0.893913	transposase
BT_1997	71.8525	1.79566	0.289886	6.19436	5.8524e-10	1.04518e-09	hypothetical protein BT_1997
BT_1998	12315.3	-2.55982	0.107002	-23.923	1.76569e-126	1.84657e-125	anaerobic ribonucleoside triphosphate reductase
BT_1999	765.411	-4.13939	0.17599	-23.5206	2.51179e-122	2.51334e-121	anaerobic ribonucleoside-triphosphate reductase activating protein
[truncated: 2,817 more rows]
